# Supplementary material for: Response of surface water quality characteristics to socio-economic factors in Eastern-Central China
Source: PLoS One. 2022 Apr 12;17(4):e0262064. doi: 10.1371/journal.pone.0262064 (PMC9004789; doi:10.1371/journal.pone.0262064)
Supplement: S1 File — (ZIP) [file pone.0262064.s001.zip]

Archive with 10 entries (9 files):
- Supporting Information/1╚╦└α╗ε╢»╓╕▒Ω.xlsx
- Supporting Information/2019═│╝╞─Ω╝°ú¿╙δ╦«╗╖╛│╧α╣╪╓╕▒Ωú⌐.xlsx
- Supporting Information/Calculation process/
- Supporting Information/Calculation process/╟°╙≥╔·╠1⁄4╗╖╛│╓╩┴┐╓╕╩2.xlsx
- Supporting Information/Calculation process/╚╦└α╗ε╢»╟┐╢╚╢¿┴┐╗»╓╕╩2.xlsx
- Supporting Information/Calculation process/╦─╕÷╓╕▒Ω.xls
- Supporting Information/Calculation process/╓≈╥¬│1⁄4▒Ω╧ε─┐╙░╧∞╥≥╦╪.xlsx
- Supporting Information/Calculation process/╫█║╧╓╕╩2╡├╖╓.xlsx
- Supporting Information/╚1⁄2╣·╩í╜τ╠╪╒≈╓╡.xlsx
- Supporting Information/╫█║╧╡├╖╓.xlsx
