# Supplementary material for: Response of surface water quality characteristics to socio-economic factors in Eastern-Central China
Source: PLoS One. 2022 Apr 12;17(4):e0262064. doi: 10.1371/journal.pone.0262064 (PMC9004789; doi:10.1371/journal.pone.0262064)
Supplement: S1 File — (ZIP) [file pone.0262064.s001.zip › Supporting Information/1╚╦└α╗ε╢»╓╕▒Ω.xlsx]

## Sheet: Sheet1
	人为污染因素						人为污染因素	人为污染因素	自然环境因素	人为污染因素	人为污染因素				自然环境因素	人为污染因素	人为污染因素	人为污染因素	人为污染因素	人为污染因素	人为治理因素	人为治理因素	人为污染因素
	耕地灌溉面积和农用化肥施用量						突发环境事件（次）	大牲畜年底数（万头）	地表水资源量（亿立方米）	民用汽车总量（万辆）	生产总值				森林覆盖率	建筑业总产值（亿元）	废水总排放量（万吨）	年末总人口数（万人）	人均消费支出（元）	客运量（万人）	城市绿地面积（公顷）	生活垃圾清运量（万吨）	农作物播种面积（千公顷）
年 份 地 区	耕地灌溉面积（千公顷）	农用化肥施用量（万吨）	氮 肥	磷 肥	钾 肥	复合肥	突发环境事件（次）	大牲畜年底数（万头）	地表水资源量（亿立方米）	民用汽车总量（万辆）	生产总值	第一产业	第二产业	第三产业	森林覆盖率	建筑业总产值（亿元）	废水总排放量（万吨）	年末总人口数（万人）	人均消费支出（元）	客运量（万人）	城市绿地面积（公顷）	生活垃圾清运量（万吨）	农作物播种面积（千公顷）
北 京	109.672	7.29341	3.0163	0.400811	0.385712	3.49058	29	10.9304	14.3	574.041	30320	118.69	5647.65	24553.6	43.77	10939.8	133188	2154	39842.7	58934.7	85286.4	975.12	103.789
天 津	304.66	16.9476	5.63126	2.00145	1.33585	7.97906	2	25.0815	11.8	298.653	18809.6	172.71	7609.81	11027.1	12.07	3791.1	90790	1560	29902.9	17450.3	46498.5	294.771	429.274
河 北	4492.33	312.396	114.47	23.938	23.9679	150.02	6	371.606	85.3	1529.98	36010.3	3338	16040.1	16632.2	26.78	5740.25	253685	7556	16722	47345.6	91423.7	755.69	8197.13
山 西	1518.68	109.611	25.2897	11.565	8.97309	63.7829	12	118.463	81.3	652.147	16818.1	740.64	7089.19	8988.28	20.5	4071.46	135057	3718	14810.1	23837.4	48235	478.908	3555.16
内蒙古	3196.52	222.672	86.1487	40.826	18.4473	77.2497	1	778.7	302.4	531.91	17289.2	1753.82	6807.3	8728.1	22.1	1040.12	104251	2534	19665.2	13268.3	67203.4	349.297	8824.07
辽 宁	1619.33	145.025	54.8304	9.98325	11.8338	68.3771	10	306.044	209.3	796.373	25315.3	2033.3	10025.1	13256.9	39.24	3528.41	237971	4359	21398.3	71342.9	122259	872.158	4207.11
吉 林	1893.05	228.297	58.3906	6.29419	14.0131	149.599	4	330.695	422.2	421.922	15074.6	1160.75	6410.85	7503.02	41.49	2183.63	121464	2704	17200.4	31956.2	69260.2	470.563	6080.89
黑龙江	6119.57	245.64	83.56	49.48	34.68	77.92	0	476.189	842.2	477.406	16361.6	3000.96	4030.94	9329.72	43.78	1194.28	138121	3773	16994	31567.8	70668.8	524.926	14673.3
上 海	190.755	8.37	3.75	0.55	0.29	3.78	1	5.8037	32	393.367	32679.9	104.37	9732.54	22843	14.04	7072.21	211951	2424	43351.3	15844.6	139427	784.734	282.268
江 苏	4179.83	292.45	145.59	33.97	17.23	95.66	5	31.724	274.9	1776.57	92595.4	4141.72	41248.5	47205.2	15.2	30846.7	575196	8051	25007.4	120612	293765	1718.02	7520.23
浙 江	1440.8	77.761	40.1476	8.586	6.1004	22.927	11	13.71	848.3	1532.95	56197.2	1967.01	23505.9	30724.3	59.43	28756.2	453935	5737	29470.7	98380.2	167370	1474.62	1978.68
安 徽	4538.29	311.8	95.6	28.2	27.9	160.1	4	79.9751	766.7	814.202	30006.8	2638.01	13842.1	13526.7	28.65	7888.45	233838	6324	17044.6	63346.6	107515	612.032	8771.11
福 建	1085.18	110.738	41.9377	15.5304	21.91	31.3596	11	30.9232	777	622.818	35804	2379.82	17232.4	16191.9	66.8	11548.8	238279	3941	22996	48105.1	72103	874.94	1577.31
江 西	2032.02	123.197	34.0258	18.4547	17.8527	52.8633	4	246.45	1129.9	537.552	21984.8	1877.33	10250.2	9857.24	61.16	6993.4	189362	4648	15792	60685.7	69708.2	448.805	5555.81
山 东	5235.99	420.349	130.674	42.125	35.6387	211.911	1	390.091	230.6	2128.29	76469.7	4950.52	33641.7	37877.4	17.51	12898.3	499884	10047	18779.8	67443.5	243368	1700.79	11076.8
河 南	5288.69	692.793	201.668	96.3476	57.4377	337.339	12	377.006	241.7	1449.68	48055.9	4289.38	22034.8	21731.7	24.14	11360.5	409107	9605	15168.5	110421	107112	1019.62	14783.4
湖 北	2931.9	295.819	113.068	46.0016	29.065	107.684	17	241.53	825.9	772.395	39366.6	3547.51	17089	18730.1	39.61	15133.9	272694	5917	19537.8	98350	93148.4	954.182	7952.9
湖 南	3164	242.615	94.059	25.5106	41.6399	81.405	16	386.969	1336.5	780.958	36425.8	3083.59	14453.5	18888.7	49.69	9581.44	300563	6899	18807.9	106680	72434.6	824.49	8111.09
广 东	1775.21	231.32	88.6385	27.0464	44.8634	70.7712	37	120.561	1885.2	2116.28	97277.8	3831.44	40695.2	52751.2	53.52	13714.4	882020	11346	26054	142144	485418	3035.38	4279.36
广 西	1706.88	255.046	73.8149	29.9705	55.9532	95.3072	10	350.71	1829.7	588.42	20352.5	3019.37	8072.94	9260.2	60.17	4671.72	198144	4926	14934.8	47930.8	92058.4	466.473	5972.38
海 南	290.482	48.37	14.8052	3.14308	8.60965	21.812	1	54.46	414.6	126.9	4832.05	1000.11	1095.79	2736.15	57.36	339.22	44080.8	934	17528.4	14382.9	17370.5	222.409	712.938
重 庆	696.94	93.17	45.85	16.55	5.34	25.43	7	105.596	524.2	419.1	20363.2	1378.27	8328.79	10656.1	43.11	7819.42	200677	3102	19248.5	60587.4	64777.8	549.235	3348.49
四 川	2932.54	235.207	112.148	45.3947	17.4002	60.2633	20	916.03	2951.5	1098.17	40678.1	4426.66	15322.7	20928.8	38.03	12983.8	362438	8341	17663.6	98568.8	113537	1013.08	9615.32
贵 州	1132.24	89.4783	40.0716	10.6463	8.9262	29.8342	8	482.989	978.7	478.981	14806.5	2159.54	5755.54	6891.37	43.77	3329.98	118017	3600	13798.1	93024.7	51561.3	338.478	5477.16
云 南	1898.07	217.372	105.029	31.3258	24.5673	56.4504		859.578	2206.5	677.496	17881.1	2498.86	6957.44	8424.82	55.04	5458.52	185112	4830	14249.9	41484.3	46425.6	435.783	6890.77
西 藏	264.533	5.18915	1.48943	0.940667	0.358101	2.40096		642.196	4658.2	51.4484	1477.63	130.25	628.37	719.01	12.14	172.82	7175.65	344	11520.2	1399.47	6020.02	53.932	270.381
陕 西	1274.99	229.643	88.8525	17.9432	24.1301	98.7169	27	153.117	347.6	616.804	24438.3	1830.19	12157.5	10450.7	43.06	7120.15	175955	3864	16159.7	71583	71284.8	650.223	4091.01
甘 肃	1337.54	83.17	33.18	15.52	7.62	26.85	5	504.583	325.7	315.069	8246.07	921.305	2794.67	4530.1	11.33	1796.43	64513.9	2637	14624	42185.5	27221.8	281.191	3773.55
青 海	214.04	8.32	3.45	1.44	0.18	3.25	1	527.624	939.5	109.865	2865.23	268.1	1247.06	1350.07	5.82	435.14	27115	603	16557.2	6442.74	6676.77	113.53	557.253
宁 夏	523.447	38.3747	16.3651	4.05365	2.76768	15.1882	23	128.88	12	144.779	3705.18	279.85	1650.26	1775.07	12.63	565.04	30734.8	688	16715.1	6136.87	25114.9	117.7	1164.57
新 疆	4883.46	254.99	109.876	65.1372	20.8582	59.1199	1	557.283	817.8	396.698	12199.1	1692.09	4922.97	5584.02	4.87	2110.05	101291	2487	16189.1	21204.2	72853.3	390.665	6068.89

## Sheet: 最终指标
					人为污染因素					人为污染因素		人为污染因素		人为污染因素				人为污染因素	人为污染因素	人为治理因素	人为治理因素		自然环境因素	自然环境因素	自然环境因素	自然环境因素
					耕地灌溉面积和农用化肥施用量					大牲畜年底数（万头）		生产总值（亿元）	人均GDP（元）	废水总排放量（万吨）				年末总人口数（万人）	农作物播种面积（千公顷）	城市绿地面积（公顷）	生活垃圾清运量（万吨）		地表水资源量（亿立方米）	森林覆盖率	年降雨量	年均气温	地表水资源量
年 份 地 区	总面积（万平方千米）	人口密度（人/平方公里）	经济密度（万元/平方公里）		耕地灌溉面积（千公顷）	农用化肥施用量（万吨）				大牲畜年底数（万头）		生产总值		废水总排放量（万吨）				年末总人口数（万人）	农作物播种面积（千公顷）	城市绿地面积（公顷）	生活垃圾清运量（万吨）		地表水资源量（亿立方米）	森林覆盖率			（万立方米/平方公里）
北 京	1.68	1282.14	18047.6	1680000	109.672	7.29341	4.34132	6.5281	109672	10.9304	109304	30320	140211	133188	93.1384	79278.5	1.33188e+09	2154	103.789	85286.4	975.12	580.429	14.3	43.77			85.119
天 津	1.13	1380.53	16645.7	1130000	304.66	16.9476	14.9979	26.9611	304660	25.0815	250815	18809.6	120711	90790	76.9406	80345.1	9.079e+08	1560	429.274	46498.5	294.771	260.859	11.8	12.07
河 北	18.77	402.557	1918.5	18770000	4492.33	312.396	16.6434	23.9336	4492333	371.606	3.71606e+06	36010.3	47772.2	253685	29.7404	13515.5	2.53685e+09	7556	8197.13	91423.7	755.69	40.2605	85.3	26.78
山 西	15.63	237.876	1076.01	15630000	1518.68	109.611	7.01285	9.71644	1518680	118.463	1184632	16818.1	45328	135057	16.6122	8640.9	1.35057e+09	3718	3555.16	48235	478.908	30.6403	81.3	20.5
内蒙古	118.3	21.4201	146.147	118300000	3196.52	222.672	1.88226	2.70205	3196520	778.7	7787001	17289.2	68302	104251	3.44745	881.241	1.04251e+09	2534	8824.07	67203.4	349.297	2.95264	302.4	22.1
辽 宁	14.59	298.766	1735.12	14590000	1619.33	145.025	9.93999	11.0989	1619325	306.044	3060442	25315.3	58007.5	237971	11.3699	16310.6	2.37971e+09	4359	4207.11	122259	872.158	59.7778	209.3	39.24
吉 林	18.74	144.29	804.409	18740000	1893.05	228.297	12.1823	10.1017	1893050	330.695	3.30695e+06	15074.6	55610.9	121464	2.87694	6481.55	1.21464e+09	2704	6080.89	69260.2	470.563	25.1101	422.2	41.49
黑龙江	47.3	79.7674	345.912	47300000	6119.57	245.64	5.19323	12.9378	6119570	476.189	4761886	16361.6	43274.4	138121	1.64	2920.1	1.38121e+09	3773	14673.3	70668.8	524.926	11.0978	842.2	43.78
上 海	0.63	3847.62	51872.8	630000	190.755	8.37	13.2857	30.2786	190755	5.8037	58037	32679.9	134982	211951	66.2346	336430	2.11951e+09	2424	282.268	139427	784.734	1245.61	32	14.04
江 苏	10.23	786.999	9051.36	10230000	4179.83	292.45	28.5875	40.8585	4179827	31.724	317240	92595.4	115168	575196	20.9238	56226.4	5.75196e+09	8051	7520.23	293765	1718.02	167.94	274.9	15.2
浙 江	10.2	562.451	5509.52	10200000	1440.8	77.761	7.62363	14.1255	1440797	13.71	137100	56197.2	98643.4	453935	5.35111	44503.4	4.53935e+09	5737	1978.68	167370	1474.62	144.57	848.3	59.43
安 徽	13.97	452.684	2147.95	13970000	4538.29	311.8	22.3193	32.486	4538290	79.9751	799751	30006.8	47711.7	233838	3.04992	16738.6	2.33838e+09	6324	8771.11	107515	612.032	43.8104	766.7	28.65
福 建	12.13	324.897	2951.69	12130000	1085.18	110.738	9.12924	8.94622	1085177	30.9232	309232	35804	91197.2	238279	3.06666	19643.8	2.38279e+09	3941	1577.31	72103	874.94	72.1303	777	66.8
江 西	16.7	278.323	1316.45	16700000	2032.02	123.197	7.37704	12.1678	2032016	246.45	2464500	21984.8	47433.9	189362	1.67592	11339.1	1.89362e+09	4648	5555.81	69708.2	448.805	26.8745	1129.9	61.16
山 东	15.38	653.251	4972.02	15380000	5235.99	420.349	27.3309	34.0441	5235990	390.091	3.90091e+06	76469.7	76267.3	499884	21.6775	32502.2	4.99884e+09	10047	11076.8	243368	1700.79	110.585	230.6	17.51
河 南	16.7	575.15	2877.6	16700000	5288.69	692.793	41.4846	31.6688	5288690	377.006	3.77006e+06	48055.9	50152.2	409107	16.9262	24497.4	4.09107e+09	9605	14783.4	107112	1019.62	61.0551	241.7	24.14
湖 北	18.59	318.289	2117.62	18590000	2931.9	295.819	15.9128	15.7714	2931902	241.53	2415297	39366.6	66615.7	272694	3.30178	14668.9	2.72694e+09	5917	7952.9	93148.4	954.182	51.3277	825.9	39.61
湖 南	21.18	325.732	1719.82	21180000	3164	242.615	11.4549	14.9386	3164003	386.969	3.86969e+06	36425.8	52948.6	300563	2.24888	14190.9	3.00563e+09	6899	8111.09	72434.6	824.49	38.9278	1336.5	49.69
广 东	18	630.333	5404.32	18000000	1775.21	231.32	12.8511	9.86226	1775206	120.561	1.20561e+06	97277.8	86412	882020	4.67866	49001.1	8.8202e+09	11346	4279.36	485418	3035.38	168.632	1885.2	53.52
广 西	23.6	208.729	862.394	23600000	1706.88	255.046	10.807	7.23256	1706883	350.71	3.5071e+06	20352.5	41489.2	198144	1.08293	8395.92	1.98144e+09	4926	5972.38	92058.4	466.473	19.7658	1829.7	60.17
海 南	3.4	274.706	1421.19	3400000	290.482	48.37	14.2265	8.54359	290482	54.46	544600	4832.05	51955.3	44080.8	1.06321	12964.9	4.40808e+08	934	712.938	17370.5	222.409	65.4145	414.6	57.36
重 庆	8.23	376.914	2474.26	8230000	696.94	93.17	11.3208	8.46829	696940	105.596	1055959	20363.2	65932.7	200677	3.82825	24383.6	2.00677e+09	3102	3348.49	64777.8	549.235	66.7357	524.2	43.11
四 川	48.14	173.265	844.996	48140000	2932.54	235.207	4.88588	6.0917	2932544	916.03	9160299	40678.1	48883.2	362438	1.22798	7528.82	3.62438e+09	8341	9615.32	113537	1013.08	21.0445	2951.5	38.03
贵 州	17.6	204.545	841.276	17600000	1132.24	89.4783	5.08399	6.4332	1132243	482.989	4829890	14806.5	41243.6	118017	1.20585	6705.49	1.18017e+09	3600	5477.16	51561.3	338.478	19.2317	978.7	43.77
云 南	38.33	126.011	466.505	38330000	1898.07	217.372	5.67107	4.95193	1898074	859.578	8.59578e+06	17881.1	37136.3	185112	0.838939	4829.43	1.85112e+09	4830	6890.77	46425.6	435.783	11.3692	2206.5	55.04
西 藏	122.8	2.8013	12.0328	122800000	264.533	5.18915	0.0422569	0.215418	264533	642.196	6421958	1477.63	43398	7175.65	0.0154043	58.4336	7.17565e+07	344	270.381	6020.02	53.932	0.439186	4658.2	12.14
陕 西	20.56	187.938	1188.63	20560000	1274.99	229.643	11.1694	6.20131	1274990	153.117	1.53117e+06	24438.3	63477.5	175955	5.06198	8558.1	1.75955e+09	3864	4091.01	71284.8	650.223	31.6256	347.6	43.06
甘 肃	45.44	58.0326	181.472	45440000	1337.54	83.17	1.83033	2.94353	1337541	504.583	5045826	8246.07	31336.1	64513.9	1.98078	1419.76	6.45139e+08	2637	3773.55	27221.8	281.191	6.18818	325.7	11.33
青 海	72.23	8.34833	39.6681	72230000	214.04	8.32	0.115188	0.296331	214040	527.624	5.27624e+06	2865.23	47689.5	27115	0.288611	375.398	2.7115e+08	603	557.253	6676.77	113.53	1.57178	939.5	5.82
宁 夏	6.64	103.614	558.009	6640000	523.447	38.3747	5.77932	7.88324	523447	128.88	1288795	3705.18	54094.2	30734.8	25.6123	4628.73	3.07348e+08	688	1164.57	25114.9	117.7	17.726	12	12.63
新 疆	166	14.9819	73.4884	166000000	4883.46	254.99	1.53608	2.94184	4883460	557.283	5.57283e+06	12199.1	49474.7	101291	1.23858	610.188	1.01291e+09	2487	6068.89	72853.3	390.665	2.35341	817.8	4.87
