# Supplementary material for: Response of surface water quality characteristics to socio-economic factors in Eastern-Central China
Source: PLoS One. 2022 Apr 12;17(4):e0262064. doi: 10.1371/journal.pone.0262064 (PMC9004789; doi:10.1371/journal.pone.0262064)
Supplement: S1 File — (ZIP) [file pone.0262064.s001.zip › Supporting Information/2019═│╝╞─Ω╝°ú¿╙δ╦«╗╖╛│╧α╣╪╓╕▒Ωú⌐.xlsx]

## Sheet: 主要农产品单位面积产量
12-11 主要农产品单位面积产量
单位：公斤/公顷
年 份 地 区	谷 物	棉 花	花 生	油菜籽	芝 麻	黄红麻	甘 蔗	甜 菜	烤 烟
2018	6120.47	1819.33	3751.93	2027.47	1645.26	5007.61	76891.5	52174.5	2102.83
北 京	6361.96	800	2771.48	1600	1230
天 津	6056.42	1068.06	3694.93	1611.51	1347.25
河 北	5688.45	1137.3	3814.83	1752.09	1335.53			51913.8	2478.6
山 西	4768.86	1399.22	2483.41	937.883	901.508			46407.8	2764.86
内蒙古	6232.5	1376.16	2706.51	1615.05	740.678			42270.8	3982.42
辽 宁	6437.59	2291.67	2685.22	1703.88	3408.8			59203	2750.75
吉 林	6782.94		3278.22		1442.31			39503.9	2532.59
黑龙江	6543.14		2950.51	1355.26	2098.4			43995.7	2830.8
上 海	8023.02	1176.94	2785.51	2563.15	1426.95		33356.4
江 苏	6892.49	1240.96	3997.61	2872.76	1907.2		61917.6
浙 江	6782.4	1421.64	2992.3	2225.19	1810.43	3243.24	65994
安 徽	5921.14	1025.6	4929.16	2361.13	1540.54	4017.24	58058.7		2471.98
福 建	6317.48	798.817	2917.82	1621.24	1298.12	3196.72	53273.7		2205.41
江 西	6049.17	1544.58	2873.23	1430.24	1225.55	4217.39	45025.7		2033.69
山 东	6374.54	1184.2	4410.74	2531.06	1679.51				2587.12
河 南	6253.78	1033.34	4757.71	2686.88	1730.93	6858.11	75833.5		2671.06
湖 北	6300.49	937.549	3468.04	2200.65	1683.16	2800	42940.3	34450	1657.6
湖 南	6555.07	1341	2608.57	1670.52	1378.73	2010.67	45780.7		2205.17
广 东	5693.39		3140.07	2382.13	1834.38	2772.37	81868.1		2432.94
广 西	5447.21	1058.09	2963.68	957.788	3988.98	3077.79	82274.3		1614.89
海 南	5310.85		2717.7		1357.78	3000	63814.8
重 庆	6588.13		2163.42	1942.93	1076.61	1834.71	41572.5		1851.47
四 川	6319.72	991.313	2568.27	2398.09	1562.98	1881.66	38735.1	17351.9	2062.67
贵 州	4885.31	989.565	2207.18	1732.41	1336.59		59046.6		1692.9
云 南	4984.11	377.778	1695.85	2050.42	831.783		63068.1		2049.22
西 藏	5665.69		2939.87	2594.61
陕 西	4461.11	1431.21	3160.39	2098.64	1698.45		25250		2289.15
甘 肃	4741.95	1639.67	3938.18	2031.11				66840.3	3214.44
青 海	3548.24			1929.86				18100
宁 夏	5859.07		3158.54	2449.98					4449.69
新 疆	6850.98	2051.5	4449.4	2793.29	1500			74175.1

## Sheet: 农作物播种面积
12-8 农作物播种面积
单位：千公顷
年 份 地 区	农作物总	粮食作物							棉 花	油 料			麻 类		糖 料			烟 叶		蔬 菜	茶 园	果 园
	播种面积	播种面积	谷 物				豆 类	薯 类			#花 生	#油菜籽		#黄红麻		#甘 蔗	#甜 菜		#烤 烟
				#稻 谷	#小 麦	#玉 米
2018	165902	117038	99671.4	30189.5	24266.2	42130.1	10186.3	7180.43	3354.41	12872.4	4619.66	6550.61	56.6467	5.72	1622.94	1405.84	216.133	1057.86	1003.25	20438.9	2985.8	11874.9
北 京	103.789	55.639	51.8233	0.168333	9.79236	40.0896	2.63455	1.18113	0.01	1.58	1.15	0.03								36.01		46.4074
天 津	429.274	350.21	342.386	39.8982	110.84	186.772	6.52438	1.30041	17.0998	2.09303	1.43038	0.0327333								49.7494		28.6446
河 北	8197.13	6538.68	6196.52	78.43	2357.19	3437.74	115.97	226.19	210.387	367.876	258.078	19.4246	0.00547		18.1279		18.1279	1.35059	1.28783	787.609	0.00233	529.733
山 西	3555.16	3137.06	2711.8	0.8	560.267	1747.67	250.727	174.533	2.58	111.862	5.3902	25.2747	0.0494		0.0255		0.0255	1.3508	1.272	176.944	0.1335	363.273
内蒙古	8824.07	6789.85	5130.9	150.446	596.735	3742.14	1307.38	351.574	0.07667	891.019	28.5684	246.236	0.514		122.043		122.043	1.3626	1.0236	189.761		83.1452
辽 宁	4207.11	3484.03	3311.23	488.36	2.38667	2712.98	82.82	89.98	0.0096	290.938	286.082	0.824	0.0113333		1.995		1.995	6.39513	5.41067	313.444		352.061
吉 林	6080.89	5599.72	5209.85	839.706	1.19621	4231.47	343.521	46.3416		280.792	244.888	0.224			0.639		0.639	9.886	6.076	110.896		24.654
黑龙江	14673.3	14214.5	10312.5	3783.1	109.41	6317.82	3741.87	160.177		51.5495	17.4122	1.82098	16.6832		12.0357		12.0357	11.9477	11.6763	161.516		20.4714
上 海	282.268	129.872	128.601	103.581	21.3434	1.8076	0.643	0.6281	0.0876	2.76569	0.58553	2.09186			0.0721	0.0721				94.3128	0.11387	14.5396
江 苏	7520.23	5475.93	5183.22	2214.72	2403.96	515.77	257.05	35.66	16.6	262.76	98.38	159.08	0.24		0.87	0.85	0.02			1424.99	33.735	204.537
浙 江	1978.68	975.726	789.903	651.07	85.36	49.3442	113.14	72.6831	5.711	128.451	15.84	104.869	0.037	0.0246667	6.15	6.15		0.535		638.984	200.504	323.481
安 徽	8771.11	7316.33	6568.55	2544.76	2875.86	1138.56	687.63	60.15	86.3	520.237	144.152	357.02	0.987	0.29	2.566	1.739		8.094	7.977	652.157	176.319	141.965
福 建	1577.31	833.514	653.226	619.609	0.189467	28.7871	37.9204	142.367	0.0901333	75.4211	69.6379	5.291	0.00813333	0.00813333	4.90493	4.90493		48.5586	48.4319	558.325	210.892	331.792
江 西	5555.81	3721.33	3491.67	3436.2	14.62	35	127.64	102.02	46.689	680.117	167.27	483	3.62	0.023	14.341	14.341		17.423	16.831	632.892	103.548	411.67
山 东	11076.8	8404.84	8142.96	113.83	4058.59	3934.68	158.023	103.857	183.27	711.357	695.279	8.596	0.051					17.899	17.884	1479.55	23.144	574.74
河 南	14783.4	10906.1	10367.2	620.41	5739.85	3918.96	424	114.9	36.68	1461.39	1203.18	145.02	2.998	2.953	2.03	2.03		94.877	93.4223	1721.09	115.671	434.07
湖 北	7952.9	4847.01	4291.79	2391	1104.96	781.2	247.09	308.13	159.26	1255.82	232.6	932.97	1.69	0.01	6.47	6.45	0.02	37.46	33.63	1224.27	321.495	366.174
湖 南	8111.09	4747.9	4411.15	4009	23.35	359.2	148.19	188.56	63.9	1344.69	109.234	1222.22	1.80253	0.143733	7.38547	7.38547		86.5605	85.3657	1264.9	164.987	516.963
广 东	4279.36	2151.04	1910.18	1787.39	0.42	120.08	41.05	199.81		340.993	332.484	4.69287	0.0685333	0.0685333	172.556	172.556		17.4736	15.4196	1272.24	63.3874	982.327
广 西	5972.38	2802.12	2379.07	1752.55	3	584.43	155.4	267.65	1.214	243.387	211.473	24.4337	2.417	1.989	886.396	886.396		10.461	8.87333	1439.67	71.732	1263.63
海 南	712.938	286.11	246.1	246.1			5.96	34.05		31.5591	30.5828		0.0006	0.0006	20.7671	20.7671		0.075		257.728	1.95173	170.722
重 庆	3348.49	2017.85	1143.85	656.446	24.7861	442.333	201.441	672.552		325.072	62.7507	250.151	3.844	0.0403333	2.18629	2.18629		32.4016	28.0944	739.183	42.35	307.43
四 川	9615.32	6265.57	4479.47	1874	635	1856	524.9	1261.2	4.029	1491.2	263.493	1218.48	17.01	0.169	9.449	9.341	0.108	76.537	67.741	1369.17	375.402	744.454
贵 州	5477.16	2740.2	1513.17	671.78	141.62	602.12	325.06	901.97	0.6526	651.897	51.9324	497.676	0.276533		10.7439	10.5815	0.0193333	145.731	134.476	1401.01	465.842	580.265
云 南	6890.77	4174.58	3173.53	849.551	339.2	1785.2	469.411	531.637	0.018	309.474	41.034	256.137	0.113		260.049	260.049		412.316	401.581	1131.91	466.584	599.782
西 藏	270.381	184.684	179.195	0.94333	31.734	5.15508	4.54924	0.9397		22.5395	0.11193	22.4276								24.0007
陕 西	4091.01	3005.98	2472.68	105.393	967.307	1179.47	188.42	344.88	6.92	284	39.86	175.89	0.45		0.09	0.04	0.05	16.82	14.66	495.06	135.893	1113.92
甘 肃	3773.55	2645.25	1937.01	3.81505	775.561	1012.74	137.51	570.729	21.53	325.82	0.55	174.91	1.58		3.77		3.77	1.94	1.8	352.57	12.109	313.65
青 海	557.253	281.26	180.23		111.6	18.45	12.76	88.27		147.907		145.759			0.02		0.02			43.9611		7.4
宁 夏	1164.57	735.68	603.15	78.01	128.59	310.79	22.6	109.93		33.728	0.082	2.569						0.319	0.318	121.77		92.359
新 疆	6068.89	2219.63	2158.55	78.3867	1031.47	1033.29	44.5067	16.58	2491.3	224.131	6.1442	63.4539	2.19		57.26		57.26	0.082		273.264		930.669

## Sheet: 畜  产  品  产  量
12-14 畜 产 品 产 量
年 份 地 区	肉 类					奶 类		绵羊毛			山羊粗毛	山羊绒	禽 蛋	蜂 蜜
	(万吨)	#猪牛羊肉				(万吨)	#牛 奶	(吨)	#细羊毛	#半细羊毛	(吨)	(吨)	(万吨)	(万吨)
			猪 肉	牛 肉	羊 肉
1996	4584	3694.7	3158	355.7	181	735.8	629.4	298102	121020	74099	35284	9585	1965.2	18.3
2000	6013.9	4743.23	3965.99	513.117	264.13	919.119	827.431	292502	117386	84921	33266	11057	2182.01	24.6
2005	6938.86	5473.49	4555.33	568.099	350.06	2864.83	2753.37	393172	127862	123068	36903.9	15434.8	2438.12	29.3211
2006	7099.85	5608.4	4650.34	590.332	367.727	3051.62	2944.62	387643	130959	116043	35171.1	16222.9	2424	33.3701
2007	6916.4	5319.75	4307.85	626.219	385.68	3055.23	2947.09	371075	124262	108635	35333.2	15664.7	2546.7	37.9732
2008	7370.88	5692.94	4682.02	617.68	393.243	3236.2	3010.57	369665	119279	105272	35477.2	16533.6	2699.62	38.4717
2009	7706.67	5958.46	4932.85	626.178	399.431	3153.93	2995.13	358121	124365	109013	35909.6	16593.2	2751.88	39.6658
2010	7993.61	6173.52	5138.44	629.069	406.018	3211.27	3038.93	385125	123504	113998	36225.9	17847.9	2776.88	38.1895
2011	8022.98	6140.32	5131.65	610.707	397.964	3262.77	3109.93	386487	132877	113305	38070.3	17125.9	2830.36	41.1785
2012	8471.1	6462.79	5443.55	614.746	404.499	3306.69	3174.93	393725	124716	127313	40505.3	17210.8	2885.39	43.8393
2013	8632.77	6641.59	5618.6	613.087	409.9	3118.91	3000.82	402081	131730	128335	40214.9	17307.2	2905.55	43.6552
2014	8817.9	6864.16	5820.8	615.722	427.633	3276.45	3159.88	407230	122251	132693	38655.4	18465.1	2930.31	46.2989
2015	8749.52	6702.23	5645.41	616.886	439.932	3295.47	3179.83	413134	130537	134905	35486.8	18683.6	3046.13	47.3157
2016	8628.33	6502.65	5425.49	616.905	460.251	3173.93	3064.03	411642	129164	137973	35785.3	18844.2	3160.54	55.5284
2017	8654.43	6557.49	5451.8	634.623	471.068	3148.58	3038.62	410523	127921	133458	32862.7	17852.3	3096.29	54.2544
2018	8624.63	6522.87	5403.74	644.06	475.072	3176.79	3074.56	356608	117891	120430	26965	15437.8	3128.28	44.6879
北 京	17.4654	15.074	13.5325	0.942815	0.598693	31.0551	31.0551	37.38	2.9	2.9	5.22	3.14	11.2471	0.103203
天 津	33.886	25.2775	21.2433	2.85399	1.18021	48.0413	48.0413	179.443	22.668	156.775	1.92		19.4095	0.007375
河 北	466.695	373.259	286.253	56.4644	30.5413	391.134	384.81	20816.3	4784.82	12788.3	2360.32	704.6	377.966	1.12721
山 西	93.0908	77.091	62.462	6.49913	8.12988	81.6896	81.0563	7957.9	2317.2	4171.9	1428.6	1215.1	102.577	0.61338
内蒙古	267.322	239.572	71.8	61.4346	106.338	571.84	565.574	118179	62086.2	23365.7	6053.76	6606.83	55.2	0.3592
辽 宁	377.12	244.2	210.1	27.5	6.6	132.604	131.8	7607.26	1198.69	6095.33	1335.46	1055.59	297.2	0.283556
吉 林	253.597	172.263	126.985	40.6595	4.61817	39.0148	38.8303	11430.2	4728.46	6669.14	504.29	86.69	117.114	1.1498
黑龙江	247.55	204.927	149.909	42.56	12.458	458.5	455.911	25805	3924	20879	1202	189.86	108.5	1.88164
上 海	13.4533	11.55	11.27	0.02	0.26	33.44	33.44	3.2			73.7625		3.16	0.074085
江 苏	328.484	216.11	205.5	2.82	7.79	50.029	50.029	344.3	77.76	266.56	8.6	0.04	177.957	0.4663
浙 江	104.56	77.48	73.95	1.24	2.29	15.7681	15.73	1687.2		1687.2	391.893		31.49	6.6316
安 徽	421.74	269.739	243.893	8.70408	17.1419	30.7961	30.7961	132	95	37	23		158.258	2.1031
福 建	256.055	117.098	113.117	1.9369	2.0441	14.3097	13.8239						44.3238	1.5797
江 西	325.676	260.87	246.32	12.45	2.1	9.63	9.63						46.96	1.8175
山 东	854.695	534.198	421.029	76.3845	36.7844	232.521	225.109	6451.03	1655.47	3686.74	2696.66	551.057	447.002	0.427143
河 南	669.41	540.74	479.039	34.8	26.9003	208.896	202.655	4130.21	500.489	2584.53	2406.1	312.54	413.606	6.13925
湖 北	430.947	358.751	333.18	15.8221	9.74849	12.81	12.81	9		5	48		171.53	2.3434
湖 南	541.719	479.6	446.8	17.9	14.9	6.2	6.2				2	1	105.4	1.0198
广 东	449.899	287.558	281.516	4.07257	1.96885	13.8958	13.8907				6		39.2407	2.4268
广 西	426.843	279.573	263.891	12.316	3.3662	8.86653	8.86653						22.3149	1.61283
海 南	79.8616	48.7075	45.63	1.9305	1.147	0.19	0.19						4.66	0.112665
重 庆	182.252	146.12	132.16	7.2	6.76	4.89	4.89	1.42		1.42			41.46	2.2023
四 川	664.739	541.978	481.203	34.4688	26.3065	64.268	64.238	5475	1719	2847	558	140	148.803	5.4287
贵 州	213.732	189.77	164.84	19.9	5.03	4.58016	4.58	600.2	166.3	433.9	84.6	8.1	20.03	0.379292
云 南	427.157	378.466	323.81	36.0206	18.6352	65.6514	58.21	1534	304	1005	102	6	32.7183	1.1988
西 藏	28.3957	27.7693	1.0452	20.86	5.8641	40.7929	36.44	7967.72	1345.84	2266.96	937.24	853.37	0.493135	0.002218
陕 西	114.451	104.371	86.5669	8.23667	9.56735	159.727	109.747	3059.31	1044.05	1679.73	1747.31	1478.26	61.5845	0.567749
甘 肃	101.208	95.6	50.6	21.4	23.6	41.1043	40.5	29293	9140.32	5180.88	1620.51	324.1	14.1	0.392233
青 海	36.5322	35.45	9.15	13.18	13.12	33.5024	32.57	17600	2279	6873	700	355	2.33	0.164
宁 夏	34.1382	30.2606	8.8399	11.5158	9.90486	169.369	168.288	9746	4380	2221	786	663	14.377	0.1149
新 疆	161.953	139.445	38.0994	41.9673	59.3783	201.672	194.854	76561.7	16119.1	15524.9	1881.71	883.48	37.2716	1.95813

## Sheet: 农村水电建设和发电量、农村用电量
25-14 农村水电建设和发电量、农村用电量
年 份 地 区	本年完成	年末发电		在建电站		发电量	农村用电量
	投资额	设备容量	#本年新增发电	规 模	#当年新开工	(万千瓦时)	(亿千瓦时)
	(万元)	(千瓦)	设备容量	(千瓦)	电站规模
1978							253.1
1980							320.8
1985							508.9
1990	348848	13978100	791000			4181100	844.5
1995	1321689	18721073	1207854	10760000		6316247	1655.7
2000	2220993	27487791	2060127	7459500	2384000	8755014	2421.3
2005	4343826	43090145	4964672	17727677	4284511	13571702	4375.7
2006	4604296	47196651	6403520	20653424	4501575	14835889	4895.8
2007	5117926	53855597	6578193	20944545	4498420	16346041	5509.9
2008	4568884	51274371	4194106	21239258	3787365	16275902	5713.15
2009	4563240	55121211	3807072	12890100	2194445	15672471	6104.44
2010	4.39845e+06	5.92402e+07	3793551	13700560	2425973	2.04443e+07	6632.35
2011	4243988	62123430	3277465	10309266	1585709	17566867	7139.62
2012	3671548	65686071	3399616	9947388	1658258	21729246	7508.46
2013	3.45705e+06	71186268	2460601	9477045	1357859	22327712	8549.52
2014	3.17131e+06	73221047	2553873	9666971	939855	2.28149e+07	8884.45
2015	3082737	75829591	2412664	8038846	929005	23512814	9026.92
2016	2493935	77910629	2032270	7436391	931158	26821937	9238.3
2017	1999937	79269995	1353020	6628296	669630	24772495	9524.42
2018	1.00091e+06	80435263	1643058	6013805	524270	2.34561e+07	9358.54
北 京		42920				2430.44	65.137
天 津		5800				1469.13	36.9145
河 北	2810.76	403748	7730	18410		67103.4	505.157
山 西	5580	206626	7755	60945		42452.2	101.416
内蒙古		95020				19325	85.5097
辽 宁	5928	454299	10845	122665		81073.7	306.216
吉 林	22163.3	603410	26270	191740	4945	179867	54.8539
黑龙江	9857.58	384460	11180	74820		93646.5	82.8042
上 海							1053.42
江 苏	142	40191				8914.98	1933.14
浙 江	26214.7	4099507	58897	90540		834464	1008.31
安 徽	4888	1112456	8245	13000		249476	180.79
福 建	9690	7390664	52476			1.8619e+06	403.868
江 西	7829.48	3449893	37736	52305	175	732371	112.472
山 东		88899				5158.42	416.236
河 南	1656.2	509490	5148	3600	640	105334	330.59
湖 北	88217.8	3861738	69890	247350	88200	935802	165.214
湖 南	76529.4	6379772	83150	165660	21300	1.73892e+06	130.821
广 东	27729.3	7602484	34068	81255	5970	1.67526e+06	1443.1
广 西	78423.1	4579711	35110	94130	12360	1.30922e+06	108.249
海 南		493725	42335	7030		153719	17.4095
重 庆	54990.7	2874133	146540	304140	46230	725152	79.5272
四 川	116705	12011238	346840	1529915		4.34789e+06	198.618
贵 州	128451	3507621	105505	569320	31950	1.05565e+06	98.4075
云 南	182574	12128479	298360	1343900	157000	4.30596e+06	104.941
西 藏	18970	375619	6330	53310		86225.2	1.58587
陕 西	114373	1578291	88537	287010	13600	422839	133.605
甘 肃	11824	2791778	139011	439260	77600	1.09412e+06	59.075
青 海	230	1097135	440	75000		521638	6.5515
宁 夏		6240				690	15.0523
新 疆	5128.96	2138216	20660	188500	64300	766399	119.545
水利部		121700				31608
直属
注：本表由水利部农村水利水电司提供。农村水电是以小水电为主体，直接为农村经济社会发展服务的水电站及其供电网络。
2018年，农村水电全年新增加发电设备容量164万千瓦，其中，新投产装机116万千瓦，技改净增发电设备容量48万千瓦。

## Sheet: 土地利用情况 (2017年)
8-22 分地区土地利用情况 (2017年)
单位：千公顷
地 区	农用地			建设用地
		#园 地	#牧草地		居民点及	交通运输	水利设施
					工矿用地	用 地	用 地
全 国	644864	14214.2	219320	39574.1	32131	3833.52	3609.55
北 京	1146.72	132.8	0.18374	360.209	306.826	32.8192	20.5638
天 津	692.139	29.6114		417.339	333.286	30.3437	53.7102
河 北	13064.4	832.25	401.018	2241.65	1937.98	194.794	108.876
山 西	10026.2	405.767	33.7444	1040.04	894.12	108.187	37.7324
内蒙古	82880.6	56.4085	49507	1673.37	1369.73	233.95	69.6937
辽 宁	11533.1	467.772	3.21448	1644.18	1342.86	163.599	137.721
吉 林	16592.6	65.7746	236.047	1105.91	870.86	96.5651	138.481
黑龙江	39912.7	44.558	1094.86	1636.9	1233.31	158.223	245.365
上 海	313.412	16.4681	0.00315	308.827	274.95	30.6918	3.18582
江 苏	6470.4	297.235	0.08916	2310.98	1914.62	232.758	163.602
浙 江	8588.92	574.272	0.34211	1318.23	1024.1	151.658	142.478
安 徽	11121.9	346.465	0.46185	2014.92	1660.53	149.402	204.988
福 建	10862.4	766.501	0.28131	844.188	640.867	130.841	72.48
江 西	14411.5	320.727	0.65725	1306.17	988.026	115.774	202.37
山 东	11486.1	714.335	5.75366	2883.75	2425.78	224.136	233.829
河 南	12655.7	213.274	0.31795	2644.25	2267.76	189.485	187.01
湖 北	15729.6	480.206	2.02903	1737.23	1332.25	131.715	273.27
湖 南	18166.6	653.074	13.5509	1653.28	1352.43	148.338	152.509
广 东	14916.5	1260.69	3.10395	2072.34	1681.46	195.807	195.074
广 西	19526.8	1080.52	5.18445	1252.77	929.144	142.466	181.162
海 南	2967.36	917	19.2036	348.283	262.583	27.5885	58.1122
重 庆	7056.85	270.882	45.4798	684.563	580.26	65.5265	38.7763
四 川	42133.2	726.937	10956.6	1870.03	1581.33	157.225	131.477
贵 州	14725.9	162.087	72.2443	728.195	579.456	106.96	41.7795
云 南	32927.9	1628.25	146.975	1105.18	866.142	120.621	118.416
西 藏	87230.2	1.54456	70683	157.187	106.721	42.1617	8.30416
陕 西	18562.6	816.367	2169.38	968.015	822.248	109.274	36.4933
甘 肃	18547.9	255.784	5918.56	922.301	794.236	88.7968	39.2679
青 海	45088	6.02547	40794.6	358.985	242.231	53.3454	63.4081
宁 夏	3806.87	49.9934	1491.66	323.698	273.684	40.6603	9.35349
新 疆	51718.7	620.65	35714.8	1641.1	1241.23	159.809	240.06

## Sheet: 城市建设情况 (2019年)
25-4 分地区城市建设情况 (2019年)
地 区	城区面积	建成区面积	城市建设	本年征用	城市人口
			用地面积	土地面积	密 度
	(平方公里)	(平方公里)	(平方公里)	(平方公里)	(人/平方公里)
全 国	200896	58455.7	56075.9	2003.66	2546.17
北 京	16410	1469.05	1471.75	29.9	1135.53
天 津	2585.19	1077.83	950.55	29.6	5016.3
河 北	5926.79	2162.73	1860.14	58.14	3210.36
山 西	3297.75	1180.11	1147.62	4.49	3513.58
内蒙古	5058.33	1270.11	1185.57	29.6	1846.5
辽 宁	12899.4	2669.71	2764.66	18.02	1782.34
吉 林	6658.72	1538.78	1464.9	75.37	1830.89
黑龙江	2587.7	1824.96	1831.43	27.42	5476.33
上 海	6340.5	1237.74	1899.04	24.15	3822.7
江 苏	15536.4	4558.45	4416.87	214.19	2176.45
浙 江	11913.8	2919.09	2823.94	132.22	2136.59
安 徽	6190.29	2109.88	2071.75	225.2	2598.91
福 建	4048.41	1587.54	1478.41	55.54	3238.41
江 西	2492.74	1546.31	1477.42	92.57	4817.79
山 东	22784.4	5164.26	4884.92	142.47	1621.76
河 南	5131.54	2797.32	2644.85	50.28	4903.42
湖 北	8145.85	2509.72	2609.7	77.07	2803.76
湖 南	5452.21	1837.14	1740.44	66.01	3173.7
广 东	16634.1	6036.26	5209.88	101.53	3469.01
广 西	5814.43	1475.97	1444.78	88.25	2024.62
海 南	1489.33	379.54	308.26	8.92	2460.3
重 庆	7440	1496.72	1272.07	93.94	2026.42
四 川	8458.49	2982.32	2778.85	192.61	3068.43
贵 州	3244.65	1053.15	983.61	19.88	2412.22
云 南	3186.56	1163.97	1144.19	37.94	3021.44
西 藏	632.17	163.67	152.93	5.78	1750.32
陕 西	2691.88	1355.51	1285.46	31.75	4450.16
甘 肃	1994.48	891.36	888.46	29.06	3237.34
青 海	688.15	202.23	184.56	0.5	2803.89
宁 夏	2162.28	481.99	436	11.69	1370.54
新 疆	2999.98	1312.24	1262.89	29.57	2525.22

## Sheet: 垃圾清运和处理情况 
8-18 分地区城市生活垃圾清运和处理情况 (2019年)
地 区	生活垃圾	无 害 化				无 害 化				无害化				生活垃圾无
	清 运 量	处理厂数	卫生填埋	焚 烧	其 他	处理能力	卫生填埋	焚 烧	其 他	处理量	卫生填埋	焚 烧	其 他	害化处理率
	(万吨)	(座)				(吨/日)				(万吨)				(%)
全 国	22801.8	1091	663	331	97	766195	373498	364595	28101.9	22565.4	11706	10184.9	674.424	98.9633
北 京	975.12	28	13	7	8	28591	10991	12050	5550	975.117	393.813	399.699	181.606	99.9997
天 津	294.771	9	4	5		10600	5100	5500		278.498	142.037	136.461		94.4795
河 北	755.69	53	39	10	4	25342.1	13942.1	10650	750	754.19	386.139	343.273	24.7783	99.8014
山 西	478.908	27	19	6	2	13886.9	10012	3577.3	297.58	478.088	345.455	122.573	10.0595	99.8289
内蒙古	349.297	28	25	3		12953.7	9603.73	3350		348.564	255.486	93.0781		99.79
辽 宁	872.158	38	32	3	3	26622	22442	2780	1400	868.448	734.297	67.1918	66.9593	99.5746
吉 林	470.563	30	22	6	2	15234	9154	5500	580	410.464	270.294	132.161	8.0088	87.2283
黑龙江	524.926	35	28	6	1	18831	13888	4600	343	456.386	349.344	100.472	6.57	86.9429
上 海	784.734	15	5	9	1	29150	15350	13300	500	784.734	394.296	385.998	4.4404	100
江 苏	1718.02	72	28	35	9	60665	14935	44210	1520	1718.02	348.864	1328.7	40.4563	100
浙 江	1474.62	72	22	38	12	63626.1	16626.1	44585	2415	1474.62	454.817	981.339	38.4609	100
安 徽	612.032	39	16	18	5	24594.7	8734.65	15110	750	612.03	179.491	420.34	12.1999	99.9998
福 建	874.94	30	11	14	5	24895.8	6245.79	16350	2300	873.873	254.311	585.294	34.2687	99.8781
江 西	448.805	24	17	7		17318	12356	4962		448.805	335.025	113.78		100
山 东	1700.79	88	34	40	14	57515.3	18653	36100	2762.29	1700.79	499.381	1116.4	85.0078	100
河 南	1019.62	45	37	7	1	25265	17865	7350	50	1016.64	807.714	207.481	1.4495	99.708
湖 北	954.182	49	32	11	6	31397.3	14847.3	12350	4200	953.972	501.587	409.276	43.1097	99.978
湖 南	824.49	37	29	6	2	26646.7	16221.7	10300	125	824.128	508.888	311.548	3.6915	99.9561
广 东	3035.38	99	54	37	8	107304	51668	53872.4	1764	3031.55	1739.45	1241.69	50.4172	99.8737
广 西	466.473	27	19	8		15896	9796	6100		466.473	312.996	153.477		100
海 南	222.409	13	6	5	2	6438	2230	3908	300	222.409	80.6685	133.694	8.04661	100
重 庆	549.235	25	18	6	1	17697	7046.97	10500	150	549.076	292.146	256.93		99.971
四 川	1013.08	48	29	16	3	25441	9731	14810	900	1005.95	439.711	558.194	8.0448	99.2962
贵 州	338.478	25	13	10	2	15820.5	7655.5	7750	415	325.252	184.815	130.406	10.0309	96.0923
云 南	435.783	30	20	10		12408.5	4478.5	7930		427.772	175.151	252.621		98.1617
西 藏	53.932	6	5	1		1501	801	700		51.7583	23.2801	28.4782		95.9695
陕 西	650.223	25	24		1	19388.4	19288.4		100	644.113	642.778		1.33525	99.0604
甘 肃	281.191	27	22	4	1	10244	6294	3600	350	280.516	159.426	109	12.0895	99.7599
青 海	113.53	8	7		1	1779	1659		120	108.995	90.6841		18.3104	96.0051
宁 夏	117.7	13	9	2	2	4830.32	2670.32	2000	160	116.873	64.3867	49.8573	2.62952	99.2974
新 疆	390.665	26	24	1	1	14312.4	13212.4	800	300	357.248	339.29	15.5048	2.45318	91.4461

## Sheet: 绿地和园林
25-10 分地区城市绿地和园林(2019年)
地 区	城 市		公 园	公园面积	建成区
	绿地面积	#公园绿地	(个)	(公顷)	绿化覆盖率
	(公顷)				(%)
全 国	3.04711e+06	723740	16735	494228	41.1147
北 京	85286.4	32618.5	311	32618.5	48.44
天 津	46498.5	12158.1	131	2816.9	38.0273
河 北	91423.7	27074.7	751	21113.1	41.5709
山 西	48235	14223.1	316	11142.9	41.2836
内蒙古	67203.4	17299.7	305	15115.3	40.597
辽 宁	122259	27685.9	454	16966.8	39.924
吉 林	69260.2	16393	344	13298.4	37.6408
黑龙江	70668.8	17494.9	384	12479.6	36.0427
上 海	139427	20577.9	250	2565.17	36.2402
江 苏	293765	49580.3	1133	30545.8	43.131
浙 江	167370	34957.8	1340	20431.6	41.1907
安 徽	107515	23606.2	475	15893.1	42.4976
福 建	72103	19172.9	675	15378.9	44.2984
江 西	69708.2	17619.7	519	11510.5	45.9165
山 东	243368	65179.4	1214	40554	41.8124
河 南	107112	31933.8	443	15787.4	40.0181
湖 北	93148.4	26200.6	449	14785	38.3714
湖 南	72434.6	19020.4	368	13344	41.1568
广 东	485418	105810	3414	82505	44.0273
广 西	92058.4	15364.6	294	11716	39.9211
海 南	17370.5	3749.53	97	2665.02	40.6246
重 庆	64777.8	25844	428	14817.8	40.3616
四 川	113537	33668.2	629	18237.7	40.5487
贵 州	51561.3	12136.8	192	11575.1	38.6449
云 南	46425.6	11413.5	823	9363.68	39.7769
西 藏	6020.02	963.35	105	807.5	37.3495
陕 西	71284.8	14087	284	8463.67	38.7699
甘 肃	27221.8	8816.34	172	5472.06	33.5006
青 海	6676.77	2209.69	48	11922.9	33.9419
宁 夏	25114.9	6040.64	96	3312.79	40.5297
新 疆	72853.3	10838.9	291	7021.42	39.6098
注：公园绿地面积包括综合公园、社区公园、专类公园、带状公园和街旁绿地。

## Sheet: 客 运 量
16-12 分 地 区 客 运 量 (2019年)
单位：万人
地 区	合 计	铁 路	公 路	水 运
全 国	1.79382e+06	337495	1.36717e+06	27981.5
北 京	58934.7	14357.5	44577.2
天 津	17450.3	5075.31	12259.5	115.508
河 北	47345.6	12210.6	35132.6	2.4991
山 西	23837.4	7957.56	15718.9	160.975
内蒙古	13268.3	5445.76	7822.54
辽 宁	71342.9	14421.8	56355	566.059
吉 林	31956.2	8445.53	23372	138.679
黑龙江	31567.8	10521.8	20739	306.946
上 海	15844.6	12266.7	3151	426.947
江 苏	120612	21203.6	97025	2383.39
浙 江	98380.2	21870	72013	4497.17
安 徽	63346.6	12336.9	50769.7	240
福 建	48105.1	12095.8	34080.7	1928.64
江 西	60685.7	11130.7	49302	253
山 东	67443.5	15355.5	50044	2043.93
河 南	110421	16383.4	93707	330.504
湖 北	98350	16712.7	80989.5	647.793
湖 南	106680	13943.2	91007.1	1729.36
广 东	142144	34120.8	105249	2774.92
广 西	47930.8	11100.1	36134	696.718
海 南	14382.9	2958.19	9636.79	1787.91
重 庆	60587.4	7706.8	52150	730.64
四 川	98568.8	15115.7	81462	1991.09
贵 州	93024.7	6760.73	84053	2211
云 南	41484.3	5500.3	34642	1342
西 藏	1399.47	352.279	1047.19
陕 西	71583	10953	60269	361
甘 肃	42185.5	5473.41	36634.4	77.7108
青 海	6442.74	1255.82	5091.68	95.2362
宁 夏	6136.87	653.017	5342	141.855
新 疆	21204.2	3810.24	17394
不分地区	61173.8
注：不分地区合计数为民航完成数。

## Sheet: 民人均消费支出
6-20 分地区居民人均消费支出 (2019年)
单位：元
地 区	消 费
	支 出	食品烟酒	衣 着	居 住	生活用品	交通通信	教育文化	医疗保健	其他用品
					及 服 务		娱 乐		及 服 务
全 国	19853.1	5631.08	1288.94	4646.59	1222.68	2675.42	2225.73	1685.2	477.498
北 京	39842.7	8064.95	2175.51	14110.3	2371.94	4767.45	3999.4	3274.54	1078.6
天 津	29902.9	8647.45	1989.96	6406.3	1818.37	4280.95	3186.6	2676.95	896.33
河 北	16722	4271.26	1257.44	4050.35	1138.69	2355.43	1734.46	1540.53	373.833
山 西	14810.1	3688.25	1260.97	3228.54	855.616	1845.25	1940.04	1635.06	356.401
内蒙古	19665.2	5324.29	1751.21	3679.96	1204.63	3074.3	2245.37	1847.51	537.947
辽 宁	21398.3	5727.83	1628.14	4169.47	1259.36	2968.17	2707.99	2257.15	680.204
吉 林	17200.4	4417.38	1397.02	3294.79	899.364	2479.73	2193.38	2012.04	506.7
黑龙江	16994	4573.17	1405.44	3176.32	886.447	2196.63	2030.26	2235.29	490.407
上 海	43351.3	10728.2	2036.79	14208.5	2095.48	4881.22	5049.4	3070.22	1281.49
江 苏	25007.4	6529.8	1540.99	6731.18	1493.34	3522.76	2582.58	2016.4	590.383
浙 江	29470.7	8198.27	1813.53	7721.17	1652.39	4302.05	3031.28	2059.44	692.56
安 徽	17044.6	5414.67	1137.43	3941.95	1041.22	2082.13	1810.38	1224.03	392.833
福 建	22996	7572.91	1212.06	6130.01	1223.13	2923.34	2194.01	1234.79	505.783
江 西	15792	4809.01	1074.06	3795.2	1047.74	1872.06	1812.97	999.974	381.001
山 东	18779.8	5030.93	1391.75	3928.49	1394.31	2834.29	2174.38	1627.56	398.059
河 南	15168.5	3959.77	1172.84	3511.98	1054.42	1837.95	1769.1	1541.48	320.96
湖 北	19537.8	5491.3	1316.19	4310.61	1253.23	2584.12	2187.47	1907.85	487.028
湖 南	18807.9	5259.99	1215.55	3976.13	1190.19	2322.85	2786.2	1705.55	351.488
广 东	26054	8480.76	1135.31	6643.3	1440.79	3423.87	2750.89	1520.81	658.233
广 西	14934.8	4545.73	616.743	3268.54	898.235	2150.1	1798.91	1364.62	291.881
海 南	17528.4	6552.17	655.879	3744.05	826.572	1919.04	2185.45	1236.1	409.181
重 庆	19248.5	6220.75	1454.52	3498.78	1338.87	2545.04	2087.77	1659.96	442.788
四 川	17663.6	5937.88	1173.77	3368.02	1182.21	2398.83	1599.72	1568.59	434.519
贵 州	13798.1	3792.93	934.722	2760.71	878.122	2407.97	1660.05	1083.5	280.066
云 南	14249.9	3983.39	789.113	3081.11	859.938	2212.79	1772.68	1267.67	283.248
西 藏	11520.2	4330.45	1285.24	2102.59	622.274	1847.7	609.256	460.126	262.585
陕 西	16159.7	4292.52	1141.09	3388.21	1200.75	2005.77	2008.77	1749.36	373.216
甘 肃	14624	4253.29	1111.46	3094.97	896.942	1640.73	1710.29	1573.85	342.419
青 海	16557.2	4671.56	1350.56	2989.98	932.025	2671.38	1655.63	1842.04	444.026
宁 夏	16715.1	4234.09	1388.19	3014.27	1067.15	2724.39	2139.52	1727.09	420.401
新 疆	16189.1	4691.57	1455.97	2894.34	1082.79	2274.39	1762.5	1592.62	434.918

[truncated: 16 more sheets: 工业产品产量, 末人口数, 废气 (2018年), 废水, 建筑业总产值, 森林资源, 货 运 量, 餐饮企业, 住宿业, 餐饮业, 生产总值, 汽 车 拥 有 量, 水资源, 牲 畜 饲 养 情 况, 突发环境事件, 耕地灌溉面积和农用化肥施用量]
