# Supplementary material for: Response of surface water quality characteristics to socio-economic factors in Eastern-Central China
Source: PLoS One. 2022 Apr 12;17(4):e0262064. doi: 10.1371/journal.pone.0262064 (PMC9004789; doi:10.1371/journal.pone.0262064)
Supplement: S1 File — (ZIP) [file pone.0262064.s001.zip › Supporting Information/Calculation process/╟°╙≥╔·╠1⁄4╗╖╛│╓╩┴┐╓╕╩2.xlsx]

## Sheet: Sheet1
Rowid_	VALUE_	COUNT_		各类	总面积	11	12	21	22	23	24	31	32	33	41	42	43	46	51	52	53	61	65	66	45	99	44	62	63	64	67	54
Anhui	11	42954		Beijing	16380	132	4278	4116	1885	786	548	1064	152	66	70	0	208	193	1435	1132	314	0	0	1	0	0	0	0	0	0	0	0
Anhui	12	36151		Tianjin	11994	403	5522	349	37	20	67	295	7	12	305	31	1379	0	1145	1167	841	0	5	1	121	0	0	0	53	234	0	0
Anhui	21	23211		Hebei	188275	903	89370	19396	15270	2471	754	21206	9588	1680	1334	279	2312	1010	4341	13297	3527	40	34	26	218	5	0	0	264	950	0	0
Anhui	22	8339		Shanxi	156573	32	57735	19360	16793	7402	868	11571	10875	21624	467	18	363	627	2306	4329	2071	0	17	24	0	0	0	0	37	54	0	0
Anhui	23	345		Neimeng	1143305	1754	118795	142257	19161	12811	1586	170557	204408	98519	2975	5320	1129	5457	2764	9602	4256	139905	4489	45530	0	0	0	82819	20964	48247	0	0
Anhui	24	304		Liaoning	147219	8487	51196	52167	4504	4419	1241	1099	3258	305	1161	174	2778	1579	3059	7929	1906	55	14	47	192	0	0	0	56	1593	0	0
Anhui	31	8286		Jilin	191115	11075	65607	80010	2187	1158	796	3466	2982	450	1156	1651	922	885	1967	5543	442	227	13	47	0	0	0	0	7513	3018	0	0
Anhui	32	10		Heilongjiang	452564	43459	131107	182030	6496	2717	539	15923	5843	276	2944	3342	1769	2263	2849	7267	692	2	47	192	0	0	2	0	3664	39141	0	0
Anhui	33	16		Jiangsu	103777	35105	27680	2136	259	463	233	1115	1	6	2327	5810	5034	1308	8479	11435	1183	0	18	55	1097	0	0	0	1	32	0	0
Anhui	41	1400		Zhejiang	104377	21013	3235	56887	1452	4801	1860	1974	332	198	1032	193	1734	165	3681	2767	2454	0	8	31	538	19	0	0	0	3	0	0
Anhui	42	3091		Anhui	140141	42954	36151	23211	8339	345	304	8286	10	16	1400	3091	1784	1114	2063	10476	568	1	24	4	0	0	0	0	0	0	0	0
Anhui	43	1784		Fujian	121764	14143	6623	52167	6920	12968	4075	10573	5804	1873	601	30	607	158	1257	1416	1841	0	39	46	569	54	0	0	0	0	0	0
Anhui	46	1114		Jiangxi	166958	32158	11889	72334	9359	19748	1020	5001	2125	118	1626	2073	1476	1993	1809	2322	1371	0	8	4	0	0	0	0	0	524	0	0
Anhui	51	2063		Shandong	157084	989	99427	5427	1706	1605	308	2897	4215	1600	1871	707	6366	481	9175	15535	2706	7	43	151	939	0	0	0	103	824	2	0
Anhui	52	10476		Henan	165615	10398	93077	21848	3263	1459	642	5906	2593	359	1929	3	1836	415	4739	15574	1541	1	4	4	1	0	0	0	0	22	0	1
Anhui	53	568		Hubei	185945	38284	27055	40674	21279	29317	998	3999	2697	157	3050	3005	5132	1220	2022	3886	2797	0	13	29	0	0	0	0	0	331	0	0
Anhui	61	1		Hunan	211795	43586	15765	85928	9040	32229	4412	5547	1247	72	2325	2323	1955	594	1922	1678	2165	0	23	7	0	0	0	0	0	977	0	0
Anhui	65	24		Guangdong	179891	25540	17021	83152	5816	10121	8600	6816	1010	22	2482	7	4702	519	5979	4166	3222	53	47	0	474	117	0	0	15	8	2	0
Anhui	66	4		Guangxi	236976	24998	25798	85240	36718	28383	4936	17686	2732	101	1668	3	1829	249	1365	3411	1405	8	13	9	315	101	0	0	6	2	0	0
Beijing	11	132		Chongqing	82405	11193	26130	9742	10728	9415	891	1619	9396	500	829	16	206	24	654	292	757	0	0	13	0	0	0	0	0	0	0	0
Beijing	12	4278		Sichuan	483722	41080	76979	77053	60385	30056	1343	47852	102654	17903	2111	364	1061	387	2029	2279	1804	9	78	13292	0	0	841	0	0	4162	0	0
Beijing	21	4116		Guizhou	176098	13232	35199	26514	43482	22696	283	1899	26943	2648	341	85	612	4	667	299	1163	0	0	30	0	0	0	0	0	1	0	0
Beijing	22	1885		Yunnan	383076	15855	51392	85418	84735	44605	5111	53748	29050	3253	826	1229	1506	122	1540	1727	1246	0	46	1434	0	0	160	0	0	73	0	0
Beijing	23	786		Xizang	1200251	376	7325	82452	41346	37664	2900	91825	198316	263614	6008	31285	6	21908	515	75	45	8393	69645	196865	0	0	19580	95964	10276	12985	883	0
Beijing	24	548		Shanxi	156573	32	57735	19360	16793	7402	868	11571	10875	21624	467	18	363	627	2306	4329	2071	0	17	24	0	0	0	0	37	54	0	0
Beijing	31	1064		Gansu	403521	186	65045	14076	16440	7257	860	26699	59589	53167	600	52	349	1376	728	3202	650	26771	3698	40296	0	0	574	62277	7121	2420	10088	0
Beijing	32	152		Qinghai	716632	1	8575	2986	20322	4850	4	32722	136703	228161	1106	13123	1310	10602	170	651	485	43838	2141	79181	0	0	4762	59792	21469	16484	27194	0
Beijing	33	66		Ningxia	51816	4494	12889	355	1328	741	412	1215	10533	11705	191	29	344	437	602	1019	818	2356	565	392	0	0	0	1066	228	97	0	0
Beijing	41	70
Beijing	43	208
Beijing	46	193
Beijing	51	1435
Beijing	52	1132
Beijing	53	314
Beijing	66	1
Chongqing	11	11193
Chongqing	12	26130
Chongqing	21	9742
Chongqing	22	10728
Chongqing	23	9415
Chongqing	24	891
Chongqing	31	1619
Chongqing	32	9396
Chongqing	33	500
Chongqing	41	829
Chongqing	42	16
Chongqing	43	206
Chongqing	46	24
Chongqing	51	654
Chongqing	52	292
Chongqing	53	757
Chongqing	66	13
Fujian	11	14143
Fujian	12	6623
Fujian	21	52167
Fujian	22	6920
Fujian	23	12968
Fujian	24	4075
Fujian	31	10573
Fujian	32	5804
Fujian	33	1873
Fujian	41	601
Fujian	42	30
Fujian	43	607
Fujian	45	569
Fujian	46	158
Fujian	51	1257
Fujian	52	1416
Fujian	53	1841
Fujian	65	39
Fujian	66	46
Fujian	99	54
Gansu	11	186
Gansu	12	65045
Gansu	21	14076
Gansu	22	16440
Gansu	23	7257
Gansu	24	860
Gansu	31	26699
Gansu	32	59589
Gansu	33	53167
Gansu	41	600
Gansu	42	52
Gansu	43	349
Gansu	44	574
Gansu	46	1376
Gansu	51	728
Gansu	52	3202
Gansu	53	650
Gansu	61	26771
Gansu	62	62277
Gansu	63	7121
Gansu	64	2420
Gansu	65	3698
Gansu	66	40296
Gansu	67	10088
Guangdong	11	25540
Guangdong	12	17021
Guangdong	21	83152
Guangdong	22	5816
Guangdong	23	10121
Guangdong	24	8600
Guangdong	31	6816
Guangdong	32	1010
Guangdong	33	22
Guangdong	41	2482
Guangdong	42	7
Guangdong	43	4702
Guangdong	45	474
Guangdong	46	519
Guangdong	51	5979
Guangdong	52	4166
Guangdong	53	3222
Guangdong	61	53
Guangdong	63	15
Guangdong	64	8
Guangdong	65	47
Guangdong	67	2
Guangdong	99	117
Guangxi	11	24998
Guangxi	12	25798
Guangxi	21	85240
Guangxi	22	36718
Guangxi	23	28383
Guangxi	24	4936
Guangxi	31	17686
Guangxi	32	2732
Guangxi	33	101
Guangxi	41	1668
Guangxi	42	3
Guangxi	43	1829
Guangxi	45	315
Guangxi	46	249
Guangxi	51	1365
Guangxi	52	3411
Guangxi	53	1405
Guangxi	61	8
Guangxi	63	6
Guangxi	64	2
Guangxi	65	13
Guangxi	66	9
Guangxi	99	101
Guizhou	11	13232
Guizhou	12	35199
Guizhou	21	26514
Guizhou	22	43482
Guizhou	23	22696
Guizhou	24	283
Guizhou	31	1899
Guizhou	32	26943
Guizhou	33	2648
Guizhou	41	341
Guizhou	42	85
Guizhou	43	612
Guizhou	46	4
Guizhou	51	667
Guizhou	52	299
Guizhou	53	1163
Guizhou	64	1
Guizhou	66	30
Hebei	11	903
Hebei	12	89370
Hebei	21	19396
Hebei	22	15270
Hebei	23	2471
Hebei	24	754
Hebei	31	21206
Hebei	32	9588
Hebei	33	1680
Hebei	41	1334
Hebei	42	279
Hebei	43	2312
Hebei	45	218
Hebei	46	1010
Hebei	51	4341
Hebei	52	13297
Hebei	53	3527
Hebei	61	40
Hebei	63	264
Hebei	64	950
Hebei	65	34
Hebei	66	26
Hebei	99	5
Heilongjiang	11	43459
Heilongjiang	12	131107
Heilongjiang	21	182030
Heilongjiang	22	6496
Heilongjiang	23	2717
Heilongjiang	24	539
Heilongjiang	31	15923
Heilongjiang	32	5843
Heilongjiang	33	276
Heilongjiang	41	2944
Heilongjiang	42	3342
Heilongjiang	43	1769
Heilongjiang	44	2
Heilongjiang	46	2263
Heilongjiang	51	2849
Heilongjiang	52	7267
Heilongjiang	53	692
Heilongjiang	61	2
Heilongjiang	63	3664
Heilongjiang	64	39141
Heilongjiang	65	47
Heilongjiang	66	192
Henan	11	10398
Henan	12	93077
Henan	21	21848
Henan	22	3263
Henan	23	1459
Henan	24	642
Henan	31	5906
Henan	32	2593
Henan	33	359
Henan	41	1929
Henan	42	3
Henan	43	1836
Henan	45	1
Henan	46	415
Henan	51	4739
Henan	52	15574
Henan	53	1541
Henan	54	1
Henan	61	1
Henan	64	22
Henan	65	4
Henan	66	4
Hunan	11	43586
Hunan	12	15765
Hunan	21	85928
Hunan	22	9040
Hunan	23	32229
Hunan	24	4412
Hunan	31	5547
Hunan	32	1247
Hunan	33	72
Hunan	41	2325
Hunan	42	2323
Hunan	43	1955
Hunan	46	594
Hunan	51	1922
Hunan	52	1678
Hunan	53	2165
Hunan	64	977
Hunan	65	23
Hunan	66	7
Jiangsu	11	35105
Jiangsu	12	27680
Jiangsu	21	2136
Jiangsu	22	259
Jiangsu	23	463
Jiangsu	24	233
Jiangsu	31	1115
Jiangsu	32	1
Jiangsu	33	6
Jiangsu	41	2327
Jiangsu	42	5810
Jiangsu	43	5034
Jiangsu	45	1097
Jiangsu	46	1308
Jiangsu	51	8479
Jiangsu	52	11435
Jiangsu	53	1183
Jiangsu	63	1
Jiangsu	64	32
Jiangsu	65	18
Jiangsu	66	55
Hubei	11	38284
Hubei	12	27055
Hubei	21	40674
Hubei	22	21279
Hubei	23	29317
Hubei	24	998
Hubei	31	3999
Hubei	32	2697
Hubei	33	157
Hubei	41	3050
Hubei	42	3005
Hubei	43	5132
Hubei	46	1220
Hubei	51	2022
Hubei	52	3886
Hubei	53	2797
Hubei	64	331
Hubei	65	13
Hubei	66	29
Jiangxi	11	32158
Jiangxi	12	11889
Jiangxi	21	72334
Jiangxi	22	9359
Jiangxi	23	19748
Jiangxi	24	1020
Jiangxi	31	5001
Jiangxi	32	2125
Jiangxi	33	118
Jiangxi	41	1626
Jiangxi	42	2073
Jiangxi	43	1476
Jiangxi	46	1993
Jiangxi	51	1809
Jiangxi	52	2322
Jiangxi	53	1371
Jiangxi	64	524
Jiangxi	65	8
Jiangxi	66	4
Jilin	11	11075
Jilin	12	65607
Jilin	21	80010
Jilin	22	2187
Jilin	23	1158
Jilin	24	796
Jilin	31	3466
Jilin	32	2982
Jilin	33	450
Jilin	41	1156
Jilin	42	1651
Jilin	43	922
Jilin	46	885
Jilin	51	1967
Jilin	52	5543
Jilin	53	442
Jilin	61	227
Jilin	63	7513
Jilin	64	3018
Jilin	65	13
Jilin	66	47
Liaoning	11	8487
Liaoning	12	51196
Liaoning	21	52167
Liaoning	22	4504
Liaoning	23	4419
Liaoning	24	1241
Liaoning	31	1099
Liaoning	32	3258
Liaoning	33	305
Liaoning	41	1161
Liaoning	42	174
Liaoning	43	2778
Liaoning	45	192
Liaoning	46	1579
Liaoning	51	3059
Liaoning	52	7929
Liaoning	53	1906
Liaoning	61	55
Liaoning	63	56
Liaoning	64	1593
Liaoning	65	14
Liaoning	66	47
Neimeng	11	1754
Neimeng	12	118795
Neimeng	21	142257
Neimeng	22	19161
Neimeng	23	12811
Neimeng	24	1586
Neimeng	31	170557
Neimeng	32	204408
Neimeng	33	98519
Neimeng	41	2975
Neimeng	42	5320
Neimeng	43	1129
Neimeng	46	5457
Neimeng	51	2764
Neimeng	52	9602
Neimeng	53	4256
Neimeng	61	139905
Neimeng	62	82819
Neimeng	63	20964
Neimeng	64	48247
Neimeng	65	4489
Neimeng	66	45530
Ningxia	11	4494
Ningxia	12	12889
Ningxia	21	355
Ningxia	22	1328
Ningxia	23	741
Ningxia	24	412
Ningxia	31	1215
Ningxia	32	10533
Ningxia	33	11705
Ningxia	41	191
Ningxia	42	29
Ningxia	43	344
Ningxia	46	437
Ningxia	51	602
Ningxia	52	1019
Ningxia	53	818
Ningxia	61	2356
Ningxia	62	1066
Ningxia	63	228
Ningxia	64	97
Ningxia	65	565
Ningxia	66	392
Qinghai	11	1
Qinghai	12	8575
Qinghai	21	2986
Qinghai	22	20322
Qinghai	23	4850
Qinghai	24	4
Qinghai	31	32722
Qinghai	32	136703
Qinghai	33	228161
Qinghai	41	1106
Qinghai	42	13123
Qinghai	43	1310
Qinghai	44	4762
Qinghai	46	10602
Qinghai	51	170
Qinghai	52	651
Qinghai	53	485
Qinghai	61	43838
Qinghai	62	59792
Qinghai	63	21469
Qinghai	64	16484
Qinghai	65	2141
Qinghai	66	79181
Qinghai	67	27194
Shaanxi	11	8103
Shaanxi	12	58894
Shaanxi	21	18640
Shaanxi	22	14893
Shaanxi	23	12711
Shaanxi	24	1687
Shaanxi	31	19776
Shaanxi	32	45839
Shaanxi	33	13459
Shaanxi	41	668
Shaanxi	42	33
Shaanxi	43	410
Shaanxi	46	614
Shaanxi	51	1437
Shaanxi	52	2851
Shaanxi	53	1314
Shaanxi	61	3976
Shaanxi	63	144
Shaanxi	64	58
Shaanxi	65	156
Shaanxi	66	64
Shandong	11	989
Shandong	12	99427
Shandong	21	5427
Shandong	22	1706
Shandong	23	1605
Shandong	24	308
Shandong	31	2897
Shandong	32	4215
Shandong	33	1600
Shandong	41	1871
Shandong	42	707
Shandong	43	6366
Shandong	45	939
Shandong	46	481
Shandong	51	9175
Shandong	52	15535
Shandong	53	2706
Shandong	61	7
Shandong	63	103
Shandong	64	824
Shandong	65	43
Shandong	66	151
Shandong	67	2
Shanghai	11	2993
Shanghai	12	365
Shanghai	21	8
Shanghai	23	2
Shanghai	24	80
Shanghai	31	108
Shanghai	41	1868
Shanghai	42	55
Shanghai	43	252
Shanghai	45	218
Shanghai	46	13
Shanghai	51	1996
Shanghai	52	612
Shanghai	53	277
Shanghai	64	425
Shanxi	11	32
Shanxi	12	57735
Shanxi	21	19360
Shanxi	22	16793
Shanxi	23	7402
Shanxi	24	868
Shanxi	31	11571
Shanxi	32	10875
Shanxi	33	21624
Shanxi	41	467
Shanxi	42	18
Shanxi	43	363
Shanxi	46	627
Shanxi	51	2306
Shanxi	52	4329
Shanxi	53	2071
Shanxi	63	37
Shanxi	64	54
Shanxi	65	17
Shanxi	66	24
Sichuan	11	41080
Sichuan	12	76979
Sichuan	21	77053
Sichuan	22	60385
Sichuan	23	30056
Sichuan	24	1343
Sichuan	31	47852
Sichuan	32	102654
Sichuan	33	17903
Sichuan	41	2111
Sichuan	42	364
Sichuan	43	1061
Sichuan	44	841
Sichuan	46	387
Sichuan	51	2029
Sichuan	52	2279
Sichuan	53	1804
Sichuan	61	9
Sichuan	64	4162
Sichuan	65	78
Sichuan	66	13292
Tianjin	11	403
Tianjin	12	5522
Tianjin	21	349
Tianjin	22	37
Tianjin	23	20
Tianjin	24	67
Tianjin	31	295
Tianjin	32	7
Tianjin	33	12
Tianjin	41	305
Tianjin	42	31
Tianjin	43	1379
Tianjin	45	121
Tianjin	51	1145
Tianjin	52	1167
Tianjin	53	841
Tianjin	63	53
Tianjin	64	234
Tianjin	65	5
Tianjin	66	1
Xizang	11	376
Xizang	12	7325
Xizang	21	82452
Xizang	22	41346
Xizang	23	37664
Xizang	24	2900
Xizang	31	91825
Xizang	32	198316
Xizang	33	263614
Xizang	41	6008
Xizang	42	31285
Xizang	43	6
Xizang	44	19580
Xizang	46	21908
Xizang	51	515
Xizang	52	75
Xizang	53	45
Xizang	61	8393
Xizang	62	95964
Xizang	63	10276
Xizang	64	12985
Xizang	65	69645
Xizang	66	196865
Xizang	67	883
Yunnan	11	15855
Yunnan	12	51392
Yunnan	21	85418
Yunnan	22	84735
Yunnan	23	44605
Yunnan	24	5111
Yunnan	31	53748
Yunnan	32	29050
Yunnan	33	3253
Yunnan	41	826
Yunnan	42	1229
Yunnan	43	1506
Yunnan	44	160
Yunnan	46	122
Yunnan	51	1540
Yunnan	52	1727
Yunnan	53	1246
Yunnan	64	73
Yunnan	65	46
Yunnan	66	1434
Zhejiang	11	21013
Zhejiang	12	3235
Zhejiang	21	56887
Zhejiang	22	1452
Zhejiang	23	4801
Zhejiang	24	1860
Zhejiang	31	1974
Zhejiang	32	332
Zhejiang	33	198
Zhejiang	41	1032
Zhejiang	42	193
Zhejiang	43	1734
Zhejiang	45	538
Zhejiang	46	165
Zhejiang	51	3681
Zhejiang	52	2767
Zhejiang	53	2454
Zhejiang	64	3
Zhejiang	65	8
Zhejiang	66	31
Zhejiang	99	19

## Sheet: Sheet2
生态环境质量指数	0.3	0.25	0.95	0.65	0.45	0.4	0.75	0.45	0.2	0.55	0.75	0.55	0.55	0.2	0.2	0.15	0.01	0.05	0.01	0.45	0.9	0.01	0.05	0.65
各类	11	12	21	22	23	24	31	32	33	41	42	43	46	51	52	53	61	65	66	45	44	62	63	64		11	12	21	22	23	24	31	32	33	41	42	43	46	51	52	53	61	65	66	45	44	62	63	64
Beijing	0.00805861	0.261172	0.251282	0.115079	0.0479853	0.0334554	0.0649573	0.00927961	0.0040293	0.0042735	0	0.0126984	0.0117827	0.0876068	0.0691087	0.0191697	0	0	6.10501e-05	0	0	0	0	0	0.51994	0.00241758	0.065293	0.238718	0.0748016	0.0215934	0.0133822	0.0487179	0.00417582	0.000805861	0.00235043	0	0.00698413	0.00648046	0.0175214	0.0138217	0.00287546	0	0	6.10501e-07	0	0	0	0	0
Tianjin	0.0336001	0.460397	0.0290979	0.00308488	0.0016675	0.00558613	0.0245956	0.000583625	0.0010005	0.0254294	0.00258463	0.114974	0	0.0954644	0.0972986	0.0701184	0	0.000416875	8.3375e-05	0.0100884	0	0	0.00441888	0.0195098	0.322416	0.01008	0.115099	0.027643	0.00200517	0.000750375	0.00223445	0.0184467	0.000262631	0.0002001	0.0139862	0.00193847	0.0632358	0	0.0190929	0.0194597	0.0105178	0	2.08438e-05	8.3375e-07	0.00453977	0	0	0.000220944	0.0126813
Hebei	0.00479618	0.474678	0.10302	0.0811048	0.0131244	0.00400478	0.112633	0.0509255	0.00892312	0.00708538	0.00148187	0.0122799	0.00536449	0.0230567	0.0706254	0.0187332	0.000212455	0.000180587	0.000138096	0.00115788	0	0	0.0014022	0.00504581	0.427521	0.00143885	0.118669	0.0978685	0.0527181	0.00590599	0.00160191	0.0844748	0.0229165	0.00178462	0.00389696	0.00111141	0.00675395	0.00295047	0.00461134	0.0141251	0.00280999	2.12455e-06	9.02935e-06	1.38096e-06	0.000521046	0	0	7.01102e-05	0.00327978
Shanxi	0.000204378	0.368742	0.123648	0.107253	0.0472751	0.00554374	0.0739016	0.0694564	0.138108	0.00298263	0.000114962	0.00231841	0.00400452	0.014728	0.0276484	0.0132271	0	0.000108576	0.000153283	0	0	0	0.000236311	0.000344887	0.433129	6.13133e-05	0.0921854	0.117466	0.0697148	0.0212738	0.0022175	0.0554262	0.0312554	0.0276216	0.00164045	8.62218e-05	0.00127512	0.00220249	0.00294559	0.00552969	0.00198406	0	5.42878e-06	1.53283e-06	0	0	0	1.18156e-05	0.000224177
Neimeng	0.00153415	0.103905	0.124426	0.0167593	0.0112052	0.00138721	0.149179	0.178787	0.0861704	0.00260211	0.00465318	0.000987488	0.004773	0.00241755	0.00839846	0.00372254	0.122369	0.00392634	0.0398231	0	0	0.0724382	0.0183363	0.0421996	0.412405	0.000460245	0.0259762	0.118205	0.0108935	0.00504236	0.000554883	0.111884	0.0804541	0.0172341	0.00143116	0.00348988	0.000543118	0.00262515	0.000483511	0.00167969	0.000558381	0.00122369	0.000196317	0.000398231	0	0	0.000724382	0.000916816	0.0274297
Liaoning	0.0576488	0.347754	0.35435	0.0305939	0.0300165	0.00842962	0.00746507	0.0221303	0.00207174	0.00788621	0.00118191	0.0188698	0.0107255	0.0207786	0.0538585	0.0129467	0.000373593	9.50964e-05	0.000319252	0.00130418	0	0	0.000380386	0.0108206	0.539624	0.0172946	0.0869385	0.336632	0.019886	0.0135074	0.00337185	0.0055988	0.00995863	0.000414349	0.00433742	0.000886434	0.0103784	0.00589903	0.00415571	0.0107717	0.001942	3.73593e-06	4.75482e-06	3.19252e-06	0.000586881	0	0	1.90193e-05	0.0070334
Jilin	0.0579494	0.343285	0.418648	0.0114434	0.00605918	0.00416503	0.0181357	0.0156032	0.0023546	0.00604871	0.00863878	0.00482432	0.00463072	0.0102922	0.0290035	0.00231274	0.00118777	6.80219e-05	0.000245925	0	0	0	0.0393114	0.0157915	0.569307	0.0173848	0.0858214	0.397716	0.00743819	0.00272663	0.00166601	0.0136018	0.00702143	0.000470921	0.00332679	0.00647908	0.00265338	0.0025469	0.00205845	0.0058007	0.000346912	1.18777e-05	3.40109e-06	2.45925e-06	0	0	0	0.00196557	0.0102645
Heilongjiang	0.0960284	0.289698	0.402219	0.0143538	0.00600357	0.00119099	0.035184	0.0129109	0.000609858	0.00650516	0.00738459	0.00390884	0.0050004	0.00629524	0.0160574	0.00152907	4.41926e-06	0.000103853	0.000424249	0	4.41926e-06	0	0.00809609	0.0864872	0.60352	0.0288085	0.0724246	0.382108	0.00932995	0.00270161	0.000476397	0.026388	0.0058099	0.000121972	0.00357784	0.00553844	0.00214986	0.00275022	0.00125905	0.00321148	0.00022936	4.41926e-08	5.19264e-06	4.24249e-06	0	3.97734e-06	0	0.000404805	0.0562167
Jiangsu	0.338273	0.266726	0.0205826	0.00249574	0.00446149	0.0022452	0.0107442	9.63605e-06	5.78163e-05	0.0224231	0.0559854	0.0485079	0.0126039	0.081704	0.110188	0.0113994	0	0.000173449	0.000529983	0.0105707	0	0	9.63605e-06	0.000308353	0.333312	0.101482	0.0666814	0.0195535	0.00162223	0.00200767	0.00089808	0.00805814	4.33622e-06	1.15633e-05	0.0123327	0.0419891	0.0266793	0.00693217	0.0163408	0.0220376	0.00170992	0	8.67244e-06	5.29983e-06	0.00475683	0	0	4.81802e-07	0.00020043
Zhejiang	0.201318	0.0309934	0.545015	0.0139111	0.0459967	0.01782	0.0189122	0.00318078	0.00189697	0.00988724	0.00184907	0.0166129	0.00158081	0.0352664	0.0265097	0.0235109	0	7.66452e-05	0.000297	0.00515439	0	0	0	2.8742e-05	0.67383	0.0603955	0.00774835	0.517764	0.00904222	0.0206985	0.00712801	0.0141842	0.00143135	0.000379394	0.00543798	0.0013868	0.00913707	0.000869444	0.00705328	0.00530193	0.00352664	0	3.83226e-06	2.97e-06	0.00231948	0	0	0	1.86823e-05
Anhui	0.306506	0.257962	0.165626	0.0595044	0.00246181	0.00216924	0.0591262	7.13567e-05	0.000114171	0.00998994	0.0220564	0.01273	0.00794914	0.0147209	0.0747533	0.00405306	7.13567e-06	0.000171256	2.85427e-05	0	0	0	0	0	0.450762	0.0919517	0.0644904	0.157345	0.0386778	0.00110781	0.000867698	0.0443446	3.21105e-05	2.28341e-05	0.00549447	0.0165423	0.00700152	0.00437203	0.00294418	0.0149507	0.000607959	7.13567e-08	8.5628e-06	2.85427e-07	0	0	0	0	0
Fujian	0.116151	0.0543921	0.428427	0.0568312	0.106501	0.0334664	0.0868319	0.047666	0.0153822	0.00493578	0.000246378	0.00498505	0.00129759	0.0103232	0.0116291	0.0151194	0	0.000320292	0.00037778	0.00467297	0	0	0	0	0.658487	0.0348453	0.013598	0.407006	0.0369403	0.0479255	0.0133866	0.0651239	0.0214497	0.00307644	0.00271468	0.000184784	0.00274178	0.000713676	0.00206465	0.00232581	0.00226791	0	1.60146e-05	3.7778e-06	0.00210284	0	0	0	0
Jiangxi	0.192611	0.0712095	0.433247	0.056056	0.118281	0.00610932	0.0299536	0.0127278	0.000706765	0.00973898	0.0124163	0.00884055	0.0119371	0.0108351	0.0139077	0.00821165	0	4.79162e-05	2.39581e-05	0	0	0	0	0.00313851	0.64193	0.0577834	0.0178024	0.411584	0.0364364	0.0532266	0.00244373	0.0224652	0.00572749	0.000141353	0.00535644	0.00931222	0.0048623	0.00656542	0.00216701	0.00278154	0.00123175	0	2.39581e-06	2.39581e-07	0	0	0	0	0.00204003
Shandong	0.00629599	0.632954	0.0345484	0.0108604	0.0102175	0.00196073	0.0184424	0.0268328	0.0101856	0.0119108	0.00450078	0.0405261	0.00306206	0.0584082	0.0988961	0.0172265	4.45621e-05	0.000273739	0.000961269	0.00597769	0	0	0.0006557	0.0052456	0.307434	0.0018888	0.158239	0.032821	0.00705928	0.00459786	0.000784294	0.0138318	0.0120747	0.00203713	0.00655095	0.00337558	0.0222893	0.00168413	0.0116816	0.0197792	0.00258397	4.45621e-07	1.36869e-05	9.61269e-06	0.00268996	0	0	3.2785e-05	0.00340964
Henan	0.0627842	0.562008	0.13192	0.0197023	0.00880959	0.00387646	0.035661	0.0156568	0.00216768	0.0116475	1.81143e-05	0.011086	0.00250581	0.0286146	0.0940374	0.00930471	6.0381e-06	2.41524e-05	2.41524e-05	6.0381e-06	0	0	0	0.000132838	0.37712	0.0188353	0.140502	0.125324	0.0128065	0.00396431	0.00155058	0.0267458	0.00704556	0.000433536	0.00640612	1.35857e-05	0.00609727	0.0013782	0.00572291	0.0188075	0.00139571	6.0381e-08	1.20762e-06	2.41524e-07	2.71715e-06	0	0	0	8.63448e-05
Hubei	0.205889	0.1455	0.218742	0.114437	0.157665	0.00536718	0.0215064	0.0145043	0.000844336	0.0164027	0.0161607	0.0275996	0.00656108	0.0108742	0.0208987	0.0150421	0	6.99131e-05	0.00015596	0	0	0	0	0.0017801	0.525956	0.0617667	0.036375	0.207805	0.0743841	0.0709492	0.00214687	0.0161298	0.00652693	0.000168867	0.00902148	0.0121205	0.0151798	0.00360859	0.00217484	0.00417973	0.00225631	0	3.49566e-06	1.5596e-06	0	0	0	0	0.00115706
Hunan	0.205793	0.0744352	0.405713	0.0426828	0.152171	0.0208315	0.0261904	0.00588777	0.000339951	0.0109776	0.0109682	0.00923062	0.0028046	0.00907481	0.00792276	0.0102221	0	0.000108596	3.30508e-05	0	0	0	0	0.00461295	0.621508	0.061738	0.0186088	0.385427	0.0277438	0.0684768	0.00833259	0.0196428	0.0026495	6.79903e-05	0.00603768	0.00822611	0.00507684	0.00154253	0.00181496	0.00158455	0.00153332	0	5.42978e-06	3.30508e-07	0	0	0	0	0.00299842
Guangdong	0.141975	0.0946184	0.462235	0.0323307	0.0562618	0.0478067	0.0378896	0.00561451	0.000122296	0.0137972	3.89125e-05	0.0261381	0.00288508	0.0332368	0.0231585	0.0179108	0.000294623	0.000261269	0	0.00263493	0	0	8.33838e-05	4.44714e-05	0.640575	0.0425925	0.0236546	0.439124	0.0210149	0.0253178	0.0191227	0.0284172	0.00252653	2.44593e-05	0.00758848	2.91843e-05	0.0143759	0.00158679	0.00664736	0.00463169	0.00268663	2.94623e-06	1.30635e-05	0	0.00118572	0	0	4.16919e-06	2.89064e-05
Guangxi	0.105487	0.108863	0.359699	0.154944	0.119772	0.0208291	0.074632	0.0115286	0.000426203	0.00703869	1.26595e-05	0.00771808	0.00105074	0.00576008	0.0143939	0.00592887	3.37587e-05	5.48579e-05	3.79785e-05	0.00132925	0	0	2.5319e-05	8.43967e-06	0.638998	0.0316462	0.0272158	0.341714	0.100714	0.0538972	0.00833165	0.055974	0.00518787	8.52407e-05	0.00387128	9.49463e-06	0.00424494	0.000577907	0.00115202	0.00287877	0.000889331	3.37587e-07	2.74289e-06	3.79785e-07	0.000598162	0	0	1.26595e-06	5.48579e-06
Chongqing	0.135829	0.317092	0.118221	0.130186	0.114253	0.0108125	0.0196469	0.114022	0.00606759	0.0100601	0.000194163	0.00249985	0.000291244	0.00793641	0.00354347	0.00918634	0	0	0.000157757	0	0	0	0	0	0.45084	0.0407487	0.0792731	0.11231	0.0846211	0.0514137	0.00432498	0.0147351	0.05131	0.00121352	0.00553304	0.000145622	0.00137492	0.000160184	0.00158728	0.000708695	0.00137795	0	0	1.57757e-06	0	0	0	0	0
Sichuan	0.0849248	0.159139	0.159292	0.124834	0.0621349	0.00277639	0.0989246	0.212217	0.0370109	0.00436408	0.000752498	0.00219341	0.000800046	0.00419456	0.00471138	0.00372941	1.86057e-05	0.00016125	0.0274786	0	0.0017386	0	0	0.00860412	0.518288	0.0254774	0.0397847	0.151327	0.0811422	0.0279607	0.00111056	0.0741934	0.0954976	0.00740219	0.00240024	0.000564374	0.00120637	0.000440025	0.000838912	0.000942277	0.000559412	1.86057e-07	8.06248e-06	0.000274786	0	0.00156474	0	0	0.00559268
Guizhou	0.07514	0.199883	0.150564	0.246919	0.128883	0.00160706	0.0107838	0.153	0.0150371	0.00193642	0.000482686	0.00347534	2.27146e-05	0.00378766	0.00169792	0.00660428	0	0	0.00017036	0	0	0	0	5.67866e-06	0.520075	0.022542	0.0499708	0.143036	0.160498	0.0579973	0.000642824	0.00808783	0.06885	0.00300742	0.00106503	0.000362014	0.00191144	1.2493e-05	0.000757533	0.000339584	0.000990642	0	0	1.7036e-06	0	0	0	0	3.69113e-06
Yunnan	0.0413887	0.134156	0.222979	0.221196	0.116439	0.013342	0.140306	0.0758335	0.00849179	0.00215623	0.00320824	0.00393133	0.000318475	0.00402009	0.00450824	0.00325262	0	0.000120081	0.00374338	0	0.000417672	0	0	0.000190563	0.609017	0.0124166	0.033539	0.21183	0.143778	0.0523976	0.0053368	0.10523	0.0341251	0.00169836	0.00118593	0.00240618	0.00216223	0.000175161	0.000804018	0.000901649	0.000487893	0	6.00403e-06	3.74338e-05	0	0.000375905	0	0	0.000123866
Xizang	0.000313268	0.00610289	0.0686956	0.0344478	0.0313801	0.00241616	0.0765048	0.165229	0.219632	0.00500562	0.0260654	4.99895e-06	0.0182528	0.000429077	6.24869e-05	3.74922e-05	0.0069927	0.0580254	0.16402	0	0.0163133	0.0799533	0.00856154	0.0108186	0.340018	9.39803e-05	0.00152572	0.0652608	0.0223911	0.014121	0.000966465	0.0573786	0.0743529	0.0439265	0.00275309	0.019549	2.74942e-06	0.0100391	8.58154e-05	1.24974e-05	5.62382e-06	6.9927e-05	0.00290127	0.0016402	0	0.0146819	0.000799533	0.000428077	0.00703207
Shanxi	0.000204378	0.368742	0.123648	0.107253	0.0472751	0.00554374	0.0739016	0.0694564	0.138108	0.00298263	0.000114962	0.00231841	0.00400452	0.014728	0.0276484	0.0132271	0	0.000108576	0.000153283	0	0	0	0.000236311	0.000344887	0.433129	6.13133e-05	0.0921854	0.117466	0.0697148	0.0212738	0.0022175	0.0554262	0.0312554	0.0276216	0.00164045	8.62218e-05	0.00127512	0.00220249	0.00294559	0.00552969	0.00198406	0	5.42878e-06	1.53283e-06	0	0	0	1.18156e-05	0.000224177
Gansu	0.000460943	0.161194	0.0348829	0.0407414	0.0179842	0.00213124	0.0661651	0.147673	0.131758	0.00148691	0.000128866	0.000864887	0.00340998	0.00180412	0.00793515	0.00161082	0.0663435	0.00916433	0.099861	0	0.00142248	0.154334	0.0176472	0.00599721	0.26661	0.000138283	0.0402984	0.0331388	0.0264819	0.00809289	0.000852496	0.0496238	0.0664527	0.0263515	0.000817801	9.66492e-05	0.000475688	0.00187549	0.000360824	0.00158703	0.000241623	0.000663435	0.000458217	0.00099861	0	0.00128023	0.00154334	0.000882358	0.00389819
Qinghai	1.39542e-06	0.0119657	0.00416671	0.0283577	0.00676777	5.58167e-06	0.0456608	0.190758	0.31838	0.00154333	0.018312	0.001828	0.0147942	0.000237221	0.000908416	0.000676777	0.0611723	0.00298759	0.11049	0	0.00664497	0.0834347	0.0299582	0.023002	0.261379	4.18625e-07	0.00299142	0.00395838	0.0184325	0.0030455	2.23267e-06	0.0342456	0.0858409	0.0636759	0.000848832	0.013734	0.0010054	0.00813681	4.74442e-05	0.000181683	0.000101517	0.000611723	0.000149379	0.0011049	0	0.00598048	0.000834347	0.00149791	0.0149513
Ningxia	0.08673	0.248746	0.00685117	0.0256291	0.0143006	0.00795121	0.0234484	0.203277	0.225895	0.00368612	0.000559673	0.00663888	0.00843369	0.011618	0.0196657	0.0157866	0.0454686	0.010904	0.00756523	0	0	0.0205728	0.00440019	0.00187201	0.297309	0.026019	0.0621864	0.00650861	0.0166589	0.00643527	0.00318048	0.0175863	0.0914746	0.0451791	0.00202737	0.000419755	0.00365138	0.00463853	0.00232361	0.00393315	0.00236799	0.000454686	0.000545198	7.56523e-05	0	0	0.000205728	0.000220009	0.00121681
10	Zhejiang	0.67383	76.5289	Tianjin	100
12	Fujian	0.658487	91.0992	Xizang	97.0912
13	Jiangxi	0.64193	94.2138	Jiangxi	94.2138
18	Guangdong	0.640575	77.8599	Qinghai	91.3342
19	Guangxi	0.638998	79.7393	Hunan	91.3385
17	Hunan	0.621508	91.3385	Fujian	91.0992
23	Yunnan	0.609017	79.7737	Gansu	88.3911
8	Heilongjiang	0.60352	85.267	Sichuan	88.3942
7	Jilin	0.569307	72.5405	Hubei	85.5453
6	Liaoning	0.539624	84.7899	Chongqing	85.5565
16	Hubei	0.525956	85.5453	Shanxi	85.5266
22	Guizhou	0.520075	79.771	Ningxia	85.4786
1	Beijing	0.51994	82.2178	Liaoning	84.7899
21	Sichuan	0.518288	88.3942	Heilongjiang	85.267
20	Chongqing	0.45084	85.5565	Guizhou	79.771
11	Anhui	0.450762	82.1907	Yunnan	79.7737
4	Shanxi	0.433129	85.5266	Guangxi	79.7393
25	Shanxi	0.433129	85.5266	Anhui	82.1907
3	Hebei	0.427521	64.3091	Beijing	82.2178
5	Neimeng	0.412405	59.119	Zhejiang	76.5289
15	Henan	0.37712	75.6553	Guangdong	77.8599
24	Xizang	0.340018	97.0912	Jiangsu	70.751
9	Jiangsu	0.333312	70.751	Jilin	72.5405
2	Tianjin	0.322416	100	Shandong	71.3896
14	Shandong	0.307434	71.3896	Hebei	64.3091
28	Ningxia	0.297309	85.4786	Neimeng	59.119
26	Gansu	0.26661	88.3911	Shanxi	73.949
27	Qinghai	0.261379	91.3342	Henan	75.6553
Sort	Province/city	Index	Sort	Province/city	Index
1	Zhejiang	0.67383	15	Chongqing	0.45084
2	Fujian	0.658487	16	Anhui	0.450762
3	Jiangxi	0.64193	17	Shanxi	0.433129
4	Guangdong	0.640575	18	Shanxi	0.433129
5	Guangxi	0.638998	19	Hebei	0.427521
6	Hunan	0.621508	20	Neimeng	0.412405
7	Yunnan	0.609017	21	Henan	0.37712
8	Heilongjiang	0.60352	22	Xizang	0.340018
9	Jilin	0.569307	23	Jiangsu	0.333312
10	Liaoning	0.539624	24	Shandong	0.307434
11	Hubei	0.525956	25	Ningxia	0.297309
12	Guizhou	0.520075	26	Gansu	0.26661
13	Beijing	0.51994	27	Qinghai	0.261379
14	Sichuan	0.518288	/	/	/

## Sheet: 土地利用情况
各类	耕地1	林地2	草地3	居民用地5	水域4	未利用土地6		各类	耕地1	林地2	草地3	居民用地5	水域4	未利用土地6
Beijing	0.269231	0.447802	0.0782662	0.175885	0.0287546	6.10501e-05		Beijing	0.27	0.45	0.07	0.18	0.03	0	1
Tianjin	0.493997	0.0394364	0.0261798	0.262881	0.142988	0.0244289		Tianjin	0.5	0.05	0.03	0.26	0.14	0.02	1
Hebei	0.479474	0.201253	0.172482	0.112415	0.0262117	0.00697915		Hebei	0.48	0.2	0.17	0.11	0.03	0.01	1
Shanxi	0.368946	0.283721	0.281466	0.0556035	0.00942053	0.000843057		Shanxi	0.37	0.28	0.28	0.06	0.01	0	1
Neimeng	0.105439	0.153778	0.414136	0.0145386	0.0130158	0.299093		Neimeng	0.11	0.15	0.42	0.01	0.01	0.3	1
Liaoning	0.405403	0.42339	0.0316671	0.0875838	0.0386635	0.0119889		Liaoning	0.41	0.42	0.03	0.09	0.04	0.01	1
Jilin	0.401235	0.440316	0.0360935	0.0416085	0.0241425	0.0566047		Jilin	0.4	0.44	0.04	0.04	0.02	0.06	1
Heilongjiang	0.385727	0.423768	0.0487047	0.0238817	0.022799	0.0951158		Heilongjiang	0.39	0.42	0.05	0.02	0.02	0.1	1
Jiangsu	0.604999	0.029785	0.0108116	0.203292	0.13952	0.00102142		Jiangsu	0.6	0.03	0.01	0.21	0.15	0	1
Zhejiang	0.232312	0.622743	0.02399	0.085287	0.02993	0.000402387		Zhejiang	0.23	0.63	0.02	0.09	0.03	0	1
Anhui	0.564467	0.229761	0.0593117	0.0935272	0.0527255	0.000206934		Anhui	0.56	0.23	0.06	0.1	0.05	0	1
Fujian	0.170543	0.625226	0.14988	0.0370717	0.0114648	0.000698072		Fujian	0.17	0.63	0.15	0.04	0.01	0	1
Jiangxi	0.263821	0.613693	0.0433882	0.0329544	0.042933	0.00321039		Jiangxi	0.27	0.62	0.04	0.03	0.04	0	1
Shandong	0.63925	0.057587	0.0554608	0.174531	0.0599997	0.0071936		Shandong	0.64	0.06	0.06	0.17	0.06	0.01	1
Henan	0.624792	0.164309	0.0534855	0.131963	0.0252574	0.000187181		Henan	0.62	0.17	0.05	0.13	0.03	0	1
Hubei	0.351389	0.496211	0.036855	0.0468149	0.066724	0.00200597		Hubei	0.34	0.5	0.04	0.05	0.07	0	1
Hunan	0.280229	0.621398	0.0324181	0.0272197	0.033981	0.0047546		Hunan	0.28	0.63	0.03	0.03	0.03	0	1
Guangdong	0.236593	0.598635	0.0436264	0.0743061	0.0428593	0.000694865		Guangdong	0.25	0.6	0.04	0.07	0.04	0	1
Guangxi	0.214351	0.655244	0.0865868	0.0260828	0.0158202	0.000160354		Guangxi	0.21	0.65	0.09	0.03	0.02	0	1
Chongqing	0.452922	0.373472	0.139737	0.0206662	0.0130453	0.000157757		Chongqing	0.45	0.37	0.15	0.02	0.01	0	1
Sichuan	0.244064	0.349037	0.348152	0.0126354	0.00811003	0.0362626		Sichuan	0.24	0.35	0.35	0.01	0.01	0.04	1
Guizhou	0.275023	0.527973	0.178821	0.0120899	0.00591716	0.000176038		Guizhou	0.28	0.52	0.18	0.01	0.01	0	1
Yunnan	0.175545	0.573957	0.224632	0.011781	0.00961428	0.00405403		Yunnan	0.18	0.57	0.23	0.01	0.01	0	1
Xizang	0.00641616	0.13694	0.461366	0.000529056	0.0493288	0.329107		Xizang	0.01	0.15	0.46	0	0.05	0.33	1
Shanxi	0.368946	0.283721	0.281466	0.0556035	0.00942053	0.000843057		Shanxi	0.37	0.28	0.28	0.06	0.01	0	1
Gansu	0.161655	0.0957398	0.345595	0.0113501	0.00589065	0.378347		Gansu	0.16	0.1	0.35	0.01	0.01	0.37	1
Qinghai	0.0119671	0.0392977	0.554798	0.00182241	0.0364776	0.348992		Qinghai	0.01	0.04	0.56	0	0.04	0.35	1
Ningxia	0.335476	0.0547321	0.452621	0.0470704	0.0193184	0.0907828		Ningxia	0.34	0.05	0.45	0.05	0.02	0.09	1
各类	耕地1	林地2	草地3	居民用地5	水域4	未利用土地6
Beijing	26.9231	44.7802	7.82662	17.5885	2.87546	0.00610501
Tianjin	49.3997	3.94364	2.61798	26.2881	14.2988	2.44289
Hebei	47.9474	20.1253	17.2482	11.2415	2.62117	0.697915
Shanxi	36.8946	28.3721	28.1466	5.56035	0.942053	0.0843057
Neimeng	10.5439	15.3778	41.4136	1.45386	1.30158	29.9093
Liaoning	40.5403	42.339	3.16671	8.75838	3.86635	1.19889
Jilin	40.1235	44.0316	3.60935	4.16085	2.41425	5.66047
Heilongjiang	38.5727	42.3768	4.87047	2.38817	2.2799	9.51158
Jiangsu	60.4999	2.9785	1.08116	20.3292	13.952	0.102142
Zhejiang	23.2312	62.2743	2.399	8.5287	2.993	0.0402387
Anhui	56.4467	22.9761	5.93117	9.35272	5.27255	0.0206934
Fujian	17.0543	62.5226	14.988	3.70717	1.14648	0.0698072
Jiangxi	26.3821	61.3693	4.33882	3.29544	4.2933	0.321039
Shandong	63.925	5.7587	5.54608	17.4531	5.99997	0.71936
Henan	62.4792	16.4309	5.34855	13.1963	2.52574	0.0187181
Hubei	35.1389	49.6211	3.6855	4.68149	6.6724	0.200597
Hunan	28.0229	62.1398	3.24181	2.72197	3.3981	0.47546
Guangdong	23.6593	59.8635	4.36264	7.43061	4.28593	0.0694865
Guangxi	21.4351	65.5244	8.65868	2.60828	1.58202	0.0160354
Chongqing	45.2922	37.3472	13.9737	2.06662	1.30453	0.0157757
Sichuan	24.4064	34.9037	34.8152	1.26354	0.811003	3.62626
Guizhou	27.5023	52.7973	17.8821	1.20899	0.591716	0.0176038
Yunnan	17.5545	57.3957	22.4632	1.1781	0.961428	0.405403
Xizang	0.641616	13.694	46.1366	0.0529056	4.93288	32.9107
Shanxi	36.8946	28.3721	28.1466	5.56035	0.942053	0.0843057
Gansu	16.1655	9.57398	34.5595	1.13501	0.589065	37.8347
Qinghai	1.19671	3.92977	55.4798	0.182241	3.64776	34.8992
Ningxia	33.5476	5.47321	45.2621	4.70704	1.93184	9.07828
各类	耕地1	林地2	草地3	居民用地5	水域4	未利用土地6
Beijing	26.9	44.8	7.8	17.6	2.9	0	100
Hebei	47.9	20.1	17.2	11.5	2.6	0.7	100
Shanxi	36.9	28.4	28.1	5.6	0.9	0.1	100
Neimeng	10.5	15.4	41.4	1.5	1.3	29.9	100
Liaoning	40.5	42.4	3.2	8.8	3.9	1.2	100
Jilin	40.1	44	3.6	4.2	2.4	5.7	100
Heilongjiang	38.6	42.4	4.8	2.4	2.3	9.5	100
Jiangsu	60.5	3	1.1	21.3	14	0.1	100
Zhejiang	23.2	62.3	2.4	9.1	3	0	100
Anhui	56.4	23	5.9	9.4	5.3	0	100
Fujian	17.1	62.5	15	4.2	1.1	0.1	100
Jiangxi	26.4	61.4	4.3	3.3	4.3	0.3	100
Shandong	63.9	5.8	6.1	17.5	6	0.7	100
Henan	62.5	16.4	5.3	13.3	2.5	0	100
Hubei	35.1	49.6	3.7	4.7	6.7	0.2	100
Hunan	28	62.1	3.2	2.8	3.4	0.5	100
Guangdong	23.7	59.9	4.4	7.6	4.3	0.1	100
Guangxi	21.4	65.5	8.7	2.8	1.6	0	100
Chongqing	45.3	37.3	14	2.1	1.3	0	100
Sichuan	24.4	34.9	34.8	1.5	0.8	3.6	100
Guizhou	27.5	52.8	17.9	1.2	0.6	0	100
Yunnan	17.6	57.4	22.4	1.2	1	0.4	100
Xizang	0.6	14.4	47.1	0.1	4.9	32.9	100
Shanxi	36.9	28.4	28.1	5.6	0.9	0.1	100
Gansu	16.2	9.6	34.6	1.2	0.6	37.8	100
Qinghai	1.2	3.9	55.5	0.2	4.3	34.9	100
Ningxia	33.5	5.5	45.3	4.7	1.9	9.1	100
MAX	63.9	65.5	55.5	21.3	14	37.8
MIN	0.6	3	1.1	0.1	0.6	0
