# Supplementary material for: Response of surface water quality characteristics to socio-economic factors in Eastern-Central China
Source: PLoS One. 2022 Apr 12;17(4):e0262064. doi: 10.1371/journal.pone.0262064 (PMC9004789; doi:10.1371/journal.pone.0262064)
Supplement: S1 File — (ZIP) [file pone.0262064.s001.zip › Supporting Information/Calculation process/╚╦└α╗ε╢»╟┐╢╚╢¿┴┐╗»╓╕╩2.xlsx]

## Sheet: Sheet1
	社会					经济									文化
备注		城镇人口比重	人均城市道路面积（平方米）										人均主要农产品产量代替（公斤）
省份	人口密度	人口结构	道路密度	人口自然增长率	全社会从业人员(万人)	经济密度（万元/平方公里）	人均国民生产总值(元）	农业产值	林业产值	牧业产值	全社会固定资产投资(亿元)	农牧业机械总动力（万千瓦）	农牧民人均纯收入	年末牲畜总头数	每十万人口中学在校生数	普通中学数	教师数	年末总人口数（万人）	总面积（万平方千米）
北 京	1282.14	86.5	7.56574	2.66	1202.42	18047.6	140211	114.749	95.1269	71.9739	7910.03	133.51	54.029	10.9304	1285	92	143255	2154	1.68
天 津	1380.53	83.15	11.668	1.25	205.475	16645.7	120711	197.209	12.7326	95.7561	10656.7	464.65	337.108	25.0815	1800	56	47468	1560	1.13
河 北	402.557	56.43	19.7639	4.88	1261.34	1918.5	47772.2	3085.86	186.637	1813.82	35411.2	7580.58	1092.86	371.606	3765	122	108248	7556	18.77
山 西	237.876	58.41	16.8106	4.31	642.777	1076.01	45328	894.947	99.8981	361.529	6384.81	1376.3	768.817	118.463	3073	83	59424	3718	15.63
内蒙古	21.4201	62.71	22.7517	2.4	589.107	146.147	68302	1512.5	100.312	1294.31	10047.5	3483.55	3069.96	778.7	2517	53	40465	2534	118.3
辽 宁	298.766	68.1	14.9298	-1	970.009	1735.12	58007.5	1749.41	149.454	1346.17	6923.74	2215.14	1198.22	306.044	2255	115	97176	4359	14.59
吉 林	144.29	57.53	13.8057	0.36	768.11	804.409	55610.9	992.959	73.2781	1001.64	13496.4	3284.65	2762.76	330.695	2431	62	63479	2704	18.74
黑龙江	79.7674	60.1	14.8629	-0.69	459.227	345.912	43274.4	3634.99	186.387	1542.37	10761.3	5813.76	3964.38	476.189	2462	81	73542	3773	47.3
上 海	3847.62	88.1	4.57632	1.8	1470.84	51872.8	134982	150.094	15.8006	48.3235	7623.42	121.84	115.17	5.8037	1789	64	75115	2424	0.63
江 苏	786.999	69.61	25.2	2.29	3604.21	9051.36	115168	3735.02	147.253	1091.31	56207.2	4991.41	1005.16	31.724	2812	167	170589	8051	10.23
浙 江	562.451	68.9	18.0497	5.44	2643.1	5509.52	98643.4	1517.96	177.009	331.805	33946.4	2072.27	324.415	13.71	2854	108	94462	5737	10.2
安 徽	452.684	54.69	22.953	6.45	1410.02	2147.95	47711.7	2253.66	332.938	1315.84	32729.6	6312.86	1365.69	79.9751	3344	119	82096	6324	13.97
福 建	324.897	65.82	20.5903	7	1966.01	2951.69	91197.2	1653.45	388.999	718.425	29454.2	1232.42	470.52	30.9232	3291	89	70707	3941	12.13
江 西	278.323	56.02	19.3707	7.37	1010.26	1316.45	47433.9	1549.22	319.555	672.176	24536.8	2309.6	1069.61	246.45	4478	102	81501	4648	16.7
山 东	653.251	61.18	25.2761	6.08	3057.78	4972.02	76267.3	4678.26	181.632	2432.67	57466	10144	1243.12	390.091	3455	145	158526	10047	15.38
河 南	575.15	51.71	14.5746	4.92	1639.04	2877.6	50152.2	4973.68	129.006	2067.71	48101.1	10038.3	1524.57	377.006	4727	139	153690	9605	16.7
湖 北	318.289	60.3	17.002	4.54	1837.74	2117.62	66615.7	3033.76	235.234	1386.53	35833.5	4335.09	1132.28	241.53	2690	128	129164	5917	18.59
湖 南	325.732	56.02	16.9646	5.11	958.755	1719.82	52948.6	2664.3	387.148	1464.59	35155.1	6254.83	1001.55	386.969	3505	124	104086	6899	21.18
广 东	630.333	70.7	13.3942	8.24	4585.19	5404.32	86412	3089.57	390.623	1184.72	41802.2	2410.77	313.557	120.561	3335	152	160099	11346	18
广 西	208.729	50.22	19.4196	8.16	921.919	862.394	41489.2	2717.48	379.862	1072.32	22713	3658.33	684.143	350.71	4353	75	69027	4926	23.6
海 南	274.706	59.06	16.8057	8.47	219.861	1421.19	51955.3	729.513	110.442	245.317	3713.85	569.8	549.358	54.46	3810	20	15313	934	3.4
重 庆	376.914	65.5	13.5164	3.48	1281.9	2474.26	65932.7	1292.68	101.137	520.055	18764.6	1352.6	680.113	105.596	3400	65	59521	3102	8.23
四 川	173.265	52.29	14.6289	4.04	1129.13	844.996	48883.2	4153.71	358.745	2246.08	35156.1	4420.3	894.846	916.03	3154	119	125535	8341	48.14
贵 州	204.545	47.52	13.5108	7.05	727.471	841.276	41243.6	2288.71	253.3	846.269	17953.5	2181.43	593.281	482.989	5051	72	50050	3600	17.6
云 南	126.011	47.81	14.112	6.87	847.426	466.505	37136.3	2234.74	396.884	1237.12	21132.6	3534.53	831.432	859.578	3877	79	54832	4830	38.33
西 藏	2.8013	31.14	12.2146	10.64	106.908	12.0328	43398	88.0846	3.19747	98.3579	23205.9	5123.09	810.82	642.196	3840	7	3788	344	122.8
陕 西	187.938	58.13	16.4739	4.43	773.762	1188.63	63477.5	2244.96	104.615	682.828	26296.6	2242.51	680.899	153.117	2830	95	106096	3864	20.56
甘 肃	58.0326	47.69	17.9053	4.42	475.534	181.472	31336.1	1166.1	33.0745	318.876	5600.52	2018.59	866.862	504.583	3313	49	40803	2637	45.44
青 海	8.34833	54.47	16.1891	8.06	113.885	39.6681	47689.5	169.236	10.4115	215.984	4167.1	462.35	441.467	527.624	3726	12	7046	603	72.23
宁 夏	103.614	58.88	22.9396	7.78	125.102	558.009	54094.2	344.631	9.21774	176.113	3049.83	605.38	1415.26	128.88	4259	19	11629	688	6.64
新 疆	14.9819	50.91	20.3424	6.13	408.678	73.4884	49474.7	2541.16	62.6997	796.422	9042.65	2638.84	1587.09	557.283	3781	50	30812	2487	166

## Sheet: 指标转换
	社会					经济									文化
省份	人口密度（人/平方千米）	城镇人口比重（%）	人均城市道路面积（平方米）	人口自然增长率	全社会从业人员/总人口(%)	经济密度（万元/平方公里）	人均国民生产总值(元）	单位面积农业产值（万元/平方公里）	单位面积林业产值（万元/平方公里）	单位面积牧业产值（万元/平方公里）	单位面积全社会固定资产投资（万元/平方公里）	单位面积农牧业机械总动力（千瓦/平方公里）	人均主要农产品产量（公斤）	单位面积年末牲畜总头数（头/平方公里）	每十万人口中学在校生数	单位面积普通中学数（座/平方公里）	教师数（人/平方公里）
北 京	1282.14	86.5	7.56574	2.66	55.8228	18047.6	140211	68.3029	56.6231	42.8416	4708.35	79.4702	54.029	6.50619	1285	0.00547619	8.52708
天 津	1380.53	83.15	11.668	1.25	13.1715	16645.7	120711	174.521	11.2678	84.7399	9430.73	411.195	337.108	22.196	1800	0.00495575	4.20071
河 北	402.557	56.43	19.7639	4.88	16.6933	1918.5	47772.2	164.404	9.94338	96.6339	1886.59	403.867	1092.86	19.7979	3765	0.000649973	0.576708
山 西	237.876	58.41	16.8106	4.31	17.2883	1076.01	45328	57.2583	6.39143	23.1305	408.497	88.055	768.817	7.57922	3073	0.00053103	0.380192
内蒙古	21.4201	62.71	22.7517	2.4	23.2481	146.147	68302	12.7853	0.847943	10.9409	84.9321	29.4467	3069.96	6.58242	2517	4.48014e-05	0.0342054
辽 宁	298.766	68.1	14.9298	0	22.253	1735.12	58007.5	119.905	10.2436	92.2664	474.554	151.826	1198.22	20.9763	2255	0.000788211	0.666045
吉 林	144.29	57.53	13.8057	0.36	28.4064	804.409	55610.9	52.9861	3.91025	53.4495	720.194	175.275	2762.76	17.6465	2431	0.000330843	0.338735
黑龙江	79.7674	60.1	14.8629	0	12.1714	345.912	43274.4	76.8496	3.94052	32.6082	227.511	122.912	3964.38	10.0674	2462	0.000171247	0.15548
上 海	3847.62	88.1	4.57632	1.8	60.6781	51872.8	134982	238.244	25.0803	76.7039	12100.7	193.397	115.17	9.21222	1789	0.0101587	11.923
江 苏	786.999	69.61	25.2	2.29	44.7673	9051.36	115168	365.104	14.3943	106.677	5494.35	487.919	1005.16	3.10108	2812	0.00163245	1.66754
浙 江	562.451	68.9	18.0497	5.44	46.0711	5509.52	98643.4	148.819	17.3539	32.5299	3328.08	203.164	324.415	1.34412	2854	0.00105882	0.926098
安 徽	452.684	54.69	22.953	6.45	22.2964	2147.95	47711.7	161.322	23.8324	94.1904	2342.85	451.887	1365.69	5.72477	3344	0.000851825	0.587659
福 建	324.897	65.82	20.5903	7	49.886	2951.69	91197.2	136.311	32.0692	59.2271	2428.21	101.601	470.52	2.54932	3291	0.000733718	0.58291
江 西	278.323	56.02	19.3707	7.37	21.7354	1316.45	47433.9	92.7676	19.135	40.25	1469.27	138.299	1069.61	14.7575	4478	0.000610778	0.48803
山 东	653.251	61.18	25.2761	6.08	30.4348	4972.02	76267.3	304.178	11.8096	158.171	3736.41	659.561	1243.12	25.3635	3455	0.000942783	1.03073
河 南	575.15	51.71	14.5746	4.92	17.0644	2877.6	50152.2	297.825	7.72488	123.815	2880.31	601.097	1524.57	22.5752	4727	0.000832335	0.920299
湖 北	318.289	60.3	17.002	4.54	31.0586	2117.62	66615.7	163.193	12.6538	74.5847	1927.57	233.195	1132.28	12.9925	2690	0.000688542	0.694804
湖 南	325.732	56.02	16.9646	5.11	13.897	1719.82	52948.6	125.793	18.2789	69.1498	1659.83	295.318	1001.55	18.2705	3505	0.000585458	0.491435
广 东	630.333	70.7	13.3942	8.24	40.4124	5404.32	86412	171.643	21.7013	65.8179	2322.34	133.932	313.557	6.69781	3335	0.000844444	0.889439
广 西	208.729	50.22	19.4196	8.16	18.7154	862.394	41489.2	115.147	16.0959	45.4373	962.415	155.014	684.143	14.8606	4353	0.000317797	0.292487
海 南	274.706	59.06	16.8057	8.47	23.5397	1421.19	51955.3	214.563	32.483	72.152	1092.31	167.588	549.358	16.0176	3810	0.000588235	0.450382
重 庆	376.914	65.5	13.5164	3.48	41.3248	2474.26	65932.7	157.069	12.2889	63.1901	2280.02	164.35	680.113	12.8306	3400	0.000789793	0.72322
四 川	173.265	52.29	14.6289	4.04	13.5371	844.996	48883.2	86.284	7.45211	46.6573	730.289	91.8218	894.846	19.0285	3154	0.000247196	0.260771
贵 州	204.545	47.52	13.5108	7.05	20.2075	841.276	41243.6	130.041	14.3921	48.0835	1020.09	123.945	593.281	27.4426	5051	0.000409091	0.284375
云 南	126.011	47.81	14.112	6.87	17.5451	466.505	37136.3	58.3027	10.3544	32.2754	551.333	92.2131	831.432	22.4257	3877	0.000206105	0.143052
西 藏	2.8013	31.14	12.2146	10.64	31.078	12.0328	43398	0.717301	0.0260381	0.80096	188.973	41.719	810.82	5.22961	3840	5.70033e-06	0.00308469
陕 西	187.938	58.13	16.4739	4.43	20.0249	1188.63	63477.5	109.191	5.0883	33.2115	1279.02	109.071	680.899	7.44733	2830	0.000462062	0.516031
甘 肃	58.0326	47.69	17.9053	4.42	18.0331	181.472	31336.1	25.6624	0.727873	7.01751	123.251	44.4232	866.862	11.1044	3313	0.000107835	0.0897953
青 海	8.34833	54.47	16.1891	8.06	18.8865	39.6681	47689.5	2.34301	0.144144	2.99023	57.6921	6.40108	441.467	7.30478	3726	1.66136e-05	0.00975495
宁 夏	103.614	58.88	22.9396	7.78	18.1834	558.009	54094.2	51.9022	1.38821	26.5231	459.312	91.1717	1415.26	19.4096	4259	0.000286145	0.175136
新 疆	14.9819	50.91	20.3424	6.13	16.4325	73.4884	49474.7	15.3082	0.377709	4.79773	54.4738	15.8966	1587.09	3.35713	3781	3.01205e-05	0.0185614
MAX	3847.62	88.1	25.2761	10.64	60.6781	51872.8	140211	365.104	56.6231	158.171	12100.7	659.561	3964.38	27.4426	5051	0.0101587	11.923
MIN	2.8013	31.14	4.57632	0	12.1714	12.0328	31336.1	0.717301	0.0260381	0.80096	54.4738	6.40108	54.029	1.34412	1285	5.70033e-06	0.00308469
	3844.82	56.96	20.6997	10.64	48.5067	51860.8	108875	364.387	56.5971	157.37	12046.2	653.16	3910.35	26.0984	3766	0.010153	11.9199
	社会					经济									文化
	0.68					0.24									0.08
省份	人口密度（人/平方千米）	城镇人口比重（%）	人均城市道路面积（平方米）	人口自然增长率	全社会从业人员/总人口(%)	经济密度（万元/平方公里）	人均国民生产总值(元）	单位面积农业产值（万元/平方公里）	单位面积林业产值（万元/平方公里）	单位面积牧业产值（万元/平方公里）	单位面积全社会固定资产投资（万元/平方公里）	单位面积农牧业机械总动力（千瓦/平方公里）	人均主要农产品产量（公斤）	单位面积年末牲畜总头数（头/平方公里）	每十万人口中学在校生数	单位面积普通中学数（座/平方公里）	教师数（人/平方公里）
权重	0.357	0.129	0.426	0.05	0.038	0.226	0.109	0.062	0.04	0.054	0.15	0.253	0.08	0.026	0.558	0.122	0.32
北 京	0.332744	0.97191	0.144418	0.25	0.899906	0.347769	1	0.185478	1	0.267145	0.386336	0.11187	0	0.197792	0	0.538804	0.715105
天 津	0.358334	0.913097	0.342597	0.117481	0.0206179	0.320737	0.820892	0.476975	0.198627	0.533385	0.778358	0.619746	0.0723923	0.798971	0.13675	0.487544	0.352152
河 北	0.103973	0.443996	0.73371	0.458647	0.0932219	0.0367613	0.150963	0.449211	0.175227	0.608965	0.15209	0.608527	0.265662	0.707082	0.658524	0.0634562	0.048123
山 西	0.0611406	0.478757	0.591034	0.405075	0.105488	0.0205161	0.128513	0.155167	0.112469	0.141891	0.0293888	0.125014	0.182794	0.238907	0.474774	0.0517412	0.0316367
内蒙古	0.00484257	0.554249	0.87805	0.225564	0.228354	0.00258605	0.339525	0.0331186	0.014522	0.0644334	0.00252846	0.0352833	0.771269	0.200713	0.327138	0.00385117	0.00261081
辽 宁	0.0769776	0.648876	0.500175	0	0.20784	0.0332252	0.244972	0.327091	0.180532	0.581212	0.0348724	0.222648	0.292606	0.752236	0.257568	0.0770717	0.0556178
吉 林	0.0367999	0.463308	0.44587	0.0338346	0.334697	0.0152789	0.22296	0.143443	0.0686292	0.334552	0.055264	0.258549	0.692708	0.624649	0.304302	0.0320242	0.0281588
黑龙江	0.0200182	0.508427	0.496943	0	0	0.00643798	0.109651	0.208933	0.069164	0.202117	0.0143645	0.178381	1	0.334246	0.312533	0.0163052	0.0127849
上 海	1	1	0	0.169173	1	1	0.95197	0.651853	0.442677	0.482321	1	0.286294	0.0156358	0.301478	0.133829	1	1
江 苏	0.203962	0.675386	0.996327	0.215226	0.671988	0.1743	0.769986	1	0.253868	0.672784	0.451585	0.737213	0.243235	0.0673204	0.40547	0.160223	0.139636
浙 江	0.145559	0.662921	0.650896	0.511278	0.698867	0.106005	0.618206	0.406441	0.306161	0.201619	0.271754	0.301247	0.0691462	0	0.416622	0.103725	0.0774345
安 徽	0.11701	0.413448	0.887772	0.606203	0.208734	0.0411855	0.150407	0.440752	0.420628	0.593437	0.189966	0.682047	0.335434	0.167851	0.546734	0.0833372	0.0490418
福 建	0.083774	0.608848	0.773632	0.657895	0.777514	0.0566837	0.549815	0.372114	0.566162	0.371265	0.197053	0.145753	0.10651	0.0461789	0.532661	0.0717045	0.0486434
江 西	0.0716606	0.436798	0.714712	0.692669	0.197168	0.0251524	0.147856	0.252617	0.337632	0.250677	0.117447	0.201939	0.259715	0.513953	0.847849	0.0595958	0.0406836
山 东	0.169176	0.527388	1	0.571429	0.376513	0.0956404	0.412685	0.832798	0.208201	1	0.305651	1	0.304088	0.920338	0.576208	0.0922958	0.0862122
河 南	0.148862	0.361131	0.483016	0.462406	0.100873	0.0552549	0.172823	0.815364	0.136029	0.781683	0.234583	0.91049	0.376064	0.8135	0.913967	0.0814176	0.076948
湖 北	0.0820554	0.511938	0.600283	0.426692	0.389373	0.0406008	0.324037	0.445888	0.223117	0.468854	0.155492	0.347225	0.275743	0.446323	0.373075	0.067255	0.0580304
湖 南	0.0839911	0.436798	0.598474	0.480263	0.0355747	0.0329302	0.198507	0.343251	0.322506	0.434318	0.133266	0.442337	0.242311	0.648559	0.589485	0.0571019	0.0409692
广 东	0.163215	0.694522	0.425992	0.774436	0.582209	0.103976	0.505863	0.469077	0.382975	0.413146	0.188264	0.195252	0.0663695	0.205135	0.544344	0.0826102	0.074359
广 西	0.0535598	0.334972	0.717075	0.766917	0.134909	0.016397	0.093254	0.314034	0.283934	0.283639	0.0753716	0.227529	0.16114	0.517903	0.814657	0.0307392	0.0242789
海 南	0.0707198	0.490169	0.5908	0.796053	0.234366	0.0271719	0.189384	0.586863	0.573474	0.453396	0.0861546	0.24678	0.126671	0.562238	0.670473	0.0573755	0.0375252
重 庆	0.097303	0.60323	0.431895	0.327068	0.601019	0.0474777	0.317764	0.429081	0.216669	0.396448	0.184751	0.241823	0.16011	0.440122	0.561604	0.0772275	0.0604144
四 川	0.0443361	0.371313	0.485639	0.379699	0.0281557	0.0160615	0.161167	0.234824	0.131209	0.291391	0.056102	0.130781	0.215024	0.677601	0.496283	0.0237855	0.0216181
贵 州	0.0524717	0.28757	0.431622	0.662594	0.16567	0.0159898	0.0909985	0.354906	0.25383	0.300454	0.0801591	0.179962	0.137904	1	1	0.0397311	0.0235983
云 南	0.0320456	0.292662	0.460667	0.645677	0.110782	0.0087633	0.0532735	0.158034	0.182489	0.200002	0.0412461	0.13138	0.198807	0.807773	0.688263	0.0197384	0.0117423
西 藏	0	0	0.369005	1	0.389773	0	0.110786	0	0	0	0.0111653	0.0540723	0.193535	0.148878	0.678439	0	0
陕 西	0.0481522	0.473841	0.574768	0.416353	0.161906	0.0226877	0.295213	0.297687	0.0894439	0.205951	0.101654	0.15719	0.160311	0.233854	0.41025	0.0449483	0.0430327
甘 肃	0.0143651	0.290555	0.643921	0.415414	0.120844	0.00326719	0	0.0684577	0.0124005	0.0395027	0.00570944	0.0582126	0.207867	0.373978	0.538502	0.0100595	0.00727442
青 海	0.00144273	0.409586	0.561011	0.757519	0.138436	0.000532875	0.150203	0.0044615	0.00208678	0.0139116	0.000267168	0	0.0990802	0.228391	0.648168	0.00107488	0.000559589
宁 夏	0.0262205	0.487008	0.887127	0.731203	0.123941	0.0105277	0.209029	0.140468	0.0240679	0.16345	0.0336071	0.129785	0.34811	0.692204	0.789697	0.0276217	0.0144339
新 疆	0.00316806	0.347086	0.761656	0.576128	0.0878468	0.00118501	0.1666	0.0400422	0.00621359	0.0253972	0	0.0145379	0.392053	0.0771314	0.662772	0.00240521	0.00129839
	社会	经济	文化
北 京	0.239622
天 津	0.270857
河 北	0.294732
山 西	0.244548
内蒙古	0.317718
辽 宁	0.225868
吉 林	0.188533
黑龙江	0.193413
上 海	0.362072
江 苏	0.422057
浙 江	0.317481
安 徽	0.347847
福 建	0.34031
江 西	0.291395
山 东	0.406169
河 南	0.226065
湖 北	0.263286
湖 南	0.24932
广 东	0.265322
广 西	0.279669
海 南	0.26443
重 庆	0.228299
四 川	0.197652
贵 州	0.189805
云 南	0.191713
西 藏	0.150965
陕 西	0.238093
甘 肃	0.232752
青 海	0.228126
宁 夏	0.334132
新 疆	0.27371

## Sheet: 权重值
Province	Society	Economy	Culture	Composite index		Category	Number	Indicators	Unit	Data sources	Category	Number	Indicators	Unit	Data sources			Number	Indicators	Unit	Number	Indicators	Unit
Beijing	0.34	0.08	0.02	0.44		Land use types	1	Farmland	km2	Resource and Environment Data Cloud Platform(http://www.resdc.cn/data.aspx?DATAID=264)	Human society and productive activities	14	Economic density	（yuan✖104/km2）	China Statistical Yearbook(2019)			1	Farmland	km2	14	Economic density	（yuan✖104/km2）
Hebei	0.2	0.07	0.03	0.3			2	Woodland				15	Agricultural output value per unit area					2	Woodland		15	Agricultural output value per unit area
Shanxi	0.13	0.02	0.02	0.17			3	Grassland				16	Forestry output value per unit area					3	Grassland		16	Forestry output value per unit area
Neimenggu	0.07	0.03	0.01	0.11			4	building land				17	Output value of animal husbandry per unit area					4	building land		17	Output value of animal husbandry per unit area
Liaoning	0.15	0.05	0.01	0.21			5	Unused land				18	Fixed assets investment per unit area					5	Unused land		18	Fixed assets investment per unit area
Jilin	0.09	0.05	0.01	0.15			6	Water body				19	Total power of agricultural machinery per unit area	kW/km2				6	Water body		19	Total power of agricultural machinery per unit area	kW/km2
Heilongjiang	0.07	0.04	0.01	0.12		Quantity of water resources	7	Surface water resources per unit area	（m3✖104/km2）	China Statistical Yearbook(2019)		20	Per capita output of main agricultural products	kg				7	Surface water resources per unit area	（m3✖104/km2）	20	Per capita output of main agricultural products	kg
Jiangsu	0.42	0.12	0.02	0.56		Human society and productive activities	8	Population density	person/km2			21	Total livestock per unit area	/km2				8	Population density	person/km2	21	Total livestock per unit area	/km2
Zhejiang	0.28	0.06	0.02	0.36			9	Proportion of urban population	%			22	Number of secondary school students per 100000 population	person				9	Proportion of urban population	%	22	Number of secondary school students per 100000 population	person
Anhui	0.24	0.08	0.03	0.35			10	Proportion of employees in the whole society				23	Number of ordinary secondary schools per unit area	per/km2				10	Proportion of employees in the whole society		23	Number of ordinary secondary schools per unit area	per/km2
Fujian	0.21	0.05	0.03	0.29			11	Road density	/			24	Number of teachers per unit area	person/km2				11	Road density	/	24	Number of teachers per unit area	person/km2
Jiangxi	0.16	0.04	0.04	0.24			12	Natural population growth rate				25	Total wastewater discharge per unit area	t*104/km2				12	Natural population growth rate		25	Total wastewater discharge per unit area	t*104/km2
Shandong	0.36	0.13	0.03	0.52			13	Per capita gross national product	yuan			26	Unit domestic waste removal and transportation					13	Per capita gross national product	yuan	26	Unit domestic waste removal and transportation
Henan	0.21	0.11	0.04	0.36
Hubei	0.17	0.06	0.02	0.25
Hunan	0.16	0.06	0.03	0.25
Guangdong	0.26	0.06	0.03	0.35
Guangxi	0.13	0.04	0.04	0.21
Chongqing	0.18	0.05	0.03	0.26
Sichuan	0.09	0.03	0.02	0.14
Guizhou	0.1	0.04	0.05	0.19
Yunnan	0.08	0.03	0.03	0.14
Xizang	0.04	0.01	0.03	0.08
Shaanxi	0.12	0.03	0.02	0.17
Gansu	0.06	0.01	0.02	0.09
Qinghai	0.07	0.01	0.03	0.11
Ningxia	0.11	0.03	0.04	0.18

## Sheet: Sheet2
Number	Indicators	Unit	Number	Indicators	Unit
1	Farmland	km2	14	Economic density	（yuan✖104/km2）
2	Woodland		15	Agricultural output value per unit area
3	Grassland		16	Forestry output value per unit area
4	building land		17	Output value of animal husbandry per unit area
5	Unused land		18	Fixed assets investment per unit area
6	Water body		19	Total power of agricultural machinery per unit area	kW/km2
7	Surface water resources per unit area	（m3✖104/km2）	20	Per capita output of main agricultural products	kg
8	Population density	person/km2	21	Total livestock per unit area	/km2
9	Proportion of urban population	%	22	Number of secondary school students per 100000 population	person
10	Proportion of employees in the whole society		23	Number of ordinary secondary schools per unit area	per/km2
11	Road density	/	24	Number of teachers per unit area	person/km2
12	Natural population growth rate		25	Total wastewater discharge per unit area	t*104/km2
13	Per capita gross national product	yuan	26	Unit domestic waste removal and transportation

## Sheet: 四个指标
年 份 地 区		单位面积化肥施用量（t/km2）	耕地灌溉面积%	废水排放量/地表水资源总量%	单位面积垃圾清运量（t/km2）
北 京	Beijing	4.34132	6.5281	93.1384	580.429			CCME-WQI	单位面积化肥施用量（t/km2）	耕地灌溉面积%	废水排放量/地表水资源总量%	单位面积垃圾清运量（t/km2）	生态环境质量指数	人类活动强度指数	Society	Economy	Culture
河 北	Hebei	16.6434	23.9336	29.7404	40.2605		Xizang	97.0912	0.0422569	0.215418	0.0154043	0.439186	0.340018	0.08	0.04	0.01	0.03
山 西	Shanxi	7.01285	9.71644	16.6122	30.6403		Jiangxi	94.2138	7.37704	12.1678	1.67592	26.8745	0.64193	0.16	0.16	0.04	0.04
内蒙古	Neimenggu	1.88226	2.70205	3.44745	2.95264		Qinghai	91.3342	0.115188	0.296331	0.288611	1.57178	0.261379	0.07	0.07	0.01	0.03
辽 宁	Liaoning	9.93999	11.0989	11.3699	59.7778		Hunan	91.3385	11.4549	14.9386	2.24888	38.9278	0.621508	0.16	0.16	0.06	0.03
吉 林	Jilin	12.1823	10.1017	2.87694	25.1101		Fujian	91.0992	9.12924	8.94622	3.06666	72.1303	0.658487	0.21	0.21	0.05	0.03
黑龙江	Heilongjiang	5.19323	12.9378	1.64	11.0978		Gansu	88.3911	1.83033	2.94353	1.98078	6.18818	0.26661	0.06	0.06	0.01	0.02
江 苏	Jiangsu	28.5875	40.8585	20.9238	167.94		Sichuan	88.3942	4.88588	6.0917	1.22798	21.0445	0.518288	0.09	0.09	0.03	0.02
浙 江	Zhejiang	7.62363	14.1255	5.35111	144.57		Hubei	85.5453	15.9128	15.7714	3.30178	51.3277	0.525956	0.17	0.17	0.06	0.02
安 徽	Anhui	22.3193	32.486	3.04992	43.8104		Chongqing	85.5565	11.3208	8.46829	3.82825	66.7357	0.45084	0.18	0.18	0.05	0.03
福 建	Fujian	9.12924	8.94622	3.06666	72.1303		Shanxi	85.5266	7.01285	9.71644	16.6122	30.6403	0.433129	0.13	0.13	0.02	0.02
江 西	Jiangxi	7.37704	12.1678	1.67592	26.8745		Ningxia	85.4786	5.77932	7.88324	25.6123	17.726	0.297309	0.11	0.11	0.03	0.04
山 东	Shandong	27.3309	34.0441	21.6775	110.585		Liaoning	84.7899	9.93999	11.0989	11.3699	59.7778	0.539624	0.15	0.15	0.05	0.01
河 南	Henan	41.4846	31.6688	16.9262	61.0551		Heilongjiang	85.267	5.19323	12.9378	1.64	11.0978	0.60352	0.07	0.07	0.04	0.01
湖 北	Hubei	15.9128	15.7714	3.30178	51.3277		Guizhou	79.771	5.08399	6.4332	1.20585	19.2317	0.520075	0.1	0.1	0.04	0.05
湖 南	Hunan	11.4549	14.9386	2.24888	38.9278		Yunnan	79.7737	5.67107	4.95193	0.838939	11.3692	0.609017	0.08	0.08	0.03	0.03
广 东	Guangdong	12.8511	9.86226	4.67866	168.632		Guangxi	79.7393	10.807	7.23256	1.08293	19.7658	0.638998	0.13	0.13	0.04	0.04
广 西	Guangxi	10.807	7.23256	1.08293	19.7658		Anhui	82.1907	22.3193	32.486	3.04992	43.8104	0.450762	0.24	0.24	0.08	0.03
重 庆	Chongqing	11.3208	8.46829	3.82825	66.7357		Beijing	82.2178	4.34132	6.5281	93.1384	580.429	0.51994	0.34	0.34	0.08	0.02
四 川	Sichuan	4.88588	6.0917	1.22798	21.0445		Zhejiang	76.5289	7.62363	14.1255	5.35111	144.57	0.67383	0.28	0.28	0.06	0.02
贵 州	Guizhou	5.08399	6.4332	1.20585	19.2317		Guangdong	77.8599	12.8511	9.86226	4.67866	168.632	0.640575	0.26	0.26	0.06	0.03
云 南	Yunnan	5.67107	4.95193	0.838939	11.3692		Jiangsu	70.751	28.5875	40.8585	20.9238	167.94	0.333312	0.42	0.42	0.12	0.02
西 藏	Xizang	0.0422569	0.215418	0.0154043	0.439186		Jilin	72.5405	12.1823	10.1017	2.87694	25.1101	0.569307	0.09	0.09	0.05	0.01
陕 西	Shaanxi	11.1694	6.20131	5.06198	31.6256		Shandong	71.3896	27.3309	34.0441	21.6775	110.585	0.307434	0.36	0.36	0.13	0.03
甘 肃	Gansu	1.83033	2.94353	1.98078	6.18818		Hebei	64.3091	16.6434	23.9336	29.7404	40.2605	0.427521	0.2	0.2	0.07	0.03
青 海	Qinghai	0.115188	0.296331	0.288611	1.57178		Neimenggu	59.119	1.88226	2.70205	3.44745	2.95264	0.412405	0.07	0.07	0.03	0.01
宁 夏	Ningxia	5.77932	7.88324	25.6123	17.726		Shanxi	73.949	7.01285	9.71644	16.6122	30.6403	0.433129	0.13	0.13	0.02	0.02
							Henan	75.6553	41.4846	31.6688	16.9262	61.0551	0.37712	0.21	0.21	0.11	0.04
MAX		41.4846	40.8585	93.1384	580.429
MIN		0.0422569	0.215418	0.0154043	0.439186
							Xizang	0.340018	Zhejiang	0.67383
							Jiangxi	0.64193	Fujian	0.658487
							Qinghai	0.261379	Jiangxi	0.64193
							Hunan	0.621508	Guangdong	0.640575
							Fujian	0.658487	Guangxi	0.638998
							Gansu	0.26661	Hunan	0.621508
							Sichuan	0.518288	Yunnan	0.609017
							Hubei	0.525956	Heilongjiang	0.60352
							Chongqing	0.45084	Jilin	0.569307
							Shanxi	0.433129	Liaoning	0.539624
							Ningxia	0.297309	Hubei	0.525956
							Liaoning	0.539624	Guizhou	0.520075
							Heilongjiang	0.60352	Beijing	0.51994
							Guizhou	0.520075	Sichuan	0.518288
							Yunnan	0.609017	Chongqing	0.45084
							Guangxi	0.638998	Anhui	0.450762
							Anhui	0.450762	Shanxi	0.433129
							Beijing	0.51994	Shanxi	0.433129
							Zhejiang	0.67383	Hebei	0.427521
							Guangdong	0.640575	Neimeng	0.412405
							Jiangsu	0.333312	Henan	0.37712
							Jilin	0.569307	Xizang	0.340018
							Shandong	0.307434	Jiangsu	0.333312
							Hebei	0.427521	Tianjin	0.322416
							Neimeng	0.412405	Shandong	0.307434
							Shanxi	0.433129	Ningxia	0.297309
							Henan	0.37712	Gansu	0.26661
									Qinghai	0.261379
