# Supplementary material for: Response of surface water quality characteristics to socio-economic factors in Eastern-Central China
Source: PLoS One. 2022 Apr 12;17(4):e0262064. doi: 10.1371/journal.pone.0262064 (PMC9004789; doi:10.1371/journal.pone.0262064)
Supplement: S1 File — (ZIP) [file pone.0262064.s001.zip › Supporting Information/Calculation process/╦─╕÷╓╕▒Ω.xls]

## Sheet: Sheet1
年 份 地 区	单位面积化肥施用量（t/km2）	耕地灌溉面积%	废水排放量/地表水资源总量%	单位面积垃圾清运量（t/km2）
北京市	4.34132	6.5281	93.1384	580.429
河北省	16.6434	23.9336	29.7404	40.2605
山西省	7.01285	9.71644	16.6122	30.6403
内蒙古自治区	1.88226	2.70205	3.44745	2.95264
辽宁省	9.93999	11.0989	11.3699	59.7778
吉林省	12.1823	10.1017	2.87694	25.1101
黑龙江省	5.19323	12.9378	1.64	11.0978
江苏省	28.5875	40.8585	20.9238	167.94
浙江省	7.62363	14.1255	5.35111	144.57
安徽省	22.3193	32.486	3.04992	43.8104
福建省	9.12924	8.94622	3.06666	72.1303
江西省	7.37704	12.1678	1.67592	26.8745
山东省	27.3309	34.0441	21.6775	110.585
河南省	41.4846	31.6688	16.9262	61.0551
湖北省	15.9128	15.7714	3.30178	51.3277
湖南省	11.4549	14.9386	2.24888	38.9278
广东省	12.8511	9.86226	4.67866	168.632
广西壮族自治区	10.807	7.23256	1.08293	19.7658
重庆市	11.3208	8.46829	3.82825	66.7357
四川省	4.88588	6.0917	1.22798	21.0445
贵州省	5.08399	6.4332	1.20585	19.2317
云南省	5.67107	4.95193	0.838939	11.3692
西藏自治区	0.0422569	0.215418	0.0154043	0.439186
陕西省	11.1694	6.20131	5.06198	31.6256
甘肃省	1.83033	2.94353	1.98078	6.18818
青海省	0.115188	0.296331	0.288611	1.57178
宁夏回族自治区	5.77932	7.88324	25.6123	17.726
