# Supplementary material for: Response of surface water quality characteristics to socio-economic factors in Eastern-Central China
Source: PLoS One. 2022 Apr 12;17(4):e0262064. doi: 10.1371/journal.pone.0262064 (PMC9004789; doi:10.1371/journal.pone.0262064)
Supplement: S1 File — (ZIP) [file pone.0262064.s001.zip › Supporting Information/Calculation process/╓≈╥¬│1⁄4▒Ω╧ε─┐╙░╧∞╥≥╦╪.xlsx]

## Sheet: Sheet1
隶属省份	溶解氧	高锰酸盐指数	化学需氧量	五日生化需氧量	氨氮	总磷
Hebei	9.91237	5.79533	30.7891	2.62056	0.881893	0.201716
Liaoning	8.92161	3.50323	11.9406	1.84839	0.12679	0.19129
Shandong	8.75183	4.71002	20.8741	2.40805	0.538071	0.229491
Hubei	8.74432	2.13598	9.42361	1.07727	0.141629	0.0526894
Hunan	8.73	2.09907	6.10339	1.38704	0.203111	0.059537
Chongqing	8.69167	1.81786	7.92105	0.835714	0.222804	0.0320833
Sichuan	8.59771	2.95714	9.03046	1.17343	0.14596	0.0778571
Guizhou	8.20548	1.4058	5.85034	0.993581	0.173407	0.0455901
Yunnan	8.47749	1.64028	7.39034	1.46256	0.160178	0.074019
Xizang	8.2875	0.9125		0.709375	0.0819688	0.0396875
Shaanxi	9.07604	1.71615	7.65714	1.47943	0.149102	0.0330729
Gansu	8.3125	2.01429	12.2885	1.21577	0.418113	0.0401497
Qinghai	8.05429	1.72429	8.25806	2.11897	0.266686	0.0358571
Neimeng	9.56156	3.54425	14.8371	2.06034	0.348365	0.203687
Beijing	9.34	5.36552	21.0419	1.63524	1.2188	0.228933
Shanxi	9.88974	2.06752	8.92735	1.32479	0.152303	0.0582906
Jilin	9.17736	5.30151	19.3238	3.06352	1.57585	0.322075
Heilongjiang	10.2579	4.58429	15.2286	1.79509	0.257882	0.13433
Jiangsu	8.31507	4.52651	13.9571	2.97371	0.38841	0.117666
Zhejiang	7.01109	3.95129	12.8707	2.79919	0.42029	0.11298
Anhui	8.30203	4.27866	17.4985	2.08242	0.363897	0.124833
Fujian	5.87333	2.66389	5	1.52639	0.342389	0.0588889
Jiangxi	7.11167	1.85833	6.8125	2.48491	0.292217	0.0563833
Henan	9.12385	4.68421	21.0906	3.08145	0.522557	0.171144
Guandong	6.52181	3.22333	16.4126	3.23148	1.10116	0.141255
Guanxi	7.71364	1.69796	7.93159	1.757	0.186237	0.0687557
Ningxia	8.36806	3.00556	14.3347	1.6375	0.386806	0.0427778
Tianjian	9.1	2.55	5	1	0.0845	0.0325
