# Supplementary material for: Response of surface water quality characteristics to socio-economic factors in Eastern-Central China
Source: PLoS One. 2022 Apr 12;17(4):e0262064. doi: 10.1371/journal.pone.0262064 (PMC9004789; doi:10.1371/journal.pone.0262064)
Supplement: S1 File — (ZIP) [file pone.0262064.s001.zip › Supporting Information/Calculation process/╫█║╧╓╕╩2╡├╖╓.xlsx]

## Sheet: 原始
月份	经度	纬度	隶属省份	省界	断面	目标	类别	是否达标	溶解氧	高锰酸盐指数	化学需氧量	五日生化需氧量	氨氮	总磷	铜	锌	氟化物	硒	砷	汞	镉	铬（六价）	铅	氰化物	挥发酚	石油类	阴离子表面活性	硫化物
一月	117.039	40.1005	北京	北京-河北	泃河东店	Ⅳ	Ⅴ	不达标	11.9	4.8	28	3.9	1.73	0.18	0.005	0.025	0.57	0.0002	0.0021	2e-05	5e-05	0.031	0.005	0.0002	0.0015	/	0.0015	0.002
一月	116.749	40.0622	北京	北京-河北	潮白河苏庄（苏庄桥）	Ⅳ			/	/	/	/	/	/	/	/	/	/	/	/	/	/	/	/	/	/	/	/
一月	116.963	39.7831	北京	北京-河北	潮白河赶水坝闸（赶水坝）	Ⅳ	劣Ⅴ	不达标	11.9	7.4	29	1	3.6	0.24	0.00277	0.01064	0.39	0.0002	0.0008	2e-05	5e-05	0.006	0.005	0.004	0.0015	/	0.0015	0.002
一月	116.883	39.7358	北京	北京-河北	凤港减河凤港减河公路桥	Ⅳ			/	/	/	/	/	/	/	/	/	/	/	/	/	/	/	/	/	/	/	/
一月	116.893	39.6667	北京	北京-天津	港沟河(北京排污河)里老闸（里老节制闸）	Ⅳ	Ⅴ	不达标	10.2	7.1	30.9	1	1.49	0.15	0.00317	0.00867	0.38	0.0002	0.0009	2e-05	5e-05	0.013	9e-05	0.006	0.0015	/	0.0015	0.002
一月	116.908	39.7683	北京	北京-河北	北运河杨洼闸	Ⅳ	劣Ⅴ	不达标	11.9	5.8	17.5	1	2.12	0.17	0.00238	0.01057	0.36	0.0002	0.001	2e-05	5e-05	0.006	0.00011	0.004	0.0015	/	0.008	0.002
一月	116.951	39.6856	北京	北京-天津	北运河土门楼(北)(闸下)	Ⅳ	Ⅳ	达标	3.9	6	18.8	1	0.99	0.13	0.00535	0.00606	0.39	0.0005	0.0008	2e-05	6e-05	0.008	0.0001	0.002	0.0015	/	0.0015	0.002
一月	116.148	39.5803	北京	北京-河北	小清河八间房	Ⅳ	Ⅴ	不达标	2.2	6.7	28.8	1	0.49	0.13	0.00238	0.01147	0.34	0.0002	0.00015	2e-05	5e-05	0.007	0.005	0.003	0.0015	/	0.0015	0.002
一月	115.69	39.5822	北京	北京-河北	拒马河张坊	Ⅲ	Ⅰ	达标	13.9	1	5	1	0.01	0.005	0.00057	0.00123	0.2	0.0002	0.0003	2e-05	5e-05	0.004	0.005	0.0002	0.0015	/	0.0015	0.002
一月	116.095	39.5778	北京	北京-河北	琉璃河祖村	Ⅳ	劣Ⅴ	不达标	2.4	7	30.2	1	2.88	0.27	0.00369	0.01799	0.48	0.0002	0.0004	2e-05	6e-05	0.014	0.00016	0.002	0.0015	/	0.0015	0.002
一月	117.345	40.1636	天津	天津-北京	泃河罗汉石	Ⅲ			/	/	/	/	/	/	/	/	/	/	/	/	/	/	/	/	/	/	/	/
一月	117.145	39.9481	河北	河北-天津	泃河桑梓红旗闸	Ⅲ			/	/	/	/	/	/	/	/	/	/	/	/	/	/	/	/	/	/	/	/
一月	117.27	39.8275	河北	河北-天津	泃河宝平公路桥	Ⅳ	劣Ⅴ	不达标	7.3	17	140	8.5	16.3	3.08	0.005	0.025	0.32	0.0002	0.0299	2e-05	5e-05	0.058	0.005	0.0002	0.0015	/	0.0015	0.002
一月	117.748	40.0417	河北	河北-天津	州河(沙河)沙河桥	Ⅲ	Ⅱ	不达标	12.9	2.2	5	1	0.445	0.08	0.005	0.025	0.37	0.0005	0.0016	2e-05	5e-05	0.01	0.005	0.0002	0.0015	/	0.0015	0.002
一月	117.742	40.0136	河北	河北-天津	黎河黎河桥	Ⅱ	Ⅱ	不达标	14.7	2	5	1	0.391	0.08	0.005	0.025	0.22	0.0005	0.0009	2e-05	5e-05	0.015	0.005	0.0002	0.0015	/	0.0015	0.002
一月	117.644	40.0858	河北	河北-天津	淋河淋河桥	Ⅱ	Ⅴ	不达标	13.7	1.8	5	1	0.624	0.12	0.005	0.025	0.78	0.0004	0.001	2e-05	5e-05	0.08	0.005	0.0002	0.0015	/	0.0015	0.002
一月	117.735	39.6072	河北	河北-天津	还乡河小赵官庄节制闸	Ⅳ			/	/	/	/	/	/	/	/	/	/	/	/	/	/	/	/	/	/	/	/
一月	116.138	40.6857	河北	河北-北京	白河下堡（后城）	Ⅱ	Ⅲ	不达标	13.2	1.2	5	1	0.6	0.11	0.00094	0.00103	0.51	0.0002	0.0004	2e-05	5e-05	0.006	0.005	0.003	0.0015	/	0.0015	0.002
一月	116.41	40.7697	河北	河北-北京	黑河四道甸	Ⅱ	Ⅱ	达标	12.9	1.6	5	1	0.01	0.05	0.00098	0.00268	0.55	0.0002	0.0003	2e-05	5e-05	0.005	0.0001	0.002	0.0015	/	0.0015	0.002
一月	116.605	40.9858	河北	河北-北京	汤河大草坪	Ⅱ	Ⅳ	不达标	13.2	1.1	5	1	0.01	0.03	0.00062	0.025	1.44	0.0002	0.00015	2e-05	5e-05	0.005	0.005	0.002	0.0015	/	0.0015	0.002
一月	117.166	40.7078	河北	河北-北京	潮河古北口	Ⅱ	Ⅰ	达标	15.7	1.5	5	1	0.02	0.01	0.00133	0.00132	0.45	0.0002	0.00015	2e-05	5e-05	0.002	0.005	0.003	0.0015	/	0.0015	0.002
一月	117.593	39.7344	河北	河北-天津	蓟运河新安镇	Ⅳ			/	/	/	/	/	/	/	/	/	/	/	/	/	/	/	/	/	/	/	/
一月	117.718	39.5222	河北	河北-天津	蓟运河江洼口大桥	Ⅳ			/	/	/	/	/	/	/	/	/	/	/	/	/	/	/	/	/	/	/	/
一月	117.127	39.7386	河北	河北-天津	潮白新河（引泃入潮）大套桥	Ⅳ	劣Ⅴ	不达标	11.9	9.1	32	1	2.95	0.17	0.00274	0.00943	0.44	0.0002	0.001	2e-05	5e-05	0.014	0.005	0.006	0.0015	/	0.0015	0.002
一月	117.708	39.5595	河北	河北-天津	双城河双城闸	Ⅳ			/	/	/	/	/	/	/	/	/	/	/	/	/	/	/	/	/	/	/	/
一月	116.854	39.3763	河北	河北-天津	永定河罗古判村	Ⅳ			/	/	/	/	/	/	/	/	/	/	/	/	/	/	/	/	/	/	/	/
一月	115.505	39.6553	河北	河北-北京	拒马河大沙地	Ⅲ	Ⅰ	达标	14.4	1	5	1	0.01	0.01	0.00068	0.0008	0.22	0.0002	0.0003	2e-05	5e-05	0.002	0.005	0.0002	0.0015	/	0.0015	0.002
一月	116.687	39.0125	河北	河北-天津	大清河安里屯	Ⅲ			/	/	/	/	/	/	/	/	/	/	/	/	/	/	/	/	/	/	/	/
一月	117.078	38.6886	河北	河北-天津	青静黄排水渠团瓢桥	Ⅲ			/	/	/	/	/	/	/	/	/	/	/	/	/	/	/	/	/	/	/	/
一月	117.253	38.6	河北	河北-天津	子牙新河翟庄子桥（阎辛庄）	Ⅳ	劣Ⅴ	不达标	7.6	10	36.5	2.6	12.5	0.45	0.01198	0.06807	0.99	0.0006	0.0006	2e-05	5e-05	0.02	0.00088	0.021	0.003	/	0.0015	0.002
一月	116.74	38.7408	河北	河北-天津	子牙河群英闸	Ⅳ			/	/	/	/	/	/	/	/	/	/	/	/	/	/	/	/	/	/	/	/
一月	117.265	38.5828	河北	河北-天津	北排水河翟庄子北桥	Ⅳ			/	/	/	/	/	/	/	/	/	/	/	/	/	/	/	/	/	/	/	/
一月	117.263	38.5642	河北	河北-天津	沧浪渠翟庄子南（翟庄子南桥）	Ⅳ	Ⅴ	不达标	11.7	7.9	34	2.5	0.33	0.19	0.01385	0.01746	1.08	0.0006	0.0007	2e-05	5e-05	0.013	0.005	0.005	0.0015	/	0.0015	0.002
一月	113.885	36.3586	河北	河北-河南	清漳河合漳	Ⅲ	Ⅲ	达标	12.3	1.4	5	1.4	0.156	0.13	0.005	0.002	0.28	0.0002	0.001	6e-05	5e-05	0.002	0.005	0.003	0.0015	/	0.084	0.008
一月	116.87	38.7033	河北	河北-天津	南运河九宣闸	Ⅱ			/	/	/	/	/	/	/	/	/	/	/	/	/	/	/	/	/	/	/	/
一月	115.276	36.4967	河北	河北-山东	漳卫河(卫运河)秤钩湾	Ⅲ	劣Ⅴ	不达标	14.3	5.9	39.1	5	2.91	0.18	0.005	0.038	0.79	0.0036	0.0021	2e-05	5e-05	0.002	0.005	0.005	0.008	/	0.101	0.011
一月	115.695	36.8622	河北	河北-山东	漳卫河(卫运河)临清大桥（临清）	Ⅲ	劣Ⅴ	不达标	14.6	5.9	39.1	5.9	2.4	0.17	0.012	0.033	0.79	0.0012	0.0022	2e-05	5e-05	0.002	0.005	0.004	0.025	/	0.111	0.015
一月	115.777	36.9994	河北	河北-山东	漳卫河(卫运河)油坊桥	Ⅲ	劣Ⅴ	不达标	14.8	6.9	43.8	5.2	1.85	0.15	0.009	0.033	0.87	0.004	0.0013	1e-05	5e-05	0.002	0.005	0.006	0.003	/	0.108	0.015
一月	116.561	37.605	河北	河北-山东	漳卫河玉泉庄桥	Ⅳ			/	/	/	/	/	/	/	/	/	/	/	/	/	/	/	/	/	/	/	/
一月	116.67	37.7264	河北	河北-山东	漳卫河王营盘	Ⅳ			/	/	/	/	/	/	/	/	/	/	/	/	/	/	/	/	/	/	/	/
一月	117.585	38.0703	河北	河北-山东	漳卫河辛集（辛集闸）	Ⅳ			/	/	/	/	/	/	/	/	/	/	/	/	/	/	/	/	/	/	/	/
一月	115.465	36.2147	河北	河北-山东	马颊河沙王庄	Ⅳ			/	/	/	/	/	/	/	/	/	/	/	/	/	/	/	/	/	/	/	/
一月	118.002	42.3279	河北	河北-内蒙古	阴河张家湾	Ⅲ			/	/	/	/	/	/	/	/	/	/	/	/	/	/	/	/	/	/	/	/
一月	118.825	41.3683	河北	河北-内蒙古	老哈河牛家窑	Ⅲ	Ⅲ	达标	9.6	1.6	9.3	0.9	0.049	0.109	0.005	0.025	0.46	0.0002	0.00015	2e-05	5e-05	0.002	0.005	0.0002	0.0015	0.005	0.04	0.002
一月	113.899	39.9922	山西	山西-河北	桑干河东册田村北桥	Ⅲ			/	/	/	/	/	/	/	/	/	/	/	/	/	/	/	/	/	/	/	/
一月	114.435	39.2997	山西	山西-河北	唐河水堡	Ⅲ	Ⅲ	达标	13.8	1.4	5	1	0.1	0.14	0.00077	0.00112	0.23	0.0002	0.0004	2e-05	5e-05	0.007	0.005	0.004	0.0015	/	0.0015	0.002
一月	113.537	38.4208	山西	山西-河北	滹沱河阎家庄大桥（闫家庄大桥）	Ⅲ	Ⅲ	达标	12.9	1.8	5	1	0.53	0.09	0.0014	0.0021	0.46	0.0002	0.0004	2e-05	5e-05	0.002	0.005	0.005	0.0015	/	0.0015	0.002
一月	114.05	37.7161	山西	山西-河北	冶河王寨村西	Ⅲ	Ⅱ	达标	11.7	0.9	5	1.3	0.06	0.02	0.013	0.002	0.24	0.0002	0.0014	5e-05	5e-05	0.002	0.005	0.004	0.0015	/	0.071	0.006
一月	113.909	37.9739	山西	山西-河北	绵河地都	Ⅲ	Ⅱ	达标	11.9	0.9	5	1.2	0.171	0.03	0.007	0.004	0.49	0.0021	0.001	2e-05	5e-05	0.002	0.005	0.01	0.0015	/	0.081	0.006
一月	113.51	36.7956	山西	山西-河北	清漳河（漳西渠、漳北渠）麻田	Ⅲ	Ⅰ	达标	12.2	1.4	5	1.4	0.04	0.02	0.005	0.004	0.22	0.0002	0.0005	2e-05	5e-05	0.002	0.005	0.003	0.0015	/	0.069	0.007
一月	111.858	35.0683	山西	山西－河南	黄河南村	Ⅲ	Ⅱ	达标	9.6	2.9	14	2.8	0.15	0.08	0.002	0.025	0.5	0.0002	0.0029	1e-05	5e-05	/	0.005	/	0.0002	0.005	0.0015	0.002
一月	112.304	40.2404	山西	山西－内蒙古	红河杀虎口	Ⅲ	Ⅲ	达标	13.5	2.6	8.6	3.6	0.04	0.05	0.005	0.025	0.46	/	0.0008	4e-05	5e-05	0.002	0.005	0.0002	0.0015	/	/	/
一月	112.635	35.2836	山西	山西－河南	沁河拴驴泉坝下	Ⅲ	Ⅱ	达标	13.7	1.1	12.5	1.1	0.092	0.06	0.005	0.025	0.41	0.0002	0.00015	2e-05	5e-05	0.002	0.005	/	/	0.005	0.0015	0.002
一月	112.996	35.268	山西	山西－河南	丹河青天河坝下	Ⅲ	Ⅱ	达标	13.3	1.1	19.6	2.4	0.061	0.04	0.005	0.025	0.54	0.0002	0.00015	2e-05	5e-05	0.002	0.005	/	/	0.005	0.0015	0.002
一月	113.286	40.3453	内蒙古	内蒙古-山西	御河堡子湾	Ⅲ			/	/	/	/	/	/	/	/	/	/	/	/	/	/	/	/	/	/	/	/
一月	113.236	40.4233	内蒙古	内蒙古-山西	御河黑疙瘩村（小黄土沟）	Ⅲ	劣Ⅴ	不达标	10.7	4.1	11.1	2.8	1.44	1.31	0.0044	0.00584	1.5	0.0006	0.0013	2e-05	5e-05	0.013	0.0001	0.006	0.0015	/	0.154	0.002
一月	114.056	40.8656	内蒙古	内蒙古-河北	二道河（东洋河）友谊水库坝上	Ⅲ			/	/	/	/	/	/	/	/	/	/	/	/	/	/	/	/	/	/	/	/
一月	106.91	39.081	内蒙古	内蒙古－宁夏	都思兔河陶乌桥	Ⅲ	劣V	不达标	11.1	4.4	16	2.3	0.49	0.22	0.016	0.025	1.57	0.0002	0.00015	2e-05	0.008	0.002	0.005	0.0002	0.003	0.005	0.06	0.002
一月	110.967	39.519	内蒙古	内蒙古－陕西	皇甫川古城	Ⅲ			/	/	/	/	/	/	/	/	/	/	/	/	/	/	/	/	/	/	/	/
一月	110.718	39.3009	内蒙古	内蒙古－陕西	孤山川沙梁	Ⅲ	Ⅳ	不达标	14.6	5.7	18.8	3.8	0.14	0.05	0.005	0.025	0.27	/	0.0014	2e-05	5e-05	0.002	0.005	0.0002	0.008	/	/	/
一月	110.119	39.4303	内蒙古	内蒙古－陕西	窟野河石圪台	Ⅲ	劣V	不达标	6.8	2	27.4	1.4	0.33	0.04	0.005	0.025	2.37	0.0002	0.0036	2e-05	5e-05	0.002	0.005	0.0002	0.0015	0.005	0.0015	0.009
一月	110.217	39.2704	内蒙古	内蒙古－陕西	窟野河大柳塔	Ⅲ	劣Ⅴ	不达标	8.1	2.9	25.3	5.1	1.29	0.1	0.005	0.025	2.04	0.0002	0.003	2e-05	5e-05	0.002	0.005	0.0002	0.0015	0.005	0.0015	0.031
一月	110.372	39.3181	内蒙古	内蒙古－陕西	悖牛川贾家畔	Ⅲ	Ⅲ	达标	14.2	4.2	14	2.3	0.18	0.08	0.005	0.025	0.46	/	0.002	2e-05	5e-05	0.002	0.005	0.0002	0.0015	/	/	/
一月	108.781	37.9775	内蒙古	内蒙古－陕西	无定河巴图湾	Ⅲ	Ⅱ	达标	12.6	1.6	4.9	1.7	0.04	0.05	0.005	0.025	0.47	/	0.0016	2e-05	5e-05	0.002	0.005	0.0002	0.0015	/	/	/
一月	108.897	37.9985	内蒙古	内蒙古－陕西	无定河蘑菇台	Ⅲ	Ⅱ	达标	12.9	1.4	5	1.8	0.03	0.04	0.005	0.025	0.48	/	0.005	2e-05	5e-05	0.002	0.005	0.0002	0.0015	/	/	/
一月	109.05	38.0233	内蒙古	内蒙古－陕西	无定河大草湾	Ⅲ	Ⅱ	达标	12.7	1.8	5	1.2	0.03	0.01	0.005	0.025	0.42	/	0.0047	2e-05	5e-05	0.002	0.005	0.0002	0.0015	/	/	/
一月	124.26	48.5326	内蒙古	内蒙古-黑龙江	诺敏河古城子	Ⅲ	Ⅲ	达标	10.97	1.03	4.51	1.9	0.394	0.15	0.055	0.0147	0.174	0.0002	0.0016	2e-05	5e-05	0.002	0.004	0.0002	0.0015	0.005	0.0015	0.002
一月	124.396	48.2661	内蒙古	内蒙古-黑龙江	诺敏河萨马街	Ⅲ	Ⅲ	达标	9.93	1.19	5.23	1.3	0.376	0.19	0.006	0.0024	0.085	0.0002	0.0015	2e-05	5e-05	0.002	0.005	0.0002	0.0015	0.005	0.0015	0.002
一月	123.608	48.0231	内蒙古	内蒙古-黑龙江	阿伦河兴鲜	Ⅲ	Ⅲ	达标	11.06	0.78	3.94	1.9	0.334	0.17	0.015	0.0185	0.185	0.0002	0.0016	2e-05	5e-05	0.002	0.005	0.0002	0.0015	0.005	0.0015	0.002
一月	123.253	47.9525	内蒙古	内蒙古-黑龙江	音河新发	Ⅲ			/	/	/	/	/	/	/	/	/	/	/	/	/	/	/	/	/	/	/	/
一月	123.375	47.9428	内蒙古	内蒙古-黑龙江	音河大河	Ⅲ			/	/	/	/	/	/	/	/	/	/	/	/	/	/	/	/	/	/	/	/
一月	122.826	47.6839	内蒙古	内蒙古-黑龙江	雅鲁河二节地	Ⅲ	Ⅲ	达标	11.35	1.23	4.94	1.3	0.041	0.19	0.01	0.0068	0.083	0.0002	0.0021	2e-05	5e-05	0.002	0.007	0.0002	0.0015	0.005	0.0015	0.002
一月	122.857	47.6572	内蒙古	内蒙古-黑龙江	雅鲁河金蛇湾码头	Ⅲ	Ⅲ	达标	11.68	1.36	4.89	1.5	0.321	0.13	0.013	0.01	0.108	0.0002	0.0017	2e-05	5e-05	0.002	0.005	0.0002	0.0015	0.005	0.0015	0.002
一月	122.414	47.4472	内蒙古	内蒙古-黑龙江	济沁河东明	Ⅲ	Ⅲ	达标	11.68	0.42	2.44	1.3	0.224	0.14	0.008	0.0018	0.113	0.0002	0.0016	2e-05	5e-05	0.002	0.005	0.0002	0.0015	0.005	0.0015	0.002
一月	122.502	47.3914	内蒙古	内蒙古-黑龙江	济沁河苗家堡子	Ⅲ			/	/	/	/	/	/	/	/	/	/	/	/	/	/	/	/	/	/	/	/
一月	122.332	45.8593	内蒙古	内蒙古-吉林	洮儿河浩特营子	Ⅲ	Ⅲ	达标	9.1	1.7	11.9	1.8	0.922	0.12	0.005	0.025	0.91	0.0014	0.0006	2e-05	5e-05	0.002	0.005	0.0002	0.0015	0.005	0.0015	0.002
一月	122.36	45.8536	内蒙古	内蒙古-吉林	洮儿河林海	Ⅲ	Ⅲ	达标	9.6	1.6	10.6	1.5	0.869	0.04	0.005	0.025	0.52	0.0013	0.0004	2e-05	5e-05	0.002	0.005	0.0002	0.0015	0.005	0.0015	0.002
一月	121.648	45.8044	内蒙古	内蒙古-吉林	那金河永安	Ⅱ			/	/	/	/	/	/	/	/	/	/	/	/	/	/	/	/	/	/	/	/
一月	121.781	45.7547	内蒙古	内蒙古-吉林	那金河煤窑	Ⅱ			/	/	/	/	/	/	/	/	/	/	/	/	/	/	/	/	/	/	/	/
一月	121.909	45.635	内蒙古	内蒙古-吉林	蛟流河宝泉	Ⅲ			/	/	/	/	/	/	/	/	/	/	/	/	/	/	/	/	/	/	/	/
一月	122.001	45.6542	内蒙古	内蒙古-吉林	蛟流河野马图	Ⅲ			/	/	/	/	/	/	/	/	/	/	/	/	/	/	/	/	/	/	/	/
一月	122.087	44.87	内蒙古	内蒙古-吉林	霍林河同发	Ⅲ			/	/	/	/	/	/	/	/	/	/	/	/	/	/	/	/	/	/	/	/
一月	123.464	43.7347	内蒙古	内蒙古-吉林	新开河西靠山	Ⅲ	Ⅴ	不达标	11.65	10.19	39.2	4.4	0.775	0.08	0.055	0.0204	1.18	0.0002	0.0103	2e-05	5e-05	0.002	0.005	0.0002	0.0015	0.005	0.0015	0.002
一月	123.508	43.5997	内蒙古	内蒙古-吉林	新开河敖吉	Ⅲ	Ⅲ	达标	8.18	3.46	13.2	1.3	0.833	0.19	0.006	0.0056	0.805	0.0002	0.0104	2e-05	5e-05	0.002	0.005	0.0002	0.0015	0.01	0.0015	0.002
一月	123.524	43.0075	内蒙古	内蒙古-辽宁	西辽河二道河子	Ⅲ	Ⅳ	不达标	11.28	5.54	19.5	3.2	1.019	0.14	0.012	0.0066	0.54	0.0002	0.0076	2e-05	5e-05	0.002	0.007	0.0002	0.0015	0.005	0.0015	0.002
一月	123.55	42.9666	内蒙古	内蒙古-辽宁	辽河福德店	Ⅲ	Ⅳ	不达标	13.03	3.62	8.22	1.9	1.165	0.25	0.038	0.0088	0.27	0.0002	0.0027	2e-05	5e-05	0.002	0.005	0.0002	0.0015	0.005	0.0015	0.002
一月	122.792	42.7417	内蒙古	内蒙古-辽宁	秀水河常胜	Ⅲ	Ⅲ	达标	9.43	2.74	13.8	1	0.843	0.19	0.003	0.025	0.283	0.0002	0.0059	2e-05	5e-05	0.002	0.004	0.0002	0.0015	0.005	0.0015	0.002
一月	121.916	42.6573	内蒙古	内蒙古-辽宁	新开河石门子	Ⅱ			/	/	/	/	/	/	/	/	/	/	/	/	/	/	/	/	/	/	/	/
一月	120.946	42.2825	内蒙古	内蒙古-辽宁	牤牛河新营子	Ⅲ			/	/	/	/	/	/	/	/	/	/	/	/	/	/	/	/	/	/	/	/
一月	121.035	42.2194	内蒙古	内蒙古-辽宁	牤牛河朗家窝铺	Ⅲ			/	/	/	/	/	/	/	/	/	/	/	/	/	/	/	/	/	/	/	/
一月	125.276	42.1576	辽宁	辽宁-吉林	辉发河龙头堡	Ⅱ	Ⅱ	达标	11.41	2.3	8.73	0.9	0.407	0.09	0.007	0.0515	0.119	0.0002	0.0007	2e-05	0.0007	0.002	0.005	0.0002	0.0015	0.01	0.0015	0.002
一月	119.488	42.3631	辽宁	辽宁-内蒙古	老哈河大北海	Ⅳ	Ⅲ	达标	8.6	2.7	14.6	1.3	0.051	0.115	0.005	0.025	0.78	0.0002	0.00015	2e-05	5e-05	0.002	0.005	0.0002	0.0015	0.005	0.07	0.002
一月	119.729	42.2072	辽宁	辽宁-内蒙古	蹦河扎兰营子	Ⅲ			/	/	/	/	/	/	/	/	/	/	/	/	/	/	/	/	/	/	/	/
一月	119.694	42.2389	辽宁	辽宁-内蒙古	蹦河庄头营子	Ⅲ			/	/	/	/	/	/	/	/	/	/	/	/	/	/	/	/	/	/	/	/
一月	124.719	45.3561	吉林	吉林-黑龙江	第二松花江松林	Ⅲ	Ⅳ	不达标	11.52	4.08	15.9	2.3	0.826	0.22	0.016	0.0582	0.208	0.0002	0.0034	2e-05	5e-05	0.002	0.004	0.0002	0.0015	0.02	0.0015	0.002
一月	127.167	44.6325	吉林	吉林-黑龙江	细鳞河肖家船口	Ⅲ	Ⅱ	达标	9.07	1.94	9.34	1.8	0.164	0.05	0.004	0.0043	0.052	0.0002	0.002	2e-05	5e-05	0.002	0.004	0.0002	0.0015	0.005	0.0015	0.002
一月	127.168	44.7089	吉林	吉林-黑龙江	细鳞河和平桥	Ⅲ	Ⅲ	达标	9.06	3.05	13.9	2.6	0.617	0.07	0.006	0.0024	0.089	0.0002	0.0027	2e-05	5e-05	0.002	0.005	0.0002	0.0015	0.005	0.0015	0.002
一月	127.417	44.6166	吉林	吉林-黑龙江	拉林河向阳	Ⅲ	Ⅱ	达标	10.73	1.35	7.75	1.2	0.347	0.03	0.003	0.002	0.025	0.0002	0.0019	2e-05	5e-05	0.002	0.005	0.0002	0.0015	0.005	0.0015	0.002
一月	126.98	45.0664	吉林	吉林-黑龙江	拉林河振兴	Ⅲ	Ⅲ	达标	10.48	2.64	12.7	2.2	0.575	0.11	0.004	0.0032	0.049	0.0002	0.0025	2e-05	5e-05	0.002	0.005	0.0002	0.0015	0.005	0.0015	0.002
一月	126.756	45.1733	吉林	吉林-黑龙江	拉林河牛头山大桥	Ⅲ	Ⅲ	达标	8.11	2.49	9.77	1.3	0.706	0.14	0.003	0.0007	0.084	0.0002	0.003	2e-05	5e-05	0.002	0.005	0.0002	0.0015	0.005	0.0015	0.002
一月	126.15	45.1333	吉林	吉林-黑龙江	拉林河蔡家沟	Ⅲ	Ⅲ	达标	8.34	3.22	10	2.2	0.259	0.11	0.005	0.0036	0.082	0.0002	0.0028	2e-05	5e-05	0.002	0.005	0.0002	0.0015	0.005	0.0015	0.002
一月	125.711	45.405	吉林	吉林-黑龙江	拉林河板子房	Ⅲ	Ⅲ	达标	9.47	3.46	12.2	2.2	0.523	0.13	0.004	0.0011	0.105	0.0002	0.0028	2e-05	5e-05	0.002	0.005	0.0002	0.0015	0.005	0.0015	0.002
一月	126.774	45.1314	吉林	吉林-黑龙江	卡岔河龙家亮子	Ⅲ	劣Ⅴ	不达标	5.3	5.13	24.44	4.2	13.022	0.48	0.005	0.025	0.18	0.0002	0.00015	2e-05	5e-05	0.002	0.005	0.0002	0.002	0.005	0.0015	0.002
一月	128.745	43.7556	吉林	吉林-黑龙江	牡丹江牡丹江1号桥	Ⅲ	Ⅲ	达标	9.8	2.6	15	2.5	0.63	0.03	0.005	0.025	0.17	0.0002	0.0006	3e-05	5e-05	0.002	0.005	0.0002	0.0015	0.005	0.0015	0.002
一月	123.591	43.4317	吉林	吉林-内蒙古	西辽河王奔桥	Ⅲ	劣Ⅴ	不达标	8.73	22.88	95.6	14.4	1.167	0.17	0.032	0.0122	2.22	0.0002	0.0129	2e-05	5e-05	0.002	0.005	0.0002	0.0015	0.005	0.0015	0.002
一月	123.572	43.3003	吉林	吉林-内蒙古	西辽河巴嘎呼萨	Ⅲ	Ⅳ	不达标	6.77	3.42	11.1	2.8	0.866	0.29	0.266	0.0159	0.421	0.0002	0.0164	2e-05	5e-05	0.002	0.004	0.0002	0.0015	0.005	0.0015	0.002
一月	123.98	43.3044	吉林	吉林-辽宁	招苏台河两家子	Ⅳ	劣Ⅴ	不达标	10.85	3.87	12.3	1.9	2.751	0.58	0.004	0.0127	0.33	0.0002	0.0031	2e-05	5e-05	0.002	0.005	0.003	0.0015	0.01	0.0015	0.002
一月	124.265	43.2294	吉林	吉林-辽宁	条子河后义和	Ⅳ	劣Ⅴ	不达标	6.72	19.82	91.3	13.4	7.742	3.58	0.005	0.0649	0.432	0.0002	0.0063	2e-05	5e-05	0.002	0.005	0.008	0.008	0.005	0.25	0.002
一月	125.323	50.0483	黑龙江	黑龙江-内蒙古	嫩江石灰窑	Ⅲ	Ⅱ	达标	8.9	4	15.5	0.8	0.19	0.01	0.005	0.025	0.11	0.0002	0.0005	2e-05	5e-05	0.002	0.005	0.0002	0.0015	0.005	0.0015	0.002
一月	125.213	49.1861	黑龙江	黑龙江-内蒙古	嫩江嫩江浮桥	Ⅲ	Ⅱ	达标	9.1	3.7	5	0.9	0.22	0.01	0.005	0.025	0.12	0.0002	0.0004	2e-05	5e-05	0.002	0.005	0.0002	0.0015	0.005	0.0015	0.002
一月	125.106	49.1233	黑龙江	黑龙江-内蒙古	嫩江繁荣新村	Ⅲ	Ⅱ	达标	6.98	2.2	8.21	1.2	0.09	0.08	0.007	0.0075	0.064	0.0002	0.0018	2e-05	5e-05	0.002	0.005	0.0002	0.0015	0.005	0.0015	0.002
一月	124.533	48.4833	黑龙江	黑龙江-内蒙古	嫩江尼尔基大桥	Ⅲ	Ⅲ	达标	12.46	5.3	15.4	1.3	0.455	0.19	0.014	0.0072	0.102	0.0002	0.0024	2e-05	5e-05	0.002	0.005	0.0002	0.0015	0.005	0.0015	0.002
一月	124.514	48.4019	黑龙江	黑龙江-内蒙古	嫩江小莫丁	Ⅲ	Ⅲ	达标	12.15	5.78	18.8	1.4	0.388	0.12	0.003	0.0015	0.105	0.0002	0.0024	2e-05	5e-05	0.002	0.005	0.0002	0.0015	0.005	0.0015	0.002
一月	124.569	48.2458	黑龙江	黑龙江-内蒙古	嫩江拉哈	Ⅲ	Ⅲ	达标	11.15	5.93	19.4	0.7	0.298	0.12	0.005	0.0068	0.111	0.0002	0.0029	2e-05	5e-05	0.002	0.005	0.0002	0.0015	0.005	0.0015	0.002
一月	124.505	48.1281	黑龙江	黑龙江-内蒙古	嫩江鄂温克族乡	Ⅲ	Ⅳ	不达标	12.15	6.93	21.4	2.8	0.211	0.12	0.021	0.0026	0.155	0.0002	0.0025	2e-05	5e-05	0.002	0.004	0.0002	0.0015	0.005	0.0015	0.002
一月	123.343	47.0019	黑龙江	黑龙江-内蒙古	雅鲁河原种场	Ⅲ	Ⅱ	达标	11.55	0.88	5.78	2.4	0.146	0.08	0.007	0.0075	0.245	0.0002	0.0016	2e-05	5e-05	0.002	0.005	0.0002	0.0015	0.005	0.0015	0.002
一月	123	46.7333	黑龙江	黑龙江-内蒙古	绰尔河两家子水文站	Ⅲ	Ⅲ	达标	11.16	0.6	2.82	1.8	0.284	0.12	0.002	0.025	0.172	0.0002	0.0017	2e-05	5e-05	0.002	0.005	0.0002	0.0015	0.005	0.0015	0.002
一月	123.591	46.7936	黑龙江	黑龙江-内蒙古	绰尔河乌塔其农场	Ⅲ	Ⅲ	达标	12.31	0.75	3.16	1.8	0.266	0.13	0.002	0.025	0.288	0.0002	0.0024	2e-05	5e-05	0.002	0.004	0.0002	0.0015	0.005	0.0015	0.002
一月	123.549	46.9908	黑龙江	黑龙江-内蒙古	嫩江莫呼渡口	Ⅲ	Ⅲ	达标	9.95	5.03	15.3	1	0.451	0.11	0.008	0.0048	0.227	0.0002	0.0033	2e-05	5e-05	0.002	0.005	0.0002	0.0015	0.005	0.0015	0.002
一月	123.7	46.7833	黑龙江	黑龙江-内蒙古	嫩江江桥	Ⅲ	Ⅲ	达标	10.97	2.29	7.73	1.6	0.277	0.13	0.005	0.0064	0.27	0.0002	0.0027	2e-05	5e-05	0.002	0.005	0.0002	0.0015	0.005	0.0015	0.002
一月	123.859	46.2953	黑龙江	黑龙江-吉林	嫩江白沙滩	Ⅲ	Ⅳ	不达标	11.47	5.08	16	2.7	0.816	0.22	0.018	0.0109	0.177	0.0002	0.0027	2e-05	5e-05	0.002	0.004	0.0002	0.0015	0.005	0.0015	0.002
一月	124.285	45.5347	黑龙江	黑龙江-吉林	嫩江大安	Ⅲ	Ⅴ	不达标	11.44	5.12	16.1	2.5	0.82	0.33	0.005	0.002	0.207	0.0002	0.0023	2e-05	5e-05	0.002	0.005	0.0002	0.0015	0.005	0.0015	0.002
一月	124.385	45.4406	黑龙江	黑龙江-吉林	嫩江塔虎城渡口	Ⅲ	Ⅳ	不达标	10.47	4.73	15.7	2.5	0.981	0.23	0.016	0.0178	0.266	0.0002	0.0022	2e-05	5e-05	0.002	0.005	0.0002	0.0015	0.005	0.0015	0.002
一月	124.6	45.4475	黑龙江	黑龙江-吉林	嫩江马克图	Ⅲ	Ⅲ	达标	10.52	5.47	18.7	2.3	0.828	0.12	0.008	0.0066	0.275	0.0002	0.0033	2e-05	5e-05	0.002	0.004	0.0002	0.0015	0.01	0.0015	0.002
一月	125.4	45.4167	黑龙江	黑龙江-吉林	松花江下岱吉	Ⅲ	Ⅳ	不达标	12.05	7.84	27.8	3.6	0.43	0.13	0.005	0.011	0.246	0.0002	0.0036	2e-05	5e-05	0.002	0.005	0.0002	0.0015	0.005	0.0015	0.002
一月	125.866	45.5175	黑龙江	黑龙江-吉林	松花江88号照	Ⅲ	Ⅲ	达标	11.15	5.31	19.3	1.6	0.638	0.13	0.006	0.0129	0.205	0.0002	0.0034	2e-05	5e-05	0.002	0.005	0.0002	0.0015	0.005	0.0015	0.002
一月	127.065	45.0936	黑龙江	黑龙江-吉林	牤牛河牤牛河大桥	Ⅲ	Ⅱ	达标	9.82	2.05	6.9	0.9	0.387	0.07	0.006	0.003	0.021	0.0002	0.0024	2e-05	5e-05	0.002	0.005	0.0002	0.0015	0.005	0.0015	0.002
一月	121.331	31.5196	江苏	江苏－上海	长江宝钢灰场	Ⅲ	Ⅳ	达标	10.2	2.3	/	1.6	0.144	0.21	0.005	0.025	0.39	0.0002	0.00015	2e-05	5e-05	0.002	0.005	0.0002	0.0015	0.01	0.0015	0.002
一月	120.054	31.4417	江苏	江苏－浙江	太湖J12#竺山湖	Ⅲ	劣于Ⅴ	不达标	11.38	4.19	7.5	4.06	1.52	0.173	0.0099	0.01	0.66	0.00015	0.0014	2.5e-05	5e-05	0.002	0.0012	0.001	0.001	0.025	0.092	0.0025
一月	120.028	31.3914	江苏	江苏－浙江	太湖B22#龙头	Ⅲ	劣于Ⅴ	不达标	12.38	4.31	7.5	3.11	0.76	0.134	0.0046	0.005	0.627	0.00015	0.0011	2.5e-05	5e-05	0.002	0.00025	0.001	0.001	0.025	0.025	0.0025
一月	120.388	31.4356	江苏	江苏－浙江	太湖J18#沙墩港	Ⅲ	劣于Ⅴ	不达标	12.14	3.2	7.5	2.42	0.08	0.073	0.0035	0.005	0.36	0.00015	0.0014	2.5e-05	0.0001	0.002	0.0014	0.001	0.001	0.025	0.051	0.0025
一月	120.24	31.405	江苏	江苏－浙江	太湖B21#渔业村	Ⅲ	Ⅴ	不达标	11.67	3.55	7.5	1.48	0.03	0.052	0.0029	0.005	0.482	0.00015	0.0008	2.5e-05	5e-05	0.002	0.0006	0.001	0.001	0.025	0.025	0.0025
一月	120.297	31.3717	江苏	江苏－浙江	太湖J17A#大贡山	Ⅲ	Ⅳ	不达标	12.58	4.23	15.4	2.17	0.05	0.05	0.0031	0.005	0.463	0.00015	0.0009	2.5e-05	5e-05	0.002	0.0015	0.001	0.001	0.025	0.025	0.0025
一月	120.368	31.4042	江苏	江苏－浙江	太湖B23#贡湖	Ⅲ	劣于Ⅴ	不达标	12.14	3.34	7.5	2.51	0.28	0.063	0.0032	0.005	0.346	0.00015	0.0012	2.5e-05	5e-05	0.002	0.0012	0.001	0.001	0.025	0.053	0.0025
一月	120.238	31.3572	江苏	江苏－浙江	太湖J17#乌龟山	Ⅲ	Ⅴ	不达标	11.76	3.87	7.5	1.57	0.03	0.071	0.0033	0.005	0.505	0.00015	0.0011	2.5e-05	5e-05	0.002	0.0012	0.001	0.001	0.025	0.061	0.0025
一月	120.082	31.3486	江苏	江苏－浙江	太湖J14#焦山	Ⅲ	劣于Ⅴ	不达标	12.73	4.35	15.4	2.72	0.41	0.129	0.0057	0.005	0.646	0.00015	0.0012	2.5e-05	0.0002	0.002	0.0017	0.001	0.001	0.025	0.025	0.0025
一月	120.111	31.2394	江苏	江苏－浙江	太湖J19#平台山	Ⅲ	劣于Ⅴ	不达标	11.78	4.02	15.1	1.92	0.15	0.094	0.0049	0.005	0.524	0.00015	0.0019	2.5e-05	0.0001	0.002	0.0031	0.001	0.001	0.025	0.025	0.0025
一月	120.115	31.1022	江苏	江苏－浙江	太湖B26#湖心南	Ⅲ	Ⅴ	不达标	12.5	4.48	15.1	3.06	0.06	0.073	0.0049	0.005	0.487	0.00015	0.0018	2.5e-05	0.0001	0.002	0.0031	0.001	0.001	0.025	0.05	0.0025
一月	120.259	31.1761	江苏	江苏－浙江	太湖B29#横山	Ⅲ	Ⅴ	不达标	12.18	4.76	7.5	2.33	0.05	0.077	0.0044	0.005	0.501	0.00015	0.0007	2.5e-05	5e-05	0.002	0.0035	0.001	0.001	0.025	0.092	0.0025
一月	119.943	31.3092	江苏	江苏－浙江	太湖J13#大浦口	Ⅲ	劣于Ⅴ	不达标	12.31	4.35	15.6	3.18	0.62	0.111	0.0043	0.005	0.468	0.00015	0.0011	2.5e-05	0.0001	0.002	0.0017	0.001	0.001	0.025	0.025	0.0025
一月	119.909	31.2264	江苏	江苏－浙江	太湖J13A#伏东	Ⅲ	Ⅳ	不达标	12.18	4.72	16.2	2.34	0.08	0.091	0.0047	0.005	0.487	0.00015	0.002	2.5e-05	5e-05	0.002	0.0031	0.001	0.001	0.025	0.025	0.0025
一月	120.228	31.5381	江苏	江苏－浙江	太湖J6#梅园	Ⅲ	Ⅲ	达标	10.39	2.96	7.5	1.7	0.0125	0.027	0.0019	0.005	0.421	0.00015	0.0002	2.5e-05	5e-05	0.002	0.00025	0.001	0.001	0.025	0.025	0.0025
一月	120.211	31.4656	江苏	江苏－浙江	太湖B20#小湾里	Ⅲ	Ⅳ	不达标	11.39	3.73	7.5	2.33	0.03	0.039	0.0021	0.005	0.463	0.00015	0.0003	2.5e-05	5e-05	0.002	0.00025	0.001	0.001	0.025	0.025	0.0025
一月	120.134	31.4942	江苏	江苏－浙江	太湖J11#闾江口	Ⅲ	Ⅳ	不达标	11.05	3.04	7.5	1.62	0.03	0.031	0.0034	0.005	0.445	0.00015	0.0004	2.5e-05	5e-05	0.002	0.00025	0.001	0.001	0.025	0.025	0.0025
一月	120.164	31.4058	江苏	江苏－浙江	太湖J15#拖山	Ⅲ	Ⅴ	不达标	11.7	3.7	7.5	2	0.03	0.062	0.003	0.005	0.456	0.00015	0.0008	2.5e-05	5e-05	0.002	0.0008	0.001	0.001	0.025	0.025	0.0025
一月	120.196	31.5078	江苏	江苏－浙江	太湖J16#三号标	Ⅲ	Ⅴ	不达标	11.68	3.8	7.5	1.83	0.03	0.063	0.0027	0.005	0.454	0.00015	0.0006	2.5e-05	5e-05	0.002	0.0006	0.001	0.001	0.025	0.025	0.0025
一月	120.294	31.2542	江苏	江苏－浙江	太湖J31#漫山	Ⅲ	Ⅳ	不达标	12.78	4.68	7.5	2.15	0.34	0.1	0.0041	0.01	0.477	0.00015	0.001	2.5e-05	0.0001	0.002	0.0023	0.001	0.001	0.025	0.025	0.0025
一月	120.257	31.5078	江苏	江苏－浙江	太湖J3#五里湖	Ⅲ	Ⅲ	达标	11.52	3.44	7.5	2.54	0.03	0.047	0.0024	0.005	0.435	0.00015	0.0005	2.5e-05	0.0002	0.002	0.001	0.001	0.001	0.025	0.025	0.0025
一月	120.233	31.5383	江苏	江苏－浙江	太湖西五里湖	Ⅲ	Ⅲ	达标	11.19	2.98	7.5	1.84	0.03	0.03	0.0021	0.005	0.433	0.00015	0.0004	2.5e-05	5e-05	0.002	0.0006	0.001	0.001	0.025	0.025	0.0025
一月	120.47	31.0317	江苏	江苏－浙江	太湖J36#东太湖	Ⅲ	Ⅲ	达标	12.66	3.18	7.5	2.53	0.05	0.031	0.0026	0.005	0.459	0.00015	0.0006	2.5e-05	5e-05	0.002	0.0011	0.001	0.001	0.025	0.025	0.0025
一月	120.445	31.0008	江苏	江苏－浙江	太湖B24#庙港	Ⅲ	Ⅳ	不达标	12.88	4.35	15.1	2.18	0.15	0.069	0.0052	0.005	0.487	0.00015	0.0015	2.5e-05	5e-05	0.002	0.0039	0.001	0.001	0.025	0.025	0.0025
一月	120.491	31.0778	江苏	江苏－浙江	太湖B25#戗港外	Ⅲ	Ⅲ	达标	12.74	3.07	7.5	2.59	0.03	0.042	0.0023	0.005	0.477	0.00015	0.0006	2.5e-05	5e-05	0.002	0.0012	0.001	0.001	0.025	0.025	0.0025
一月	120.219	31.0278	江苏	江苏－浙江	太湖J20#14号标	Ⅲ	Ⅴ	不达标	12.71	5.58	19.1	3.11	0.15	0.117	0.0058	0.005	0.51	0.00015	0.0021	2.5e-05	0.0001	0.002	0.0046	0.001	0.001	0.025	0.025	0.0025
一月	120.328	31.0878	江苏	江苏－浙江	太湖J26#西山	Ⅲ	Ⅳ	不达标	12.14	5.18	17.8	2.43	0.07	0.07	0.0039	0.005	0.482	0.00015	0.0013	2.5e-05	5e-05	0.002	0.0029	0.001	0.001	0.025	0.079	0.0025
一月	120.459	31.2156	江苏	江苏－浙江	太湖J28#胥口	Ⅲ	Ⅳ	不达标	12.78	4.97	15.6	2.53	0.13	0.079	0.0043	0.005	0.505	0.00015	0.0013	2.5e-05	0.0003	0.002	0.0033	0.001	0.001	0.025	0.025	0.0025
一月	120.403	31.1764	江苏	江苏－浙江	太湖B27#胥湖	Ⅲ	Ⅳ	不达标	12.23	4.81	18.5	2.06	0.12	0.082	0.0043	0.005	0.491	0.00015	0.0014	2.5e-05	5e-05	0.002	0.0029	0.001	0.001	0.025	0.054	0.0025
一月	120.345	30.9631	江苏	江苏－浙江	太湖汤溇	Ⅲ	Ⅴ	不达标	13.05	5.15	16.2	3.19	0.12	0.117	0.0068	0.01	0.482	0.00015	0.0022	2.5e-05	0.0001	0.002	0.0063	0.001	0.001	0.025	0.053	0.0025
一月	120.923	31.0942	江苏	江苏－上海	淀山湖淀南	Ⅲ	劣于Ⅴ	不达标	12.51	4.03	7.5	3	1.33	0.058	0.0043	0.01	0.484	0.00015	0.0007	2.5e-05	5e-05	0.002	0.0005	0.001	0.001	0.025	0.094	0.0025
一月	120.952	31.1339	江苏	江苏－上海	淀山湖淀北	Ⅲ	劣于Ⅴ	不达标	12.19	4.1	7.5	3.12	0.56	0.083	0.0033	0.005	0.538	0.00015	0.0008	2.5e-05	5e-05	0.002	0.00025	0.001	0.001	0.025	0.088	0.0025
一月	120.961	31.12	江苏	江苏－上海	淀山湖淀中	Ⅲ	劣于Ⅴ	不达标	12.48	3.93	7.5	2.96	1.01	0.075	0.0049	0.01	0.519	0.00015	0.0008	2.5e-05	5e-05	0.002	0.0009	0.001	0.001	0.025	0.054	0.0025
一月	120.902	31.0828	江苏	江苏－上海	元荡元荡	Ⅲ	劣于Ⅴ	不达标	12.27	3.6	7.5	1.95	0.41	0.054	0.0028	0.005	0.517	0.00015	0.0005	2.5e-05	0.0003	0.002	0.0037	0.001	0.001	0.025	0.025	0.0025
一月	120.522	30.8413	江苏	江苏－浙江	大德塘思源大桥	Ⅲ	Ⅳ	不达标	7.91	4.86	15	3.73	0.82	0.125	0.0039	0.03	0.459	0.00015	0.0009	2.5e-05	5e-05	0.002	0.0018	0.001	0.001	0.025	0.293	0.0025
一月	120.897	31.0206	江苏	江苏－上海	太浦河金泽（金泽水文站）	Ⅲ	Ⅲ	达标	9.66	4.63	7.5	3.62	0.37	0.084	0.0055	0.01	0.543	0.00015	0.0012	2.5e-05	5e-05	0.002	0.0024	0.001	0.001	0.025	0.081	0.0025
一月	120.711	30.8828	江苏	江苏－浙江	江南运河(苏州塘）北虹大桥	Ⅲ	劣于Ⅴ	不达标	3.06	7.24	30.6	5.39	1.75	0.131	0.0033	0.01	0.459	0.00015	0.0013	2.5e-05	0.0002	0.002	0.0015	0.001	0.001	0.62	0.511	0.0025
一月	120.705	30.9229	江苏	江苏－浙江	双林港(乌桥港、斜路港)双林桥[水质]	Ⅲ	Ⅳ	不达标	4.25	5.16	18.2	3.98	0.94	0.078	0.0025	0.005	0.473	0.00015	0.0007	2.5e-05	0.0008	0.002	0.0011	0.001	0.001	0.08	0.243	0.0025
一月	120.665	30.88	江苏	江苏－浙江	麻溪(后市河)(清溪河)太平桥	Ⅲ	劣于Ⅴ	不达标	4.28	7.86	35.9	4.68	1.48	0.166	0.0044	0.02	0.438	0.00015	0.0012	2.5e-05	0.0003	0.002	0.0016	0.001	0.002	0.36	0.433	0.0025
一月	121.044	31.275	江苏	江苏－上海	吴淞江石浦大桥	Ⅲ	劣于Ⅴ	不达标	3.53	8.05	24	5.1	2.33	0.404	0.0086	0.03	0.683	0.00015	0.002	2.5e-05	5e-05	0.002	0.004	0.002	0.004	0.025	0.224	0.0025
一月	120.989	31.205	江苏	江苏－上海	千灯浦千灯浦闸(千灯浦桥)	Ⅲ	Ⅴ	不达标	4	6.56	19.5	4.12	1.64	0.279	0.0073	0.02	0.585	0.00015	0.0014	2.5e-05	5e-05	0.002	0.001	0.001	0.001	0.025	0.162	0.0025
一月	120.842	31.1221	江苏	江苏－上海	急水港周庄大桥	Ⅲ	Ⅳ	不达标	9.42	4.89	15.6	4.8	1.16	0.092	0.007	0.05	0.517	0.00015	0.0011	2.5e-05	5e-05	0.002	0.0024	0.001	0.001	0.025	0.12	0.0025
一月	121.128	31.4203	江苏	江苏－上海	盐铁塘新星桥（新星镇桥）	Ⅲ	劣于Ⅴ	不达标	5.78	7.34	23.8	5.07	3.13	0.264	0.024	0.09	0.819	0.00015	0.0031	2.5e-05	0.0002	0.002	0.0096	0.001	0.004	0.025	0.177	0.0025
一月	121.168	31.4569	江苏	江苏－上海	浏河太和大桥	Ⅲ	劣于Ⅴ	不达标	5.32	5.93	18.7	4.65	2.81	0.559	0.0077	0.04	0.505	0.00015	0.002	2.5e-05	5e-05	0.002	0.0026	0.001	0.003	0.025	0.175	0.0025
一月	120.927	31.1414	江苏	江苏－上海	大、小朱厍港珠砂港大桥（珠砂港桥）	Ⅲ	Ⅲ	达标	9.9	3.72	7.5	3.14	0.3	0.091	0.0027	0.005	0.538	0.00015	0.0009	2.5e-05	5e-05	0.002	0.0007	0.001	0.001	0.025	0.082	0.0025
一月	117.208	34.0748	江苏	江苏－安徽	奎河苏皖省界（奎河）	Ⅳ	劣Ⅴ	不达标	9.92	4.73	25.1	1.15	5.395	0.4655	/	/	0.55	/	/	/	/	/	/	/	/	/	0.08	/
一月	117.202	34.0702	江苏	江苏－安徽	灌沟河苏皖省界（灌沟河）	Ⅳ	Ⅲ	达标	11.805	3.225	16.1	/	0.965	0.076	/	/	0.2	/	/	/	/	/	/	/	/	/	/	/
一月	117.233	34.0706	江苏	江苏－安徽	琅溪河铜山赵庄桥	Ⅳ	Ⅴ	不达标	12.32	6.685	31.85	1.5	1.24	0.177	/	/	0.6	/	/	/	/	/	/	/	0.0035	/	/	/
一月	117.273	34.0821	江苏	江苏－安徽	阎河铜山官庄闸	Ⅳ	Ⅴ	不达标	10.86	7.84	37.5	2.7	1.43	0.2225	/	/	0.6	/	/	/	/	/	/	/	/	/	/	/
一月	117.006	34.7593	江苏	江苏－山东	沿河（丰沛运河）沛县李集	Ⅲ	Ⅳ	不达标	11.535	4.77	22.85	/	0.42	0.078	/	/	0.85	/	/	/	/	/	/	/	/	/	/	/
一月	116.844	34.9413	江苏	江苏－山东	大沙河微山县后程子庙	Ⅲ	Ⅳ	不达标	11.505	4.25	21	/	0.23	0.046	/	/	0.8	/	/	/	/	/	/	/	/	/	/	/
一月	116.716	34.9333	江苏	江苏－山东	复新河复新河闸上	Ⅲ	Ⅲ	达标	11.41	4.965	20	/	0.18	0.044	/	/	0.9	/	/	/	/	/	/	/	/	/	/	/
一月	119.946	31.1086	浙江	浙江－江苏	太湖J21#夹浦	Ⅲ	Ⅴ	不达标	12.37	4.94	15.9	2.34	0.13	0.101	0.0055	0.005	0.501	0.00015	0.0023	2.5e-05	0.0001	0.002	0.0045	0.001	0.001	0.025	0.025	0.0025
一月	120.002	31.0399	浙江	浙江－江苏	太湖J22#新塘	Ⅲ	Ⅴ	不达标	12.41	6.91	22	2.98	0.11	0.152	0.005	0.005	0.482	0.00015	0.0021	2.5e-05	0.0001	0.002	0.0041	0.001	0.001	0.025	0.025	0.0025
一月	120.108	30.9625	浙江	浙江－江苏	太湖J23#小梅口	Ⅲ	Ⅴ	不达标	12.43	5.73	18	2.78	0.1	0.104	0.0064	0.01	0.501	0.00015	0.0024	2.5e-05	0.0001	0.002	0.0062	0.001	0.001	0.025	0.025	0.0025
一月	120.424	30.8857	浙江	浙江－江苏	頔塘南浔（頔塘苏浙交界处）	Ⅲ	Ⅲ	达标	9.76	5.44	19.7	3.09	0.7	0.139	0.0066	0.04	0.665	0.00015	0.0016	2.5e-05	0.0001	0.002	0.0059	0.001	0.001	0.025	0.025	0.0025
一月	120.972	30.9808	浙江	浙江－上海	俞汇塘俞汇北大桥	Ⅲ	Ⅳ	不达标	8.95	5.03	20.1	3.04	0.36	0.059	0.004	0.02	0.594	0.00015	0.0009	2.5e-05	5e-05	0.002	0.0015	0.001	0.001	0.025	0.086	0.0025
一月	120.344	30.8855	浙江	浙江－江苏	南横塘长村桥	Ⅲ	Ⅲ	达标	9.46	5.12	15.7	3.36	0.61	0.116	0.0034	0.02	0.772	0.00015	0.0011	2.5e-05	0.0009	0.002	0.002	0.001	0.001	0.025	0.025	0.0025
一月	120.486	30.7633	浙江	浙江－江苏	澜溪塘（大水桥港）太师桥	Ⅲ	Ⅲ	达标	8.92	5.11	15.6	3.9	0.03	0.131	0.006	0.02	0.491	0.00015	0.0013	2.5e-05	5e-05	0.002	0.0038	0.001	0.001	0.025	0.108	0.0025
一月	120.589	30.8389	浙江	浙江－江苏	新塍塘北支圣塘桥	Ⅲ	Ⅲ	达标	9.07	4.68	7.5	3.55	0.43	0.118	0.0039	0.01	0.459	0.00015	0.0012	2.5e-05	5e-05	0.002	0.0032	0.001	0.001	0.025	0.116	0.0025
一月	120.562	30.8133	浙江	浙江－江苏	新塍塘西支洛东大桥	Ⅲ	Ⅲ	达标	9.35	4.68	7.5	3.41	0.45	0.1	0.004	0.005	0.501	0.00015	0.001	2.5e-05	5e-05	0.002	0.0028	0.001	0.001	0.025	0.066	0.0025
一月	121.011	30.9564	浙江	浙江－上海	大蒸塘横港大桥	Ⅲ	Ⅳ	不达标	7.33	6.31	18.5	2.82	0.89	0.128	0.0053	0.02	0.496	0.00015	0.0016	2.5e-05	5e-05	0.002	0.003	0.001	0.001	0.06	0.186	0.0025
一月	120.831	31.0017	浙江	浙江－江苏	芦墟塘陶庄枢纽	Ⅲ	Ⅲ	达标	10.05	4.55	7.5	2.44	0.29	0.069	0.0039	0.005	0.492	0.00015	0.0008	2.5e-05	0.0003	0.002	0.0016	0.001	0.001	0.025	0.092	0.0025
一月	120.755	30.9786	浙江	浙江－江苏	斜路港(大坝水路）章湾圩公路桥（章湾圩公路大桥）	Ⅲ	Ⅳ	不达标	7.81	5.06	15.6	3.15	0.89	0.072	0.0078	0.005	0.519	0.00015	0.0008	2.5e-05	0.0006	0.002	0.0016	0.001	0.001	0.025	0.237	0.0025
一月	120.972	30.84	浙江	浙江－上海	嘉善塘东海桥	Ⅲ	劣于Ⅴ	不达标	7.6	5.27	16.4	4.88	2.35	0.224	0.0048	0.02	0.435	0.00015	0.0011	2.5e-05	5e-05	0.002	0.0015	0.001	0.001	0.025	0.13	0.0025
一月	121.017	30.8842	浙江	浙江－上海	枫泾塘（七仙泾-北石港-茹塘）枫南大桥	Ⅲ	Ⅴ	不达标	6.21	5.44	16.6	4.83	1.81	0.22	0.004	0.02	0.449	0.00015	0.0013	2.5e-05	5e-05	0.002	0.0019	0.001	0.003	0.025	0.13	0.0025
一月	121.099	30.8194	浙江	浙江－上海	上海塘蒋古渡（青阳汇）	Ⅲ	Ⅲ	达标	7.9	4.38	7.5	3.53	0.8	0.138	0.0049	0.02	0.426	0.00015	0.0011	2.5e-05	5e-05	0.002	0.0019	0.001	0.001	0.025	0.066	0.0025
一月	121.258	30.7072	浙江	浙江－上海	黄姑塘金丝娘桥	Ⅲ	Ⅳ	不达标	9.68	4.68	7.5	4.5	0.75	0.147	0.0067	0.02	0.557	0.00015	0.0015	2.5e-05	0.0001	0.002	0.0033	0.001	0.004	0.07	0.105	0.0025
一月	121.131	30.7878	浙江	浙江－上海	广陈塘(六里塘)六里塘桥	Ⅲ	Ⅲ	达标	8.49	4.76	7.5	3.82	0.59	0.147	0.0047	0.02	0.477	0.00015	0.0012	2.5e-05	5e-05	0.002	0.0025	0.001	0.001	0.025	0.059	0.0025
一月	121.185	30.7864	浙江	浙江－上海	惠高泾新风路桥	Ⅲ	Ⅲ	达标	8.23	4.79	15.8	3.6	0.6	0.137	0.0042	0.01	0.496	0.00015	0.001	2.5e-05	5e-05	0.002	0.0016	0.001	0.001	0.025	0.06	0.0025
一月	118.919	27.6197	浙江	浙江－福建	松溪马蹄岙水库坝头	Ⅲ	Ⅱ	达标	10.51	3.56	7.5	2.23	0.36	0.092	0.0023	0.005	0.126	0.00015	0.0005	2.5e-05	0.0001	0.002	0.0058	0.001	0.001	0.025	0.025	0.0025
一月	118.994	27.5	浙江	浙江－福建	安溪庆元政和交界处	Ⅲ	Ⅱ	达标	10.21	2.77	7.5	1.83	0.07	0.045	0.0009	0.005	0.075	0.00015	0.0001	2.5e-05	5e-05	0.002	0.0014	0.001	0.001	0.025	0.025	0.0025
一月	118.903	27.6474	浙江	浙江－福建	竹口溪新窑	Ⅲ	Ⅱ	达标	11.39	2.45	7.5	1.42	0.05	0.039	0.0011	0.005	0.126	0.00015	0.0004	2.5e-05	5e-05	0.002	0.0026	0.001	0.001	0.025	0.025	0.0025
一月	120.111	27.3622	浙江	浙江－福建	沙埕港（水北溪）【汇甲溪（水北溪）】南溪水库入库口	Ⅲ	Ⅰ	达标	8.36	0.84	7.5	0.81	0.0125	0.005	0.0008	0.005	0.103	0.00015	0.0003	2.5e-05	0.0002	0.002	0.0027	0.001	0.001	0.025	0.025	0.0025
一月	120.369	27.3439	浙江	浙江－福建	照兰溪（甘宋溪、南宋溪、甘歧水库、友谊溪水尾溪）甘歧水库	Ⅲ	劣于Ⅴ	不达标	10.67	1.26	7.5	0.76	1.28	0.017	0.0038	0.005	0.304	0.00015	0.0002	2.5e-05	0.0001	0.002	0.001	0.001	0.001	0.025	0.025	0.0025
一月	119.765	27.3097	浙江	浙江－福建	交溪(东溪)柘泰大桥东溪交汇口上游断面	Ⅲ	Ⅱ	达标	11.02	1.04	7.5	0.97	0.0125	0.072	0.0009	0.005	0.115	0.00015	0.0003	2.5e-05	5e-05	0.002	0.0022	0.001	0.001	0.025	0.025	0.0025
一月	119.766	27.3079	浙江	浙江－福建	交溪(东溪)柘泰大桥东溪交汇口下游断面	Ⅲ	Ⅱ	达标	10.97	1.07	7.5	0.87	0.0125	0.072	0.0007	0.005	0.094	0.00015	0.0001	2.5e-05	5e-05	0.002	0.0015	0.001	0.001	0.025	0.025	0.0025
一月	119.695	27.5269	浙江	浙江－福建	寿泰溪S52寿泰溪大桥	Ⅲ	Ⅱ	达标	11.12	1.39	7.5	0.92	0.03	0.032	0.0006	0.005	0.108	0.00015	0.0002	2.5e-05	5e-05	0.002	0.0008	0.001	0.001	0.025	0.025	0.0025
一月	119.766	27.3093	浙江	浙江－福建	寿泰溪柘泰大桥寿泰溪断面	Ⅲ	Ⅱ	达标	9.67	1.02	7.5	0.96	0.0125	0.028	0.001	0.005	0.122	0.00015	0.0001	2.5e-05	0.0001	0.002	0.001	0.001	0.001	0.025	0.025	0.0025
一月	120.463	30.8008	浙江	浙江－江苏	长三港文桥（升罗桥）	Ⅲ	Ⅲ	达标	5.95	5	15.4	3.69	0.62	0.123	0.0023	0.005	0.426	0.00015	0.0007	2.5e-05	5e-05	0.002	0.0009	0.001	0.001	0.025	0.087	0.0025
一月	120.512	30.7464	浙江	浙江－江苏	上塔庙港乌桥	Ⅲ	Ⅳ	不达标	7.53	6.14	19.5	4.34	1.22	0.191	0.0034	0.005	0.426	0.0003	0.0014	2.5e-05	5e-05	0.002	0.0015	0.001	0.001	0.025	0.074	0.0025
一月	120.906	31.0173	浙江	浙江－上海	坟头港大舜枢纽	Ⅲ	Ⅲ	达标	9.02	4.08	7.5	2.15	0.29	0.072	0.0034	0.005	0.548	0.00015	0.0007	2.5e-05	5e-05	0.002	0.0015	0.001	0.001	0.025	0.115	0.0025
一月	120.952	31.017	浙江	浙江－上海	丁栅港丁栅闸（丁栅枢纽）	Ⅲ	Ⅲ	达标	8.6	4.46	7.5	3.08	0.37	0.091	0.0034	0.01	0.594	0.00015	0.001	2.5e-05	5e-05	0.002	0.0015	0.001	0.001	0.025	0.083	0.0025
一月	120.99	30.915	浙江	浙江－上海	清凉港清凉大桥	Ⅲ	Ⅳ	不达标	7.25	5.27	15.8	3.65	1.24	0.15	0.0056	0.02	0.505	0.00015	0.0014	2.5e-05	5e-05	0.002	0.003	0.001	0.001	0.025	0.103	0.0025
一月	121.02	30.9469	浙江	浙江－上海	范塘－和尚泾朱枫公路和尚泾桥	Ⅲ	Ⅲ	达标	7.29	5.62	18.5	2.89	0.92	0.112	0.0039	0.02	0.473	0.00015	0.0012	2.5e-05	5e-05	0.002	0.003	0.001	0.001	0.025	0.15	0.0025
一月	116.733	30.0455	安徽	安徽－江西	长江马垱	Ⅲ	Ⅲ	达标	10.1	2.1	/	1.4	0.167	0.15	0.005	0.025	0.19	0.0002	0.0041	2e-05	5e-05	0.002	0.005	0.0002	0.0015	0.005	0.0015	0.002
一月	118.499	31.7761	安徽	安徽－江苏	长江马鞍山	Ⅲ	Ⅲ	达标	9.1	1.8	/	1	0.278	0.11	0.005	0.025	0.21	0.0002	0.0024	2e-05	5e-05	0.002	0.005	0.0002	0.0015	0.005	0.0015	0.002
一月	118.502	31.8539	安徽	安徽－江苏	长江骚狗山	Ⅲ	Ⅲ	达标	9.5	1.7	/	1.5	0.275	0.12	0.005	0.025	0.21	0.0002	0.0023	2e-05	5e-05	0.002	0.005	0.0002	0.0015	0.005	0.0015	0.002
一月	118.79	31.2303	安徽	安徽－江苏	水阳江水阳镇	Ⅲ	Ⅳ	达标	10.7	1.8	5	1.4	1.2	0.17	0.005	0.025	0.18	0.0002	0.00015	2e-05	5e-05	0.002	0.005	0.0002	0.0015	0.03	0.0015	0.002
一月	118.657	31.3081	安徽	安徽－江苏	水阳江乌溪镇	Ⅲ	Ⅱ	达标	9.6	4	19	1.5	0.22	0.03	0.005	0.025	0.64	0.0002	0.00015	2e-05	5e-05	0.002	0.005	0.0002	0.0015	/	/	/
一月	118.409	32.0869	安徽	安徽－江苏	滁河312国道桥	Ⅳ	Ⅳ	不达标	12.2	6.2	23	4.3	0.75	0.08	0.005	0.05	0.15	0.0002	0.00015	2e-05	5e-05	0.002	0.005	0.0002	0.0015	0.03	0.0015	0.002
一月	118.598	32.2028	安徽	安徽－江苏	滁河104国道桥	Ⅳ	劣Ⅴ	不达标	13.3	4.7	/	9.3	1.781	0.43	0.005	0.025	0.32	0.0002	0.001	2e-05	5e-05	0.002	0.005	0.0002	0.0015	0.005	0.0015	0.002
一月	118.521	32.1922	安徽	安徽－江苏	清流河毛家渡（来安）	Ⅳ	Ⅴ	不达标	10.2	6.3	/	7	1.953	0.27	0.01	0.07	0.45	0.0002	0.001	2e-05	5e-05	0.002	0.005	0.0002	0.0015	0.005	0.0015	0.002
一月	120.897	31.0206	安徽	安徽－浙江	泗安溪（泗安塘)杨桥	Ⅲ	Ⅲ	达标	11.37	3.65	7.5	2.32	0.8	0.155	0.002	0.005	0.206	0.00015	0.0006	2.5e-05	5e-05	0.002	0.0018	0.001	0.001	0.025	0.025	0.0025
一月	118.721	29.7217	安徽	安徽－浙江	新安江街口	Ⅲ	Ⅰ	达标	9.4	1.32	7.5	1.08	0.0125	0.02	0.0008	0.005	0.112	0.00015	0.0012	2.5e-05	5e-05	0.002	0.00025	0.001	0.001	0.025	0.025	0.0025
一月	118.133	33.1667	安徽	安徽－江苏	淮河小柳巷	Ⅲ	Ⅲ	达标	10.975	3.29	12.35	/	0.69	0.129	/	/	0.55	/	/	/	/	/	/	/	/	/	/	/
一月	115.891	31.8851	安徽	安徽－河南	史河六安叶集孙家沟下	Ⅲ	Ⅲ	达标	11.345	2.305	/	/	0.525	0.064	/	0.12	0.25	/	/	/	/	/	/	/	/	/	/	/
一月	118.051	33.4462	安徽	安徽－江苏	新汴河泗洪团结闸	Ⅲ	Ⅲ	达标	11.175	3.53	16.2	/	0.225	0.024	/	/	0.8	/	/	/	/	/	/	/	/	/	/	/
一月	118.066	33.4882	安徽	安徽－江苏	新濉河泗洪大屈	Ⅲ	Ⅲ	达标	11.02	3.85	17	/	0.245	0.0975	/	/	0.65	/	/	/	/	/	/	/	/	/	/	/
一月	117.153	34.0855	安徽	安徽－江苏	灌沟河南支铜山燕桥	Ⅳ	Ⅲ	达标	12.885	3.115	12.3	/	0.55	0.072	/	/	0.2	/	/	/	/	/	/	/	/	/	/	/
一月	118.136	33.4693	安徽	安徽－江苏	老濉河泗洪顺河桥	Ⅲ	Ⅲ	达标	10.73	3.45	15.6	/	0.29	0.078	/	/	0.75	/	/	/	/	/	/	/	/	/	0.025	/
一月	117.982	33.1901	安徽	安徽－江苏	怀洪新河张咀渡口	Ⅲ	Ⅲ	达标	11.95	4.17	16.1	1	0.215	0.05	/	/	0.7	/	/	/	/	/	/	/	/	/	/	/
一月	116.945	34.3705	安徽	安徽－江苏	废黄河萧县三大家闸	Ⅲ	Ⅳ	不达标	9.445	5.785	26.8	/	0.155	0.038	/	/	0.55	/	/	/	/	/	/	/	/	/	/	/
一月	116.591	34.4971	安徽	安徽－江苏	大沙河丰县二坝桥	Ⅲ	Ⅳ	不达标	11.355	5.425	24.75	/	0.2	0.014	/	/	0.8	/	/	/	/	/	/	/	/	/	/	/
一月	116.497	34.5686	安徽	安徽－江苏	复新河丰县华楼桥	Ⅲ	Ⅳ	不达标	12.365	7.605	26.9	2.35	0.16	0.032	/	/	0.7	/	/	/	/	/	/	/	/	/	/	/
一月	116.603	24.6376	福建	福建-广东	汀江上下村	Ⅲ	Ⅱ	达标	10.2	3.5	5	2.5	0.362	0.09	0.005	0.0206	0.12	0.0002	0.00015	2e-05	5e-05	0.002	0.007	0.001	0.0015	0.005	0.0015	0.014
一月	116.92	24.2622	福建	福建-广东	梅潭河联丰	Ⅲ	Ⅱ	达标	7.1	1.6	5	1.5	0.206	0.02	0.005	0.0091	0.23	0.0002	0.00015	2e-05	5e-05	0.002	0.005	0.001	0.0015	0.005	0.0015	0.01
一月	116.087	24.8647	福建	福建-广东	石窟河园峰桥	Ⅲ	Ⅱ	达标	9.6	3.2	5	1.6	0.453	0.06	0.002	0.0168	0.2	0.0002	0.00015	2e-05	5e-05	0.002	0.005	0.0002	0.0015	0.005	0.0015	0.013
一月	113.657	27.6822	江西	江西－湖南	萍水河枧头洲（金鱼石）	Ⅲ	Ⅲ	达标	8.9	3.4	/	1.6	0.519	0.16	0.005	0.025	0.23	0.0002	0.0031	6e-05	5e-05	0.022	0.01	0.0002	0.0015	0.02	0.0015	0.002
一月	114.676	25.3283	江西	江西-广东	浈江义庙	Ⅲ	Ⅱ	达标	6.8	1.2	4	2.2	0.164	0.049	0.005	0.025	0.2	0.0002	0.00015	2e-05	5e-05	0.002	0.005	0.0012	0.0015	0.005	0.0015	0.002
一月	113.994	25.4144	江西	江西-广东	锦江杉皮梗	Ⅲ	Ⅱ	达标	7.2	1.3	4	2	0.183	0.076	0.005	0.025	0.2	0.0002	0.00015	2e-05	5e-05	0.002	0.005	0.0012	0.0015	0.005	0.0015	0.002
一月	115.56	24.6464	江西	江西-广东	寻乌水斗晏	Ⅲ	Ⅱ	达标	6.4	1.6	8.4	2.9	0.208	0.059	0.005	0.025	0.36	0.0002	0.00015	5e-05	5e-05	0.002	0.005	0.0012	0.0015	0.005	0.0015	0.002
一月	115.183	24.7	江西	江西-广东	定南水长滩	Ⅲ	Ⅱ	达标	7.4	1.7	5.5	2.6	0.316	0.045	0.005	0.025	0.28	0.0002	0.00015	2e-05	5e-05	0.002	0.005	0.0012	0.0015	0.005	0.0015	0.002
一月	116.331	37.5722	山东	山东-河北	南运河第三店	Ⅱ	劣Ⅴ	不达标	16.6	5.8	43.8	5.6	0.247	0.09	0.005	0.062	0.96	0.003	0.0025	2e-05	5e-05	0.002	0.005	0.002	0.0015	/	0.095	0.016
一月	116.382	37.5164	山东	山东-河北	漳卫河田龙庄桥	Ⅳ	劣Ⅴ	不达标	13.5	4.5	51.7	4	0.333	0.41	0.009	0.058	1.12	0.001	0.0017	2e-05	5e-05	0.002	0.005	0.002	0.0015	/	0.116	0.014
一月	116.405	37.4483	山东	山东-河北	漳卫河袁桥闸	Ⅳ	劣Ⅴ	不达标	6.9	7.6	72	5	2.93	0.83	0.005	0.075	1.88	0.0002	0.0019	2e-05	5e-05	0.002	0.005	0.002	0.01	/	0.164	0.01
一月	118.088	34.6483	山东	山东－江苏	邳苍分洪道邳州古宅北桥	Ⅲ	Ⅱ	达标	11.45	2.195	/	/	0.22	0.022	/	/	0.4	/	/	/	/	/	/	/	/	/	/	/
一月	118.071	34.6497	山东	山东－江苏	邳苍分洪道邳州邹庄呦山北桥	Ⅲ	劣Ⅴ	不达标	12.455	8.655	17.7	2.8	5.91	0.036	/	/	0.35	/	/	/	/	/	/	/	/	/	/	/
一月	118.007	34.6439	山东	山东－江苏	吴坦河(东泇河)邳州邹庄汤家桥	Ⅲ			/	/	/	/	/	/	/	/	/	/	/	/	/	/	/	/	/	/	/	/
一月	117.984	34.6582	山东	山东－江苏	汶河邳州道口桥	Ⅲ	Ⅱ	达标	13.56	2.735	13.35	/	0.195	0.068	/	/	0.5	/	/	/	/	/	/	/	/	/	/	/
一月	117.898	34.6447	山东	山东－江苏	西泇河邳州半步丫闸	Ⅲ	Ⅱ	达标	12.855	2.495	13.65	/	0.21	0.028	/	/	0.3	/	/	/	/	/	/	/	/	/	/	/
一月	118.097	34.622	山东	山东－江苏	武河邳州小红圈土楼桥	Ⅳ	Ⅱ	达标	11.83	3.29	11.15	/	0.29	0.026	/	/	0.35	/	/	/	/	/	/	/	/	/	/	/
一月	118.101	34.6198	山东	山东－江苏	城河(沙沟河)邳州小红圈	Ⅳ	Ⅱ	达标	12.59	1.975	/	/	0.28	0.052	/	/	0.35	/	/	/	/	/	/	/	/	/	/	/
一月	118.093	34.5634	山东	山东－江苏	黄泥河邳州后吕家北桥	Ⅳ	Ⅱ	达标	10.685	1.805	/	/	0.255	0.056	/	/	0.4	/	/	/	/	/	/	/	/	/	/	/
一月	118.13	34.5658	山东	山东－江苏	沂河鲁苏省界（沂河）	Ⅲ	Ⅱ	达标	11.785	2.94	14.95	/	0.245	0.042	/	/	0.35	/	/	/	/	/	/	/	/	/	/	/
一月	118.148	34.4623	山东	山东－江苏	白马河新沂郇楼桥	Ⅳ	Ⅲ	达标	11.49	3.84	18.3	/	0.42	0.155	/	/	0.5	/	/	/	/	/	/	/	/	/	/	/
一月	117.782	34.5228	山东	山东－江苏	中运河福运码头	Ⅲ	Ⅲ	达标	11.315	3.77	15.8	/	0.33	0.074	/	/	0.7	/	/	/	/	/	/	/	/	/	/	/
一月	118.706	34.7646	山东	山东－江苏	新沭河临沭大兴桥	Ⅲ	Ⅲ	达标	11.505	4.645	19.8	/	0.36	0.141	/	/	0.5	/	/	/	/	/	/	/	/	/	/	/
一月	118.754	34.8494	山东	山东－江苏	穆疃河(石门头河、塘子河)临沭烈疃村	Ⅳ	Ⅳ	达标	11.105	5.205	23.55	1.05	1.44	0.2965	/	/	0.55	/	/	/	/	/	/	/	/	/	/	/
一月	118.877	35.0327	山东	山东－江苏	青口河赣榆黑林水文站	Ⅲ	劣Ⅴ	不达标	11.315	5.965	30.9	2.15	2.23	0.4555	/	/	0.45	/	/	/	/	/	/	/	/	/	/	/
一月	119.062	35.0587	山东	山东－江苏	龙王河莒南富民桥	Ⅳ	Ⅲ	达标	12.19	2.335	6.25	/	0.62	0.066	/	/	0.45	/	/	/	/	/	/	/	/	/	/	/
一月	118.345	34.407	山东	山东－江苏	沭河新沂李庄桥	Ⅳ	Ⅱ	达标	12.57	2.69	13.5	/	0.4	0.036	/	/	0.5	/	/	/	/	/	/	/	/	/	/	/
一月	117.996	34.6442	山东	山东－江苏	白家沟邳州北王庄桥	Ⅳ	Ⅱ	达标	12.87	3.13	13.95	/	0.21	0.098	/	/	0.5	/	/	/	/	/	/	/	/	/	/	/
一月	115.101	36.1825	河南	河南-河北	卫河元村	Ⅴ	劣Ⅴ	不达标	11.2	5.9	32.9	5.5	2.85	0.17	0.01	0.02	0.76	0.0002	0.0011	2e-05	5e-05	0.002	0.005	0.003	0.0015	/	0.165	0.01
一月	115.376	36.3781	河南	河南-河北	卫河龙王庙	Ⅴ	劣Ⅴ	不达标	12.4	5.9	37.6	5.4	2.29	0.16	0.015	0.042	0.78	0.0025	0.0017	5e-05	5e-05	0.002	0.005	0.004	0.003	/	0.127	0.012
一月	114.078	36.3156	河南	河南-河北	漳河观台	Ⅲ			/	/	/	/	/	/	/	/	/	/	/	/	/	/	/	/	/	/	/	/
一月	115.495	36.1389	河南	河南-山东	徒骇河毕屯	Ⅳ	Ⅴ	不达标	11.5	4.9	31.3	4.7	1.81	0.13	0.005	0.16	0.79	0.0008	0.0014	2e-05	5e-05	0.002	0.005	0.003	0.0015	/	0.137	0.054
一月	115.252	36.1008	河南	河南-河北	马颊河南乐（南乐水文站）	Ⅳ	Ⅴ	不达标	11.7	4.4	23.5	4.1	1.93	0.09	0.005	0.011	0.69	0.0002	0.0018	2e-05	5e-05	0.002	0.005	0.003	0.0015	/	0.118	0.01
一月	115.449	36.0036	河南	河南-山东	徒骇河马集闸	Ⅳ			/	/	/	/	/	/	/	/	/	/	/	/	/	/	/	/	/	/	/	/
一月	112.347	32.3687	河南	河南－湖北	唐白河新甸铺	Ⅲ	Ⅳ	不达标	12.5	4.6	/	4.8	0.512	0.08	0.005	0.025	0.35	0.0002	0.0002	2e-05	5e-05	0.002	0.005	0.0002	0.0015	0.04	0.06	0.002
一月	112.603	32.527	河南	河南－湖北	唐河郭滩	Ⅲ	Ⅴ	不达标	12.5	4.4	/	6.2	0.61	0.1	0.005	0.025	0.55	0.0002	0.00015	2e-05	5e-05	0.002	0.005	0.0002	0.0015	0.02	0.0015	0.002
一月	115.083	35.3833	河南	河南－山东	黄河高村	Ⅲ	Ⅱ	不达标	11.3	2.5	10.2	2.2	0.26	0.09	0.007	0.025	0.64	0.0002	0.0033	2e-05	5e-05	/	0.0032	/	0.0015	0.005	0.0015	0.002
一月	115.9	35.935	河南	河南－山东	黄河孙口	Ⅲ	Ⅱ	达标	12.2	2.5	5	2.2	0.26	0.08	0.005	0.05	0.62	0.0002	0.0037	2e-05	5e-05	/	0.0028	/	0.0015	0.005	0.0015	0.002
一月	115.998	36.0532	河南	河南－山东	金堤河曹堤口	Ⅴ	劣V	不达标	12	7.8	25.3	10.9	1.27	0.08	0.005	0.025	1.04	0.0002	0.0012	2e-05	5e-05	0.021	0.005	0.0002	0.0015	0.02	0.0015	0.002
一月	115.521	32.4085	河南	河南－安徽	淮河淮滨谷堆	Ⅲ	Ⅲ	达标	11.74	2.655	7.75	/	0.77	0.175	/	/	0.45	/	/	/	/	/	/	/	/	/	/	/
一月	115.899	32.5619	河南	河南－安徽	史河霍邱赵台村	Ⅲ	Ⅲ	达标	11.915	2.89	15.15	/	0.465	0.092	/	/	0.4	/	/	/	/	/	/	/	/	/	/	/
一月	115.445	33.5952	河南	河南－安徽	茨河郸城砖桥口桥	Ⅲ	Ⅲ	达标	11.28	4.25	17.25	/	0.21	0.02	/	/	0.9	/	/	/	/	/	/	/	/	/	/	/
一月	115.344	33.5785	河南	河南－安徽	南洺河郸城杨楼	Ⅲ	Ⅳ	不达标	4.195	4.41	21.1	/	0.365	0.253	/	/	1.05	/	/	/	/	/	/	/	/	/	/	/
一月	116.619	33.8677	河南	河南－安徽	新沱河濉溪铁佛洪河头桥	Ⅲ	Ⅳ	不达标	11.825	4.85	26.7	1.1	0.36	0.09	/	/	0.9	/	/	/	/	/	/	/	/	/	/	/
一月	116.427	33.7963	河南	河南－安徽	浍河永城侯岭乡李口桥	Ⅲ	Ⅳ	不达标	10.165	3.49	20.7	/	0.63	0.237	/	/	1.05	0.005	/	/	/	/	/	/	/	/	/	/
一月	116.229	33.7914	河南	河南－安徽	包河永城耿庄闸上	Ⅲ	Ⅲ	达标	7.94	3.41	16.35	/	0.445	0.1035	/	/	0.95	/	/	/	/	/	/	/	/	/	/	/
一月	115.146	32.6541	河南	河南－安徽	洪汝河(洪河)新蔡练村王新安大桥	Ⅲ	Ⅳ	不达标	12.31	4.31	20.65	1.1	0.705	0.2605	/	/	0.5	/	/	/	/	/	/	/	/	/	/	/
一月	115.341	33.2619	河南	河南－安徽	沙颍河界首沙颍河桥	Ⅲ	Ⅲ	达标	11.365	3.65	16.55	/	0.44	0.121	/	/	0.6	/	/	/	/	/	/	/	/	/	/	/
一月	115.143	33.163	河南	河南－安徽	泉河老沈丘泉河桥	Ⅲ	劣Ⅴ	不达标	9.815	2.93	13.1	/	1.295	0.5095	0.003	/	0.55	/	/	/	/	/	/	/	/	/	/	/
一月	115.5	33.8778	河南	河南－安徽	涡河鹿邑付桥闸上	Ⅲ	Ⅲ	达标	10.21	3.77	19.35	/	0.51	0.038	/	0.03	0.85	/	/	/	/	/	/	/	/	/	/	/
一月	115.54	33.9304	河南	河南－安徽	惠济河鹿邑东孙营闸上	Ⅲ	Ⅳ	不达标	11.205	5.985	28.7	/	1.375	0.151	/	/	0.85	/	/	/	/	/	/	/	0.002	/	/	/
一月	115.608	34.0473	河南	河南－安徽	豫皖大沙河（小洪河）鹿邑宋河镇（桑园村）	Ⅲ	Ⅳ	不达标	10.08	3.81	17.2	/	0.27	0.026	/	/	1.1	/	0.0035	/	/	/	/	/	/	/	/	/
一月	115.614	33.778	河南	河南－安徽	赵王河亳州梅城梅北桥	Ⅲ	Ⅲ	达标	11.56	3.57	17.5	/	0.34	0.024	/	/	0.9	/	/	/	/	/	/	/	/	/	/	/
一月	115.631	33.6617	河南	河南－安徽	油河亳州六里桥上（纪楼桥）	Ⅲ	Ⅳ	不达标	10.52	4.65	21.95	/	0.275	0.04	/	/	0.8	/	/	/	/	/	/	/	/	/	/	/
一月	113.32	29.6661	湖北	湖北－湖南	长江螺山	Ⅱ	Ⅱ	达标	10.4	2.6	/	1.6	0.064	0.1	0.005	0.025	0.19	0.0002	0.005	2e-05	5e-05	0.002	0.005	0.0002	0.0015	0.005	0.0015	0.002
一月	116.107	29.8235	湖北	湖北－安徽	长江刘佐	Ⅱ	Ⅲ	不达标	10.1	1.8	/	1.9	0.184	0.14	0.005	0.025	0.23	0.0002	0.0041	2e-05	5e-05	0.002	0.005	0.0002	0.0015	0.02	0.0015	0.002
一月	108.478	30.5196	湖北	湖北－重庆	磨刀溪大滩口	Ⅱ	Ⅱ	达标	10.4	3	5	0.9	0.103	0.03	0.005	0.025	0.06	0.0002	0.0008	2e-05	5e-05	0.002	0.005	0.0002	0.0015	0.005	0.0015	0.002
一月	109	30.6167	湖北	湖北－重庆	长滩河梅子水	Ⅱ	Ⅱ	达标	10.3	2.5	5	0.9	0.326	0.03	0.005	0.025	0.09	0.0002	0.0003	2e-05	5e-05	0.002	0.005	0.0002	0.0015	0.005	0.0015	0.002
一月	108.919	29.6119	湖北	湖北－重庆	阿蓬江(唐岩河、濯河)朝阳寺	Ⅱ	Ⅱ	达标	11.8	0.9	/	0.25	0.0125	0.08	0.005	0.025	0.06	0.0002	0.001	2e-05	5e-05	0.002	0.005	0.0002	0.0015	0.005	0.0015	0.002
一月	108.501	29.7336	湖北	湖北－重庆	郁江长顺	Ⅱ	Ⅱ	达标	11.6	1.1	/	0.25	0.0125	0.03	0.005	0.025	0.09	0.0002	0.00015	2e-05	5e-05	0.002	0.005	0.0002	0.0015	0.005	0.0015	0.002
一月	109.207	29.1992	湖北	湖北－重庆	酉水卯洞	Ⅱ	Ⅱ	达标	11.6	1.4	/	0.25	0.3	0.07	0.005	0.025	0.04	0.0004	0.0008	2e-05	5e-05	0.002	0.005	0.0002	0.0015	0.01	0.0015	0.002
一月	110.383	29.6339	湖北	湖北－湖南	溇水淋溪河	Ⅱ	Ⅰ	达标	10.6	0.7	/	1.6	0.069	0.01	0.005	0.025	0.21	0.0002	0.00015	2e-05	5e-05	0.002	0.005	0.0002	0.0015	0.005	0.0015	0.027
一月	112.004	29.782	湖北	湖北－湖南	松滋河西支（牛浪湖）杨家垱	Ⅲ	Ⅱ	达标	11.1	1.9	/	1.1	0.128	0.04	0.005	0.025	0.14	0.0002	0.001	2e-05	5e-05	0.002	0.005	0.0002	0.0015	0.01	0.0015	0.002
一月	111.522	32.6481	湖北	湖北－河南	丹江口水库凉水河	Ⅱ	Ⅱ	达标	8.9	1.8	/	1.3	0.07	0.02	0.005	0.025	0.2	0.0002	0.00015	2e-05	5e-05	0.002	0.005	0.0002	0.0015	0.02	0.0015	0.002
一月	114.492	31.7542	湖北	湖北－河南	竹竿河定远白嘴	Ⅲ	Ⅲ	达标	10.9	2.2	14.2	1.3	0.63	0.06	/	/	0.2755	/	/	/	/	/	/	/	/	/	/	/
一月	112.068	29.7259	湖南	湖南－湖北	松滋河东支甘家厂	Ⅲ			/	/	/	/	/	/	/	/	/	/	/	/	/	/	/	/	/	/	/	/
一月	112.19	29.61	湖南	湖南－湖北	虎渡河黄山头闸	Ⅲ	Ⅱ	达标	11.7	2.8	/	1	0.16	0.04	0.005	0.025	0.17	0.0002	0.0004	2e-05	5e-05	0.002	0.005	0.0002	0.0015	0.02	0.0015	0.002
一月	112.388	29.5695	湖南	湖南－湖北	藕池河东支、鲇鱼须河渐明洲	Ⅲ			/	/	/	/	/	/	/	/	/	/	/	/	/	/	/	/	/	/	/	/
一月	112.359	29.5283	湖南	湖南－湖北	藕池河东支梅田湖	Ⅲ	Ⅲ	达标	14.1	3.5	/	2.6	0.506	0.04	0.005	0.025	0.07	0.0002	0.0007	2e-05	5e-05	0.002	0.005	0.0002	0.0015	0.005	0.0015	0.002
一月	112.321	29.5451	湖南	湖南－湖北	藕池河中支芝麻坪	Ⅲ			/	/	/	/	/	/	/	/	/	/	/	/	/	/	/	/	/	/	/	/
一月	112.23	29.5921	湖南	湖南－湖北	藕池河西支官垱	Ⅲ			/	/	/	/	/	/	/	/	/	/	/	/	/	/	/	/	/	/	/	/
一月	113.977	25.6228	湖南	湖南－江西	章江丰洲	Ⅲ	Ⅲ	达标	7.4	1.7	5	2.6	0.189	0.12	0.005	0.025	0.41	0.0002	0.0015	2e-05	5e-05	0.002	0.005	0.0002	0.0015	0.005	0.05	0.014
一月	109.985	26.1945	湖南	湖南-广西	平等河布龙	Ⅱ	Ⅱ	达标	7.1	0.9	4	0.8	0.046	0.02	0.005	0.025	0.025	0.0002	0.0003	2e-05	5e-05	0.002	0.005	0.0002	0.0015	0.01	0.0015	0.002
一月	110.959	25.0778	湖南	湖南-广西	恭城河黄沙湾	Ⅲ	Ⅱ	达标	9.8	1	5	0.2	0.162	0.02	0.005	0.025	0.14	0.0005	0.0026	4e-05	5e-05	0.006	0.005	0.0002	0.0015	0.005	0.0015	0.002
一月	112.855	25.284	湖南	湖南-广东	武水岑水桥	Ⅲ	Ⅲ	达标	9.8	2.1	17	1.5	0.328	0.08	0.006	0.014	0.14	0.0002	0.0499	1e-05	0.0022	0.035	0.02	0.0002	0.002	0.005	0.12	0.002
一月	112.96	25.225	湖南	湖南-广东	南花溪明星桥	Ⅲ	Ⅲ	达标	9.8	1.9	16	1.5	0.244	0.1	0.005	0.0107	0.09	0.0002	0.0015	2e-05	0.0022	0.031	0.02	0.0002	0.002	0.005	0.09	0.002
一月	110.814	22.5822	广东	广东-广西	杨梅河爽底坪	Ⅲ	Ⅲ	达标	9.4	2	6	3.6	0.253	0.12	0.005	0.025	0.21	0.0002	0.0004	2e-05	5e-05	0.016	0.005	0.0002	0.0026	0.01	0.0015	0.002
一月	111.025	22.6494	广东	广东-广西	黄华江荷塘	Ⅲ	Ⅲ	达标	9.6	1.8	5	2.4	0.168	0.11	0.005	0.025	0.2	0.0002	0.0004	2e-05	5e-05	0.012	0.005	0.0002	0.0007	0.02	0.0015	0.002
一月	114.105	22.5326	广东	广东-香港	深圳河罗湖	Ⅳ	劣Ⅴ	不达标	1.2	8	27	8.3	4.68	0.448	0.00154	0.01312	0.36	0.00018	0.00215	2e-05	0.00012	0.004	8e-05	0.001	0.0015	0.02	0.0015	0.009
一月	113.52	22.161	广东	广东-澳门	洪湾水道横琴大桥	Ⅲ	Ⅱ	达标	8.43333	2.93333	13.3333	1	0.439667	0.07	0.0018	0.00703	0.19333	0.00052	0.00151	2e-05	8e-05	0.002	0.005	0.0002	0.0015	0.01333	0.0015	0.002
一月	113.554	22.1358	广东	广东-澳门	十字门水道红旗	Ⅲ	Ⅲ	达标	8.6	3.8	20	1	0.987	0.089	0.00164	0.00553	0.42	0.00051	0.00167	2e-05	9e-05	0.002	0.005	0.0002	0.0015	0.01	0.0015	0.002
一月	113.539	22.194	广东	广东-澳门	湾仔水道湾仔	Ⅲ	Ⅴ	不达标	7.63333	4.1	12.3333	2.66667	1.76333	0.11	0.00141	0.00529	0.22667	0.00043	0.0014	2e-05	5e-05	0.002	0.005	0.0002	0.0015	0.02	0.0015	0.002
一月	113.552	22.1758	广东	广东-澳门	澳门附近水域澳氹大桥	Ⅲ	Ⅳ	不达标	8.33333	3.8	9	1	1.034	0.09	0.00163	0.00541	0.41	0.00081	0.0016	2e-05	8e-05	0.002	0.005	0.0002	0.0015	0.01333	0.0015	0.002
一月	111.222	26.1711	广西	广西－湖南	湘江（西源）庙头	Ⅲ	Ⅱ	达标	8.8	1.2	5	1.1	0.05	0.03	0.005	0.025	0.09	0.0002	0.0002	2e-05	5e-05	0.002	0.005	0.0002	0.0015	0.005	0.0015	0.002
一月	111.283	26.3	广西	广西－湖南	湘江（西源）绿埠头	Ⅲ	Ⅱ	达标	9.9	1	/	0.5	0.208	0.01	0.005	0.025	0.22	0.0005	0.0028	2e-05	5e-05	0.009	0.005	0.0002	0.0015	0.005	/	/
一月	110.774	26.2486	广西	广西－湖南	夫夷水大梅头	Ⅲ	Ⅱ	达标	9	1.3	5	1.2	0.11	0.05	0.005	0.025	0.1	0.0002	0.00015	2e-05	5e-05	0.002	0.005	0.0002	0.0015	0.005	0.0015	0.002
一月	106.985	25.3643	广西	广西-贵州	六硐河甲板	Ⅲ	Ⅱ	达标	6.76667	1.1	9.33333	2.26667	0.143333	0.0466667	0.005	0.005	0.27	0.0002	0.0014	2e-05	5e-05	0.002	0.005	0.0002	0.0015	0.03	0.0015	0.002
一月	105.996	24.1244	广西	广西-云南	驮娘江弄瓦	Ⅲ	Ⅱ	达标	6.57	2.1	10	1.5	0.03	0.01	0.005	0.025	0.138	0.0002	0.0017	2e-05	5e-05	0.002	0.005	0.0002	0.0015	0.01	0.0015	0.002
一月	111.556	23.6372	广西	广西-广东	东安江思留口	Ⅲ	Ⅱ	达标	8.4	0.966667	5.33333	1	0.117667	0.029	0.00098	0.0048	0.06333	0.00021	0.00066	2e-05	5e-05	0.002	0.005	0.0002	0.0015	0.005	0.0015	0.002
一月	110.318	21.8925	广西	广西-广东	九洲江石角	Ⅲ	Ⅲ	达标	7.8	2.8	4	2.2	0.113	0.15	0.005	0.025	0.29	0.0013	0.0011	2e-05	5e-05	0.01	0.002	0.0002	0.0014	0.04	0.0015	0.153
一月	110.701	22.2717	广西	广西-广东	罗江长岐	Ⅲ	Ⅴ	不达标	9.5	3	5	6.6	1.052	0.26	0.005	0.025	0.22	0.0002	0.0009	2e-05	5e-05	0.002	0.005	0.0002	0.0031	0.005	0.0015	0.159
一月	111.151	24.9697	广西	广西-湖南	恭城河大田	Ⅲ	Ⅱ	达标	8.7	0.7	5	0.5	0.299	0.02	0.005	0.025	0.14	0.0004	0.0029	3e-05	5e-05	0.006	0.005	0.0002	0.0015	0.005	0.0015	0.002
一月	111.803	23.806	广西	广西-广东	贺江白沙	Ⅲ	Ⅱ	达标	8.76667	1.13333	5	1	0.096	0.034	0.00147	0.00564	0.13	0.00038	0.00917	2e-05	5e-05	0.002	0.005	0.0002	0.0015	0.005	0.0015	0.002
一月	111.424	23.4728	广西	广西-广东	西江下典口	Ⅲ	Ⅰ	达标	8.5	0.966667	5.66667	1	0.1	0.019	0.00113	0.0063	0.13333	0.00035	0.00068	2e-05	5e-05	0.002	0.005	0.0002	0.0015	0.005	0.0015	0.002
一月	107.112	28.8912	重庆	重庆－贵州	藻渡河界牌	Ⅱ			/	/	/	/	/	/	/	/	/	/	/	/	/	/	/	/	/	/	/	/
一月	108.531	30.4478	重庆	重庆－湖北	磨刀溪建南镇	Ⅱ	Ⅱ	达标	10.4	2.1	5	1	0.182	0.03	0.005	0.025	0.06	0.0002	0.0005	2e-05	5e-05	0.002	0.005	0.0002	0.0015	0.005	0.0015	0.002
一月	105.306	29.6084	重庆	重庆－四川	大清流河平坦镇	Ⅲ			/	/	/	/	/	/	/	/	/	/	/	/	/	/	/	/	/	/	/	/
一月	108.487	31.7759	重庆	重庆－四川	州河鸡唱	Ⅱ	Ⅱ	达标	10.2	1.1	5	0.9	0.169	0.005	0.005	0.025	0.08	0.0002	0.0002	2e-05	5e-05	0.002	0.005	0.0002	0.0015	0.005	0.0015	0.002
一月	108.629	28.6518	重庆	重庆－贵州	甘龙河小河	Ⅱ	Ⅱ	达标	9.7	1.3	/	0.6	0.229	0.05	0.005	0.025	0.15	0.0003	0.0004	2e-05	5e-05	0.002	0.005	0.0002	0.0015	/	/	/
一月	109.217	28.75	重庆	重庆－湖南	酉水石堤	Ⅲ	Ⅲ	达标	8.2	1	/	1	0.78	0.02	0.005	0.025	0.14	/	0.0076	2e-05	0.001	0.002	0.01	0.0002	0.002	0.005	/	/
一月	109.283	28.5	重庆	重庆－湖南	花垣河茶洞	Ⅲ	Ⅲ	达标	7	0.8	/	1	0.913	0.02	0.005	0.025	0.12	0.0003	0.0008	2e-05	5e-05	0.044	0.01	0.002	0.002	0.005	0.0015	0.002
一月	108.406	32.072	重庆	重庆－四川	任河钟停	Ⅱ	Ⅰ	达标	10.9	1.7	/	0.25	0.117	0.02	0.005	0.025	0.1	0.0002	0.0006	2e-05	5e-05	0.01	0.005	0.0002	0.0015	0.005	0.0015	0.008
一月	99.305	28.2378	四川	四川－云南	长江(金沙江)奔子栏	Ⅱ	Ⅱ	达标	9.3	1	5	0.6	0.106	0.03	0.005	0.025	0.14	0.0002	0.0026	2e-05	5e-05	0.002	0.01	0.0002	0.0015	0.005	0.0015	0.002
一月	101.838	26.0969	四川	四川－云南	长江(金沙江)师庄	Ⅲ	Ⅰ	达标	9	1.4	5	0.5	0.067	0.005	0.005	0.025	0.15	0.0002	0.0021	2e-05	0.001	0.002	0.01	0.0002	0.0015	0.005	0.0015	0.002
一月	105.849	29.0139	四川	四川－重庆	长江朱沱	Ⅲ	Ⅱ	达标	8.6	1.5	5	0.8	0.045	0.06	0.005	0.025	0.3	0.0002	0.0016	2e-05	5e-05	0.002	0.005	0.0002	0.0015	0.005	0.0015	0.002
一月	99.722	28.695	四川	四川－云南	许曲上游（洞松）	Ⅱ			/	/	/	/	/	/	/	/	/	/	/	/	/	/	/	/	/	/	/	/
一月	105.611	28.464	四川	四川－贵州	大同河两汇电站	Ⅲ			/	/	/	/	/	/	/	/	/	/	/	/	/	/	/	/	/	/	/	/
一月	106.045	28.9585	四川	四川－重庆	塘河塘河	Ⅲ	Ⅰ	达标	10.8	1.8	5	1.3	0.117	0.02	0.005	0.025	0.25	0.0002	0.0003	2e-05	5e-05	0.002	0.005	0.0002	0.0015	0.005	0.0015	0.002
一月	106.812	30.1286	四川	四川－重庆	御临河坛同	Ⅲ	Ⅱ	达标	9	2.6	5	2.1	0.293	0.07	0.005	0.025	0.39	0.0006	0.0006	2e-05	5e-05	0.002	0.005	0.0002	0.0015	0.005	0.0015	0.002
一月	106.988	30.0626	四川	四川－重庆	大洪河大洪河水库	Ⅲ	Ⅳ	不达标	8.2	3.1	5	2.1	0.026	0.06	0.005	0.025	0.26	0.0007	0.0005	2e-05	5e-05	0.002	0.005	0.0002	0.0015	0.005	0.0015	0.002
一月	100.982	32.2648	四川	四川－青海	绰斯甲河壤塘	Ⅱ	Ⅱ	达标	10.5	0.9	5	0.25	/	0.01	0.005	0.025	0.07	0.0002	0.00015	2e-05	5e-05	0.011	0.005	0.0002	0.0015	0.005	0.0015	0.002
一月	105.378	29.645	四川	四川－重庆	大清流河万古	Ⅲ			/	/	/	/	/	/	/	/	/	/	/	/	/	/	/	/	/	/	/	/
一月	105.47	29.2867	四川	四川－重庆	濑溪河分水村（石河）	Ⅲ	Ⅳ	不达标	7.2	6.8	16	2.6	0.135	0.16	0.005	0.025	0.95	0.0007	0.0009	2e-05	5e-05	0.002	0.005	0.0002	0.0015	0.005	0.06	0.002
一月	106.203	30.1793	四川	四川－重庆	嘉陵江古楼（武胜）	Ⅲ	Ⅱ	达标	10.1	1.9	5	0.8	0.165	0.05	0.005	0.025	0.17	0.0002	0.0013	2e-05	5e-05	0.002	0.005	0.0002	0.0015	0.005	0.0015	0.002
一月	104.671	32.9444	四川	四川－甘肃	白水江文县（鹄衣坝）	Ⅱ	Ⅱ	达标	11.2	0.8	5	0.25	0.192	0.07	0.005	0.025	0.12	0.0002	0.00015	2e-05	5e-05	0.004	0.005	0.0002	0.0015	0.005	0.0015	0.057
一月	106.587	30.3565	四川	四川－重庆	渠江罗渡溪	Ⅲ	Ⅱ	达标	9.8	2.2	5	1.5	0.104	0.08	0.005	0.025	0.18	0.0002	0.0008	2e-05	5e-05	0.002	0.005	0.0002	0.0015	0.005	0.0015	0.002
一月	105.775	30.3234	四川	四川－重庆	涪江玉溪	Ⅲ	Ⅱ	达标	9.9	1.7	5	0.8	0.219	0.06	0.005	0.025	0.16	0.0002	0.001	2e-05	5e-05	0.002	0.005	0.0002	0.0015	0.005	0.0015	0.002
一月	105.61	30.1533	四川	四川－重庆	琼江崇龛镇（柏梓镇）	Ⅲ	Ⅲ	达标	10.1	5.1	16	1.2	0.266	0.14	0.005	0.025	0.36	0.0002	0.0014	2e-05	5e-05	0.002	0.01	0.0002	0.0015	0.005	0.0015	0.002
一月	108.333	30.1833	四川	四川－陕西	任河大竹河	Ⅲ	Ⅱ	达标	9.4	1	5	0.9	0.124	0.03	0.005	0.025	0.09	0.0002	0.0002	2e-05	5e-05	0.002	0.005	0.0002	0.0015	0.005	0.0015	0.002
一月	102.095	33.96	四川	四川－甘肃	黄河玛曲	Ⅱ			/	/	/	/	/	/	/	/	/	/	/	/	/	/	/	/	/	/	/	/
一月	102.269	33.9921	四川	四川－甘肃	黑河大水	Ⅱ			/	/	/	/	/	/	/	/	/	/	/	/	/	/	/	/	/	/	/	/
一月	103.616	27.0107	贵州	贵州－云南	牛栏江大沙店（江底）	Ⅱ	Ⅱ	达标	11	0.9	5	1.2	0.209	0.03	0.005	0.025	0.2	0.0002	0.0007	2e-05	0.002	0.002	0.005	0.0002	0.0015	0.005	0.0015	0.002
一月	104.004	27.4859	贵州	贵州－云南	横江(洛泽河)麻窝电站	Ⅱ	Ⅱ	达标	10.8	1	5	1.7	0.186	0.03	0.005	0.025	0.18	0.0002	0.0005	2e-05	0.002	0.002	0.01	0.0002	0.0015	0.005	0.0015	0.002
一月	105.734	28.6153	贵州	贵州－四川	赤水河涟鱼溪	Ⅲ	Ⅱ	达标	9.9	1.9	5	1.7	0.116	0.04	0.005	0.025	0.22	0.0007	0.0004	2e-05	5e-05	0.002	0.005	0.0002	0.0015	0.03	0.0015	0.002
一月	105.927	28.7315	贵州	贵州－四川	习水河虎头	Ⅲ			/	/	/	/	/	/	/	/	/	/	/	/	/	/	/	/	/	/	/	/
一月	106.852	28.5248	贵州	贵州－重庆	綦江松坎	Ⅲ	Ⅱ	达标	9.8	1.1	5	1	0.0125	0.04	0.005	0.025	0.27	0.0006	0.0004	2e-05	5e-05	0.002	0.005	0.0002	0.0015	0.005	0.0015	0.002
一月	106.779	28.7534	贵州	贵州－重庆	藻渡河藻渡	Ⅱ	Ⅰ	达标	9.7	1.1	5	1	0.035	0.02	0.005	0.025	0.24	0.0006	0.0005	2e-05	5e-05	0.002	0.005	0.0002	0.0015	0.005	0.0015	0.002
一月	108.502	28.5814	贵州	贵州－重庆	乌江沿河	Ⅱ	Ⅲ	不达标	8.7	1.5	5	1	0.035	0.15	0.007	0.025	0.24	0.0002	0.0008	2e-05	5e-05	0.002	0.005	0.0002	0.0015	0.005	0.0015	0.002
一月	108.285	29.1446	贵州	贵州－重庆	乌江鹿角沱	Ⅱ	Ⅲ	不达标	8.4	1.1	5	1	0.029	0.13	0.005	0.025	0.24	0.0002	0.0008	2e-05	5e-05	0.002	0.005	0.0002	0.0015	0.005	0.0015	0.002
一月	107.864	29.2104	贵州	贵州－重庆	芙蓉江忠信	Ⅱ	Ⅰ	达标	10.5	1.1	5	0.8	0.046	0.01	0.005	0.025	0.18	0.0002	0.0002	2e-05	5e-05	0.002	0.005	0.0002	0.0015	0.005	0.0015	0.002
一月	108.708	28.327	贵州	贵州－重庆	甘龙河甘龙镇	Ⅱ	Ⅱ	达标	9.9	0.9	5	1.1	0.338	0.04	0.005	0.025	0.15	0.0002	0.00015	2e-05	5e-05	0.002	0.005	0.0002	0.0015	0.005	0.0015	0.002
一月	109.48	27.0753	贵州	贵州－湖南	沅江金紫	Ⅱ	Ⅱ	达标	10.6	1.8	/	1.5	0.057	0.05	0.008	0.025	0.3	/	0.0012	2e-05	5e-05	0.005	0.005	0.0002	0.0015	0.005	/	/
一月	109.467	26.2333	贵州	贵州－湖南	仁里河流团	Ⅱ	Ⅱ	达标	10.9	1.6	/	1.4	0.181	0.01	0.005	0.025	0.17	/	0.001	2e-05	5e-05	0.002	0.005	0.0002	0.0015	0.005	/	/
一月	109.008	27.2985	贵州	贵州－湖南	舞水崇滩	Ⅲ	劣Ⅴ	不达标	9.5	1.1	5	0.6	2.322	0.04	0.005	0.025	0.31	0.0002	0.00015	2e-05	5e-05	0.002	0.005	0.0002	0.0015	0.005	0.0015	0.002
一月	109.41	27.7041	贵州	贵州－湖南	辰水漾头电站	Ⅱ	Ⅲ	不达标	10.1	0.9	5	1.1	0.801	0.08	0.005	0.025	0.15	0.0002	0.00015	2e-05	5e-05	0.002	0.005	0.0002	0.0015	0.005	0.0015	0.002
一月	105.257	24.9381	贵州	贵州-广西	南盘江天生桥	Ⅲ	Ⅳ	不达标	3.3	1.4	12	2.9	0.236	0.08	0.005	0.017	0.18	0.0002	0.0035	2e-05	5e-05	0.002	0.005	0.0002	0.0015	0.04	0.0015	0.002
一月	107.055	25.8413	贵州	贵州-广西	曹渡河平里河	Ⅲ	Ⅰ	达标	9	1.1	5	1.1	0.0125	0.005	0.005	0.025	0.1	0.0002	0.00015	2e-05	5e-05	0.002	0.005	0.0002	0.0015	0.005	0.0015	0.002
一月	107.194	25.6251	贵州	贵州-广西	六硐河甲茶	Ⅱ	Ⅰ	达标	7.7	1.1	5	0.6	0.0125	0.005	0.005	0.025	0.11	0.0002	0.00015	2e-05	5e-05	0.002	0.005	0.0002	0.0015	0.005	0.0015	0.002
一月	108.908	25.7161	贵州	贵州-广西	都柳江石碑	Ⅱ	Ⅱ	达标	7.7	1.1	4	0.9	0.031	0.06	0.005	0.025	0.025	0.0002	0.0006	2e-05	5e-05	0.002	0.005	0.0002	0.0003	0.01	0.0015	0.002
一月	106.136	24.9467	贵州	贵州-广西	红水河板陈	Ⅲ	Ⅱ	达标	6.78	1.23333	12.3333	2.76667	0.172333	0.05	0.005	0.025	0.19	0.0002	0.00226667	2e-05	5e-05	0.002	0.005	0.0002	0.0015	0.0266667	0.0015	0.002
一月	107.741	25.2024	贵州	贵州-广西	打狗河贵江	Ⅱ	Ⅰ	达标	8	1.2	6	0.8	0.034	0.02	0.005	0.025	0.025	0.0002	0.00015	2e-05	5e-05	0.002	0.005	0.0002	0.0015	0.01	0.0015	0.002
一月	108.242	25.4256	贵州	贵州-广西	大环江何家寨	Ⅱ	Ⅱ	达标	7.2	1.3	5	0.9	0.026	0.02	0.005	0.025	0.025	0.0002	0.0003	2e-05	5e-05	0.002	0.005	0.0002	0.0015	0.01	0.0015	0.002
一月	108.445	25.4168	贵州	贵州-广西	小环江黄种村	Ⅱ	Ⅱ	达标	7	0.9	5	0.9	0.029	0.01	0.005	0.025	0.025	0.0002	0.00015	2e-05	5e-05	0.002	0.005	0.0002	0.0015	0.01	0.0015	0.002
一月	108.109	25.1991	贵州	贵州-广西	社村河新荣甸	Ⅲ	Ⅰ	达标	7.5	1.1	4	0.8	0.029	0.02	0.005	0.025	0.025	0.0002	0.00015	2e-05	5e-05	0.002	0.005	0.0002	0.0015	0.01	0.0015	0.002
一月	100.294	27.6681	云南	云南－四川	长江(金沙江)老火房	Ⅱ			/	/	/	/	/	/	/	/	/	/	/	/	/	/	/	/	/	/	/	/
一月	101.333	26.6167	云南	云南－四川	长江(金沙江)格里坪	Ⅲ	Ⅰ	达标	9.3	1.1	5	0.8	0.075	0.005	0.005	0.025	0.14	0.0002	0.0022	2e-05	5e-05	0.002	0.005	0.0002	0.0015	0.005	0.0015	0.002
一月	103.042	26.5606	云南	云南－四川	长江(金沙江)华弹（蒙姑）	Ⅲ	Ⅱ	达标	9	1.4	/	0.6	0.065	0.04	0.017	/	0.14	/	0.0019	2e-05	5e-05	0.002	0.01	0.0002	0.0015	0.005	0.0015	0.002
一月	104.416	28.634	云南	云南－四川	长江(金沙江)安边铁路大桥	Ⅲ	Ⅲ	达标	9.9	1.4	5	1.3	0.251	0.05	0.005	0.025	0.27	0.0002	0.0016	9e-05	0.002	0.002	0.01	0.0002	0.0015	0.005	0.0015	0.002
一月	99.4797	28.4562	云南	云南－四川	许曲色仓	Ⅱ	Ⅰ	达标	12.1	0.7	/	2	0.037	0.005	0.005	0.025	0.14	0.0002	0.003	2e-05	5e-05	0.002	0.005	0.0002	0.0015	0.005	0.0015	0.002
一月	100.454	27.8996	云南	云南－四川	水洛河油米	Ⅱ	Ⅱ	达标	11.9	0.9	/	0.6	0.0125	0.05	0.005	0.025	0.11	0.0002	0.0014	2e-05	5e-05	0.002	0.005	0.0002	0.0015	0.005	0.0015	0.002
一月	100.858	27.3199	云南	云南－四川	宁蒗河包都镇	Ⅲ	Ⅲ	达标	10.9	1.7	/	1.4	0.527	0.08	0.005	0.025	0.09	0.0002	0.0025	2e-05	5e-05	0.002	0.005	0.0002	0.002	0.005	0.0015	0.002
一月	101.371	26.803	云南	云南－四川	三源河糖房	Ⅱ	Ⅰ	达标	10.5	1	/	0.25	0.0125	0.005	0.005	0.025	0.07	0.0002	0.0014	2e-05	5e-05	0.002	0.005	0.0002	0.0015	0.005	0.0015	0.002
一月	103.733	26.5	云南	云南－贵州	牛栏江黄梨树	Ⅱ	Ⅱ	达标	10.6	0.8	5	1.9	0.154	0.03	0.005	0.025	0.18	0.0002	0.0012	2e-05	0.001	0.002	0.005	0.0002	0.0015	0.005	0.0015	0.002
一月	104.415	28.6184	云南	云南－四川	横江横江水富	Ⅲ	Ⅱ	达标	10.9	0.8	5	1.2	0.216	0.04	0.005	0.025	0.15	0.0002	0.0007	2e-05	0.001	0.002	0.005	0.0002	0.0015	0.005	0.0015	0.002
一月	105.011	28.035	云南	云南－四川	南广河新田（罗渡）	Ⅲ	Ⅳ	不达标	10.5	1.4	5	1.3	0.214	0.22	0.005	0.025	0.17	0.0002	0.0007	2e-05	0.001	0.002	0.01	0.0002	0.0015	0.005	0.0015	0.002
一月	105.377	28.0946	云南	云南－四川	永宁河（清水河）两河	Ⅱ			/	/	/	/	/	/	/	/	/	/	/	/	/	/	/	/	/	/	/	/
一月	105.615	23.3175	云南	云南-广西	百南河那全	Ⅱ	Ⅱ	达标	6.29	2.4	10	2	0.051	0.02	0.005	0.025	0.114	0.0002	0.00015	2e-05	5e-05	0.002	0.005	0.0002	0.0015	0.02	0.0015	0.002
一月	104.492	24.6576	云南	云南-广西	南盘江八大河	Ⅲ	Ⅱ	达标	6	1.3	3.6	0.6	0.088	0.035	0.005	0.025	0.114	0.0002	0.003	2e-05	5e-05	0.002	0.005	0.0002	0.0015	0.005	0.0015	0.002
一月	104.486	24.6505	云南	云南-广西	清水江清水江大桥	Ⅱ	Ⅱ	达标	6.6	2.2	4.8	1.8	0.068	0.056	0.005	0.025	0.139	0.0002	0.003	2e-05	5e-05	0.002	0.005	0.0002	0.0015	0.005	0.0015	0.002
一月	104.335	26.6309	云南	云南-贵州	可渡河同兴	Ⅲ	Ⅱ	达标	9.1	1.3	3	0.6	0.115	0.032	0.005	0.025	0.025	0.0002	0.00015	2e-05	5e-05	0.002	0.005	0.0002	0.0015	0.005	0.0015	0.002
一月	105.521	24.0123	云南	云南-广西	西洋江那柳	Ⅱ	Ⅰ	达标	8.1	1.2	1.8	0.25	0.0125	0.014	0.005	0.025	0.113	0.0002	0.0011	2e-05	5e-05	0.002	0.005	0.0002	0.0015	0.01	0.0015	0.011
一月	104.707	25.294	云南	云南-贵州	黄泥河新村	Ⅲ	Ⅱ	达标	8.4	1.1	11	2.5	0.114	0.03	0.005	0.025	0.12	0.0002	0.0007	2e-05	5e-05	0.002	0.005	0.0002	0.0015	0.05	0.0015	0.002
一月	104.712	25.2705	云南	云南-贵州	北盘江电厂小桥	Ⅲ	Ⅲ	达标	9.7	1.2	14	2.9	0.18	0.2	0.005	0.025	0.21	0.0002	0.0006	2e-05	5e-05	0.002	0.005	0.0002	0.0015	0.03	0.0015	0.002
一月	104.506	26.0569	云南	云南-贵州	拖长江小云尚大桥	Ⅲ	Ⅱ	达标	7.92	1.2	12	2.6	0.172	0.02	0.005	0.025	0.22	0.0002	0.0017	2e-05	5e-05	0.002	0.005	0.0002	0.0015	0.03	0.0015	0.002
一月	105.014	24.4199	云南	云南-广西	驮娘江底先	Ⅲ	Ⅲ	达标	8.8	1.2	11	2.2	0.046	0.17	0.005	0.025	0.1	0.0002	0.0029	2e-05	5e-05	0.002	0.005	0.0002	0.0015	0.02	0.0015	0.002
一月	106.156	23.9054	云南	云南-广西	谷拉河罗村口	Ⅲ	Ⅱ	达标	6.99	2.7	10	2.1	0.036	0.02	0.005	0.025	0.116	0.0002	0.00015	2e-05	5e-05	0.002	0.005	0.0002	0.0015	0.01	0.0015	0.002
一月	98.7853	28.5561	西藏	西藏－云南	澜沧江溜筒江	Ⅱ	Ⅰ	达标	11.5	0.8	/	0.8	0.068	0.02	0.005	0.025	0.21	0.0002	0.019	2e-05	5e-05	0.002	0.005	0.0002	0.0015	0.005	0.0015	0.002
一月	98.6119	28.035	西藏	西藏－云南	怒江青拉桶	Ⅱ	Ⅰ	达标	9.3	0.6	/	0.5	0.045	0.005	0.005	0.025	0.16	0.0002	0.003	2e-05	5e-05	0.002	0.005	0.0002	0.0015	0.005	0.0015	0.002
一月	98.2363	28.1985	西藏	西藏－云南	独龙江南代	Ⅱ	Ⅰ	达标	9.1	0.6	/	0.5	0.039	0.01	0.005	0.025	0.1	0.0002	0.00015	2e-05	5e-05	0.002	0.005	0.0002	0.0015	0.005	0.0015	0.002
一月	106.75	34.4667	陕西	陕西－甘肃	嘉陵江两河口	Ⅱ	Ⅰ	达标	11.4	0.7	5	0.25	0.112	0.01	0.005	0.025	0.2	0.0002	0.00015	2e-05	5e-05	0.002	0.005	0.0002	0.0015	0.005	0.0015	0.025
一月	106.467	33.8328	陕西	陕西－四川	嘉陵江燕子砭	Ⅲ	Ⅲ	达标	10.8	1	5	1.2	0.07	0.01	0.005	0.025	0.32	0.0002	0.00015	0.0001	/	0.002	/	0.0002	0.0015	/	/	/
一月	107.718	32.2031	陕西	陕西－四川	月滩河竹峪	Ⅱ	Ⅰ	达标	9.8	1.1	5	0.8	0.09	0.005	0.005	0.025	0.29	0.0002	0.00015	2e-05	/	0.002	/	0.0002	0.0015	/	/	/
一月	107.184	32.3781	陕西	陕西－四川	小通江楼子	Ⅱ	Ⅰ	达标	9.4	1.1	5	1	0.15	0.01	0.005	0.025	0.13	0.0002	0.00015	2e-05	/	0.002	/	0.0002	0.0015	/	/	/
一月	109.833	32.8833	陕西	陕西－湖北	汉江兰滩	Ⅱ	Ⅱ	达标	10	1.8	/	2.5	0.133	0.03	0.005	0.025	0.16	0.0002	0.00015	2e-05	5e-05	0.002	0.005	0.0002	0.0015	0.01	0.0015	0.002
一月	110.117	32.8167	陕西	陕西－湖北	汉江白河	Ⅱ	Ⅱ	达标	10.5	1.7	/	1.6	0.126	0.03	0.005	0.025	0.17	0.0002	0.0004	2e-05	5e-05	0.002	0.005	0.0002	0.0015	0.01	0.0015	0.002
一月	109.9	33.3	陕西	陕西－湖北	金钱河南宽坪	Ⅱ	Ⅱ	不达标	12.4	0.8	/	1	0.368	0.04	0.005	0.025	0.19	0.0002	0.00015	2e-05	5e-05	0.002	0.005	0.0002	0.0015	0.005	0.0015	0.002
一月	110.037	33.1547	陕西	陕西－湖北	金钱河上津	Ⅱ	Ⅲ	不达标	11.4	1.3	/	3	0.898	0.07	0.005	0.06	0.31	0.0002	0.0003	2e-05	5e-05	0.002	0.005	0.0002	0.0015	0.02	0.0015	0.002
一月	110.35	33.2	陕西	陕西－湖北	天河照川	Ⅱ	Ⅰ	达标	11.4	0.7	/	0.7	0.025	0.01	0.005	0.025	0.16	0.0002	0.00015	2e-05	5e-05	0.002	0.005	0.0002	0.0015	0.005	0.0015	0.002
一月	109.716	32.1897	陕西	陕西－湖北	堵河鄂坪	Ⅱ	Ⅰ	达标	9.2	1.4	/	0.8	0.0125	0.02	0.005	0.025	0.13	0.0002	0.00015	2e-05	5e-05	0.002	0.005	0.0002	0.0015	0.005	0.0015	0.002
一月	111.013	33.2542	陕西	陕西－河南	丹江荆紫关	Ⅱ	Ⅱ	达标	11.7	1.2	/	1	0.329	0.05	0.005	0.025	0.29	0.0002	0.00015	2e-05	5e-05	0.002	0.005	0.0002	0.0015	0.005	0.0015	0.002
一月	110.967	33.2833	陕西	陕西－河南	丹江湘河	Ⅱ	Ⅱ	达标	11.9	0.9	/	1.1	0.341	0.04	0.005	0.025	0.28	0.0002	0.0002	2e-05	5e-05	0.002	0.005	0.0002	0.0015	0.005	0.0015	0.002
一月	110.91	33.1344	陕西	陕西－湖北	滔河滔河水库	Ⅱ	Ⅱ	达标	10.6	1.9	/	1.4	0.073	0.01	0.005	0.06	0.15	0.0002	0.00015	2e-05	5e-05	0.002	0.005	0.0002	0.0015	0.01	0.0015	0.002
一月	108.485	37.6942	陕西	陕西－内蒙古	无定河城河公路桥	Ⅲ	Ⅲ	达标	13	2.7	10.2	4	0.06	0.02	0.005	0.025	0.43	/	0.0027	2e-05	5e-05	0.002	0.005	0.0002	0.0015	/	/	/
一月	110.357	34.5245	陕西	陕西－河南	双桥河三河口桥	Ⅴ	劣V	不达标	11.3	3.3	7	1	0.34	0.18	0.07	0.025	0.39	0.0002	0.0017	0.00068	5e-05	0.002	0.3	0.0002	0.0015	0.02	0.08	0.002
一月	110.631	34.0107	陕西	陕西－河南	洛河马沟	Ⅲ	Ⅱ	达标	12.9	0.6	5	0.8	0.041	0.02	0.005	0.025	0.5	0.0002	0.0002	2e-05	5e-05	0.002	0.005	/	/	0.005	0.0015	0.002
一月	106.079	33.5736	甘肃	甘肃－陕西	嘉陵江白水江	Ⅱ	Ⅱ	达标	10.1	1.4	5	1	0.11	0.01	0.005	0.59	0.26	0.0002	0.00015	2e-05	/	0.002	/	0.0002	0.0015	/	/	/
一月	106.083	33.95	甘肃	甘肃－陕西	长丰河封家坝	Ⅲ	Ⅱ	达标	13.7	0.8	5	0.25	0.147	0.1	0.005	0.025	0.34	0.0002	0.00015	2e-05	5e-05	0.005	0.005	0.0002	0.0015	0.005	0.0015	0.041
一月	105.904	33.5292	甘肃	甘肃－陕西	西汉水西淮坝	Ⅲ	Ⅰ	达标	10.5	1.2	5	0.6	0.08	0.01	0.005	0.025	0.29	0.0002	0.00015	2e-05	/	0.002	/	0.0002	0.0015	/	/	/
一月	105.517	32.7667	甘肃	甘肃－四川	白龙江姚渡	Ⅲ	Ⅱ	达标	9.8	0.7	/	0.25	0.0125	0.005	0.012	0.025	0.26	0.0002	0.0004	2e-05	5e-05	0.002	0.005	0.0002	0.0015	0.005	0.0015	0.002
一月	105.042	37.4464	甘肃	甘肃－宁夏	黄河下河沿	Ⅲ	Ⅱ	达标	10.1	1.8	9.6	1.4	0.19	0.06	0.005	0.025	0.25	0.0009	0.0027	2e-05	5e-05	/	0.005	/	0.0015	0.005	0.0015	0.002
一月	102.868	36.5107	甘肃	甘肃－青海	大通河享堂	Ⅲ	Ⅱ	达标	8.8	1.8	14	1.9	0.1	0.01	0.005	0.025	0.18	0.0002	0.0017	3e-05	5e-05	0.004	0.005	0.0002	0.0015	0.005	0.0015	0.002
一月	106.338	34.5179	甘肃	甘肃－陕西	渭河太碌	Ⅲ	劣V	不达标	8	2.1	18.8	0.25	2.23	0.14	0.005	0.025	0.2	0.0002	0.00015	2e-05	5e-05	0.018	0.005	0.0002	0.0015	0.005	0.0015	0.002
一月	106.526	34.4951	甘肃	甘肃－陕西	渭河拓石	Ⅲ	Ⅲ	达标	9.4	1.8	16.8	1.1	0.99	0.17	0.005	0.025	0.34	0.0002	0.00015	2e-05	5e-05	0.002	0.005	0.0002	0.0015	0.005	0.0015	0.002
一月	106.716	34.3708	甘肃	甘肃－陕西	渭河仙龙	Ⅲ	Ⅲ	达标	9.8	1.7	16.9	1	0.51	0.1	0.005	0.025	0.32	0.0002	0.00015	2e-05	5e-05	0.002	0.005	0.0002	0.0015	0.005	0.0015	0.002
一月	106.503	34.81	甘肃	甘肃－陕西	通关河花园头	Ⅲ	Ⅱ	达标	7.9	2.1	16.4	0.25	0.07	0.005	0.005	0.025	0.21	0.0002	0.00015	2e-05	5e-05	0.003	0.005	0.0002	0.0015	0.005	0.0015	0.002
一月	106.436	34.5396	甘肃	甘肃－陕西	通关河凤阁岭	Ⅲ	Ⅱ	达标	10.4	1.4	5	0.9	0.23	0.005	0.005	0.025	0.12	0.0002	0.00015	2e-05	5e-05	0.002	0.005	0.0002	0.0015	0.005	0.0015	0.002
一月	107.72	35.1867	甘肃	甘肃－陕西	黑河张河桥	Ⅲ	Ⅲ	达标	10.4	1.7	19.8	3.4	0.53	0.005	0.005	0.025	0.3	0.0002	0.0004	2e-05	5e-05	0.032	0.005	0.0002	0.0015	0.005	0.0015	0.002
一月	107.941	35.2694	甘肃	甘肃－陕西	泾河政平	Ⅲ	劣V	不达标	10.8	2.9	35.3	4.4	3.4	0.17	0.005	0.025	0.53	0.0002	0.0003	2e-05	5e-05	0.037	0.005	0.0002	0.0015	0.005	0.23	0.002
一月	108.213	35.3188	甘肃	甘肃－甘肃	四郎河罗川	Ⅲ	Ⅲ	达标	10.3	2.1	21.8	3.2	0.69	0.005	0.005	0.025	0.35	0.0002	0.0003	2e-05	5e-05	0.024	0.005	0.0002	0.0015	0.005	0.0015	0.002
一月	97.2333	33.0167	青海	青海－四川	长江直门达	Ⅱ	Ⅰ	达标	8.4	1.1	5	1.1	0.052	0.01	0.005	0.025	0.19	0.0002	0.0015	2e-05	5e-05	0.002	0.005	0.0002	0.0015	0.005	0.0015	0.002
一月	101.119	32.6349	青海	青海－四川	岷江－大渡河幸福桥（达吉）	Ⅱ	Ⅰ	达标	10.8	1	5	0.25	0.14	0.005	0.005	0.025	0.11	0.0002	0.00015	2e-05	5e-05	0.005	0.005	0.0002	0.0015	0.005	0.0015	0.002
一月	101.566	32.9892	青海	青海－四川	克柯河阿坝	Ⅱ	Ⅱ	达标	9.6	0.7	5	0.25	0.16	0.005	0.005	0.025	0.31	0.0002	0.00015	2e-05	5e-05	0.002	0.005	0.0002	0.0015	0.005	0.0015	0.002
一月	97.1833	31.1333	青海	青海－西藏	昂曲昌都预制厂	Ⅱ	Ⅰ	达标	7.6	1.7	/	/	0.0125	0.005	0.006	0.025	0.1	/	0.01	/	5e-05	0.002	0.005	/	/	/	/	/
一月	102.758	35.842	青海	青海－甘肃	黄河大河家	Ⅱ	Ⅱ	达标	8.7	1.8	10.7	1.9	0.09	0.01	0.005	0.025	0.14	0.0002	0.0017	2e-05	5e-05	/	0.005	/	0.0015	0.005	0.0015	0.002
一月	102.84	36.3361	青海	青海－甘肃	湟水东垣村	Ⅳ	Ⅴ	达标	9.1	2.3	12	6	1.82	0.15	0.005	0.025	0.22	0.0002	0.0003	2e-05	5e-05	0.009	0.005	0.0002	0.002	0.01	0.0015	0.002
一月	103.346	36.1226	青海	青海－甘肃	湟水湟水桥	Ⅳ	Ⅲ	达标	7.9	2.3	16	2.9	0.73	0.08	0.005	0.025	0.23	0.0002	0.0019	3e-05	5e-05	0.009	0.005	0.0002	0.0015	0.005	0.0015	0.002
一月	102.5	36.95	青海	青海－甘肃	大通河天堂寺	Ⅲ	Ⅱ	达标	9.3	1.7	6	2.1	0.1	0.01	0.005	0.025	0.15	0.0002	0.0008	5e-05	5e-05	0.002	0.005	0.0002	0.0015	0.005	0.0015	0.002
一月	106.744	39.3907	宁夏	宁夏－内蒙古	黄河麻黄沟	Ⅲ	Ⅱ	达标	10.5	1.9	11.5	1.8	0.38	0.08	0.005	0.05	0.32	0.001	0.003	5e-05	5e-05	/	0.005	/	0.0015	0.005	0.0015	0.002
一月	105.75	35.5634	宁夏	宁夏－甘肃	葫芦河郭罗	Ⅲ	Ⅴ	不达标	10.1	2.6	35.7	5	0.35	0.09	0.005	0.025	0.7	0.0002	0.0003	2e-05	5e-05	0.056	0.005	0.0002	0.0015	0.005	0.0015	0.002
一月	105.826	35.5543	宁夏	宁夏－甘肃	渝河王恒	Ⅲ	Ⅱ	达标	12.4	2.3	9	1.4	0.09	0.01	0.005	0.025	0.81	0.0002	0.00015	2e-05	5e-05	0.002	0.005	0.0002	0.0015	0.005	0.0015	0.002
一月	106.483	35.4836	宁夏	宁夏－甘肃	泾河东梁	Ⅲ	Ⅱ	达标	11.4	2.1	6	0.8	0.06	0.01	0.005	0.025	0.29	0.0002	0.00015	2e-05	5e-05	0.002	0.005	0.0002	0.0015	0.005	0.0015	0.002
一月	106.831	35.728	宁夏	宁夏－甘肃	洪河庞沟	Ⅲ	Ⅳ	不达标	10.4	2.5	5	0.25	0.1	0.005	0.005	0.025	1.01	0.0002	0.00015	2e-05	5e-05	0.002	0.005	0.0002	0.0015	0.01	0.0015	0.002
一月	106.906	35.7902	宁夏	宁夏－甘肃	茹河麻子沟	Ⅳ	Ⅳ	达标	12.1	3.5	13	1.5	0.18	0.2	0.005	0.025	1.34	0.0002	0.00015	2e-05	5e-05	0.002	0.005	0.0002	0.0015	0.005	0.0015	0.002
二月	117.039	40.1005	北京	北京-河北	泃河东店	Ⅳ	Ⅳ	达标	12.1	3.6	16	4.4	0.809	0.1	0.005	0.025	1.1	0.0002	0.0011	2e-05	5e-05	0.014	0.005	0.0002	0.0015	/	0.0015	0.002
二月	116.749	40.0622	北京	北京-河北	潮白河苏庄（苏庄桥）	Ⅳ			/	/	/	/	/	/	/	/	/	/	/	/	/	/	/	/	/	/	/	/
二月	116.963	39.7831	北京	北京-河北	潮白河赶水坝闸（赶水坝）	Ⅳ	劣Ⅴ	不达标	11.7	4.8	15.1	1	4.63	0.3	0.00262	0.00927	0.45	0.0005	0.00015	2e-05	5e-05	0.004	0.00012	0.005	0.0015	/	0.089	0.002
二月	116.883	39.7358	北京	北京-河北	凤港减河凤港减河公路桥	Ⅳ			/	/	/	/	/	/	/	/	/	/	/	/	/	/	/	/	/	/	/	/
二月	116.893	39.6667	北京	北京-天津	港沟河(北京排污河)里老闸（里老节制闸）	Ⅳ	劣Ⅴ	不达标	10	4.7	15.2	2	4.04	0.25	0.00212	0.01114	0.56	0.0002	0.00015	2e-05	5e-05	0.005	0.005	0.005	0.0015	/	0.153	0.002
二月	116.908	39.7683	北京	北京-河北	北运河杨洼闸	Ⅳ	劣Ⅴ	不达标	11.9	5	15.5	1	2.56	0.18	0.00219	0.01053	0.38	0.0002	0.00015	2e-05	5e-05	0.005	0.005	0.005	0.0015	/	0.104	0.002
二月	116.951	39.6856	北京	北京-天津	北运河土门楼(北)(闸下)	Ⅳ			/	/	/	/	/	/	/	/	/	/	/	/	/	/	/	/	/	/	/	/
二月	116.148	39.5803	北京	北京-河北	小清河八间房	Ⅳ	Ⅴ	不达标	4.4	7.8	38	1	0.26	0.09	0.00202	0.00458	0.4	0.0002	0.00015	2e-05	5e-05	0.007	0.005	0.004	0.0015	/	0.059	0.002
二月	115.69	39.5822	北京	北京-河北	拒马河张坊	Ⅲ	Ⅰ	达标	14.8	0.7	5	1	0.01	0.005	0.00033	0.00079	0.2	0.0002	0.00015	2e-05	5e-05	0.002	0.005	0.004	0.0015	/	0.0015	0.002
二月	116.095	39.5778	北京	北京-河北	琉璃河祖村	Ⅳ	劣Ⅴ	不达标	5.2	7.7	35.2	2.2	2.47	0.16	0.00303	0.01225	0.54	0.0006	0.00015	2e-05	6e-05	0.009	0.00013	0.003	0.0015	/	0.071	0.002
二月	117.345	40.1636	天津	天津-北京	泃河罗汉石	Ⅲ			/	/	/	/	/	/	/	/	/	/	/	/	/	/	/	/	/	/	/	/
二月	117.145	39.9481	河北	河北-天津	泃河桑梓红旗闸	Ⅲ			/	/	/	/	/	/	/	/	/	/	/	/	/	/	/	/	/	/	/	/
二月	117.27	39.8275	河北	河北-天津	泃河宝平公路桥	Ⅳ	劣Ⅴ	不达标	8.8	14	88	7.7	12.7	2.33	0.005	0.025	1.27	0.0002	0.0225	2e-05	5e-05	0.057	0.005	0.0002	0.0015	/	0.0015	0.002
二月	117.748	40.0417	河北	河北-天津	州河(沙河)沙河桥	Ⅲ	Ⅲ	达标	13.4	2.3	5	1	0.721	0.08	0.005	0.025	0.57	0.0006	0.0025	2e-05	5e-05	0.011	0.005	0.0002	0.0015	/	0.0015	0.002
二月	117.742	40.0136	河北	河北-天津	黎河黎河桥	Ⅱ	Ⅲ	不达标	15.1	1.6	5	1	0.664	0.09	0.005	0.025	0.23	0.0002	0.0004	2e-05	5e-05	0.014	0.005	0.0002	0.0015	/	0.0015	0.002
二月	117.644	40.0858	河北	河北-天津	淋河淋河桥	Ⅱ	Ⅴ	不达标	14	1.9	5	1	0.474	0.04	0.005	0.025	0.12	0.0002	0.0016	2e-05	5e-05	0.078	0.005	0.0002	0.0015	/	0.0015	0.002
二月	117.735	39.6072	河北	河北-天津	还乡河小赵官庄节制闸	Ⅳ			/	/	/	/	/	/	/	/	/	/	/	/	/	/	/	/	/	/	/	/
二月	116.138	40.6857	河北	河北-北京	白河下堡（后城）	Ⅱ	Ⅱ	达标	12.2	1.3	5	1	0.42	0.1	0.00067	0.00127	0.51	0.0002	0.00015	2e-05	5e-05	0.002	0.005	0.003	0.0015	/	0.063	0.002
二月	116.41	40.7697	河北	河北-北京	黑河四道甸	Ⅱ	Ⅱ	达标	13.4	1.2	5	1	0.02	0.05	0.0006	0.00191	0.55	0.0006	0.00015	2e-05	5e-05	0.004	0.0001	0.003	0.0015	/	0.029	0.002
二月	116.605	40.9858	河北	河北-北京	汤河大草坪	Ⅱ	Ⅳ	不达标	13.5	1.1	5	1	0.01	0.02	0.00043	0.025	1.44	0.0004	0.00015	2e-05	5e-05	0.002	0.005	0.0002	0.0015	/	0.024	0.002
二月	117.166	40.7078	河北	河北-北京	潮河古北口	Ⅱ	Ⅰ	达标	15.1	1.4	5	1	0.02	0.02	0.00098	0.00094	0.44	0.0006	0.00015	2e-05	5e-05	0.004	0.005	0.0002	0.0015	/	0.0015	0.002
二月	117.593	39.7344	河北	河北-天津	蓟运河新安镇	Ⅳ			/	/	/	/	/	/	/	/	/	/	/	/	/	/	/	/	/	/	/	/
二月	117.718	39.5222	河北	河北-天津	蓟运河江洼口大桥	Ⅳ			/	/	/	/	/	/	/	/	/	/	/	/	/	/	/	/	/	/	/	/
二月	117.127	39.7386	河北	河北-天津	潮白新河（引泃入潮）大套桥	Ⅳ			/	/	/	/	/	/	/	/	/	/	/	/	/	/	/	/	/	/	/	/
二月	117.708	39.5595	河北	河北-天津	双城河双城闸	Ⅳ			/	/	/	/	/	/	/	/	/	/	/	/	/	/	/	/	/	/	/	/
二月	116.854	39.3763	河北	河北-天津	永定河罗古判村	Ⅳ			/	/	/	/	/	/	/	/	/	/	/	/	/	/	/	/	/	/	/	/
二月	115.505	39.6553	河北	河北-北京	拒马河大沙地	Ⅲ	Ⅰ	达标	14.6	0.9	5	1	0.02	0.005	0.00055	0.00071	0.22	0.0004	0.00015	2e-05	5e-05	0.002	0.005	0.0002	0.0015	/	0.0015	0.002
二月	116.687	39.0125	河北	河北-天津	大清河安里屯	Ⅲ			/	/	/	/	/	/	/	/	/	/	/	/	/	/	/	/	/	/	/	/
二月	117.078	38.6886	河北	河北-天津	青静黄排水渠团瓢桥	Ⅲ			/	/	/	/	/	/	/	/	/	/	/	/	/	/	/	/	/	/	/	/
二月	117.253	38.6	河北	河北-天津	子牙新河翟庄子桥（阎辛庄）	Ⅳ			/	/	/	/	/	/	/	/	/	/	/	/	/	/	/	/	/	/	/	/
二月	116.74	38.7408	河北	河北-天津	子牙河群英闸	Ⅳ			/	/	/	/	/	/	/	/	/	/	/	/	/	/	/	/	/	/	/	/
二月	117.265	38.5828	河北	河北-天津	北排水河翟庄子北桥	Ⅳ			/	/	/	/	/	/	/	/	/	/	/	/	/	/	/	/	/	/	/	/
二月	117.263	38.5642	河北	河北-天津	沧浪渠翟庄子南（翟庄子南桥）	Ⅳ			/	/	/	/	/	/	/	/	/	/	/	/	/	/	/	/	/	/	/	/
二月	113.885	36.3586	河北	河北-河南	清漳河合漳	Ⅲ	Ⅲ	达标	11.5	1.3	5	2	0.493	0.14	0.024	0.013	0.29	0.0033	0.0011	5e-05	5e-05	0.002	0.005	0.002	0.0015	/	0.064	0.007
二月	116.87	38.7033	河北	河北-天津	南运河九宣闸	Ⅱ			/	/	/	/	/	/	/	/	/	/	/	/	/	/	/	/	/	/	/	/
二月	115.276	36.4967	河北	河北-山东	漳卫河(卫运河)秤钩湾	Ⅲ	劣Ⅴ	不达标	12.8	5.8	20.4	5.2	2.33	0.25	0.05	0.067	0.83	0.0052	0.0013	3e-05	5e-05	0.002	0.005	0.003	0.004	/	0.14	0.007
二月	115.695	36.8622	河北	河北-山东	漳卫河(卫运河)临清大桥（临清）	Ⅲ	劣Ⅴ	不达标	13.6	6	23.5	5.5	2.59	0.25	0.066	0.062	0.89	0.0041	0.0011	2e-05	5e-05	0.002	0.005	0.0002	0.02	/	0.116	0.008
二月	115.777	36.9994	河北	河北-山东	漳卫河(卫运河)油坊桥	Ⅲ	劣Ⅴ	不达标	13	6.9	34.4	6.1	3.08	0.33	0.038	0.052	1	0.0068	0.0012	2e-05	5e-05	0.002	0.005	0.002	0.004	/	0.129	0.008
二月	116.561	37.605	河北	河北-山东	漳卫河玉泉庄桥	Ⅳ			/	/	/	/	/	/	/	/	/	/	/	/	/	/	/	/	/	/	/	/
二月	116.67	37.7264	河北	河北-山东	漳卫河王营盘	Ⅳ			/	/	/	/	/	/	/	/	/	/	/	/	/	/	/	/	/	/	/	/
二月	117.585	38.0703	河北	河北-山东	漳卫河辛集（辛集闸）	Ⅳ			/	/	/	/	/	/	/	/	/	/	/	/	/	/	/	/	/	/	/	/
二月	115.465	36.2147	河北	河北-山东	马颊河沙王庄	Ⅳ			/	/	/	/	/	/	/	/	/	/	/	/	/	/	/	/	/	/	/	/
二月	118.002	42.3279	河北	河北-内蒙古	阴河张家湾	Ⅲ			/	/	/	/	/	/	/	/	/	/	/	/	/	/	/	/	/	/	/	/
二月	118.825	41.3683	河北	河北-内蒙古	老哈河牛家窑	Ⅲ	Ⅲ	达标	9.6	1.7	6	0.9	0.047	0.123	0.005	0.025	0.4	0.0002	0.00015	2e-05	5e-05	0.002	0.005	0.0002	0.0015	0.005	0.04	0.002
二月	113.899	39.9922	山西	山西-河北	桑干河东册田村北桥	Ⅲ			/	/	/	/	/	/	/	/	/	/	/	/	/	/	/	/	/	/	/	/
二月	114.435	39.2997	山西	山西-河北	唐河水堡	Ⅲ	Ⅱ	达标	12.5	1.2	5	1	0.31	0.09	0.00058	0.00074	0.23	0.0007	0.00015	2e-05	5e-05	0.005	0.005	0.003	0.0015	/	0.0015	0.002
二月	113.537	38.4208	山西	山西-河北	滹沱河阎家庄大桥（闫家庄大桥）	Ⅲ	Ⅱ	达标	13.9	1.7	5	1	0.27	0.07	0.04315	0.00277	0.54	0.0005	0.0005	2e-05	5e-05	0.009	0.00011	0.003	0.0015	/	0.0015	0.002
二月	114.05	37.7161	山西	山西-河北	冶河王寨村西	Ⅲ	Ⅱ	达标	12.1	0.9	5	2.1	0.056	0.01	0.014	0.013	0.25	0.0006	0.0014	5e-05	5e-05	0.002	0.005	0.004	0.0015	/	0.066	0.002
二月	113.909	37.9739	山西	山西-河北	绵河地都	Ⅲ	Ⅱ	达标	13.5	1	5	2.1	0.031	0.01	0.014	0.011	0.52	0.0006	0.0009	5e-05	5e-05	0.002	0.005	0.002	0.0015	/	0.066	0.002
二月	113.51	36.7956	山西	山西-河北	清漳河（漳西渠、漳北渠）麻田	Ⅲ	Ⅱ	达标	11.5	1.1	5	1.7	0.082	0.06	0.022	0.008	0.22	0.0009	0.0008	2e-05	5e-05	0.002	0.005	0.002	0.002	/	0.062	0.006
二月	111.858	35.0683	山西	山西－河南	黄河南村	Ⅲ	Ⅲ	达标	11.5	3.2	12.5	1.4	0.61	0.09	0.003	0.001	0.53	0.0002	0.003	2e-05	5e-05	0.005	0.0001	0.0002	0.0015	0.005	0.0015	0.002
二月	112.304	40.2404	山西	山西－内蒙古	红河杀虎口	Ⅲ	Ⅱ	达标	11.4	1.6	10.4	1.8	0.08	0.02	0.005	0.025	0.41	0.0002	0.0005	3e-05	5e-05	0.002	0.005	0.0002	0.0015	/	0.0015	0.002
二月	112.635	35.2836	山西	山西－河南	沁河拴驴泉坝下	Ⅲ	Ⅱ	达标	12.5	2.5	5	0.7	0.15	0.05	0.005	0.025	0.31	0.0002	0.0008	2e-05	5e-05	0.002	0.005	/	/	0.005	0.0015	0.002
二月	112.996	35.268	山西	山西－河南	丹河青天河坝下	Ⅲ	Ⅱ	达标	11.8	0.9	5	1	0.28	0.04	0.005	0.025	0.63	0.0002	0.0005	2e-05	5e-05	0.002	0.005	/	/	0.005	0.0015	0.002
二月	113.286	40.3453	内蒙古	内蒙古-山西	御河堡子湾	Ⅲ			/	/	/	/	/	/	/	/	/	/	/	/	/	/	/	/	/	/	/	/
二月	113.236	40.4233	内蒙古	内蒙古-山西	御河黑疙瘩村（小黄土沟）	Ⅲ	劣Ⅴ	不达标	10.5	4.4	13	2.3	7.87	1	0.00207	0.0057	0.89	0.0009	0.00015	2e-05	5e-05	0.007	0.00024	0.006	0.0015	/	0.159	0.002
二月	114.056	40.8656	内蒙古	内蒙古-河北	二道河（东洋河）友谊水库坝上	Ⅲ	Ⅲ	达标	8.1	5.2	18.6	2.8	0.06	0.02	0.00168	0.00194	0.85	0.0009	0.0005	2e-05	5e-05	0.002	0.005	0.002	0.0015	/	0.052	0.002
二月	106.91	39.081	内蒙古	内蒙古－宁夏	都思兔河陶乌桥	Ⅲ	Ⅳ	不达标	10.3	5.5	22	1.1	0.46	0.16	0.014	0.025	1.44	0.0002	0.00015	2e-05	5e-05	0.002	0.005	0.005	0.0015	0.02	0.0015	0.002
二月	110.967	39.519	内蒙古	内蒙古－陕西	皇甫川古城	Ⅲ			/	/	/	/	/	/	/	/	/	/	/	/	/	/	/	/	/	/	/	/
二月	110.718	39.3009	内蒙古	内蒙古－陕西	孤山川沙梁	Ⅲ	Ⅴ	不达标	8.3	19.2	30.5	1.7	0.09	0.15	0.005	0.025	0.38	0.0002	0.00015	3e-05	5e-05	0.002	0.005	0.0002	0.004	/	0.0015	0.002
二月	110.119	39.4303	内蒙古	内蒙古－陕西	窟野河石圪台	Ⅲ	劣Ⅴ	不达标	9.1	1.8	44	1.3	0.11	0.02	0.005	0.025	2.31	0.0002	0.0006	2e-05	5e-05	0.002	0.005	0.0002	0.0015	0.005	0.0015	0.013
二月	110.217	39.2704	内蒙古	内蒙古－陕西	窟野河大柳塔	Ⅲ	劣Ⅴ	不达标	7.8	2.8	24	5.2	0.88	0.08	0.005	0.025	1.87	0.0002	0.001	2e-05	5e-05	0.002	0.005	0.002	0.0015	0.04	0.0015	0.014
二月	110.372	39.3181	内蒙古	内蒙古－陕西	悖牛川贾家畔	Ⅲ	Ⅱ	达标	10.5	2.8	11.6	1.1	0.16	0.06	0.005	0.025	0.64	0.0002	0.0005	2e-05	5e-05	0.002	0.005	0.0002	0.0015	/	0.0015	0.002
二月	108.781	37.9775	内蒙古	内蒙古－陕西	无定河巴图湾	Ⅲ	Ⅱ	达标	12.7	1.2	5	1.3	0.06	0.04	0.005	0.025	0.48	0.0002	0.0018	3e-05	5e-05	0.002	0.005	0.0002	0.0015	/	0.0015	0.002
二月	108.897	37.9985	内蒙古	内蒙古－陕西	无定河蘑菇台	Ⅲ	Ⅱ	达标	13.7	1.3	15.3	1.9	0.0125	0.03	0.005	0.025	0.48	0.0003	0.0015	2e-05	5e-05	0.002	0.005	0.0002	0.0015	/	0.0015	0.002
二月	109.05	38.0233	内蒙古	内蒙古－陕西	无定河大草湾	Ⅲ	Ⅲ	达标	14.1	1.6	11.9	1.8	0.03	0.03	0.005	0.025	0.43	0.0002	0.0028	6e-05	5e-05	0.002	0.005	0.0002	0.0015	/	0.0015	0.002
二月	124.26	48.5326	内蒙古	内蒙古-黑龙江	诺敏河古城子	Ⅲ	Ⅱ	达标	8.42	1.69	5.52	2.1	0.392	0.07	0.016	0.0069	0.092	0.0002	0.0014	2e-05	5e-05	0.002	0.005	0.0002	0.0015	0.005	0.0015	0.002
二月	124.396	48.2661	内蒙古	内蒙古-黑龙江	诺敏河萨马街	Ⅲ	Ⅱ	达标	8.93	1.1	3.62	1.3	0.318	0.02	0.005	0.0022	0.059	0.0002	0.0017	2e-05	5e-05	0.002	0.005	0.0002	0.0015	0.005	0.0015	0.002
二月	123.608	48.0231	内蒙古	内蒙古-黑龙江	阿伦河兴鲜	Ⅲ	Ⅱ	达标	10.7	0.75	1.62	2	0.283	0.02	0.002	0.001	0.158	0.0002	0.0018	2e-05	5e-05	0.002	0.005	0.0002	0.0015	0.005	0.0015	0.002
二月	123.253	47.9525	内蒙古	内蒙古-黑龙江	音河新发	Ⅲ			/	/	/	/	/	/	/	/	/	/	/	/	/	/	/	/	/	/	/	/
二月	123.375	47.9428	内蒙古	内蒙古-黑龙江	音河大河	Ⅲ			/	/	/	/	/	/	/	/	/	/	/	/	/	/	/	/	/	/	/	/
二月	122.826	47.6839	内蒙古	内蒙古-黑龙江	雅鲁河二节地	Ⅲ	Ⅱ	达标	11.59	1.15	2.81	1.4	0.38	0.01	0.005	0.0027	0.066	0.0002	0.0019	2e-05	5e-05	0.002	0.005	0.0002	0.0015	0.005	0.0015	0.002
二月	122.857	47.6572	内蒙古	内蒙古-黑龙江	雅鲁河金蛇湾码头	Ⅲ	Ⅱ	达标	11.5	1.04	2.7	1.5	0.252	0.01	0.01	0.0024	0.07	0.0002	0.0016	2e-05	5e-05	0.002	0.005	0.0002	0.0015	0.005	0.0015	0.002
二月	122.414	47.4472	内蒙古	内蒙古-黑龙江	济沁河东明	Ⅲ	Ⅱ	达标	9.54	0.6	3.21	1.3	0.245	0.03	0.005	0.025	0.078	0.0002	0.0019	2e-05	5e-05	0.002	0.005	0.0002	0.0015	0.005	0.0015	0.002
二月	122.502	47.3914	内蒙古	内蒙古-黑龙江	济沁河苗家堡子	Ⅲ	Ⅱ	达标	13.14	0.79	5.38	1.4	0.339	0.02	0.005	0.0022	0.153	0.0002	0.0015	2e-05	5e-05	0.002	0.005	0.0002	0.0015	0.005	0.0015	0.002
二月	122.332	45.8593	内蒙古	内蒙古-吉林	洮儿河浩特营子	Ⅲ	Ⅲ	达标	10.3	1.55	8.37	0.8	0.044	0.13	0.005	0.025	0.626	0.0023	0.0007	2e-05	5e-05	0.002	0.005	0.0002	0.0015	0.005	0.0015	0.002
二月	122.36	45.8536	内蒙古	内蒙古-吉林	洮儿河林海	Ⅲ	Ⅱ	达标	10.2	1.15	12.56	0.7	0.165	0.04	0.005	0.025	0.56	0.001	0.0006	2e-05	5e-05	0.002	0.005	0.0002	0.0015	0.005	0.0015	0.002
二月	121.648	45.8044	内蒙古	内蒙古-吉林	那金河永安	Ⅱ			/	/	/	/	/	/	/	/	/	/	/	/	/	/	/	/	/	/	/	/
二月	121.781	45.7547	内蒙古	内蒙古-吉林	那金河煤窑	Ⅱ			/	/	/	/	/	/	/	/	/	/	/	/	/	/	/	/	/	/	/	/
二月	121.909	45.635	内蒙古	内蒙古-吉林	蛟流河宝泉	Ⅲ			/	/	/	/	/	/	/	/	/	/	/	/	/	/	/	/	/	/	/	/
二月	122.001	45.6542	内蒙古	内蒙古-吉林	蛟流河野马图	Ⅲ			/	/	/	/	/	/	/	/	/	/	/	/	/	/	/	/	/	/	/	/
二月	122.087	44.87	内蒙古	内蒙古-吉林	霍林河同发	Ⅲ			/	/	/	/	/	/	/	/	/	/	/	/	/	/	/	/	/	/	/	/
二月	123.464	43.7347	内蒙古	内蒙古-吉林	新开河西靠山	Ⅲ	劣Ⅴ	不达标	6.2	13.16	44.4	8.8	0.664	7.4	0.003	0.0011	1.58	0.0002	0.0265	2e-05	5e-05	0.002	0.009	0.0002	0.0015	0.005	0.0015	0.002
二月	123.508	43.5997	内蒙古	内蒙古-吉林	新开河敖吉	Ⅲ	劣Ⅴ	不达标	10.89	8.22	33.8	6.8	0.648	0.5	0.005	0.025	0.915	0.0002	0.0069	2e-05	5e-05	0.002	0.006	0.0002	0.0015	0.005	0.0015	0.002
二月	123.524	43.0075	内蒙古	内蒙古-辽宁	西辽河二道河子	Ⅲ	Ⅳ	不达标	10.38	3.4	8.97	1.8	0.84	0.28	0.003	0.025	0.488	0.0002	0.0045	2e-05	5e-05	0.002	0.005	0.0002	0.0015	0.005	0.0015	0.002
二月	123.55	42.9666	内蒙古	内蒙古-辽宁	辽河福德店	Ⅲ	Ⅲ	达标	8.78	3.58	8.71	1.8	0.919	0.06	0.005	0.0013	0.21	0.0002	0.0026	2e-05	5e-05	0.002	0.004	0.0002	0.0015	0.005	0.0015	0.002
二月	122.792	42.7417	内蒙古	内蒙古-辽宁	秀水河常胜	Ⅲ			/	/	/	/	/	/	/	/	/	/	/	/	/	/	/	/	/	/	/	/
二月	121.916	42.6573	内蒙古	内蒙古-辽宁	新开河石门子	Ⅱ			/	/	/	/	/	/	/	/	/	/	/	/	/	/	/	/	/	/	/	/
二月	120.946	42.2825	内蒙古	内蒙古-辽宁	牤牛河新营子	Ⅲ			/	/	/	/	/	/	/	/	/	/	/	/	/	/	/	/	/	/	/	/
二月	121.035	42.2194	内蒙古	内蒙古-辽宁	牤牛河朗家窝铺	Ⅲ			/	/	/	/	/	/	/	/	/	/	/	/	/	/	/	/	/	/	/	/
二月	125.276	42.1576	辽宁	辽宁-吉林	辉发河龙头堡	Ⅱ			/	/	/	/	/	/	/	/	/	/	/	/	/	/	/	/	/	/	/	/
二月	119.488	42.3631	辽宁	辽宁-内蒙古	老哈河大北海	Ⅳ	Ⅲ	达标	8.6	2.6	14	1.3	0.092	0.133	0.005	0.025	0.72	0.0002	0.00015	2e-05	5e-05	0.012	0.005	0.0002	0.002	0.005	0.07	0.002
二月	119.729	42.2072	辽宁	辽宁-内蒙古	蹦河扎兰营子	Ⅲ			/	/	/	/	/	/	/	/	/	/	/	/	/	/	/	/	/	/	/	/
二月	119.694	42.2389	辽宁	辽宁-内蒙古	蹦河庄头营子	Ⅲ			/	/	/	/	/	/	/	/	/	/	/	/	/	/	/	/	/	/	/	/
二月	124.719	45.3561	吉林	吉林-黑龙江	第二松花江松林	Ⅲ	Ⅳ	不达标	12.71	4.98	16.1	3.2	0.887	0.3	0.007	0.054	0.161	0.0002	0.0038	2e-05	5e-05	0.002	0.005	0.0002	0.0015	0.02	0.0015	0.002
二月	127.167	44.6325	吉林	吉林-黑龙江	细鳞河肖家船口	Ⅲ	Ⅱ	达标	9.17	3.12	14.6	2.9	0.348	0.04	0.003	0.0061	0.061	0.0002	0.0027	2e-05	5e-05	0.002	0.005	0.0002	0.0015	0.005	0.0015	0.002
二月	127.168	44.7089	吉林	吉林-黑龙江	细鳞河和平桥	Ⅲ	Ⅲ	达标	10.51	3.4	11.9	2.4	0.527	0.13	0.005	0.0035	0.075	0.0002	0.0032	2e-05	5e-05	0.002	0.005	0.0002	0.0015	0.005	0.0015	0.002
二月	127.417	44.6166	吉林	吉林-黑龙江	拉林河向阳	Ⅲ	Ⅲ	达标	10.45	1.45	4.24	1.5	0.601	0.03	0.005	0.0014	0.057	0.0002	0.0017	2e-05	5e-05	0.002	0.005	0.0002	0.0015	0.005	0.0015	0.002
二月	126.98	45.0664	吉林	吉林-黑龙江	拉林河振兴	Ⅲ	Ⅱ	达标	10.47	3.25	13	2.5	0.284	0.09	0.005	0.0029	0.072	0.0002	0.003	2e-05	5e-05	0.002	0.005	0.0002	0.0015	0.005	0.0015	0.002
二月	126.756	45.1733	吉林	吉林-黑龙江	拉林河牛头山大桥	Ⅲ	Ⅲ	达标	11.06	2.88	11.5	2.3	0.532	0.12	0.002	0.0025	0.087	0.0002	0.0047	2e-05	5e-05	0.002	0.005	0.0002	0.0015	0.005	0.0015	0.002
二月	126.15	45.1333	吉林	吉林-黑龙江	拉林河蔡家沟	Ⅲ	Ⅲ	达标	8.4	3.08	9.77	1.9	0.891	0.04	0.003	0.0018	0.082	0.0002	0.003	2e-05	5e-05	0.002	0.004	0.0002	0.0015	0.005	0.0015	0.002
二月	125.711	45.405	吉林	吉林-黑龙江	拉林河板子房	Ⅲ	Ⅲ	达标	10.66	3.11	8.97	1.8	0.714	0.03	0.005	0.0008	0.13	0.0002	0.0033	2e-05	5e-05	0.002	0.005	0.0002	0.0015	0.005	0.0015	0.002
二月	126.774	45.1314	吉林	吉林-黑龙江	卡岔河龙家亮子	Ⅲ	劣Ⅴ	不达标	3.76	6.32	32.4	6.6	15.833	2.16	0.005	0.025	0.24	0.0002	0.00015	2e-05	5e-05	0.002	0.005	0.0002	0.002	0.005	0.0015	0.002
二月	128.745	43.7556	吉林	吉林-黑龙江	牡丹江牡丹江1号桥	Ⅲ	Ⅲ	达标	10.9	3.1	13	1.7	0.67	0.01	0.005	0.025	0.19	0.0002	0.0007	3e-05	5e-05	0.002	0.005	0.0002	0.0015	0.005	0.0015	0.002
二月	123.591	43.4317	吉林	吉林-内蒙古	西辽河王奔桥	Ⅲ	劣Ⅴ	不达标	8.27	18.7	68.7	13.8	0.873	0.25	0.004	0.0006	1.96	0.0002	0.0114	2e-05	5e-05	0.002	0.005	0.0002	0.0015	0.005	0.0015	0.002
二月	123.572	43.3003	吉林	吉林-内蒙古	西辽河巴嘎呼萨	Ⅲ	Ⅲ	达标	6.66	1.84	2.01	1.3	0.768	0.15	0.005	0.025	0.162	0.0002	0.0078	2e-05	5e-05	0.002	0.005	0.0002	0.0015	0.005	0.0015	0.002
二月	123.98	43.3044	吉林	吉林-辽宁	招苏台河两家子	Ⅳ	劣Ⅴ	不达标	8.01	2.99	4.91	1.8	2.596	0.25	0.002	0.0221	0.263	0.0002	0.0027	2e-05	5e-05	0.002	0.005	0.0002	0.0015	0.005	0.0015	0.002
二月	124.265	43.2294	吉林	吉林-辽宁	条子河后义和	Ⅳ	劣Ⅴ	不达标	6.78	15.65	45.4	9.2	5.112	2.72	0.007	0.0452	0.415	0.0002	0.0058	2e-05	5e-05	0.002	0.005	0.0002	0.009	0.87	0.23	0.002
二月	125.323	50.0483	黑龙江	黑龙江-内蒙古	嫩江石灰窑	Ⅲ	Ⅱ	达标	10.9	3.5	5	2.5	0.34	0.03	0.005	0.025	0.11	0.0002	0.0009	2e-05	5e-05	0.002	0.005	0.0002	0.0015	0.005	0.0015	0.002
二月	125.213	49.1861	黑龙江	黑龙江-内蒙古	嫩江嫩江浮桥	Ⅲ	Ⅱ	达标	10.1	1.9	5	1.8	0.28	0.03	0.005	0.025	0.14	0.0002	0.0007	2e-05	5e-05	0.002	0.005	0.0002	0.0015	0.005	0.0015	0.002
二月	125.106	49.1233	黑龙江	黑龙江-内蒙古	嫩江繁荣新村	Ⅲ	Ⅱ	达标	7.26	1.65	5.15	1.3	0.287	0.07	0.005	0.0248	0.259	0.0002	0.002	2e-05	5e-05	0.002	0.005	0.0002	0.0015	0.005	0.0015	0.002
二月	124.533	48.4833	黑龙江	黑龙江-内蒙古	嫩江尼尔基大桥	Ⅲ	Ⅳ	不达标	12.3	7.39	20.2	4.1	0.408	0.1	0.002	0.0055	0.096	0.0002	0.003	2e-05	5e-05	0.002	0.005	0.0002	0.0015	0.005	0.0015	0.002
二月	124.514	48.4019	黑龙江	黑龙江-内蒙古	嫩江小莫丁	Ⅲ	Ⅳ	不达标	13.72	7.55	20.5	4.1	0.612	0.08	0.003	0.0034	0.127	0.0002	0.0026	2e-05	5e-05	0.002	0.005	0.0002	0.0015	0.005	0.0015	0.002
二月	124.569	48.2458	黑龙江	黑龙江-内蒙古	嫩江拉哈	Ⅲ	Ⅳ	不达标	12.97	7.46	21	4.2	0.425	0.08	0.004	0.0026	0.095	0.0002	0.0026	2e-05	5e-05	0.002	0.005	0.0002	0.0015	0.005	0.0015	0.002
二月	124.505	48.1281	黑龙江	黑龙江-内蒙古	嫩江鄂温克族乡	Ⅲ	Ⅳ	不达标	14.3	7.51	22	4.4	0.396	0.06	0.004	0.0034	0.09	0.0002	0.0035	2e-05	5e-05	0.002	0.005	0.0002	0.0015	0.005	0.0015	0.002
二月	123.343	47.0019	黑龙江	黑龙江-内蒙古	雅鲁河原种场	Ⅲ	Ⅲ	达标	10.67	0.64	10.7	2.1	0.631	0.02	0.01	0.0015	0.2	0.0002	0.0016	2e-05	5e-05	0.002	0.005	0.0002	0.0015	0.005	0.0015	0.002
二月	123	46.7333	黑龙江	黑龙江-内蒙古	绰尔河两家子水文站	Ⅲ	Ⅲ	达标	12.08	0.47	1.44	1.3	0.536	0.03	0.005	0.001	0.13	0.0002	0.0015	2e-05	5e-05	0.002	0.005	0.0002	0.0015	0.005	0.0015	0.002
二月	123.591	46.7936	黑龙江	黑龙江-内蒙古	绰尔河乌塔其农场	Ⅲ	Ⅲ	达标	11.54	0.77	2.31	1.7	0.737	0.03	0.005	0.0018	0.26	0.0002	0.0028	2e-05	5e-05	0.002	0.005	0.0002	0.0015	0.005	0.0015	0.002
二月	123.549	46.9908	黑龙江	黑龙江-内蒙古	嫩江莫呼渡口	Ⅲ	Ⅱ	达标	10.34	2.82	8.82	1.8	0.132	0.09	0.002	0.0015	0.161	0.0002	0.0026	2e-05	5e-05	0.002	0.005	0.0002	0.0015	0.005	0.0015	0.002
二月	123.7	46.7833	黑龙江	黑龙江-内蒙古	嫩江江桥	Ⅲ	Ⅱ	达标	12.54	1.29	2.25	1.5	0.151	0.05	0.002	0.0037	0.255	0.0002	0.0022	2e-05	5e-05	0.002	0.005	0.0002	0.0015	0.005	0.0015	0.002
二月	123.859	46.2953	黑龙江	黑龙江-吉林	嫩江白沙滩	Ⅲ	Ⅲ	达标	11.76	4.97	15.8	3.1	0.456	0.19	0.003	0.0028	0.164	0.0002	0.0025	2e-05	5e-05	0.002	0.005	0.0002	0.0015	0.005	0.0015	0.002
二月	124.285	45.5347	黑龙江	黑龙江-吉林	嫩江大安	Ⅲ	Ⅲ	达标	11.57	5.51	17.3	3.4	0.42	0.18	0.003	0.007	0.223	0.0002	0.0035	2e-05	5e-05	0.002	0.005	0.0002	0.0015	0.005	0.0015	0.002
二月	124.385	45.4406	黑龙江	黑龙江-吉林	嫩江塔虎城渡口	Ⅲ	Ⅴ	不达标	11.28	5.65	17.3	3.5	0.422	0.32	0.002	0.0023	0.181	0.0002	0.0025	2e-05	5e-05	0.002	0.005	0.0002	0.0015	0.005	0.0015	0.002
二月	124.6	45.4475	黑龙江	黑龙江-吉林	嫩江马克图	Ⅲ	Ⅲ	达标	12.84	5.72	19.4	3.9	0.45	0.18	0.005	0.0061	0.263	0.0002	0.0029	2e-05	5e-05	0.002	0.005	0.0002	0.0015	0.005	0.0015	0.002
二月	125.4	45.4167	黑龙江	黑龙江-吉林	松花江下岱吉	Ⅲ	Ⅳ	不达标	11.01	8.56	25.2	5.1	0.407	0.07	0.004	0.0175	0.193	0.0002	0.0045	2e-05	5e-05	0.002	0.005	0.0002	0.0015	0.005	0.0015	0.002
二月	125.866	45.5175	黑龙江	黑龙江-吉林	松花江88号照	Ⅲ	Ⅳ	不达标	11.03	6.57	26.3	5.3	0.326	0.08	0.003	0.0158	0.19	0.0002	0.0064	2e-05	5e-05	0.002	0.005	0.0002	0.0015	0.005	0.0015	0.002
二月	127.065	45.0936	黑龙江	黑龙江-吉林	牤牛河牤牛河大桥	Ⅲ	Ⅲ	达标	9.58	1.8	3.89	1.8	0.585	0.02	0.005	0.0033	0.044	0.0002	0.0027	2e-05	5e-05	0.002	0.005	0.0002	0.0015	0.005	0.0015	0.002
二月	121.331	31.5196	江苏	江苏－上海	长江宝钢灰场	Ⅲ	Ⅲ	达标	11.5	2.6	/	0.5	0.313	0.14	0.006	0.025	0.36	0.0002	0.00015	2e-05	5e-05	0.002	0.01	0.0002	0.0015	0.02	0.0015	0.002
二月	120.054	31.4417	江苏	江苏－浙江	太湖J12#竺山湖	Ⅲ	劣Ⅴ	不达标	12.19	3.92	7.5	2.52	1.46	0.131	0.0064	0.005	0.755	0.00015	0.001	2.5e-05	5e-05	0.002	0.00025	0.001	0.001	0.025	0.052	0.0025
二月	120.028	31.3914	江苏	江苏－浙江	太湖B22#龙头	Ⅲ	劣Ⅴ	不达标	12.17	4.68	16.6	2.74	1.6	0.118	0.0058	0.005	0.846	0.00015	0.001	2.5e-05	0.0001	0.002	0.0005	0.001	0.001	0.025	0.056	0.0025
二月	120.388	31.4356	江苏	江苏－浙江	太湖J18#沙墩港	Ⅲ	劣Ⅴ	不达标	12.39	2.51	7.5	2.69	0.61	0.053	0.004	0.005	0.277	0.0004	0.0023	2.5e-05	5e-05	0.002	0.00025	0.001	0.001	0.025	0.025	0.0025
二月	120.24	31.405	江苏	江苏－浙江	太湖B21#渔业村	Ⅲ	劣Ⅴ	不达标	13.09	2.15	7.5	2.21	0.46	0.066	0.0028	0.005	0.282	0.00015	0.0015	2.5e-05	5e-05	0.002	0.00025	0.001	0.001	0.025	0.025	0.0025
二月	120.297	31.3717	江苏	江苏－浙江	太湖J17A#大贡山	Ⅲ	劣Ⅴ	不达标	12.69	2.87	7.5	2.57	0.25	0.061	0.0031	0.005	0.356	0.00015	0.0012	2.5e-05	5e-05	0.002	0.0007	0.001	0.001	0.025	0.025	0.0025
二月	120.368	31.4042	江苏	江苏－浙江	太湖B23#贡湖	Ⅲ	劣Ⅴ	不达标	12.33	2.41	7.5	2.42	0.42	0.088	0.0044	0.005	0.202	0.00015	0.0018	2.5e-05	5e-05	0.002	0.0008	0.001	0.001	0.025	0.025	0.0025
二月	120.238	31.3572	江苏	江苏－浙江	太湖J17#乌龟山	Ⅲ	劣Ⅴ	不达标	12.19	4.01	7.5	3.14	0.68	0.095	0.0051	0.005	0.543	0.00015	0.001	2.5e-05	5e-05	0.002	0.0014	0.001	0.001	0.025	0.025	0.0025
二月	120.082	31.3486	江苏	江苏－浙江	太湖J14#焦山	Ⅲ	劣Ⅴ	不达标	12.75	4.32	7.5	2.29	0.86	0.075	0.0053	0.01	0.596	0.00015	0.0011	2.5e-05	0.0001	0.002	0.0018	0.001	0.001	0.025	0.025	0.0025
二月	120.111	31.2394	江苏	江苏－浙江	太湖J19#平台山	Ⅲ	Ⅴ	不达标	10.71	3.92	7.5	2.07	0.1	0.084	0.0049	0.005	0.521	0.00015	0.0016	2.5e-05	0.0001	0.002	0.0025	0.001	0.001	0.025	0.025	0.0025
二月	120.115	31.1022	江苏	江苏－浙江	太湖B26#湖心南	Ⅲ	Ⅴ	不达标	13.06	3.82	15.6	2.42	0.14	0.078	0.0045	0.005	0.548	0.00015	0.0015	2.5e-05	0.0001	0.002	0.0025	0.001	0.001	0.025	0.025	0.0025
二月	120.259	31.1761	江苏	江苏－浙江	太湖B29#横山	Ⅲ	劣Ⅴ	不达标	12.96	4.01	7.5	2.87	0.42	0.083	0.0036	0.005	0.511	0.00015	0.0013	2.5e-05	5e-05	0.002	0.00025	0.001	0.001	0.025	0.025	0.0025
二月	119.943	31.3092	江苏	江苏－浙江	太湖J13#大浦口	Ⅲ	劣Ⅴ	不达标	12.67	4.26	7.5	2.02	0.3	0.064	0.0038	0.005	0.431	0.00015	0.0013	2.5e-05	5e-05	0.002	0.0024	0.001	0.001	0.025	0.025	0.0025
二月	119.909	31.2264	江苏	江苏－浙江	太湖J13A#伏东	Ⅲ	Ⅳ	不达标	13.01	4.26	7.5	2.16	0.09	0.078	0.0044	0.005	0.516	0.00015	0.0015	2.5e-05	5e-05	0.002	0.0026	0.001	0.001	0.025	0.025	0.0025
二月	120.228	31.5381	江苏	江苏－浙江	太湖J6#梅园	Ⅲ	Ⅴ	不达标	12.17	2.7	7.5	2.23	0.07	0.028	0.0022	0.005	0.45	0.00015	0.0001	2.5e-05	5e-05	0.002	0.00025	0.001	0.001	0.025	0.025	0.0025
二月	120.211	31.4656	江苏	江苏－浙江	太湖B20#小湾里	Ⅲ	Ⅳ	不达标	12.18	2.49	7.5	2.49	0.1	0.022	0.0025	0.005	0.303	0.00015	0.0001	2.5e-05	5e-05	0.002	0.00025	0.001	0.001	0.025	0.025	0.0025
二月	120.134	31.4942	江苏	江苏－浙江	太湖J11#闾江口	Ⅲ	劣Ⅴ	不达标	12.16	2.98	7.5	1.83	0.1	0.036	0.003	0.005	0.516	0.00015	0.0003	2.5e-05	5e-05	0.002	0.00025	0.001	0.001	0.025	0.025	0.0025
二月	120.164	31.4058	江苏	江苏－浙江	太湖J15#拖山	Ⅲ	劣Ⅴ	不达标	13.03	3.53	7.5	2.12	0.21	0.05	0.003	0.005	0.564	0.00015	0.0005	2.5e-05	5e-05	0.002	0.0006	0.001	0.001	0.025	0.025	0.0025
二月	120.196	31.5078	江苏	江苏－浙江	太湖J16#三号标	Ⅲ	劣Ⅴ	不达标	13.04	3.42	7.5	2.5	0.58	0.066	0.0038	0.005	0.537	0.00015	0.0007	2.5e-05	5e-05	0.002	0.00025	0.001	0.001	0.025	0.025	0.0025
二月	120.294	31.2542	江苏	江苏－浙江	太湖J31#漫山	Ⅲ	劣Ⅴ	不达标	13.01	3.95	7.5	2.9	0.34	0.09	0.0042	0.005	0.442	0.00015	0.0011	2.5e-05	5e-05	0.002	0.0018	0.001	0.001	0.025	0.025	0.0025
二月	120.257	31.5078	江苏	江苏－浙江	太湖J3#五里湖	Ⅲ	Ⅲ	达标	12.29	2.71	7.5	2.53	0.03	0.027	0.0022	0.005	0.447	0.00015	0.0001	2.5e-05	5e-05	0.002	0.00025	0.001	0.001	0.025	0.025	0.0025
二月	120.233	31.5383	江苏	江苏－浙江	太湖西五里湖	Ⅲ	Ⅲ	达标	12.01	2.88	7.5	2.34	0.05	0.024	0.002	0.005	0.458	0.00015	0.0001	2.5e-05	5e-05	0.002	0.00025	0.001	0.001	0.025	0.025	0.0025
二月	120.47	31.0317	江苏	江苏－浙江	太湖J36#东太湖	Ⅲ	Ⅲ	达标	13.5	3.59	7.5	2.07	0.03	0.039	0.0041	0.005	0.505	0.00015	0.0006	2.5e-05	5e-05	0.002	0.0016	0.001	0.001	0.025	0.025	0.0025
二月	120.445	31.0008	江苏	江苏－浙江	太湖B24#庙港	Ⅲ	Ⅳ	不达标	13.61	4.11	7.5	2.22	0.03	0.059	0.0036	0.005	0.502	0.00015	0.0004	2.5e-05	5e-05	0.002	0.0011	0.001	0.001	0.025	0.025	0.0025
二月	120.491	31.0778	江苏	江苏－浙江	太湖B25#戗港外	Ⅲ	Ⅲ	达标	13.39	3.47	7.5	2.13	0.05	0.026	0.0041	0.01	0.495	0.00015	0.0004	2.5e-05	5e-05	0.002	0.0009	0.001	0.001	0.025	0.025	0.0025
二月	120.219	31.0278	江苏	江苏－浙江	太湖J20#14号标	Ⅲ	Ⅳ	不达标	12.81	4.16	7.5	2.52	0.04	0.05	0.0047	0.005	0.537	0.00015	0.0014	2.5e-05	5e-05	0.002	0.003	0.001	0.001	0.025	0.025	0.0025
二月	120.328	31.0878	江苏	江苏－浙江	太湖J26#西山	Ⅲ	Ⅳ	不达标	12.96	3.69	7.5	2.74	0.13	0.059	0.0038	0.005	0.537	0.00015	0.0009	2.5e-05	5e-05	0.002	0.0018	0.001	0.001	0.025	0.025	0.0025
二月	120.459	31.2156	江苏	江苏－浙江	太湖J28#胥口	Ⅲ	Ⅳ	不达标	12.93	3.46	7.5	2.44	0.08	0.042	0.0034	0.005	0.466	0.00015	0.0007	2.5e-05	5e-05	0.002	0.0014	0.001	0.001	0.025	0.025	0.0025
二月	120.403	31.1764	江苏	江苏－浙江	太湖B27#胥湖	Ⅲ	Ⅳ	不达标	12.48	3.85	7.5	2.68	0.13	0.056	0.0037	0.005	0.484	0.00015	0.0008	2.5e-05	5e-05	0.002	0.0015	0.001	0.001	0.025	0.025	0.0025
二月	120.345	30.9631	江苏	江苏－浙江	太湖汤溇	Ⅲ	Ⅳ	不达标	13.54	5.21	21.7	2.55	0.04	0.092	0.006	0.01	0.5	0.00015	0.0014	2.5e-05	0.0001	0.002	0.0044	0.001	0.001	0.025	0.025	0.0025
二月	120.923	31.0942	江苏	江苏－上海	淀山湖淀南	Ⅲ	劣Ⅴ	不达标	10.86	4.04	7.5	3.63	1.24	0.075	0.0058	0.02	0.564	0.00015	0.0006	2.5e-05	5e-05	0.002	0.0012	0.001	0.001	0.025	0.025	0.0025
二月	120.952	31.1339	江苏	江苏－上海	淀山湖淀北	Ⅲ	劣Ⅴ	不达标	10.95	3.14	7.5	3.13	0.53	0.077	0.0033	0.005	0.601	0.00015	0.0007	2.5e-05	5e-05	0.002	0.00025	0.001	0.001	0.025	0.025	0.0025
二月	120.961	31.12	江苏	江苏－上海	淀山湖淀中	Ⅲ	劣Ⅴ	不达标	11.02	4.15	7.5	3.67	1.28	0.079	0.0057	0.02	0.569	0.00015	0.0005	2.5e-05	5e-05	0.002	0.0009	0.001	0.001	0.025	0.025	0.0025
二月	120.902	31.0828	江苏	江苏－上海	元荡元荡	Ⅲ	劣Ⅴ	不达标	11.35	3.3	7.5	2.85	0.65	0.049	0.0025	0.005	0.532	0.00015	0.0002	2.5e-05	5e-05	0.002	0.00025	0.001	0.001	0.025	0.025	0.0025
二月	120.522	30.8413	江苏	江苏－浙江	大德塘思源大桥	Ⅲ	Ⅳ	不达标	10.24	4.45	19.3	4.51	1.05	0.087	0.0026	0.005	0.442	0.00015	0.0006	2.5e-05	5e-05	0.002	0.001	0.001	0.001	0.025	0.025	0.0025
二月	120.897	31.0206	江苏	江苏－上海	太浦河金泽（金泽水文站）	Ⅲ	Ⅳ	不达标	11.21	4.5	7.5	4.08	0.63	0.086	0.0053	0.03	0.5	0.00015	0.0007	2.5e-05	5e-05	0.002	0.0025	0.001	0.001	0.025	0.025	0.0025
二月	120.711	30.8828	江苏	江苏－浙江	江南运河(苏州塘）北虹大桥	Ⅲ	Ⅴ	不达标	6.92	5.92	25	5.78	1.95	0.123	0.0036	0.01	0.402	0.00015	0.0009	2.5e-05	5e-05	0.002	0.0014	0.001	0.002	0.1	0.146	0.0025
二月	120.705	30.9229	江苏	江苏－浙江	双林港(乌桥港、斜路港)双林桥[水质]	Ⅲ	Ⅳ	不达标	8.41	4.99	21.4	5.17	1.43	0.086	0.0031	0.01	0.356	0.00015	0.0006	2.5e-05	5e-05	0.002	0.001	0.001	0.001	0.18	0.058	0.0025
二月	120.665	30.88	江苏	江苏－浙江	麻溪(后市河)(清溪河)太平桥	Ⅲ	Ⅳ	不达标	8.42	5.24	24.4	5.46	1.34	0.125	0.0038	0.01	0.436	0.00015	0.0009	2.5e-05	5e-05	0.002	0.0016	0.001	0.001	0.06	0.074	0.0025
二月	121.044	31.275	江苏	江苏－上海	吴淞江石浦大桥	Ⅲ	劣Ⅴ	不达标	5.85	7.88	25.2	5.02	2.75	0.299	0.0079	0.04	0.591	0.00015	0.0011	2.5e-05	5e-05	0.002	0.0014	0.001	0.001	0.025	0.062	0.0025
二月	120.989	31.205	江苏	江苏－上海	千灯浦千灯浦闸(千灯浦桥)	Ⅲ	劣Ⅴ	不达标	6.87	6	19.3	4.22	2.19	0.262	0.0147	0.02	0.622	0.00015	0.001	2.5e-05	5e-05	0.002	0.0007	0.001	0.001	0.025	0.055	0.0025
二月	120.842	31.1221	江苏	江苏－上海	急水港周庄大桥	Ⅲ	Ⅳ	不达标	10.7	4.25	7.5	3.06	1.22	0.1	0.0065	0.04	0.53	0.00015	0.0007	2.5e-05	5e-05	0.002	0.0017	0.001	0.001	0.025	0.025	0.0025
二月	121.128	31.4203	江苏	江苏－上海	盐铁塘新星桥（新星镇桥）	Ⅲ	劣Ⅴ	不达标	3.78	7.53	26.8	7.99	3.16	0.493	0.0081	0.04	0.612	0.00015	0.0018	2.5e-05	5e-05	0.002	0.0023	0.001	0.001	0.025	0.07	0.0025
二月	121.168	31.4569	江苏	江苏－上海	浏河太和大桥	Ⅲ	Ⅲ	达标	9	3.3	7.5	3.53	0.96	0.176	0.0046	0.03	0.335	0.00015	0.0026	2.5e-05	5e-05	0.002	0.0018	0.001	0.001	0.025	0.025	0.0025
二月	120.927	31.1414	江苏	江苏－上海	大、小朱厍港珠砂港大桥（珠砂港桥）	Ⅲ	Ⅳ	不达标	10.06	2.24	7.5	2.59	1.08	0.134	0.0038	0.01	0.564	0.00015	0.0008	2.5e-05	5e-05	0.002	0.0008	0.001	0.001	0.025	0.025	0.0025
二月	117.208	34.0748	江苏	江苏－安徽	奎河苏皖省界（奎河）	Ⅳ	劣Ⅴ	不达标	9.73	5.26	25.1	2.45	3.31	0.2965	/	/	0.7	/	/	/	/	/	/	/	/	/	/	/
二月	117.202	34.0702	江苏	江苏－安徽	灌沟河苏皖省界（灌沟河）	Ⅳ	劣Ⅴ	不达标	9.815	4.62	22	2.25	2.25	0.223	/	/	0.6	/	/	/	/	/	/	/	/	/	/	/
二月	117.233	34.0706	江苏	江苏－安徽	琅溪河铜山赵庄桥	Ⅳ	Ⅴ	不达标	10.415	7.12	32.35	2.9	0.91	0.2805	/	/	0.7	/	/	/	/	/	/	/	/	/	/	/
二月	117.273	34.0821	江苏	江苏－安徽	阎河铜山官庄闸	Ⅳ	Ⅴ	不达标	11.625	8.075	38.65	3.2	0.355	0.1015	/	/	0.7	/	/	/	/	/	/	/	/	/	/	/
二月	117.006	34.7593	江苏	江苏－山东	沿河（丰沛运河）沛县李集	Ⅲ	Ⅳ	不达标	11.92	4.655	21.75	/	0.3	0.058	/	/	0.9	/	/	/	/	/	/	/	/	/	/	/
二月	116.844	34.9413	江苏	江苏－山东	大沙河微山县后程子庙	Ⅲ	Ⅲ	达标	11.525	5.235	20	/	0.16	0.046	/	/	0.9	/	/	/	/	/	/	/	/	/	/	/
二月	116.716	34.9333	江苏	江苏－山东	复新河复新河闸上	Ⅲ	Ⅳ	不达标	11.715	5.05	21.6	/	0.14	0.048	/	/	0.9	/	/	/	/	/	/	/	/	/	/	/
二月	119.946	31.1086	浙江	浙江－江苏	太湖J21#夹浦	Ⅲ	Ⅳ	不达标	13.12	3.98	7.5	2.32	0.05	0.056	0.004	0.005	0.532	0.00015	0.0014	2.5e-05	5e-05	0.002	0.0019	0.001	0.001	0.025	0.025	0.0025
二月	120.002	31.0399	浙江	浙江－江苏	太湖J22#新塘	Ⅲ	Ⅴ	不达标	12.96	3.76	7.5	2.56	0.16	0.074	0.0039	0.01	0.495	0.00015	0.0012	2.5e-05	5e-05	0.002	0.0027	0.001	0.001	0.025	0.025	0.0025
二月	120.108	30.9625	浙江	浙江－江苏	太湖J23#小梅口	Ⅲ	Ⅳ	不达标	12.25	4.26	7.5	2.27	0.06	0.049	0.0046	0.01	0.537	0.00015	0.001	2.5e-05	5e-05	0.002	0.0031	0.001	0.001	0.025	0.025	0.0025
二月	120.424	30.8857	浙江	浙江－江苏	頔塘南浔（頔塘苏浙交界处）	Ⅲ	Ⅲ	达标	10.49	4.18	15.8	3.69	0.73	0.092	0.0038	0.05	0.542	0.00015	0.0011	2.5e-05	5e-05	0.002	0.0046	0.001	0.001	0.025	0.025	0.0025
二月	120.972	30.9808	浙江	浙江－上海	俞汇塘俞汇北大桥	Ⅲ	Ⅳ	不达标	9.91	4.81	15.8	4.51	0.89	0.078	0.0044	0.01	0.575	0.00015	0.0005	2.5e-05	5e-05	0.002	0.0012	0.001	0.001	0.025	0.07	0.0025
二月	120.344	30.8855	浙江	浙江－江苏	南横塘长村桥	Ⅲ	Ⅲ	达标	12.23	4.62	7.5	3.53	0.19	0.085	0.0057	0.005	0.564	0.00015	0.0011	2.5e-05	5e-05	0.002	0.0043	0.001	0.001	0.025	0.025	0.0025
二月	120.486	30.7633	浙江	浙江－江苏	澜溪塘（大水桥港）太师桥	Ⅲ	Ⅳ	不达标	10.39	4.23	16.3	4.39	1.14	0.12	0.0047	0.02	0.479	0.00015	0.001	2.5e-05	5e-05	0.002	0.0028	0.001	0.001	0.025	0.025	0.0025
二月	120.589	30.8389	浙江	浙江－江苏	新塍塘北支圣塘桥	Ⅲ	Ⅳ	不达标	10.36	4.45	16.9	4.33	0.96	0.078	0.0041	0.01	0.468	0.00015	0.0008	2.5e-05	5e-05	0.002	0.002	0.001	0.001	0.025	0.025	0.0025
二月	120.562	30.8133	浙江	浙江－江苏	新塍塘西支洛东大桥	Ⅲ	Ⅳ	不达标	10.37	4.35	16.4	4.18	1	0.106	0.0038	0.01	0.468	0.00015	0.0008	2.5e-05	5e-05	0.002	0.002	0.001	0.001	0.025	0.025	0.0025
二月	121.011	30.9564	浙江	浙江－上海	大蒸塘横港大桥	Ⅲ	Ⅳ	不达标	7.89	5.39	19.8	5.19	1.36	0.109	0.004	0.02	0.495	0.00015	0.0006	2.5e-05	5e-05	0.002	0.0021	0.001	0.001	0.025	0.082	0.0025
二月	120.831	31.0017	浙江	浙江－江苏	芦墟塘陶庄枢纽	Ⅲ	Ⅳ	不达标	10.48	3.85	7.5	4.12	0.61	0.065	0.0041	0.01	0.505	0.00015	0.0006	2.5e-05	5e-05	0.002	0.0015	0.001	0.001	0.025	0.025	0.0025
二月	120.755	30.9786	浙江	浙江－江苏	斜路港(大坝水路）章湾圩公路桥（章湾圩公路大桥）	Ⅲ	劣Ⅴ	不达标	8.19	4.77	21.4	4.49	2.76	0.071	0.0112	0.01	0.415	0.00015	0.0005	2.5e-05	5e-05	0.002	0.0011	0.001	0.001	0.025	0.08	0.0025
二月	120.972	30.84	浙江	浙江－上海	嘉善塘东海桥	Ⅲ	劣Ⅴ	不达标	7.41	5.45	19.8	4.8	2.26	0.18	0.0034	0.02	0.442	0.00015	0.0009	2.5e-05	5e-05	0.002	0.0009	0.001	0.001	0.025	0.077	0.0025
二月	121.017	30.8842	浙江	浙江－上海	枫泾塘（七仙泾-北石港-茹塘）枫南大桥	Ⅲ	劣Ⅴ	不达标	7.07	5.29	18.6	5.54	2.11	0.285	0.0034	0.02	0.47	0.00015	0.0007	2.5e-05	5e-05	0.002	0.0009	0.001	0.001	0.025	0.058	0.0025
二月	121.099	30.8194	浙江	浙江－上海	上海塘蒋古渡（青阳汇）	Ⅲ	Ⅳ	不达标	8.74	5.26	18.8	5	1.38	0.171	0.0039	0.02	0.473	0.00015	0.0008	2.5e-05	5e-05	0.002	0.0012	0.001	0.001	0.025	0.025	0.0025
二月	121.258	30.7072	浙江	浙江－上海	黄姑塘金丝娘桥	Ⅲ	Ⅴ	不达标	8.6	6.18	22.5	5.49	1.97	0.185	0.0036	0.02	0.692	0.00015	0.001	2.5e-05	5e-05	0.002	0.001	0.001	0.001	0.025	0.025	0.0025
二月	121.131	30.7878	浙江	浙江－上海	广陈塘(六里塘)六里塘桥	Ⅲ	Ⅳ	不达标	9.23	5.07	19	3.72	1.39	0.163	0.0036	0.02	0.505	0.00015	0.0008	2.5e-05	5e-05	0.002	0.0011	0.001	0.001	0.025	0.025	0.0025
二月	121.185	30.7864	浙江	浙江－上海	惠高泾新风路桥	Ⅲ	Ⅳ	不达标	9.49	5.77	24.1	5.27	1.17	0.16	0.0042	0.01	0.527	0.00015	0.0008	2.5e-05	5e-05	0.002	0.0011	0.001	0.001	0.025	0.025	0.0025
二月	118.919	27.6197	浙江	浙江－福建	松溪马蹄岙水库坝头	Ⅲ	Ⅱ	达标	11.92	1.82	7.5	1.82	0.13	0.031	0.001	0.005	0.125	0.00015	0.0001	2.5e-05	5e-05	0.002	0.0011	0.001	0.001	0.025	0.025	0.0025
二月	118.994	27.5	浙江	浙江－福建	安溪庆元政和交界处	Ⅲ	Ⅱ	达标	11.67	1.61	7.5	1.54	0.03	0.039	0.0008	0.005	0.101	0.00015	0.0001	2.5e-05	5e-05	0.002	0.00025	0.001	0.001	0.025	0.025	0.0025
二月	118.903	27.6474	浙江	浙江－福建	竹口溪新窑	Ⅲ	Ⅱ	达标	12.75	1.61	7.5	1.26	0.08	0.023	0.0007	0.005	0.138	0.00015	0.0003	2.5e-05	5e-05	0.002	0.0008	0.001	0.001	0.025	0.025	0.0025
二月	120.111	27.3622	浙江	浙江－福建	沙埕港（水北溪）【汇甲溪（水北溪）】南溪水库入库口	Ⅲ	Ⅰ	达标	9.36	0.97	7.5	0.85	0.0125	0.005	0.0007	0.005	0.133	0.00015	0.0001	2.5e-05	5e-05	0.002	0.0005	0.001	0.001	0.025	0.025	0.0025
二月	120.369	27.3439	浙江	浙江－福建	照兰溪（甘宋溪、南宋溪、甘歧水库、友谊溪水尾溪）甘歧水库	Ⅲ	劣Ⅴ	不达标	12.57	1.05	7.5	0.91	1.17	0.005	0.0027	0.02	0.192	0.00015	0.0001	2.5e-05	5e-05	0.002	0.0006	0.001	0.001	0.025	0.025	0.0025
二月	119.765	27.3097	浙江	浙江－福建	交溪(东溪)柘泰大桥东溪交汇口上游断面	Ⅲ	Ⅱ	达标	12.6	1.51	7.5	1.63	0.44	0.039	0.0009	0.02	0.122	0.00015	0.0001	2.5e-05	0.0001	0.002	0.0005	0.001	0.001	0.025	0.025	0.0025
二月	119.766	27.3079	浙江	浙江－福建	交溪(东溪)柘泰大桥东溪交汇口下游断面	Ⅲ	Ⅱ	达标	12.44	1.54	7.5	1.34	0.44	0.074	0.0012	0.02	0.112	0.00015	0.0001	2.5e-05	5e-05	0.002	0.0008	0.001	0.001	0.025	0.025	0.0025
二月	119.695	27.5269	浙江	浙江－福建	寿泰溪S52寿泰溪大桥	Ⅲ	Ⅰ	达标	12.03	0.97	7.5	0.69	0.03	0.005	0.00025	0.005	0.101	0.00015	0.0001	2.5e-05	5e-05	0.002	0.00025	0.001	0.001	0.025	0.025	0.0025
二月	119.766	27.3093	浙江	浙江－福建	寿泰溪柘泰大桥寿泰溪断面	Ⅲ	Ⅲ	达标	12.87	1.61	7.5	1.59	0.53	0.091	0.0011	0.01	0.101	0.00015	0.0001	2.5e-05	5e-05	0.002	0.0011	0.001	0.001	0.025	0.025	0.0025
二月	120.463	30.8008	浙江	浙江－江苏	长三港文桥（升罗桥）	Ⅲ	Ⅴ	不达标	7.35	4.83	19.3	4.64	1.52	0.108	0.0024	0.005	0.426	0.00015	0.0004	2.5e-05	5e-05	0.002	0.0006	0.001	0.001	0.025	0.025	0.0025
二月	120.512	30.7464	浙江	浙江－江苏	上塔庙港乌桥	Ⅲ	Ⅴ	不达标	8.68	4.61	21.4	5.12	1.6	0.15	0.0034	0.005	0.41	0.00015	0.0007	2.5e-05	5e-05	0.002	0.0007	0.001	0.001	0.025	0.025	0.0025
二月	120.906	31.0173	浙江	浙江－上海	坟头港大舜枢纽	Ⅲ	Ⅲ	达标	10.53	4.16	16.6	3.68	0.46	0.075	0.0039	0.01	0.543	0.00015	0.0006	2.5e-05	5e-05	0.002	0.0018	0.001	0.001	0.025	0.025	0.0025
二月	120.952	31.017	浙江	浙江－上海	丁栅港丁栅闸（丁栅枢纽）	Ⅲ	Ⅲ	达标	10.15	4.86	17.4	3.28	0.75	0.074	0.0045	0.02	0.527	0.00015	0.0006	2.5e-05	5e-05	0.002	0.0015	0.001	0.001	0.025	0.051	0.0025
二月	120.99	30.915	浙江	浙江－上海	清凉港清凉大桥	Ⅲ	Ⅴ	不达标	7.65	4.91	18.2	4.75	1.81	0.154	0.0051	0.02	0.505	0.00015	0.0008	2.5e-05	5e-05	0.002	0.0028	0.001	0.001	0.025	0.025	0.0025
二月	121.02	30.9469	浙江	浙江－上海	范塘－和尚泾朱枫公路和尚泾桥	Ⅲ	Ⅳ	不达标	8.52	5.45	18	5.07	1.36	0.113	0.0038	0.04	0.484	0.00015	0.0007	2.5e-05	5e-05	0.002	0.0037	0.001	0.001	0.025	0.081	0.0025
二月	116.733	30.0455	安徽	安徽－江西	长江马垱	Ⅲ	Ⅲ	达标	11.1	1.4	/	1.5	0.18	0.15	0.005	0.025	0.21	0.0002	0.0041	2e-05	5e-05	0.002	0.005	0.0002	0.0015	0.005	0.0015	0.002
二月	118.499	31.7761	安徽	安徽－江苏	长江马鞍山	Ⅲ	Ⅲ	达标	11.7	1.8	/	3.4	0.242	0.11	0.005	0.025	0.2	0.0002	0.0029	2e-05	5e-05	0.002	0.005	0.0002	0.0015	0.005	0.0015	0.002
二月	118.502	31.8539	安徽	安徽－江苏	长江骚狗山	Ⅲ	Ⅱ	达标	11.2	1.7	/	2.8	0.262	0.1	0.005	0.025	0.2	0.0002	0.0028	2e-05	5e-05	0.002	0.005	0.0002	0.0015	0.005	0.0015	0.002
二月	118.79	31.2303	安徽	安徽－江苏	水阳江水阳镇	Ⅲ	Ⅱ	达标	13.9	3.6	5	1.2	0.48	0.1	0.005	0.05	0.22	0.0002	0.00015	2e-05	5e-05	0.002	0.005	0.0002	0.0015	0.03	0.0015	0.002
二月	118.657	31.3081	安徽	安徽－江苏	水阳江乌溪镇	Ⅲ	Ⅲ	达标	11.4	2.7	14	1.8	0.42	0.14	0.005	0.025	0.5	0.0002	0.00015	2e-05	5e-05	0.002	0.005	0.0002	0.0015	/	/	/
二月	118.409	32.0869	安徽	安徽－江苏	滁河312国道桥	Ⅳ	劣Ⅴ	不达标	10.3	5.3	5	2.8	2.45	0.22	0.005	0.025	0.28	0.0002	0.0003	2e-05	5e-05	0.002	0.005	0.0002	0.0015	0.03	0.0015	0.002
二月	118.598	32.2028	安徽	安徽－江苏	滁河104国道桥	Ⅳ	Ⅴ	不达标	11.4	3.3	/	5.3	1.762	0.34	0.005	0.025	0.33	0.0002	0.0012	2e-05	5e-05	0.002	0.005	0.0002	0.0015	0.06	0.0015	0.002
二月	118.521	32.1922	安徽	安徽－江苏	清流河毛家渡（来安）	Ⅳ	劣Ⅴ	不达标	9.6	4	/	5.4	2.264	0.18	0.005	0.025	0.22	0.0002	0.0004	2e-05	5e-05	0.002	0.005	0.0002	0.0015	0.05	0.0015	0.002
二月	120.897	31.0206	安徽	安徽－浙江	泗安溪（泗安塘)杨桥	Ⅲ	Ⅲ	达标	12.93	2.49	7.5	2.61	0.55	0.077	0.0009	0.005	0.186	0.00015	0.0001	2.5e-05	5e-05	0.002	0.00025	0.001	0.001	0.025	0.025	0.0025
二月	118.721	29.7217	安徽	安徽－浙江	新安江街口	Ⅲ	Ⅰ	达标	10.3	1.4	7.5	1.5	0.08	0.017	0.001	0.005	0.112	0.00015	0.0008	2.5e-05	5e-05	0.002	0.00025	0.001	0.001	0.025	0.025	0.0025
二月	118.133	33.1667	安徽	安徽－江苏	淮河小柳巷	Ⅲ	Ⅲ	达标	11.28	2.9	13.35	/	0.79	0.1115	/	/	0.55	/	/	/	/	/	/	/	/	/	/	/
二月	115.891	31.8851	安徽	安徽－河南	史河六安叶集孙家沟下	Ⅲ	Ⅱ	达标	12.155	1.975	/	/	0.35	0.036	/	/	0.35	/	/	/	/	/	/	/	/	/	/	/
二月	118.051	33.4462	安徽	安徽－江苏	新汴河泗洪团结闸	Ⅲ	Ⅲ	达标	11.46	3.385	17.1	/	0.14	0.022	/	/	0.9	/	/	/	/	/	/	/	/	/	/	/
二月	118.066	33.4882	安徽	安徽－江苏	新濉河泗洪大屈	Ⅲ	Ⅳ	不达标	11.955	4.71	20.75	1.05	0.215	0.064	/	/	0.65	/	/	/	/	/	/	/	/	/	/	/
二月	117.153	34.0855	安徽	安徽－江苏	灌沟河南支铜山燕桥	Ⅳ	Ⅱ	达标	11.805	3.465	14.95	1.35	0.35	0.054	/	/	0.25	/	/	/	/	/	/	/	/	/	/	/
二月	118.136	33.4693	安徽	安徽－江苏	老濉河泗洪顺河桥	Ⅲ	Ⅲ	达标	12.025	3.855	18.75	1	0.25	0.0895	/	/	0.8	/	/	/	/	/	/	/	/	/	/	/
二月	117.982	33.1901	安徽	安徽－江苏	怀洪新河张咀渡口	Ⅲ	Ⅲ	达标	11.715	3.93	17.55	/	0.15	0.056	/	/	0.65	/	/	/	/	/	/	/	/	/	/	/
二月	116.945	34.3705	安徽	安徽－江苏	废黄河萧县三大家闸	Ⅲ	Ⅳ	不达标	11.2	5.24	22.95	1.15	0.19	0.032	/	/	0.6	/	/	/	/	/	/	/	/	/	/	/
二月	116.591	34.4971	安徽	安徽－江苏	大沙河丰县二坝桥	Ⅲ	Ⅳ	不达标	11.865	5.905	22.9	1.4	0.14	0.016	/	/	0.8	/	/	/	/	/	/	/	/	/	/	/
二月	116.497	34.5686	安徽	安徽－江苏	复新河丰县华楼桥	Ⅲ	Ⅳ	不达标	12.845	6.835	20.55	1.5	0.145	0.042	/	/	0.75	/	/	/	/	/	/	/	/	/	/	/
二月	116.603	24.6376	福建	福建-广东	汀江上下村	Ⅲ	Ⅱ	达标	6.9	2.2	5	1.4	0.092	0.03	0.004	0.0484	0.21	0.006	0.009	2e-05	5e-05	0.002	0.005	0.001	0.0015	0.005	0.0015	0.002
二月	116.92	24.2622	福建	福建-广东	梅潭河联丰	Ⅲ	Ⅱ	达标	9.36	2.8	5	2.8	0.403	0.08	0.002	0.0192	0.21	0.0002	0.00015	2e-05	5e-05	0.002	0.006	0.0002	0.0015	0.005	0.0015	0.046
二月	116.087	24.8647	福建	福建-广东	石窟河园峰桥	Ⅲ	Ⅱ	达标	7.39	2.3	5	2.4	0.464	0.08	0.014	0.0097	0.15	0.0002	0.00015	2e-05	5e-05	0.002	0.005	0.001	0.0015	0.005	0.0015	0.006
二月	113.657	27.6822	江西	江西－湖南	萍水河枧头洲（金鱼石）	Ⅲ	Ⅳ	不达标	9.6	3	/	3.3	1.394	0.12	0.005	0.025	0.43	0.0034	0.00015	7e-05	5e-05	0.023	0.02	0.002	0.0015	0.005	0.0015	0.007
二月	114.676	25.3283	江西	江西-广东	浈江义庙	Ⅲ	Ⅱ	达标	7.4	1.2	4.3	2	0.039	0.037	0.005	0.025	0.2	0.0002	0.00015	2e-05	5e-05	0.002	0.005	0.0002	0.0015	0.005	0.048	0.002
二月	113.994	25.4144	江西	江西-广东	锦江杉皮梗	Ⅲ	Ⅱ	达标	7.2	1	4	2.6	0.072	0.041	0.005	0.025	0.23	0.0002	0.00015	2e-05	5e-05	0.002	0.005	0.0002	0.0015	0.005	0.042	0.002
二月	115.56	24.6464	江西	江西-广东	寻乌水斗晏	Ⅲ	Ⅱ	达标	7	1.9	5	3	0.371	0.038	0.005	0.025	0.3	0.0002	0.00015	5e-05	5e-05	0.002	0.005	0.0002	0.0015	0.005	0.0015	0.002
二月	115.183	24.7	江西	江西-广东	定南水长滩	Ⅲ	Ⅱ	达标	7	1.8	5.7	2.4	0.349	0.05	0.005	0.025	0.18	0.0002	0.00015	2e-05	5e-05	0.002	0.005	0.0002	0.0015	0.005	0.0015	0.002
二月	116.331	37.5722	山东	山东-河北	南运河第三店	Ⅱ			/	/	/	/	/	/	/	/	/	/	/	/	/	/	/	/	/	/	/	/
二月	116.382	37.5164	山东	山东-河北	漳卫河田龙庄桥	Ⅳ	劣Ⅴ	不达标	6.5	8	57.2	6.5	2.24	1.5	0.054	0.061	1.99	0.0038	0.0018	4e-05	5e-05	0.002	0.005	0.003	0.025	/	0.157	0.008
二月	116.405	37.4483	山东	山东-河北	漳卫河袁桥闸	Ⅳ	劣Ⅴ	不达标	17.8	6.5	43.6	6.2	0.366	0.2	0.027	0.025	0.95	0.0043	0.0014	2e-05	5e-05	0.002	0.005	0.002	0.0015	/	0.095	0.011
二月	118.088	34.6483	山东	山东－江苏	邳苍分洪道邳州古宅北桥	Ⅲ	Ⅱ	达标	12.79	2.725	10.7	/	0.24	0.024	/	/	0.5	/	/	/	/	/	/	/	/	/	/	/
二月	118.071	34.6497	山东	山东－江苏	邳苍分洪道邳州邹庄呦山北桥	Ⅲ	劣Ⅴ	不达标	12.095	5.18	7	/	2.815	0.032	/	/	0.45	/	/	/	/	/	/	/	/	/	/	/
二月	118.007	34.6439	山东	山东－江苏	吴坦河(东泇河)邳州邹庄汤家桥	Ⅲ			/	/	/	/	/	/	/	/	/	/	/	/	/	/	/	/	/	/	/	/
二月	117.984	34.6582	山东	山东－江苏	汶河邳州道口桥	Ⅲ	Ⅱ	达标	12.215	3.46	8.25	/	0.19	0.084	/	/	0.325	/	/	/	/	/	/	/	/	/	/	/
二月	117.898	34.6447	山东	山东－江苏	西泇河邳州半步丫闸	Ⅲ	Ⅱ	达标	13.535	3.25	10.65	/	0.155	0.022	/	/	0.45	/	/	/	/	/	/	/	/	/	/	/
二月	118.097	34.622	山东	山东－江苏	武河邳州小红圈土楼桥	Ⅳ	Ⅲ	达标	10.745	4.295	14.1	/	0.26	0.026	/	/	0.5	/	/	/	/	/	/	/	/	/	/	/
二月	118.101	34.6198	山东	山东－江苏	城河(沙沟河)邳州小红圈	Ⅳ	Ⅱ	达标	12.2	2.575	6.2	/	0.33	0.046	/	/	0.5	/	/	/	/	/	/	/	/	/	/	/
二月	118.093	34.5634	山东	山东－江苏	黄泥河邳州后吕家北桥	Ⅳ	Ⅱ	达标	11.32	2.09	/	/	0.34	0.052	/	/	0.5	/	/	/	/	/	/	/	/	/	/	/
二月	118.13	34.5658	山东	山东－江苏	沂河鲁苏省界（沂河）	Ⅲ	Ⅲ	达标	12.785	3.93	18.05	/	0.46	0.048	/	/	0.65	/	/	/	/	/	/	/	/	/	/	/
二月	118.148	34.4623	山东	山东－江苏	白马河新沂郇楼桥	Ⅳ	Ⅳ	达标	12.03	4.48	21.5	/	0.455	0.135	/	/	0.6	/	/	/	/	/	/	/	/	/	/	/
二月	117.782	34.5228	山东	山东－江苏	中运河福运码头	Ⅲ	Ⅲ	达标	11.535	3.575	15.75	/	0.225	0.066	/	/	0.6	/	/	/	/	/	/	/	/	/	/	/
二月	118.706	34.7646	山东	山东－江苏	新沭河临沭大兴桥	Ⅲ	Ⅳ	不达标	13.69	5.47	29.45	1.2	0.23	0.0955	/	/	0.65	/	/	/	/	/	/	/	/	/	/	/
二月	118.754	34.8494	山东	山东－江苏	穆疃河(石门头河、塘子河)临沭烈疃村	Ⅳ	Ⅳ	达标	12.685	5.15	25.45	1.05	0.295	0.078	/	/	0.75	/	/	/	/	/	/	/	/	/	/	/
二月	118.877	35.0327	山东	山东－江苏	青口河赣榆黑林水文站	Ⅲ	劣Ⅴ	不达标	10.215	5.4	28.75	1.1	3.175	0.201	/	/	0.4	/	/	/	/	/	/	/	0.001	/	/	/
二月	119.062	35.0587	山东	山东－江苏	龙王河莒南富民桥	Ⅳ	Ⅲ	达标	12.305	2.76	13.05	/	0.645	0.056	/	/	0.35	/	/	/	/	/	/	/	/	/	/	/
二月	118.345	34.407	山东	山东－江苏	沭河新沂李庄桥	Ⅳ	Ⅲ	达标	13.19	3.085	15.05	/	0.285	0.022	/	/	0.6	/	/	/	/	/	/	/	/	/	/	/
二月	117.996	34.6442	山东	山东－江苏	白家沟邳州北王庄桥	Ⅳ	Ⅲ	达标	12.93	3.945	10.15	1	0.115	0.1415	/	/	0.3	/	/	/	/	/	/	/	/	/	/	/
二月	115.101	36.1825	河南	河南-河北	卫河元村	Ⅴ	劣Ⅴ	不达标	11	6.1	18.8	5	2.27	0.22	0.045	0.024	0.82	0.0041	0.0012	2e-05	5e-05	0.002	0.005	0.002	0.019	/	0.127	0.007
二月	115.376	36.3781	河南	河南-河北	卫河龙王庙	Ⅴ	劣Ⅴ	不达标	11.9	7.1	20.4	6	2.84	0.2	0.033	0.061	0.87	0.0059	0.0013	2e-05	5e-05	0.002	0.005	0.004	0.018	/	0.136	0.008
二月	114.078	36.3156	河南	河南-河北	漳河观台	Ⅲ			/	/	/	/	/	/	/	/	/	/	/	/	/	/	/	/	/	/	/	/
二月	115.495	36.1389	河南	河南-山东	徒骇河毕屯	Ⅳ	Ⅴ	不达标	15.4	6.9	15.6	5.8	1.61	0.12	0.005	0.023	0.92	0.0012	0.0008	2e-05	5e-05	0.002	0.005	0.002	0.0015	/	0.108	0.016
二月	115.252	36.1008	河南	河南-河北	马颊河南乐（南乐水文站）	Ⅳ	Ⅳ	达标	19.1	4.9	15.6	4.3	1.17	0.08	0.018	0.043	0.77	0.0022	0.0011	2e-05	5e-05	0.002	0.005	0.002	0.0015	/	0.079	0.008
二月	115.449	36.0036	河南	河南-山东	徒骇河马集闸	Ⅳ			/	/	/	/	/	/	/	/	/	/	/	/	/	/	/	/	/	/	/	/
二月	112.347	32.3687	河南	河南－湖北	唐白河新甸铺	Ⅲ	劣Ⅴ	不达标	14.8	8.2	/	8.7	2.934	0.32	0.005	0.025	0.37	0.0002	0.0014	2e-05	5e-05	0.002	0.005	0.0002	0.0015	0.005	0.06	0.002
二月	112.603	32.527	河南	河南－湖北	唐河郭滩	Ⅲ	劣Ⅴ	不达标	17.4	8.4	/	12	1.998	0.44	0.008	0.025	0.43	0.0002	0.0011	2e-05	5e-05	0.002	0.005	0.0002	0.0015	0.005	0.06	0.002
二月	115.083	35.3833	河南	河南－山东	黄河高村	Ⅲ	Ⅱ	不达标	12.9	2.9	14.8	1.9	0.36	0.1	0.005	0.025	0.64	0.0002	0.0026	2e-05	5e-05	0.002	0.0031	0.0002	0.0015	0.005	0.0015	0.002
二月	115.9	35.935	河南	河南－山东	黄河孙口	Ⅲ	Ⅱ	达标	12.1	2.5	15.7	2.1	0.32	0.09	0.007	0.025	0.63	0.0006	0.0024	1e-05	5e-05	0.002	0.005	0.0002	0.0015	0.005	0.0015	0.002
二月	115.998	36.0532	河南	河南－山东	金堤河曹堤口	Ⅴ	劣Ⅴ	不达标	16.7	7.3	25.9	11.8	0.96	0.1	0.005	0.05	1.07	0.0011	0.0009	2e-05	5e-05	0.012	0.005	0.0002	0.0015	0.005	0.0015	0.002
二月	115.521	32.4085	河南	河南－安徽	淮河淮滨谷堆	Ⅲ	Ⅳ	不达标	11.985	3.505	12.95	/	1.155	0.125	/	/	0.4	/	/	/	/	/	/	/	/	/	/	/
二月	115.899	32.5619	河南	河南－安徽	史河霍邱赵台村	Ⅲ	Ⅲ	达标	11.955	2.985	6.85	/	0.8	0.1015	/	/	0.3	/	/	/	/	/	/	/	/	/	/	/
二月	115.445	33.5952	河南	河南－安徽	茨河郸城砖桥口桥	Ⅲ	Ⅳ	不达标	12.08	4.57	20.8	1	0.21	0.022	0.0045	/	0.8	/	/	/	/	/	/	/	/	/	/	/
二月	115.344	33.5785	河南	河南－安徽	南洺河郸城杨楼	Ⅲ	Ⅳ	不达标	10.905	4.09	23.4	/	0.21	0.245	/	/	1.2	/	/	/	/	/	/	/	/	/	/	/
二月	116.619	33.8677	河南	河南－安徽	新沱河濉溪铁佛洪河头桥	Ⅲ	Ⅳ	不达标	10.26	4.815	20.2	2.3	0.335	0.066	/	/	1.15	/	/	/	/	/	/	/	/	/	/	/
二月	116.427	33.7963	河南	河南－安徽	浍河永城侯岭乡李口桥	Ⅲ	Ⅳ	不达标	12.03	4.495	23.05	2.25	0.295	0.117	/	/	1.15	0.003	/	/	/	/	/	/	/	/	/	/
二月	116.229	33.7914	河南	河南－安徽	包河永城耿庄闸上	Ⅲ	劣Ⅴ	不达标	11.78	6.21	28.15	2.3	2.32	0.322	/	/	1	/	/	/	/	/	/	/	/	/	/	/
二月	115.146	32.6541	河南	河南－安徽	洪汝河(洪河)新蔡练村王新安大桥	Ⅲ	劣Ⅴ	不达标	11.725	4.775	20.9	1	2.035	0.398	/	/	0.45	/	/	/	/	/	/	/	/	/	/	/
二月	115.341	33.2619	河南	河南－安徽	沙颍河界首沙颍河桥	Ⅲ	Ⅲ	达标	10.4	4.12	18.55	/	0.705	0.1075	/	/	0.675	/	/	/	/	/	/	/	/	/	/	/
二月	115.143	33.163	河南	河南－安徽	泉河老沈丘泉河桥	Ⅲ	劣Ⅴ	不达标	11.105	3.71	16.4	1.05	0.8	0.408	/	/	0.675	/	/	/	/	/	/	/	/	/	/	/
二月	115.5	33.8778	河南	河南－安徽	涡河鹿邑付桥闸上	Ⅲ	Ⅲ	达标	10.755	3.225	18.4	/	0.455	0.04	/	/	0.9	/	/	/	/	/	/	/	/	/	/	/
二月	115.54	33.9304	河南	河南－安徽	惠济河鹿邑东孙营闸上	Ⅲ	劣Ⅴ	不达标	12.74	9.145	44.95	3.1	1.54	0.125	/	/	1.1	/	/	/	/	/	/	/	0.005	/	/	/
二月	115.608	34.0473	河南	河南－安徽	豫皖大沙河（小洪河）鹿邑宋河镇（桑园村）	Ⅲ	Ⅳ	不达标	11.565	3.58	18.5	/	0.14	0.026	/	/	1.2	/	0.003	/	/	/	/	/	/	/	/	/
二月	115.614	33.778	河南	河南－安徽	赵王河亳州梅城梅北桥	Ⅲ	Ⅲ	达标	10.435	3.545	18.3	/	0.335	0.026	/	/	1	/	/	/	/	/	/	/	/	/	/	/
二月	115.631	33.6617	河南	河南－安徽	油河亳州六里桥上（纪楼桥）	Ⅲ	Ⅳ	不达标	11.695	4.685	22.1	/	0.325	0.044	/	/	1	/	/	/	/	/	/	/	/	/	/	/
二月	113.32	29.6661	湖北	湖北－湖南	长江螺山	Ⅱ	Ⅱ	达标	10.8	2.5	/	1.5	0.09	0.09	0.005	0.025	0.18	0.0002	0.0025	2e-05	5e-05	0.002	0.005	0.0002	0.0015	0.005	0.0015	0.002
二月	116.107	29.8235	湖北	湖北－安徽	长江刘佐	Ⅱ	Ⅲ	不达标	11.1	2.3	/	1.6	0.204	0.13	0.005	0.025	0.18	0.0002	0.0038	2e-05	5e-05	0.002	0.005	0.0002	0.0015	0.005	0.0015	0.002
二月	108.478	30.5196	湖北	湖北－重庆	磨刀溪大滩口	Ⅱ	Ⅰ	达标	10.5	1.6	5	1	0.101	0.02	0.005	0.025	0.11	0.0002	0.0007	2e-05	5e-05	0.002	0.005	0.0002	0.0015	0.005	0.0015	0.002
二月	109	30.6167	湖北	湖北－重庆	长滩河梅子水	Ⅱ	Ⅱ	达标	10.5	2.3	5	1.8	0.427	0.05	0.005	0.025	0.18	0.0002	0.0006	2e-05	5e-05	0.002	0.005	0.0002	0.0015	0.005	0.0015	0.002
二月	108.919	29.6119	湖北	湖北－重庆	阿蓬江(唐岩河、濯河)朝阳寺	Ⅱ	Ⅰ	达标	10.2	1.3	/	0.25	0.1	0.02	0.005	0.025	0.08	0.0005	0.0002	2e-05	5e-05	0.002	0.005	0.0002	0.0015	0.01	0.0015	0.002
二月	108.501	29.7336	湖北	湖北－重庆	郁江长顺	Ⅱ	Ⅰ	达标	10.2	0.9	/	0.25	0.0125	0.02	0.005	0.025	0.09	0.0004	0.0002	2e-05	5e-05	0.002	0.005	0.0002	0.0015	0.005	0.0015	0.002
二月	109.207	29.1992	湖北	湖北－重庆	酉水卯洞	Ⅱ	Ⅱ	达标	9.5	1.4	/	0.25	0.11	0.08	0.005	0.025	0.09	0.0002	0.0002	2e-05	5e-05	0.002	0.005	0.0002	0.0015	0.005	0.0015	0.002
二月	110.383	29.6339	湖北	湖北－湖南	溇水淋溪河	Ⅱ	Ⅰ	达标	11.5	0.8	/	2.1	0.051	0.02	0.005	0.025	0.13	0.0002	0.00015	2e-05	5e-05	0.002	0.005	0.0002	0.0015	0.005	0.0015	0.002
二月	112.004	29.782	湖北	湖北－湖南	松滋河西支（牛浪湖）杨家垱	Ⅲ	Ⅱ	达标	11.9	2.3	/	1.2	0.218	0.05	0.005	0.025	0.18	0.0002	0.0013	2e-05	5e-05	0.002	0.005	0.0002	0.0015	0.02	0.0015	0.002
二月	111.522	32.6481	湖北	湖北－河南	丹江口水库凉水河	Ⅱ	Ⅱ	达标	10.8	1.9	/	2.2	0.062	0.02	0.005	0.025	0.19	0.0002	0.0005	2e-05	5e-05	0.002	0.005	0.0002	0.0015	0.005	0.0015	0.002
二月	114.492	31.7542	湖北	湖北－河南	竹竿河定远白嘴	Ⅲ	Ⅲ	达标	11.75	3.3	14.4	2.5	0.508	0.085	/	/	0.116	/	/	/	/	/	/	/	/	/	/	/
二月	112.068	29.7259	湖南	湖南－湖北	松滋河东支甘家厂	Ⅲ	Ⅱ	达标	12.2	2.4	/	1.1	0.143	0.09	0.005	0.025	0.17	0.0002	0.00015	2e-05	5e-05	0.002	0.005	0.0002	0.0015	0.03	0.0015	0.002
二月	112.19	29.61	湖南	湖南－湖北	虎渡河黄山头闸	Ⅲ	Ⅱ	达标	13.1	3.9	/	2	0.232	0.05	0.005	0.025	0.15	0.0002	0.0012	2e-05	5e-05	0.002	0.005	0.0002	0.0015	0.02	0.0015	0.002
二月	112.388	29.5695	湖南	湖南－湖北	藕池河东支、鲇鱼须河渐明洲	Ⅲ	Ⅲ	达标	13.4	3.7	/	2.6	0.449	0.04	0.005	0.025	0.12	0.0002	0.001	2e-05	5e-05	0.002	0.005	0.0002	0.0015	0.005	0.0015	0.101
二月	112.359	29.5283	湖南	湖南－湖北	藕池河东支梅田湖	Ⅲ	Ⅱ	达标	13.3	3.9	/	3	0.25	0.03	0.005	0.025	0.12	0.0002	0.0023	2e-05	5e-05	0.002	0.005	0.0002	0.0015	0.005	0.0015	0.044
二月	112.321	29.5451	湖南	湖南－湖北	藕池河中支芝麻坪	Ⅲ	Ⅲ	达标	13.1	4.3	/	3.3	0.439	0.03	0.005	0.025	0.14	0.0002	0.001	2e-05	5e-05	0.002	0.005	0.0002	0.0015	0.005	0.0015	0.091
二月	112.23	29.5921	湖南	湖南－湖北	藕池河西支官垱	Ⅲ	Ⅱ	达标	13	3.9	/	3	0.212	0.05	0.005	0.025	0.13	0.0002	0.0011	2e-05	5e-05	0.002	0.005	0.0002	0.0015	0.005	0.0015	0.084
二月	113.977	25.6228	湖南	湖南－江西	章江丰洲	Ⅲ	Ⅱ	达标	7.4	1.2	5	2	0.061	0.02	0.005	0.025	0.24	0.0002	0.0015	2e-05	5e-05	0.002	0.005	0.0002	0.0015	0.005	0.0015	0.002
二月	109.985	26.1945	湖南	湖南-广西	平等河布龙	Ⅱ	Ⅱ	达标	7.8	0.7	5	0.6	0.168	0.01	0.005	0.025	0.025	0.0002	0.0004	2e-05	5e-05	0.002	0.005	0.0002	0.0015	0.01	0.0015	0.002
二月	110.959	25.0778	湖南	湖南-广西	恭城河黄沙湾	Ⅲ	Ⅱ	达标	9.9	0.6	5	0.4	0.357	0.03	0.005	0.025	0.09	0.0005	0.0038	4e-05	5e-05	0.008	0.01	0.0002	0.0015	0.005	0.0015	0.002
二月	112.855	25.284	湖南	湖南-广东	武水岑水桥	Ⅲ	Ⅲ	达标	9.1	1.7	19	1.2	0.328	0.1	0.006	0.0636	0.25	0.0002	0.0464	2e-05	0.0025	0.006	0.02	0.0002	0.0015	0.005	0.15	0.002
二月	112.96	25.225	湖南	湖南-广东	南花溪明星桥	Ⅲ	Ⅲ	达标	9.3	1.6	21	1.2	0.278	0.06	0.003	0.0636	0.19	0.0002	0.0011	2e-05	0.0008	0.004	0.02	0.0002	0.0015	0.005	0.12	0.002
二月	110.814	22.5822	广东	广东-广西	杨梅河爽底坪	Ⅲ	Ⅱ	达标	10.2	1.4	5	1.5	0.237	0.08	0.005	0.025	0.18	0.0002	0.0004	4e-05	5e-05	0.014	0.005	0.0002	0.0015	0.01	0.0015	0.002
二月	111.025	22.6494	广东	广东-广西	黄华江荷塘	Ⅲ	Ⅱ	达标	9.8	1.2	6	2	0.138	0.04	0.005	0.025	0.36	0.0002	0.0006	5e-05	5e-05	0.004	0.005	0.0002	0.0008	0.02	0.0015	0.009
二月	114.105	22.5326	广东	广东-香港	深圳河罗湖	Ⅳ	劣Ⅴ	不达标	0.2	8.6	29	19.2	7.69	0.474	0.005	0.00108	0.42	0.0002	0.00256	6e-05	5e-05	0.004	0.005	0.003	0.002	0.05	0.16	0.009
二月	113.52	22.161	广东	广东-澳门	洪湾水道横琴大桥	Ⅲ	Ⅳ	不达标	8.66667	2.6	16.6667	1	1.39333	0.11	0.00046	0.025	0.16	0.00052	0.0024	2e-05	5e-05	0.002	0.005	0.0002	0.00233	0.005	0.0015	0.002
二月	113.554	22.1358	广东	广东-澳门	十字门水道红旗	Ⅲ	Ⅴ	不达标	8.8	2.9	11	1	1.89	0.089	0.00164	0.025	0.42	0.00051	0.00168	2e-05	5e-05	0.002	0.005	0.0002	0.004	0.005	0.04	0.002
二月	113.539	22.194	广东	广东-澳门	湾仔水道湾仔	Ⅲ	Ⅴ	不达标	8.06667	2.66667	14	3.06667	1.57667	0.151	7e-05	0.025	0.23667	0.0002	0.00158	2e-05	5e-05	0.002	0.005	0.0002	0.00167	0.005	0.0015	0.002
二月	113.552	22.1758	广东	广东-澳门	澳门附近水域澳氹大桥	Ⅲ	Ⅳ	不达标	8.7	2.9	19.6667	1	1.46	0.124	0.005	0.025	0.47333	0.0002	0.00172	2e-05	5e-05	0.002	0.005	0.0002	0.00233	0.005	0.025	0.00467
二月	111.222	26.1711	广西	广西－湖南	湘江（西源）庙头	Ⅲ	Ⅱ	达标	8.8	1.1	5	1	0.04	0.03	0.005	0.025	0.13	0.0002	0.00015	2e-05	5e-05	0.002	0.005	0.0002	0.0015	0.005	0.0015	0.002
二月	111.283	26.3	广西	广西－湖南	湘江（西源）绿埠头	Ⅲ	Ⅱ	达标	11.5	0.8	/	0.6	0.431	0.01	0.005	0.025	0.17	0.0005	0.0029	2e-05	5e-05	0.005	0.01	0.0002	0.0015	0.005	/	/
二月	110.774	26.2486	广西	广西－湖南	夫夷水大梅头	Ⅲ	Ⅱ	达标	9.1	1	5	0.9	0.16	0.04	0.005	0.025	0.17	0.0002	0.00015	2e-05	5e-05	0.002	0.005	0.0002	0.0015	0.005	0.0015	0.002
二月	106.985	25.3643	广西	广西-贵州	六硐河甲板	Ⅲ	Ⅲ	达标	5	0.833333	11.6667	2.43333	0.538333	0.0133333	0.005	0.0263333	0.586667	0.0002	0.00193333	2e-05	5e-05	0.002	0.005	0.0002	0.0015	0.0133333	0.0015	0.002
二月	105.996	24.1244	广西	广西-云南	驮娘江弄瓦	Ⅲ	Ⅱ	达标	6.61	3.7	12	2.2	0.055	0.04	0.005	0.025	0.109	0.0002	0.00015	2e-05	5e-05	0.009	0.005	0.0002	0.0015	0.03	0.0015	0.002
二月	111.556	23.6372	广西	广西-广东	东安江思留口	Ⅲ	Ⅱ	达标	8.7	1.1	5	1	0.204	0.039	0.005	0.025	0.08333	0.0002	0.00076	2e-05	5e-05	0.002	0.005	0.0002	0.0015	0.005	0.0015	0.002
二月	110.318	21.8925	广西	广西-广东	九洲江石角	Ⅲ	Ⅲ	达标	10.1	1.9	16	3.5	0.176	0.13	0.005	0.025	0.29	0.0002	0.0014	6e-05	5e-05	0.002	0.002	0.0002	0.0023	0.03	0.0015	0.102
二月	110.701	22.2717	广西	广西-广东	罗江长岐	Ⅲ	Ⅴ	不达标	10.5	2	17	6	1.284	0.34	0.005	0.025	0.21	0.0002	0.0011	6e-05	5e-05	0.002	0.003	0.0002	0.0029	0.02	0.0015	0.186
二月	111.151	24.9697	广西	广西-湖南	恭城河大田	Ⅲ	Ⅱ	达标	10	0.7	5	0.5	0.122	0.04	0.005	0.025	0.09	0.0005	0.0032	4e-05	5e-05	0.004	0.01	0.0002	0.0015	0.005	0.0015	0.002
二月	111.803	23.806	广西	广西-广东	贺江白沙	Ⅲ	Ⅱ	达标	8.63333	1.26667	4.33333	1	0.185667	0.048	0.005	0.025	0.16	0.00011	0.00524	2e-05	5e-05	0.002	0.005	0.0002	0.0015	0.005	0.0015	0.002
二月	111.424	23.4728	广西	广西-广东	西江下典口	Ⅲ	Ⅱ	达标	8.86667	1.26667	6.66667	1	0.126667	0.036	0.005	0.025	0.13	0.00012	0.00124	2e-05	5e-05	0.002	0.005	0.0002	0.0015	0.005	0.0015	0.002
二月	107.112	28.8912	重庆	重庆－贵州	藻渡河界牌	Ⅱ	Ⅱ	达标	9.2	1.2	5	0.8	0.06	0.06	0.005	0.025	0.16	0.0002	0.0012	2e-05	5e-05	0.002	0.005	0.0002	0.0015	0.02	0.0015	0.002
二月	108.531	30.4478	重庆	重庆－湖北	磨刀溪建南镇	Ⅱ	Ⅱ	达标	10.4	1.8	5	1	0.152	0.02	0.005	0.025	0.1	0.0002	0.0008	2e-05	5e-05	0.002	0.01	0.0002	0.0015	0.005	0.0015	0.002
二月	105.306	29.6084	重庆	重庆－四川	大清流河平坦镇	Ⅲ	Ⅲ	达标	12.9	5.2	21	1.5	0.107	0.09	0.005	0.025	0.35	0.0002	0.0012	2e-05	5e-05	0.002	0.005	0.0002	0.0015	0.005	0.0015	0.002
二月	108.487	31.7759	重庆	重庆－四川	州河鸡唱	Ⅱ	Ⅱ	达标	10.1	1.5	5	1	0.079	0.03	0.005	0.025	0.13	0.0002	0.0004	2e-05	5e-05	0.002	0.005	0.0002	0.0015	0.005	0.0015	0.002
二月	108.629	28.6518	重庆	重庆－贵州	甘龙河小河	Ⅱ	Ⅱ	达标	10.4	0.9	/	0.25	0.102	0.03	0.005	0.025	0.14	/	0.00015	2e-05	5e-05	0.002	0.005	0.0002	0.0015	/	/	/
二月	109.217	28.75	重庆	重庆－湖南	酉水石堤	Ⅲ	Ⅱ	达标	11.2	1.3	/	0.9	0.215	0.005	0.005	0.025	0.11	/	0.0011	2e-05	5e-05	0.002	0.005	0.0002	0.0015	0.005	/	/
二月	109.283	28.5	重庆	重庆－湖南	花垣河茶洞	Ⅲ	Ⅲ	达标	11.7	1.4	/	0.9	0.847	0.01	0.005	0.025	0.09	0.0002	0.0009	2e-05	5e-05	0.002	0.01	0.0002	0.0015	0.005	0.0015	0.005
二月	108.406	32.072	重庆	重庆－四川	任河钟停	Ⅱ	Ⅱ	达标	10.8	1.5	/	0.25	0.0125	0.04	0.005	0.23	0.1	0.0002	0.00015	2e-05	5e-05	0.006	0.005	0.0002	0.0015	0.005	0.0015	0.005
二月	99.305	28.2378	四川	四川－云南	长江(金沙江)奔子栏	Ⅱ			/	/	/	/	/	/	/	/	/	/	/	/	/	/	/	/	/	/	/	/
二月	101.838	26.0969	四川	四川－云南	长江(金沙江)师庄	Ⅲ	Ⅱ	达标	9.9	1.4	5	1.3	0.138	0.06	0.005	0.025	0.17	0.0002	0.0014	2e-05	0.002	0.002	0.005	0.0002	0.0015	0.01	0.0015	0.002
二月	105.849	29.0139	四川	四川－重庆	长江朱沱	Ⅲ	Ⅱ	达标	10.1	1.4	5	0.6	0.071	0.06	0.005	0.025	0.18	0.0002	0.0019	2e-05	5e-05	0.002	0.005	0.0002	0.0015	0.005	0.0015	0.002
二月	99.722	28.695	四川	四川－云南	许曲上游（洞松）	Ⅱ			/	/	/	/	/	/	/	/	/	/	/	/	/	/	/	/	/	/	/	/
二月	105.611	28.464	四川	四川－贵州	大同河两汇电站	Ⅲ	Ⅰ	达标	12	1.6	5	1.1	0.066	0.02	0.005	0.025	0.07	0.0002	0.0012	2e-05	5e-05	0.002	0.005	0.0002	0.0015	0.03	0.0015	0.002
二月	106.045	28.9585	四川	四川－重庆	塘河塘河	Ⅲ	Ⅰ	达标	10.8	1.7	5	0.9	0.119	0.02	0.005	0.025	0.06	0.0002	0.0012	2e-05	5e-05	0.002	0.005	0.0002	0.0015	0.005	0.0015	0.002
二月	106.812	30.1286	四川	四川－重庆	御临河坛同	Ⅲ	Ⅳ	不达标	8.6	2.9	5	1.4	1.18	0.15	0.005	0.025	0.26	0.0002	0.0015	2e-05	5e-05	0.002	0.005	0.0002	0.0015	0.01	0.0015	0.002
二月	106.988	30.0626	四川	四川－重庆	大洪河大洪河水库	Ⅲ	Ⅲ	达标	9.2	3.4	20	0.9	0.219	0.04	0.005	0.025	0.21	0.0002	0.0012	2e-05	5e-05	0.002	0.005	0.0002	0.0015	0.03	0.0015	0.002
二月	100.982	32.2648	四川	四川－青海	绰斯甲河壤塘	Ⅱ			/	/	/	/	/	/	/	/	/	/	/	/	/	/	/	/	/	/	/	/
二月	105.378	29.645	四川	四川－重庆	大清流河万古	Ⅲ	Ⅲ	达标	12.1	5.3	19	1.2	0.186	0.06	0.005	0.025	0.36	/	0.0013	2e-05	5e-05	0.002	0.005	0.0002	0.0015	0.005	0.05	0.002
二月	105.47	29.2867	四川	四川－重庆	濑溪河分水村（石河）	Ⅲ	Ⅳ	不达标	9.1	5.2	24	1.5	0.388	0.22	0.005	0.025	0.54	0.0002	0.0015	2e-05	5e-05	0.002	0.005	0.0002	0.0015	0.03	0.06	0.002
二月	106.203	30.1793	四川	四川－重庆	嘉陵江古楼（武胜）	Ⅲ	Ⅰ	达标	10.1	1.7	5	0.9	0.142	0.02	0.005	0.025	0.17	0.0002	0.0018	2e-05	5e-05	0.002	0.005	0.0002	0.0015	0.005	0.0015	0.002
二月	104.671	32.9444	四川	四川－甘肃	白水江文县（鹄衣坝）	Ⅱ	Ⅱ	达标	12	0.6	5	0.25	0.194	0.005	0.005	0.025	0.23	0.0002	0.00015	2e-05	5e-05	0.002	0.005	0.0002	0.0015	0.005	0.0015	0.048
二月	106.587	30.3565	四川	四川－重庆	渠江罗渡溪	Ⅲ	Ⅱ	达标	10.4	2	5	1.3	0.19	0.07	0.005	0.025	0.18	0.0002	0.0012	2e-05	5e-05	0.002	0.01	0.0002	0.0015	0.005	0.0015	0.002
二月	105.775	30.3234	四川	四川－重庆	涪江玉溪	Ⅲ	Ⅲ	达标	10.6	2.4	5	1.2	0.325	0.11	0.005	0.025	0.16	0.0002	0.0012	2e-05	5e-05	0.002	0.005	0.0002	0.0015	0.005	0.0015	0.002
二月	105.61	30.1533	四川	四川－重庆	琼江崇龛镇（柏梓镇）	Ⅲ	Ⅲ	达标	9.8	5.7	17	2.6	0.24	0.14	0.005	0.025	0.36	0.0002	0.0012	2e-05	0.002	0.002	0.01	0.0002	0.0015	0.005	0.0015	0.002
二月	108.333	30.1833	四川	四川－陕西	任河大竹河	Ⅲ	Ⅰ	达标	10.1	1.2	5	1	0.145	0.02	0.005	0.025	0.12	0.0002	0.0005	2e-05	5e-05	0.002	0.005	0.0002	0.0015	0.005	0.0015	0.002
二月	102.095	33.96	四川	四川－甘肃	黄河玛曲	Ⅱ	Ⅱ	达标	9.2	1.3	13.7	1.4	0.14	0.02	0.005	0.025	0.08	0.0002	0.0009	2e-05	5e-05	0.002	0.005	0.0002	0.0015	0.005	0.0015	0.002
二月	102.269	33.9921	四川	四川－甘肃	黑河大水	Ⅱ			/	/	/	/	/	/	/	/	/	/	/	/	/	/	/	/	/	/	/	/
二月	103.616	27.0107	贵州	贵州－云南	牛栏江大沙店（江底）	Ⅱ	Ⅱ	达标	10.2	0.6	5	0.8	0.056	0.02	0.005	0.025	0.15	0.0002	0.0011	2e-05	0.002	0.002	0.01	0.0002	0.0015	0.005	0.0015	0.002
二月	104.004	27.4859	贵州	贵州－云南	横江(洛泽河)麻窝电站	Ⅱ	Ⅱ	达标	11.1	0.5	5	1.2	0.029	0.01	0.005	0.025	0.14	0.0002	0.0008	2e-05	0.002	0.002	0.01	0.0002	0.0015	0.005	0.0015	0.002
二月	105.734	28.6153	贵州	贵州－四川	赤水河涟鱼溪	Ⅲ	Ⅱ	达标	11.8	1.7	5	1.2	0.088	0.04	0.005	0.025	0.12	0.0002	0.0014	2e-05	5e-05	0.002	0.005	0.0002	0.0015	0.02	0.0015	0.002
二月	105.927	28.7315	贵州	贵州－四川	习水河虎头	Ⅲ	Ⅱ	达标	11.2	1.9	5	1.5	0.094	0.04	0.005	0.025	0.13	0.0002	0.0013	2e-05	/	0.002	0.005	0.0002	0.0015	0.02	0.0015	0.002
二月	106.852	28.5248	贵州	贵州－重庆	綦江松坎	Ⅲ	Ⅱ	达标	9.5	1.1	5	1.4	0.066	0.04	0.005	0.025	0.14	0.0003	0.0014	2e-05	5e-05	0.002	0.005	0.0002	0.0015	0.02	0.0015	0.002
二月	106.779	28.7534	贵州	贵州－重庆	藻渡河藻渡	Ⅱ	Ⅰ	达标	9.5	1	5	1.5	0.061	0.005	0.005	0.025	0.15	0.0002	0.0013	2e-05	5e-05	0.002	0.005	0.0002	0.0015	0.005	0.0015	0.002
二月	108.502	28.5814	贵州	贵州－重庆	乌江沿河	Ⅱ	Ⅲ	不达标	9.8	1.7	5	0.7	0.051	0.12	0.005	0.025	0.18	0.0002	0.0016	2e-05	5e-05	0.002	0.005	0.0002	0.0015	0.005	0.0015	0.002
二月	108.285	29.1446	贵州	贵州－重庆	乌江鹿角沱	Ⅱ	Ⅲ	不达标	9.2	2.7	5	0.9	0.069	0.11	0.005	0.025	0.17	0.0003	0.0015	2e-05	5e-05	0.002	0.005	0.0002	0.0015	0.005	0.0015	0.002
二月	107.864	29.2104	贵州	贵州－重庆	芙蓉江忠信	Ⅱ	Ⅱ	达标	10.1	1.2	5	0.9	0.075	0.03	0.005	0.025	0.1	0.0003	0.0016	2e-05	5e-05	0.002	0.005	0.0002	0.0015	0.005	0.0015	0.002
二月	108.708	28.327	贵州	贵州－重庆	甘龙河甘龙镇	Ⅱ	Ⅱ	达标	10.5	0.7	5	1	0.18	0.04	0.005	0.025	0.11	0.0002	0.00015	2e-05	5e-05	0.002	0.005	0.0002	0.0015	0.005	0.0015	0.002
二月	109.48	27.0753	贵州	贵州－湖南	沅江金紫	Ⅱ	Ⅱ	达标	11	2.2	/	0.8	0.084	0.09	0.005	0.025	0.32	/	0.0014	2e-05	5e-05	0.002	0.005	0.0002	0.0015	0.005	/	/
二月	109.467	26.2333	贵州	贵州－湖南	仁里河流团	Ⅱ	Ⅱ	达标	12.4	1.9	/	1.2	0.327	0.05	0.005	0.025	0.14	/	0.001	2e-05	5e-05	0.002	0.005	0.0002	0.0015	0.005	/	/
二月	109.008	27.2985	贵州	贵州－湖南	舞水崇滩	Ⅲ	Ⅴ	不达标	11.5	0.9	5	1.5	1.988	0.06	0.005	0.025	0.28	0.0002	0.00015	2e-05	5e-05	0.002	0.005	0.0002	0.0015	0.005	0.0015	0.002
二月	109.41	27.7041	贵州	贵州－湖南	辰水漾头电站	Ⅱ	Ⅳ	不达标	10.6	0.7	5	1.1	1.144	0.09	0.005	0.025	0.17	0.0002	0.00015	2e-05	5e-05	0.002	0.005	0.0002	0.0015	0.005	0.0015	0.002
二月	105.257	24.9381	贵州	贵州-广西	南盘江天生桥	Ⅲ	Ⅳ	不达标	3.3	0.9	16	3.5	0.066	0.1	0.005	0.025	0.56	0.0002	0.004	2e-05	5e-05	0.002	0.005	0.0002	0.0015	0.01	0.0015	0.002
二月	107.055	25.8413	贵州	贵州-广西	曹渡河平里河	Ⅲ	Ⅰ	达标	10.2	1	5	1.2	0.034	0.005	0.005	0.025	0.14	0.0002	0.00015	2e-05	5e-05	0.002	0.005	0.0002	0.0015	0.005	0.0015	0.002
二月	107.194	25.6251	贵州	贵州-广西	六硐河甲茶	Ⅱ	Ⅰ	达标	10.5	1	5	1	0.0125	0.005	0.005	0.025	0.07	0.0002	0.00015	2e-05	5e-05	0.002	0.005	0.0002	0.0015	0.005	0.0015	0.002
二月	108.908	25.7161	贵州	贵州-广西	都柳江石碑	Ⅱ	Ⅱ	达标	7.7	0.966667	5	1.1	0.0923333	0.06	0.005	0.025	0.08	0.0002	0.0005	2e-05	5e-05	0.002	0.005	0.0002	0.000833333	0.01	0.0015	0.002
二月	106.136	24.9467	贵州	贵州-广西	红水河板陈	Ⅲ	Ⅳ	达标	4.86667	1.03333	13.6667	2.86667	0.381667	0.09	0.005	0.025	0.38	0.0002	0.00476667	2e-05	5e-05	0.002	0.005	0.0002	0.0015	0.02	0.0015	0.002
二月	107.741	25.2024	贵州	贵州-广西	打狗河贵江	Ⅱ	Ⅰ	达标	7.9	1.1	7	0.8	0.136	0.02	0.005	0.025	0.07	0.0002	0.0003	2e-05	5e-05	0.002	0.005	0.0002	0.0015	0.01	0.0015	0.002
二月	108.242	25.4256	贵州	贵州-广西	大环江何家寨	Ⅱ	Ⅰ	达标	7.5	0.7	5	0.7	0.109	0.01	0.005	0.025	0.025	0.0002	0.0003	2e-05	5e-05	0.002	0.005	0.0002	0.0004	0.01	0.0015	0.002
二月	108.445	25.4168	贵州	贵州-广西	小环江黄种村	Ⅱ	Ⅰ	达标	7.8	0.6	5	0.8	0.112	0.01	0.005	0.025	0.05	0.0002	0.0003	2e-05	5e-05	0.002	0.005	0.0002	0.0007	0.01	0.0015	0.002
二月	108.109	25.1991	贵州	贵州-广西	社村河新荣甸	Ⅲ	Ⅱ	达标	7.6	0.7	5	0.9	0.159	0.01	0.005	0.025	0.07	0.0002	0.0003	2e-05	5e-05	0.002	0.005	0.0002	0.0009	0.01	0.0015	0.002
二月	100.294	27.6681	云南	云南－四川	长江(金沙江)老火房	Ⅱ			/	/	/	/	/	/	/	/	/	/	/	/	/	/	/	/	/	/	/	/
二月	101.333	26.6167	云南	云南－四川	长江(金沙江)格里坪	Ⅲ	Ⅰ	达标	10	1.7	5	0.9	0.11	0.005	0.005	0.025	0.14	0.0002	0.0018	2e-05	5e-05	0.002	0.005	0.0002	0.0015	0.005	0.0015	0.002
二月	103.042	26.5606	云南	云南－四川	长江(金沙江)华弹（蒙姑）	Ⅲ	Ⅱ	达标	10.6	1.2	/	0.9	0.114	0.08	0.014	/	0.15	/	0.0024	2e-05	5e-05	0.002	0.005	0.0002	0.0015	0.02	0.0015	0.002
二月	104.416	28.634	云南	云南－四川	长江(金沙江)安边铁路大桥	Ⅲ			/	/	/	/	/	/	/	/	/	/	/	/	/	/	/	/	/	/	/	/
二月	99.4797	28.4562	云南	云南－四川	许曲色仓	Ⅱ			/	/	/	/	/	/	/	/	/	/	/	/	/	/	/	/	/	/	/	/
二月	100.454	27.8996	云南	云南－四川	水洛河油米	Ⅱ			/	/	/	/	/	/	/	/	/	/	/	/	/	/	/	/	/	/	/	/
二月	100.858	27.3199	云南	云南－四川	宁蒗河包都镇	Ⅲ	Ⅱ	达标	12.1	1.5	/	1.4	0.085	0.06	0.005	0.025	0.09	0.0002	0.0023	2e-05	5e-05	0.002	0.005	0.0002	0.002	0.005	0.0015	0.002
二月	101.371	26.803	云南	云南－四川	三源河糖房	Ⅱ			/	/	/	/	/	/	/	/	/	/	/	/	/	/	/	/	/	/	/	/
二月	103.733	26.5	云南	云南－贵州	牛栏江黄梨树	Ⅱ	Ⅰ	达标	11.1	0.5	5	1.6	0.053	0.02	0.005	0.025	0.16	0.0002	0.0012	2e-05	0.001	0.002	0.01	0.0002	0.0015	0.005	0.0015	0.002
二月	104.415	28.6184	云南	云南－四川	横江横江水富	Ⅲ	Ⅱ	达标	11.2	0.8	5	1.5	0.046	0.03	0.005	0.025	0.12	0.0002	0.0009	2e-05	0.001	0.002	0.01	0.0002	0.0015	0.005	0.0015	0.002
二月	105.011	28.035	云南	云南－四川	南广河新田（罗渡）	Ⅲ	Ⅱ	达标	11.2	0.9	5	1.3	0.047	0.06	0.005	0.025	0.12	0.0002	0.0009	2e-05	0.002	0.002	0.01	0.0002	0.0015	0.005	0.0015	0.002
二月	105.377	28.0946	云南	云南－四川	永宁河（清水河）两河	Ⅱ	Ⅱ	达标	11.3	0.6	5	1.8	0.059	0.02	0.005	0.025	0.11	0.0002	0.0018	2e-05	0.002	0.002	0.01	0.0002	0.0015	0.005	0.0015	0.002
二月	105.615	23.3175	云南	云南-广西	百南河那全	Ⅱ	Ⅱ	达标	6.79	3.4	11	2.3	0.031	0.02	0.005	0.025	0.111	0.0002	0.00015	2e-05	5e-05	0.002	0.005	0.0002	0.0015	0.02	0.0015	0.002
二月	104.492	24.6576	云南	云南-广西	南盘江八大河	Ⅲ	Ⅱ	达标	8.4	2	4.3	1.1	0.09	0.045	0.005	0.025	0.053	0.0002	0.0032	2e-05	5e-05	0.002	0.005	0.0002	0.0015	0.005	0.0015	0.002
二月	104.486	24.6505	云南	云南-广西	清水江清水江大桥	Ⅱ	Ⅱ	达标	8.4	1.2	3.7	0.8	0.093	0.046	0.005	0.025	0.071	0.0002	0.0024	2e-05	5e-05	0.002	0.005	0.0002	0.0015	0.005	0.0015	0.002
二月	104.335	26.6309	云南	云南-贵州	可渡河同兴	Ⅲ	Ⅱ	达标	9.5	1.7	7.2	1	0.155	0.059	0.005	0.025	0.066	0.0002	0.0003	2e-05	5e-05	0.002	0.005	0.0002	0.0015	0.005	0.0015	0.002
二月	105.521	24.0123	云南	云南-广西	西洋江那柳	Ⅱ	Ⅰ	达标	9	1.4	1.8	1.2	0.106	0.014	0.005	0.025	0.1	0.0002	0.0003	2e-05	5e-05	0.002	0.005	0.0002	0.0015	0.01	0.03	0.002
二月	104.707	25.294	云南	云南-贵州	黄泥河新村	Ⅲ	Ⅰ	达标	9.7	0.8	12	2.6	0.089	0.005	0.005	0.025	0.32	0.0002	0.0004	2e-05	5e-05	0.002	0.005	0.0002	0.0015	0.02	0.0015	0.002
二月	104.712	25.2705	云南	云南-贵州	北盘江电厂小桥	Ⅲ	Ⅲ	达标	5.2	1.2	15	3.8	0.088	0.005	0.005	0.025	0.55	0.0002	0.0023	2e-05	5e-05	0.002	0.005	0.0002	0.0015	0.04	0.0015	0.002
二月	104.506	26.0569	云南	云南-贵州	拖长江小云尚大桥	Ⅲ	Ⅳ	不达标	9.4	3	26	5.7	0.378	0.08	0.005	0.025	0.43	0.0002	0.0012	2e-05	5e-05	0.002	0.005	0.0002	0.0015	0.03	0.0015	0.002
二月	105.014	24.4199	云南	云南-广西	驮娘江底先	Ⅲ	Ⅱ	达标	7.3	0.8	12	2.6	0.389	0.1	0.005	0.025	0.44	0.0002	0.0036	2e-05	5e-05	0.002	0.005	0.0002	0.0015	0.02	0.0015	0.002
二月	106.156	23.9054	云南	云南-广西	谷拉河罗村口	Ⅲ	Ⅱ	达标	6.88	3.5	12	2.4	0.055	0.04	0.005	0.025	0.107	0.0002	0.00015	2e-05	5e-05	0.002	0.005	0.0002	0.0015	0.03	0.0015	0.002
二月	98.7853	28.5561	西藏	西藏－云南	澜沧江溜筒江	Ⅱ	Ⅰ	达标	7.9	0.7	/	0.25	0.035	0.01	0.005	0.025	0.31	0.0002	0.021	2e-05	5e-05	0.002	0.005	0.0002	0.0015	0.005	0.0015	0.002
二月	98.6119	28.035	西藏	西藏－云南	怒江青拉桶	Ⅱ			/	/	/	/	/	/	/	/	/	/	/	/	/	/	/	/	/	/	/	/
二月	98.2363	28.1985	西藏	西藏－云南	独龙江南代	Ⅱ			/	/	/	/	/	/	/	/	/	/	/	/	/	/	/	/	/	/	/	/
二月	106.75	34.4667	陕西	陕西－甘肃	嘉陵江两河口	Ⅱ	Ⅱ	达标	10.5	1.2	10	0.25	0.176	0.03	0.005	0.025	0.21	0.0002	0.00015	2e-05	5e-05	0.004	0.005	0.0002	0.0015	0.005	0.0015	0.024
二月	106.467	33.8328	陕西	陕西－四川	嘉陵江燕子砭	Ⅲ	Ⅱ	达标	11.2	1.1	5	1.1	0.26	0.04	0.005	0.025	0.28	0.0002	0.00015	2e-05	5e-05	0.002	0.005	0.0002	0.0015	/	/	/
二月	107.718	32.2031	陕西	陕西－四川	月滩河竹峪	Ⅱ	Ⅰ	达标	9.4	1	5	0.7	0.12	0.02	0.005	0.025	0.28	0.0002	0.00015	2e-05	5e-05	0.002	0.005	0.0002	0.0015	/	/	/
二月	107.184	32.3781	陕西	陕西－四川	小通江楼子	Ⅱ	Ⅰ	达标	9.6	0.8	5	0.7	0.05	0.01	0.005	0.025	0.12	0.0002	0.00015	2e-05	5e-05	0.002	0.005	0.0002	0.0015	/	/	/
二月	109.833	32.8833	陕西	陕西－湖北	汉江兰滩	Ⅱ	Ⅱ	达标	10.3	2.3	/	2.1	0.05	0.03	0.005	0.025	0.2	0.0002	0.0008	2e-05	5e-05	0.002	0.005	0.0002	0.0015	0.005	0.0015	0.002
二月	110.117	32.8167	陕西	陕西－湖北	汉江白河	Ⅱ	Ⅱ	达标	10.9	1.8	/	2.4	0.046	0.03	0.005	0.025	0.12	0.0002	0.0005	2e-05	5e-05	0.002	0.005	0.0002	0.0015	0.005	0.0015	0.002
二月	109.9	33.3	陕西	陕西－湖北	金钱河南宽坪	Ⅱ	Ⅱ	达标	11.5	1.1	/	2.7	0.0125	0.04	0.005	0.025	0.19	0.0002	0.0008	2e-05	5e-05	0.002	0.01	0.0002	0.0015	0.005	0.0015	0.002
二月	110.037	33.1547	陕西	陕西－湖北	金钱河上津	Ⅱ	Ⅰ	达标	11.9	1.1	/	2	0.0125	0.02	0.005	0.025	0.11	0.0002	0.0004	2e-05	5e-05	0.002	0.005	0.0002	0.0015	0.005	0.0015	0.002
二月	110.35	33.2	陕西	陕西－湖北	天河照川	Ⅱ	Ⅰ	达标	11.7	0.6	/	2	0.0125	0.01	0.005	0.025	0.15	0.0002	0.0013	2e-05	5e-05	0.002	0.005	0.0002	0.0015	0.005	0.0015	0.002
二月	109.716	32.1897	陕西	陕西－湖北	堵河鄂坪	Ⅱ	Ⅰ	达标	9.3	1.1	/	1.1	0.026	0.02	0.005	0.025	0.13	0.0002	0.0011	2e-05	5e-05	0.002	0.005	0.0002	0.0015	0.005	0.0015	0.002
二月	111.013	33.2542	陕西	陕西－河南	丹江荆紫关	Ⅱ	Ⅱ	达标	11.8	2.8	/	3	0.356	0.04	0.005	0.025	0.1	0.0002	0.0008	2e-05	5e-05	0.002	0.005	0.0002	0.0015	0.005	0.0015	0.002
二月	110.967	33.2833	陕西	陕西－河南	丹江湘河	Ⅱ	Ⅱ	达标	12.2	1.1	/	2.2	0.172	0.04	0.005	0.025	0.14	0.0002	0.00015	2e-05	5e-05	0.002	0.005	0.0002	0.0015	0.005	0.0015	0.002
二月	110.91	33.1344	陕西	陕西－湖北	滔河滔河水库	Ⅱ	Ⅰ	达标	11.4	2	/	1.8	0.0125	0.01	0.005	0.025	0.11	0.0002	0.0013	2e-05	5e-05	0.002	0.005	0.0002	0.0015	0.005	0.0015	0.002
二月	108.485	37.6942	陕西	陕西－内蒙古	无定河城河公路桥	Ⅲ	Ⅱ	达标	13.2	3.3	15.3	1.6	0.06	0.05	0.005	0.025	0.46	0.0002	0.0006	3e-05	5e-05	0.002	0.005	0.0002	0.0015	/	0.0015	0.002
二月	110.357	34.5245	陕西	陕西－河南	双桥河三河口桥	Ⅴ	劣Ⅴ	不达标	11.1	3.2	9	1	0.53	0.06	0.07	0.025	0.4	0.0002	0.0007	0.00124	5e-05	0.002	0.4	0.0002	0.0015	0.04	0.1	0.002
二月	110.631	34.0107	陕西	陕西－河南	洛河马沟	Ⅲ	Ⅱ	达标	10.8	0.5	5	1	0.04	0.02	0.005	0.025	0.36	0.0002	0.0007	2e-05	5e-05	0.002	0.005	/	/	0.005	0.0015	0.002
二月	106.079	33.5736	甘肃	甘肃－陕西	嘉陵江白水江	Ⅱ	Ⅰ	达标	10.7	1.3	5	0.9	0.05	0.02	0.005	0.025	0.21	0.0002	0.00015	2e-05	5e-05	0.002	0.005	0.0002	0.0015	/	/	/
二月	106.083	33.95	甘肃	甘肃－陕西	长丰河封家坝	Ⅲ	Ⅱ	达标	12.9	1.3	5	0.25	0.235	0.02	0.005	0.025	0.23	0.0002	0.00015	2e-05	5e-05	0.002	0.005	0.0002	0.0015	0.005	0.0015	0.056
二月	105.904	33.5292	甘肃	甘肃－陕西	西汉水西淮坝	Ⅲ	Ⅱ	达标	10.7	1.2	5	0.8	0.17	0.02	0.005	0.025	0.25	0.0002	0.00015	2e-05	5e-05	0.002	0.005	0.0002	0.0015	/	/	/
二月	105.517	32.7667	甘肃	甘肃－四川	白龙江姚渡	Ⅲ	Ⅱ	达标	9.3	1.5	/	0.25	0.0125	0.09	0.014	0.025	0.27	0.0002	0.0006	2e-05	5e-05	0.002	0.005	0.0002	0.0015	0.005	0.0015	0.002
二月	105.042	37.4464	甘肃	甘肃－宁夏	黄河下河沿	Ⅲ	Ⅱ	达标	10.1	1.9	7.5	1.2	0.37	0.02	0.005	0.025	0.27	0.0002	0.0023	2e-05	5e-05	0.002	0.005	0.0002	0.0015	0.005	0.0015	0.002
二月	102.868	36.5107	甘肃	甘肃－青海	大通河享堂	Ⅲ	Ⅱ	达标	9.1	2.2	13	2.4	0.14	0.01	0.005	0.025	0.16	0.0002	0.0016	1e-05	5e-05	0.004	0.005	0.0002	0.0015	0.005	0.0015	0.002
二月	106.338	34.5179	甘肃	甘肃－陕西	渭河太碌	Ⅲ	Ⅲ	达标	9.1	1.8	17.6	0.25	0.59	0.19	0.005	0.025	0.52	0.0002	0.001	2e-05	5e-05	0.024	0.005	0.0002	0.0015	0.005	0.0015	0.002
二月	106.526	34.4951	甘肃	甘肃－陕西	渭河拓石	Ⅲ	Ⅲ	达标	9.5	1.9	16.7	1.3	0.99	0.04	0.005	0.025	0.4	0.0002	0.00015	2e-05	5e-05	0.002	0.005	0.0002	0.0015	0.005	0.0015	0.002
二月	106.716	34.3708	甘肃	甘肃－陕西	渭河仙龙	Ⅲ	Ⅲ	达标	9.6	1.8	16.3	1.2	0.97	0.07	0.005	0.025	0.46	0.0002	0.00015	2e-05	5e-05	0.002	0.005	0.0002	0.0015	0.005	0.0015	0.002
二月	106.503	34.81	甘肃	甘肃－陕西	通关河花园头	Ⅲ	Ⅱ	达标	9.8	1.3	10.8	0.25	0.13	0.02	0.005	0.025	0.33	0.0002	0.0008	2e-05	5e-05	0.01	0.005	0.0002	0.0015	0.005	0.0015	0.002
二月	106.436	34.5396	甘肃	甘肃－陕西	通关河凤阁岭	Ⅲ	Ⅱ	达标	9.7	1.4	5	1	0.38	0.01	0.005	0.025	0.02	0.0002	0.00015	2e-05	5e-05	0.002	0.005	0.0002	0.0015	0.005	0.0015	0.002
二月	107.72	35.1867	甘肃	甘肃－陕西	黑河张河桥	Ⅲ	Ⅲ	达标	13.8	1.2	11.3	0.25	0.72	0.03	0.005	0.025	0.47	0.0002	0.0004	2e-05	5e-05	0.011	0.005	0.0002	0.0015	0.005	0.0015	0.002
二月	107.941	35.2694	甘肃	甘肃－陕西	泾河政平	Ⅲ	劣Ⅴ	不达标	9.5	2.1	22	2.1	3.83	0.15	0.005	0.025	0.96	0.0002	0.0003	2e-05	5e-05	0.024	0.005	0.0002	0.0015	0.005	0.07	0.002
二月	108.213	35.3188	甘肃	甘肃－甘肃	四郎河罗川	Ⅲ	Ⅱ	达标	11.1	2.4	10.3	0.25	0.21	0.04	0.005	0.025	0.51	0.0002	0.0003	2e-05	5e-05	0.015	0.005	0.0002	0.0015	0.005	0.0015	0.002
二月	97.2333	33.0167	青海	青海－四川	长江直门达	Ⅱ			/	/	/	/	/	/	/	/	/	/	/	/	/	/	/	/	/	/	/	/
二月	101.119	32.6349	青海	青海－四川	岷江－大渡河幸福桥（达吉）	Ⅱ			/	/	/	/	/	/	/	/	/	/	/	/	/	/	/	/	/	/	/	/
二月	101.566	32.9892	青海	青海－四川	克柯河阿坝	Ⅱ			/	/	/	/	/	/	/	/	/	/	/	/	/	/	/	/	/	/	/	/
二月	97.1833	31.1333	青海	青海－西藏	昂曲昌都预制厂	Ⅱ	Ⅱ	达标	8.6	0.6	/	/	0.172	0.005	0.005	0.025	0.1	0.0002	0.0092	2e-05	5e-05	0.002	0.005	/	/	/	/	/
二月	102.758	35.842	青海	青海－甘肃	黄河大河家	Ⅱ	Ⅱ	达标	8.8	1.6	9.3	1.8	0.07	0.01	0.005	0.025	0.13	0.0002	0.0015	2e-05	5e-05	0.002	0.005	0.0002	0.0015	0.005	0.0015	0.002
二月	102.84	36.3361	青海	青海－甘肃	湟水东垣村	Ⅳ	Ⅳ	达标	9.8	2.1	10	4.3	0.77	0.19	0.005	0.025	0.23	0.0002	0.0002	2e-05	5e-05	0.007	0.005	0.0002	0.0015	0.005	0.0015	0.002
二月	103.346	36.1226	青海	青海－甘肃	湟水湟水桥	Ⅳ	Ⅳ	达标	8.4	3.1	19	3.5	1.05	0.1	0.005	0.025	0.23	0.0002	0.0019	1e-05	5e-05	0.011	0.005	0.0002	0.0015	0.005	0.0015	0.002
二月	102.5	36.95	青海	青海－甘肃	大通河天堂寺	Ⅲ	Ⅱ	达标	9	1.1	6	1.3	0.07	0.01	0.005	0.025	0.13	0.0002	0.0008	3e-05	5e-05	0.002	0.005	0.0002	0.0015	0.005	0.0015	0.002
二月	106.744	39.3907	宁夏	宁夏－内蒙古	黄河麻黄沟	Ⅲ	Ⅱ	达标	10.4	2	9	1.5	0.5	0.05	0.005	0.025	0.34	0.0003	0.0027	2e-05	5e-05	0.002	0.005	0.0002	0.0015	0.005	0.0015	0.002
二月	105.75	35.5634	宁夏	宁夏－甘肃	葫芦河郭罗	Ⅲ	Ⅲ	达标	9.4	1.6	21.6	3.5	0.12	0.005	0.005	0.025	0.76	0.0002	0.0003	2e-05	5e-05	0.009	0.005	0.0002	0.0015	0.005	0.0015	0.002
二月	105.826	35.5543	宁夏	宁夏－甘肃	渝河王恒	Ⅲ	Ⅲ	达标	10.4	2.6	13	1.4	0.79	0.02	0.005	0.025	0.62	0.0002	0.00015	2e-05	5e-05	0.002	0.005	0.0002	0.0015	0.02	0.0015	0.002
二月	106.483	35.4836	宁夏	宁夏－甘肃	泾河东梁	Ⅲ	Ⅱ	达标	12	1.6	5	1.6	0.09	0.005	0.005	0.025	0.41	0.0002	0.00015	2e-05	5e-05	0.002	0.005	0.0002	0.0015	0.01	0.0015	0.002
二月	106.831	35.728	宁夏	宁夏－甘肃	洪河庞沟	Ⅲ	Ⅱ	达标	14	2.7	12	1.8	0.23	0.06	0.005	0.025	0.86	0.0002	0.00015	2e-05	5e-05	0.002	0.005	0.0002	0.0015	0.005	0.0015	0.002
二月	106.906	35.7902	宁夏	宁夏－甘肃	茹河麻子沟	Ⅳ	Ⅳ	达标	12.8	3.9	14	2.4	0.39	0.16	0.005	0.025	1.12	0.0002	0.00015	2e-05	5e-05	0.002	0.005	0.0002	0.0015	0.005	0.0015	0.002
三月	117.039	40.1005	北京	北京-河北	泃河东店	Ⅳ	Ⅲ	达标	12.6	3.2	20	1	0.482	0.14	0.005	0.025	0.75	0.0002	0.0023	2e-05	5e-05	0.014	0.005	0.0002	0.0015	/	0.0015	0.002
三月	116.749	40.0622	北京	北京-河北	潮白河苏庄（苏庄桥）	Ⅳ			/	/	/	/	/	/	/	/	/	/	/	/	/	/	/	/	/	/	/	/
三月	116.963	39.7831	北京	北京-河北	潮白河赶水坝闸（赶水坝）	Ⅳ	Ⅴ	不达标	14.2	6.6	31.2	1	1.91	0.11	0.00247	0.00495	0.44	0.0004	0.0004	2e-05	5e-05	0.006	0.005	0.005	0.0015	/	0.0015	0.002
三月	116.883	39.7358	北京	北京-河北	凤港减河凤港减河公路桥	Ⅳ			/	/	/	/	/	/	/	/	/	/	/	/	/	/	/	/	/	/	/	/
三月	116.893	39.6667	北京	北京-天津	港沟河(北京排污河)里老闸（里老节制闸）	Ⅳ	劣Ⅴ	不达标	8.2	4.9	17.5	1	2.96	0.21	0.00243	0.00891	0.47	0.0007	0.0008	2e-05	5e-05	0.006	0.00011	0.007	0.0015	/	0.006	0.002
三月	116.908	39.7683	北京	北京-河北	北运河杨洼闸	Ⅳ	Ⅴ	不达标	6.7	6.5	33	1	1.45	0.13	0.00214	0.00644	0.38	0.0002	0.0006	4e-05	5e-05	0.002	9e-05	0.006	0.0015	/	0.0015	0.002
三月	116.951	39.6856	北京	北京-天津	北运河土门楼(北)(闸下)	Ⅳ	Ⅴ	不达标	14.9	5.7	24.3	1	1.79	0.15	0.00245	0.00785	0.42	0.0002	0.0008	4e-05	5e-05	0.002	0.00012	0.005	0.0015	/	0.0015	0.002
三月	116.148	39.5803	北京	北京-河北	小清河八间房	Ⅳ	Ⅳ	达标	3.7	5.6	23	1	0.37	0.03	0.00354	0.00974	0.33	0.0006	0.0004	2e-05	5e-05	0.012	0.0001	0.004	0.0015	/	0.0015	0.002
三月	115.69	39.5822	北京	北京-河北	拒马河张坊	Ⅲ	Ⅰ	达标	13.6	1.3	5	1	0.04	0.02	0.00063	0.00135	0.16	0.0002	0.00015	2e-05	5e-05	0.006	0.005	0.003	0.0015	/	0.0015	0.002
三月	116.095	39.5778	北京	北京-河北	琉璃河祖村	Ⅳ	Ⅴ	不达标	4.1	6.9	32	1	1.01	0.07	0.00351	0.05543	0.4	0.0005	0.0006	2e-05	5e-05	0.012	0.0001	0.003	0.0015	/	0.0015	0.002
三月	117.345	40.1636	天津	天津-北京	泃河罗汉石	Ⅲ			/	/	/	/	/	/	/	/	/	/	/	/	/	/	/	/	/	/	/	/
三月	117.145	39.9481	河北	河北-天津	泃河桑梓红旗闸	Ⅲ			/	/	/	/	/	/	/	/	/	/	/	/	/	/	/	/	/	/	/	/
三月	117.27	39.8275	河北	河北-天津	泃河宝平公路桥	Ⅳ	劣Ⅴ	不达标	12	12	132	7.8	16.4	2.52	0.005	0.025	1.09	0.0002	0.0255	2e-05	5e-05	0.041	0.005	0.0002	0.0015	/	0.0015	0.002
三月	117.748	40.0417	河北	河北-天津	州河(沙河)沙河桥	Ⅲ	Ⅱ	达标	13.9	2.5	5	1	0.38	0.1	0.005	0.025	0.61	0.0008	0.0023	2e-05	5e-05	0.007	0.005	0.0002	0.0015	/	0.0015	0.002
三月	117.742	40.0136	河北	河北-天津	黎河黎河桥	Ⅱ	Ⅱ	达标	15.1	2.4	5	1	0.363	0.08	0.005	0.025	0.21	0.0002	0.0012	2e-05	5e-05	0.018	0.005	0.0002	0.0015	/	0.0015	0.002
三月	117.644	40.0858	河北	河北-天津	淋河淋河桥	Ⅱ	劣Ⅴ	不达标	14.5	7.4	20	1	1.466	0.39	0.005	0.025	0.28	0.0002	0.0032	2e-05	5e-05	0.139	0.005	0.0002	0.0015	/	0.0015	0.002
三月	117.735	39.6072	河北	河北-天津	还乡河小赵官庄节制闸	Ⅳ	劣Ⅴ	不达标	13.1	6.9	84	4.4	0.377	0.19	0.005	0.025	0.91	0.0037	0.007	2e-05	5e-05	0.03	0.005	0.0002	0.0015	/	0.0015	0.002
三月	116.138	40.6857	河北	河北-北京	白河下堡（后城）	Ⅱ	Ⅱ	达标	10.4	1.4	5	1	0.49	0.09	0.00077	0.025	0.43	0.0002	0.00015	2e-05	5e-05	0.005	0.005	0.003	0.0015	/	0.0015	0.002
三月	116.41	40.7697	河北	河北-北京	黑河四道甸	Ⅱ	Ⅱ	达标	13.8	1.3	5	1	0.02	0.08	0.00074	0.00123	0.49	0.0002	0.00015	2e-05	5e-05	0.005	0.005	0.0002	0.0015	/	0.0015	0.002
三月	116.605	40.9858	河北	河北-北京	汤河大草坪	Ⅱ	Ⅳ	不达标	10.4	1.2	5	1	0.03	0.05	0.00056	0.025	1.4	0.0002	0.00015	2e-05	5e-05	0.005	0.005	0.004	0.0015	/	0.0015	0.002
三月	117.166	40.7078	河北	河北-北京	潮河古北口	Ⅱ	Ⅱ	达标	10.9	1.9	5	1	0.11	0.02	0.00101	0.00116	0.38	0.0002	0.00015	2e-05	5e-05	0.004	0.005	0.01	0.0015	/	0.0015	0.002
三月	117.593	39.7344	河北	河北-天津	蓟运河新安镇	Ⅳ			/	/	/	/	/	/	/	/	/	/	/	/	/	/	/	/	/	/	/	/
三月	117.718	39.5222	河北	河北-天津	蓟运河江洼口大桥	Ⅳ	劣Ⅴ	不达标	18.1	7.9	76	5.1	1.45	0.31	0.005	0.025	0.74	0.0002	0.0086	2e-05	5e-05	0.04	0.005	0.0002	0.0015	/	0.0015	0.002
三月	117.127	39.7386	河北	河北-天津	潮白新河（引泃入潮）大套桥	Ⅳ	劣Ⅴ	不达标	13.8	6.4	31.6	1	3.58	0.27	0.00219	0.00519	0.47	0.0006	0.0003	4e-05	5e-05	0.009	0.005	0.006	0.0015	/	0.0015	0.002
三月	117.708	39.5595	河北	河北-天津	双城河双城闸	Ⅳ	劣Ⅴ	不达标	12.3	7.6	92	4.1	0.855	0.22	0.005	0.025	0.72	0.0002	0.0086	2e-05	5e-05	0.02	0.005	0.0002	0.0015	/	0.0015	0.002
三月	116.854	39.3763	河北	河北-天津	永定河罗古判村	Ⅳ	劣Ⅴ	不达标	4	7.3	28.8	1	3.07	0.15	0.00268	0.02899	0.88	0.0006	0.0012	2e-05	5e-05	0.018	0.005	0.005	0.0015	/	0.0015	0.002
三月	115.505	39.6553	河北	河北-北京	拒马河大沙地	Ⅲ	Ⅰ	达标	13.3	1.2	5	1	0.04	0.02	0.00081	0.0009	0.2	0.0004	0.00015	2e-05	5e-05	0.002	0.005	0.003	0.0015	/	0.0015	0.002
三月	116.687	39.0125	河北	河北-天津	大清河安里屯	Ⅲ	劣Ⅴ	不达标	9.2	7.3	37.1	1	3.07	0.05	0.00454	0.00844	1.46	0.0002	0.0009	2e-05	5e-05	0.004	9e-05	0.045	0.0015	/	0.0015	0.002
三月	117.078	38.6886	河北	河北-天津	青静黄排水渠团瓢桥	Ⅲ	劣Ⅴ	不达标	8.3	11.8	65.2	3.4	2.37	0.12	0.01238	0.02341	0.76	0.0002	0.0033	4e-05	5e-05	0.013	0.005	0.006	0.0015	/	0.0015	0.002
三月	117.253	38.6	河北	河北-天津	子牙新河翟庄子桥（阎辛庄）	Ⅳ	劣Ⅴ	不达标	8.8	7.3	27.8	2.3	12.7	0.15	0.00693	0.003	0.99	0.0002	0.0007	2e-05	5e-05	0.017	0.005	0.008	0.0015	/	0.008	0.002
三月	116.74	38.7408	河北	河北-天津	子牙河群英闸	Ⅳ	Ⅴ	不达标	7.7	6.6	30.7	1	0.15	0.04	0.00515	0.00368	0.61	0.0002	0.001	2e-05	5e-05	0.005	0.005	0.004	0.0015	/	0.0015	0.002
三月	117.265	38.5828	河北	河北-天津	北排水河翟庄子北桥	Ⅳ	劣Ⅴ	不达标	8.4	15.5	67	6	2.02	0.23	0.04616	0.00667	0.44	0.0002	0.0049	2e-05	5e-05	0.025	0.005	0.009	0.0015	/	0.0015	0.002
三月	117.263	38.5642	河北	河北-天津	沧浪渠翟庄子南（翟庄子南桥）	Ⅳ	Ⅳ	达标	10.2	6.9	29.1	1	0.84	0.06	0.01681	0.00494	1.06	0.0008	0.0011	2e-05	5e-05	0.015	0.005	0.004	0.0015	/	0.005	0.002
三月	113.885	36.3586	河北	河北-河南	清漳河合漳	Ⅲ	Ⅱ	达标	11.6	1.3	5	2.1	0.189	0.1	0.017	0.044	0.29	0.0002	0.0008	2e-05	5e-05	0.002	0.005	0.0002	0.0015	/	0.059	0.002
三月	116.87	38.7033	河北	河北-天津	南运河九宣闸	Ⅱ			/	/	/	/	/	/	/	/	/	/	/	/	/	/	/	/	/	/	/	/
三月	115.276	36.4967	河北	河北-山东	漳卫河(卫运河)秤钩湾	Ⅲ	Ⅴ	不达标	15.6	7.4	39.1	6.9	0.356	0.13	0.014	0.027	0.68	0.0002	0.0011	2e-05	5e-05	0.002	0.005	0.0002	0.0015	/	0.093	0.025
三月	115.695	36.8622	河北	河北-山东	漳卫河(卫运河)临清大桥（临清）	Ⅲ	Ⅴ	不达标	11.8	6.5	39.1	5.3	0.671	0.07	0.013	0.017	0.78	0.0002	0.0018	2e-05	5e-05	0.002	0.005	0.002	0.0015	/	0.107	0.018
三月	115.777	36.9994	河北	河北-山东	漳卫河(卫运河)油坊桥	Ⅲ	劣Ⅴ	不达标	10.9	7.5	63.2	8.1	1.05	0.06	0.016	0.01	1.57	0.0009	0.0012	2e-05	5e-05	0.002	0.005	0.0002	0.0015	/	0.14	0.008
三月	116.561	37.605	河北	河北-山东	漳卫河玉泉庄桥	Ⅳ	劣Ⅴ	不达标	18.1	11.4	46.6	8.5	0.834	0.16	0.005	0.118	3.26	0.0002	0.0014	2e-05	5e-05	0.002	0.005	0.002	0.002	/	0.174	0.011
三月	116.67	37.7264	河北	河北-山东	漳卫河王营盘	Ⅳ	Ⅴ	不达标	17.7	11.2	28.6	7.1	0.727	0.12	0.012	0.096	1.24	0.0002	0.0015	2e-05	5e-05	0.002	0.005	0.002	0.0015	/	0.154	0.012
三月	117.585	38.0703	河北	河北-山东	漳卫河辛集（辛集闸）	Ⅳ	劣Ⅴ	不达标	14.6	9.9	115	7.8	0.6	0.06	0.004	0.009	0.68	0.0002	0.0069	2e-05	5e-05	0.002	0.005	0.002	0.0015	/	0.17	0.002
三月	115.465	36.2147	河北	河北-山东	马颊河沙王庄	Ⅳ			/	/	/	/	/	/	/	/	/	/	/	/	/	/	/	/	/	/	/	/
三月	118.002	42.3279	河北	河北-内蒙古	阴河张家湾	Ⅲ			/	/	/	/	/	/	/	/	/	/	/	/	/	/	/	/	/	/	/	/
三月	118.825	41.3683	河北	河北-内蒙古	老哈河牛家窑	Ⅲ	Ⅲ	达标	9.6	1.2	8.9	1.1	0.0125	0.185	0.005	0.025	0.34	0.0002	0.00015	2e-05	5e-05	0.002	0.005	0.0002	0.0015	0.005	0.05	0.002
三月	113.899	39.9922	山西	山西-河北	桑干河东册田村北桥	Ⅲ			/	/	/	/	/	/	/	/	/	/	/	/	/	/	/	/	/	/	/	/
三月	114.435	39.2997	山西	山西-河北	唐河水堡	Ⅲ	Ⅱ	达标	10.8	1.4	5	1	0.07	0.09	0.00076	0.025	0.22	0.0005	0.0004	2e-05	5e-05	0.013	0.005	0.002	0.0015	/	0.0015	0.002
三月	113.537	38.4208	山西	山西-河北	滹沱河阎家庄大桥（闫家庄大桥）	Ⅲ	Ⅱ	达标	12.2	1.8	5	1	0.04	0.06	0.00135	0.00094	0.4	0.0004	0.00015	2e-05	5e-05	0.002	0.005	0.006	0.0015	/	0.0015	0.002
三月	114.05	37.7161	山西	山西-河北	冶河王寨村西	Ⅲ	Ⅱ	达标	10.8	1	5	1.3	0.046	0.01	0.021	0.042	0.24	0.0002	0.0006	2e-05	5e-05	0.002	0.005	0.002	0.0015	/	0.053	0.002
三月	113.909	37.9739	山西	山西-河北	绵河地都	Ⅲ	Ⅱ	达标	11.5	1.1	5	2.1	0.077	0.02	0.013	0.036	0.5	0.0002	0.0007	2e-05	5e-05	0.002	0.005	0.0002	0.0015	/	0.061	0.002
三月	113.51	36.7956	山西	山西-河北	清漳河（漳西渠、漳北渠）麻田	Ⅲ	Ⅱ	达标	10.8	1.1	5	1.1	0.062	0.02	0.012	0.047	0.22	0.0002	0.0009	2e-05	5e-05	0.002	0.005	0.002	0.0015	/	0.042	0.002
三月	111.858	35.0683	山西	山西－河南	黄河南村	Ⅲ	Ⅲ	达标	6	2.4	11.5	1.8	0.66	0.08	0.003	0.003	0.56	0.0002	0.0026	2e-05	5e-05	/	0.0011	/	0.0014	0.005	0.0015	0.002
三月	112.304	40.2404	山西	山西－内蒙古	红河杀虎口	Ⅲ	Ⅲ	达标	9	4.4	12.9	3	0.1	0.03	0.005	0.025	0.49	/	0.0013	2e-05	5e-05	0.002	0.005	0.0002	0.0015	/	/	/
三月	112.635	35.2836	山西	山西－河南	沁河拴驴泉坝下	Ⅲ	Ⅰ	达标	12.2	1.2	5	1.1	0.09	0.02	0.005	0.025	0.28	0.0002	0.0002	2e-05	5e-05	0.002	0.005	/	/	0.005	0.0015	0.002
三月	112.996	35.268	山西	山西－河南	丹河青天河坝下	Ⅲ	Ⅰ	达标	10.8	1.6	13.2	1.4	0.05	0.02	0.005	0.025	0.39	0.0002	0.00015	2e-05	5e-05	0.002	0.005	/	/	0.005	0.0015	0.002
三月	113.286	40.3453	内蒙古	内蒙古-山西	御河堡子湾	Ⅲ	劣Ⅴ	不达标	10.9	3.1	5	1	0.69	0.48	0.00231	0.00261	0.94	0.0005	0.00015	2e-05	5e-05	0.004	0.005	0.005	0.0015	/	0.0015	0.002
三月	113.236	40.4233	内蒙古	内蒙古-山西	御河黑疙瘩村（小黄土沟）	Ⅲ	劣Ⅴ	不达标	11.2	3.7	12.1	1	0.13	1.16	0.00207	0.00292	0.91	0.0006	0.00015	2e-05	5e-05	0.009	0.00012	0.006	0.0015	/	0.0015	0.002
三月	114.056	40.8656	内蒙古	内蒙古-河北	二道河（东洋河）友谊水库坝上	Ⅲ	Ⅱ	达标	8.3	2.9	14.9	1	0.16	0.02	0.00088	0.00173	0.64	0.0004	0.0003	2e-05	5e-05	0.002	0.005	0.005	0.0015	/	0.0015	0.002
三月	106.91	39.081	内蒙古	内蒙古－宁夏	都思兔河陶乌桥	Ⅲ	Ⅳ	不达标	8.8	5.6	23	3.3	0.67	0.06	0.018	0.025	1.15	0.0002	0.00015	2e-05	5e-05	0.002	0.005	0.0002	0.0004	0.03	0.0015	0.002
三月	110.967	39.519	内蒙古	内蒙古－陕西	皇甫川古城	Ⅲ	劣Ⅴ	不达标	9.7	8.4	16.4	5.4	3.63	0.98	0.005	0.025	0.44	/	0.0045	3e-05	5e-05	0.004	0.005	0.01	0.0015	/	/	/
三月	110.718	39.3009	内蒙古	内蒙古－陕西	孤山川沙梁	Ⅲ	Ⅴ	不达标	10.3	10.3	38.4	4	1.28	0.06	0.005	0.025	0.35	/	0.0033	2e-05	5e-05	0.002	0.005	0.0002	0.0015	/	/	/
三月	110.119	39.4303	内蒙古	内蒙古－陕西	窟野河石圪台	Ⅲ	劣Ⅴ	不达标	7.9	1.9	40	1.7	0.13	0.1	0.005	0.182	2.15	0.0004	0.0027	2e-05	5e-05	0.002	0.005	0.0002	0.004	0.005	0.0015	0.024
三月	110.217	39.2704	内蒙古	内蒙古－陕西	窟野河大柳塔	Ⅲ	劣Ⅴ	不达标	6.2	2.6	21	3.8	0.65	0.16	0.005	0.025	1.61	0.0002	0.0022	2e-05	5e-05	0.002	0.005	0.0002	0.0015	0.005	0.0015	0.032
三月	110.372	39.3181	内蒙古	内蒙古－陕西	悖牛川贾家畔	Ⅲ	Ⅳ	不达标	10.9	7.9	20	1.8	0.24	0.05	0.005	0.025	0.44	/	0.0018	2e-05	5e-05	0.002	0.005	0.0002	0.0015	/	/	/
三月	108.781	37.9775	内蒙古	内蒙古－陕西	无定河巴图湾	Ⅲ	Ⅱ	达标	9.6	3.9	16.8	2.6	0.04	0.03	0.005	0.025	0.46	/	0.0039	2e-05	5e-05	0.002	0.005	0.0002	0.0015	/	/	/
三月	108.897	37.9985	内蒙古	内蒙古－陕西	无定河蘑菇台	Ⅲ	Ⅳ	不达标	9.4	4.9	21.6	2.2	0.0125	0.21	0.005	0.025	0.49	/	0.0041	2e-05	5e-05	0.002	0.005	0.0002	0.0015	/	/	/
三月	109.05	38.0233	内蒙古	内蒙古－陕西	无定河大草湾	Ⅲ	Ⅱ	达标	9.3	3.5	26	2.1	0.0125	0.05	0.005	0.025	0.47	/	0.0044	2e-05	5e-05	0.002	0.005	0.0002	0.0015	/	/	/
三月	124.26	48.5326	内蒙古	内蒙古-黑龙江	诺敏河古城子	Ⅲ	Ⅱ	达标	10.96	2.32	5.09	1.8	0.045	0.06	0.005	0.004	0.025	0.0002	0.0012	2e-05	5e-05	0.002	0.005	0.0002	0.0015	0.005	0.0015	0.002
三月	124.396	48.2661	内蒙古	内蒙古-黑龙江	诺敏河萨马街	Ⅲ	Ⅱ	达标	7.58	1.1	3.32	1.5	0.07	0.03	0.005	0.0007	0.025	0.0002	0.0016	2e-05	5e-05	0.002	0.005	0.0002	0.0015	0.005	0.0015	0.002
三月	123.608	48.0231	内蒙古	内蒙古-黑龙江	阿伦河兴鲜	Ⅲ	Ⅲ	达标	12.36	0.93	3.23	1.7	0.146	0.17	0.005	0.0006	0.085	0.0002	0.0017	2e-05	5e-05	0.002	0.005	0.0002	0.0015	0.005	0.0015	0.002
三月	123.253	47.9525	内蒙古	内蒙古-黑龙江	音河新发	Ⅲ			/	/	/	/	/	/	/	/	/	/	/	/	/	/	/	/	/	/	/	/
三月	123.375	47.9428	内蒙古	内蒙古-黑龙江	音河大河	Ⅲ			/	/	/	/	/	/	/	/	/	/	/	/	/	/	/	/	/	/	/	/
三月	122.826	47.6839	内蒙古	内蒙古-黑龙江	雅鲁河二节地	Ⅲ	Ⅱ	达标	10.82	1.23	3.08	1.4	0.445	0.05	0.003	0.0127	0.025	0.0002	0.0012	2e-05	5e-05	0.002	0.005	0.0002	0.0015	0.005	0.0015	0.002
三月	122.857	47.6572	内蒙古	内蒙古-黑龙江	雅鲁河金蛇湾码头	Ⅲ	Ⅱ	达标	12.24	1.05	2.57	1.9	0.093	0.07	0.002	0.0012	0.025	0.0002	0.0014	2e-05	5e-05	0.002	0.005	0.0002	0.0015	0.005	0.0015	0.002
三月	122.414	47.4472	内蒙古	内蒙古-黑龙江	济沁河东明	Ⅲ	Ⅲ	达标	5.78	0.64	1.56	1.3	0.084	0.04	0.003	0.0021	0.025	0.0002	0.0014	2e-05	5e-05	0.002	0.005	0.0002	0.0015	0.005	0.0015	0.002
三月	122.502	47.3914	内蒙古	内蒙古-黑龙江	济沁河苗家堡子	Ⅲ	Ⅱ	达标	6.09	3.85	16.2	2.9	0.229	0.08	0.002	0.0013	0.09	0.0002	0.0015	2e-05	5e-05	0.002	0.005	0.0002	0.0015	0.005	0.0015	0.002
三月	122.332	45.8593	内蒙古	内蒙古-吉林	洮儿河浩特营子	Ⅲ	Ⅲ	达标	10.3	1.26	12.12	0.8	0.431	0.14	0.005	0.025	0.603	0.0002	0.0007	2e-05	5e-05	0.002	0.005	0.0002	0.0015	0.005	0.0015	0.002
三月	122.36	45.8536	内蒙古	内蒙古-吉林	洮儿河林海	Ⅲ	Ⅱ	达标	10.22	1.21	9.09	0.7	0.416	0.04	0.005	0.025	0.558	0.0002	0.0005	2e-05	5e-05	0.002	0.005	0.0002	0.0015	0.005	0.0015	0.002
三月	121.648	45.8044	内蒙古	内蒙古-吉林	那金河永安	Ⅱ			/	/	/	/	/	/	/	/	/	/	/	/	/	/	/	/	/	/	/	/
三月	121.781	45.7547	内蒙古	内蒙古-吉林	那金河煤窑	Ⅱ			/	/	/	/	/	/	/	/	/	/	/	/	/	/	/	/	/	/	/	/
三月	121.909	45.635	内蒙古	内蒙古-吉林	蛟流河宝泉	Ⅲ			/	/	/	/	/	/	/	/	/	/	/	/	/	/	/	/	/	/	/	/
三月	122.001	45.6542	内蒙古	内蒙古-吉林	蛟流河野马图	Ⅲ			/	/	/	/	/	/	/	/	/	/	/	/	/	/	/	/	/	/	/	/
三月	122.087	44.87	内蒙古	内蒙古-吉林	霍林河同发	Ⅲ			/	/	/	/	/	/	/	/	/	/	/	/	/	/	/	/	/	/	/	/
三月	123.464	43.7347	内蒙古	内蒙古-吉林	新开河西靠山	Ⅲ			/	/	/	/	/	/	/	/	/	/	/	/	/	/	/	/	/	/	/	/
三月	123.508	43.5997	内蒙古	内蒙古-吉林	新开河敖吉	Ⅲ	Ⅴ	不达标	13.1	9.7	36.8	4.4	0.921	0.28	0.003	0.025	0.694	0.0002	0.0065	2e-05	5e-05	0.002	0.005	0.0002	0.0015	0.005	0.0015	0.002
三月	123.524	43.0075	内蒙古	内蒙古-辽宁	西辽河二道河子	Ⅲ	劣Ⅴ	不达标	12.06	16.56	43	7.6	2.555	0.15	0.01	0.0024	0.845	0.0002	0.0107	2e-05	5e-05	0.002	0.005	0.0002	0.0015	0.005	0.0015	0.002
三月	123.55	42.9666	内蒙古	内蒙古-辽宁	辽河福德店	Ⅲ	劣Ⅴ	不达标	8.64	4.52	15.4	3.1	2.19	0.05	0.002	0.0032	0.278	0.0002	0.0025	2e-05	5e-05	0.002	0.005	0.0002	0.0015	0.005	0.0015	0.002
三月	122.792	42.7417	内蒙古	内蒙古-辽宁	秀水河常胜	Ⅲ			/	/	/	/	/	/	/	/	/	/	/	/	/	/	/	/	/	/	/	/
三月	121.916	42.6573	内蒙古	内蒙古-辽宁	新开河石门子	Ⅱ			/	/	/	/	/	/	/	/	/	/	/	/	/	/	/	/	/	/	/	/
三月	120.946	42.2825	内蒙古	内蒙古-辽宁	牤牛河新营子	Ⅲ			/	/	/	/	/	/	/	/	/	/	/	/	/	/	/	/	/	/	/	/
三月	121.035	42.2194	内蒙古	内蒙古-辽宁	牤牛河朗家窝铺	Ⅲ	Ⅳ	不达标	14.39	7.51	26.2	4.3	0.373	0.08	0.006	0.0012	0.517	0.0002	0.0036	2e-05	5e-05	0.002	0.004	0.0002	0.0015	0.18	0.0015	0.002
三月	125.276	42.1576	辽宁	辽宁-吉林	辉发河龙头堡	Ⅱ	劣Ⅴ	不达标	9.55	18.4	70	9.7	0.484	0.46	0.02	0.0868	0.475	0.0002	0.0052	2e-05	5e-05	0.002	0.005	0.0002	0.0015	0.005	0.0015	0.002
三月	119.488	42.3631	辽宁	辽宁-内蒙古	老哈河大北海	Ⅳ	Ⅲ	达标	10.9	2.2	15.8	1.4	0.081	0.138	0.005	0.025	0.83	0.0002	0.00015	2e-05	5e-05	0.002	0.005	0.0002	0.0015	0.005	0.05	0.002
三月	119.729	42.2072	辽宁	辽宁-内蒙古	蹦河扎兰营子	Ⅲ			/	/	/	/	/	/	/	/	/	/	/	/	/	/	/	/	/	/	/	/
三月	119.694	42.2389	辽宁	辽宁-内蒙古	蹦河庄头营子	Ⅲ			/	/	/	/	/	/	/	/	/	/	/	/	/	/	/	/	/	/	/	/
三月	124.719	45.3561	吉林	吉林-黑龙江	第二松花江松林	Ⅲ	Ⅲ	达标	10.6	4.21	15.8	3.7	0.874	0.11	0.006	0.0228	0.17	0.0002	0.0042	2e-05	5e-05	0.002	0.005	0.0002	0.0015	0.005	0.0015	0.002
三月	127.167	44.6325	吉林	吉林-黑龙江	细鳞河肖家船口	Ⅲ	Ⅲ	达标	7.52	4.21	15	3.5	0.612	0.05	0.002	0.0099	0.025	0.0002	0.0031	2e-05	5e-05	0.002	0.004	0.0002	0.0015	0.005	0.0015	0.002
三月	127.168	44.7089	吉林	吉林-黑龙江	细鳞河和平桥	Ⅲ	Ⅳ	不达标	9.7	7.02	23.9	3.8	0.813	0.09	0.002	0.0033	0.014	0.0002	0.0036	2e-05	5e-05	0.002	0.005	0.0002	0.0015	0.005	0.0015	0.002
三月	127.417	44.6166	吉林	吉林-黑龙江	拉林河向阳	Ⅲ	Ⅳ	不达标	9.94	6.33	21.6	3.2	0.098	0.03	0.002	0.0021	0.025	0.0002	0.002	2e-05	5e-05	0.002	0.005	0.0002	0.0015	0.005	0.0015	0.002
三月	126.98	45.0664	吉林	吉林-黑龙江	拉林河振兴	Ⅲ	劣Ⅴ	不达标	8.14	5.74	19.7	3.8	2.767	0.11	0.002	0.0022	0.025	0.0002	0.0027	2e-05	5e-05	0.002	0.005	0.0002	0.0015	0.005	0.0015	0.002
三月	126.756	45.1733	吉林	吉林-黑龙江	拉林河牛头山大桥	Ⅲ	劣Ⅴ	不达标	7.9	2.25	8.15	1.5	2.077	0.01	0.002	0.0022	0.096	0.0002	0.0074	2e-05	5e-05	0.002	0.004	0.0002	0.0015	0.005	0.0015	0.002
三月	126.15	45.1333	吉林	吉林-黑龙江	拉林河蔡家沟	Ⅲ	Ⅱ	达标	10.82	2.03	6.74	0.8	0.112	0.03	0.002	0.0013	0.025	0.0002	0.0017	2e-05	5e-05	0.002	0.005	0.0002	0.0015	0.005	0.0015	0.002
三月	125.711	45.405	吉林	吉林-黑龙江	拉林河板子房	Ⅲ	劣Ⅴ	不达标	10.74	2.11	7.64	1	2.834	0.05	0.002	0.0032	0.236	0.0002	0.0028	2e-05	5e-05	0.002	0.005	0.0002	0.0015	0.005	0.0015	0.002
三月	126.774	45.1314	吉林	吉林-黑龙江	卡岔河龙家亮子	Ⅲ	劣Ⅴ	不达标	2.56	7.25	27.22	8.5	21.571	1.1	0.005	0.025	0.18	0.0002	0.00015	2e-05	5e-05	0.002	0.005	0.0002	0.001	0.005	0.0015	0.002
三月	128.745	43.7556	吉林	吉林-黑龙江	牡丹江牡丹江1号桥	Ⅲ	Ⅲ	达标	11.2	2.2	12	1.2	0.53	0.03	0.005	0.025	0.08	0.0002	0.0006	4e-05	5e-05	0.002	0.005	0.0002	0.0015	0.005	0.0015	0.002
三月	123.591	43.4317	吉林	吉林-内蒙古	西辽河王奔桥	Ⅲ	劣Ⅴ	不达标	10.7	14.08	38.2	5.8	0.601	0.15	0.004	0.025	2.2	0.0002	0.017	2e-05	5e-05	0.002	0.005	0.0002	0.0015	0.005	0.0015	0.002
三月	123.572	43.3003	吉林	吉林-内蒙古	西辽河巴嘎呼萨	Ⅲ			/	/	/	/	/	/	/	/	/	/	/	/	/	/	/	/	/	/	/	/
三月	123.98	43.3044	吉林	吉林-辽宁	招苏台河两家子	Ⅳ	劣Ⅴ	不达标	7.85	6.13	21.7	4.3	2.221	0.28	0.004	0.0149	0.404	0.0002	0.0031	2e-05	5e-05	0.002	0.005	0.002	0.0015	0.005	0.0015	0.002
三月	124.265	43.2294	吉林	吉林-辽宁	条子河后义和	Ⅳ	劣Ⅴ	不达标	6.72	10.58	30.8	9.2	7.098	1.35	0.002	0.0263	0.548	0.0002	0.0046	2e-05	5e-05	0.002	0.005	0.016	0.006	0.005	0.22	0.002
三月	125.323	50.0483	黑龙江	黑龙江-内蒙古	嫩江石灰窑	Ⅲ	Ⅲ	达标	10.9	4.1	19.5	1.6	0.12	0.02	0.005	0.025	0.13	0.0002	0.0004	2e-05	5e-05	0.002	0.005	0.0002	0.0015	0.005	0.0015	0.002
三月	125.213	49.1861	黑龙江	黑龙江-内蒙古	嫩江嫩江浮桥	Ⅲ	Ⅱ	达标	10.1	2	5	0.9	0.24	0.03	0.005	0.025	0.18	0.0002	0.0004	2e-05	5e-05	0.002	0.005	0.0002	0.0015	0.005	0.0015	0.002
三月	125.106	49.1233	黑龙江	黑龙江-内蒙古	嫩江繁荣新村	Ⅲ	Ⅱ	达标	9.88	2.39	4.43	1.9	0.08	0.09	0.005	0.0014	0.025	0.0002	0.0014	2e-05	5e-05	0.002	0.005	0.0002	0.0015	0.005	0.0015	0.002
三月	124.533	48.4833	黑龙江	黑龙江-内蒙古	嫩江尼尔基大桥	Ⅲ	Ⅲ	达标	11.51	4.53	15.7	2.1	0.078	0.07	0.003	0.0015	0.025	0.0002	0.0022	2e-05	5e-05	0.002	0.005	0.0002	0.0015	0.005	0.0015	0.002
三月	124.514	48.4019	黑龙江	黑龙江-内蒙古	嫩江小莫丁	Ⅲ	Ⅲ	达标	12.78	4.81	16.4	2.8	0.133	0.08	0.002	0.0008	0.01	0.0002	0.0021	2e-05	5e-05	0.002	0.005	0.0002	0.0015	0.005	0.0015	0.002
三月	124.569	48.2458	黑龙江	黑龙江-内蒙古	嫩江拉哈	Ⅲ	Ⅲ	达标	13.22	5.36	19.4	2.1	0.164	0.06	0.003	0.005	0.008	0.0002	0.0024	2e-05	5e-05	0.002	0.005	0.0002	0.0015	0.005	0.0015	0.002
三月	124.505	48.1281	黑龙江	黑龙江-内蒙古	嫩江鄂温克族乡	Ⅲ	Ⅲ	达标	14.93	5.11	15.9	1.4	0.182	0.08	0.003	0.0028	0.01	0.0002	0.0022	2e-05	5e-05	0.002	0.005	0.0002	0.0015	0.005	0.0015	0.002
三月	123.343	47.0019	黑龙江	黑龙江-内蒙古	雅鲁河原种场	Ⅲ	Ⅱ	达标	9.31	2.66	6.67	2.4	0.127	0.05	0.012	0.0053	0.106	0.0002	0.0016	2e-05	5e-05	0.002	0.005	0.0002	0.0015	0.005	0.0015	0.002
三月	123	46.7333	黑龙江	黑龙江-内蒙古	绰尔河两家子水文站	Ⅲ	Ⅱ	达标	11.41	1.02	3.02	1.7	0.127	0.03	0.002	0.0007	0.057	0.0002	0.0017	2e-05	5e-05	0.002	0.005	0.0002	0.0015	0.005	0.0015	0.002
三月	123.591	46.7936	黑龙江	黑龙江-内蒙古	绰尔河乌塔其农场	Ⅲ	Ⅱ	达标	11.06	0.79	3.81	1.6	0.116	0.03	0.002	0.025	0.172	0.0002	0.002	2e-05	5e-05	0.002	0.004	0.0002	0.0015	0.005	0.0015	0.002
三月	123.549	46.9908	黑龙江	黑龙江-内蒙古	嫩江莫呼渡口	Ⅲ	Ⅲ	达标	7.93	2.58	9.36	2.7	0.113	0.12	0.002	0.001	0.081	0.0002	0.0024	2e-05	5e-05	0.002	0.004	0.0002	0.0015	0.005	0.0015	0.002
三月	123.7	46.7833	黑龙江	黑龙江-内蒙古	嫩江江桥	Ⅲ	Ⅱ	达标	12.29	1.63	5.98	1.9	0.133	0.05	0.002	0.0023	0.162	0.0002	0.0021	2e-05	5e-05	0.002	0.004	0.0002	0.0015	0.005	0.0015	0.002
三月	123.859	46.2953	黑龙江	黑龙江-吉林	嫩江白沙滩	Ⅲ	Ⅲ	达标	11.86	4.29	16.2	1.8	0.165	0.06	0.004	0.002	0.086	0.0002	0.0023	2e-05	5e-05	0.002	0.005	0.0002	0.0015	0.005	0.0015	0.002
三月	124.285	45.5347	黑龙江	黑龙江-吉林	嫩江大安	Ⅲ	Ⅲ	达标	9.36	5.87	19.2	2.2	0.166	0.09	0.004	0.0007	0.057	0.0002	0.0025	2e-05	5e-05	0.002	0.005	0.0002	0.0015	0.005	0.0015	0.002
三月	124.385	45.4406	黑龙江	黑龙江-吉林	嫩江塔虎城渡口	Ⅲ	Ⅲ	达标	10.27	4.63	16.6	1.9	0.0125	0.06	0.003	0.0011	0.075	0.0002	0.002	2e-05	5e-05	0.002	0.005	0.0002	0.0015	0.005	0.0015	0.002
三月	124.6	45.4475	黑龙江	黑龙江-吉林	嫩江马克图	Ⅲ	Ⅲ	达标	10.97	5.78	19.4	2.7	0.42	0.05	0.004	0.0015	0.15	0.0002	0.0028	2e-05	5e-05	0.002	0.004	0.0002	0.0015	0.005	0.0015	0.002
三月	125.4	45.4167	黑龙江	黑龙江-吉林	松花江下岱吉	Ⅲ	Ⅲ	达标	11.15	4.55	15	3.5	0.57	0.09	0.003	0.0156	0.275	0.0002	0.0032	2e-05	5e-05	0.002	0.005	0.0002	0.0015	0.005	0.0015	0.002
三月	125.866	45.5175	黑龙江	黑龙江-吉林	松花江88号照	Ⅲ	Ⅲ	达标	10.65	3.16	14.6	1.8	0.683	0.08	0.003	0.0146	0.191	0.0002	0.0034	2e-05	5e-05	0.002	0.004	0.0002	0.0015	0.005	0.0015	0.002
三月	127.065	45.0936	黑龙江	黑龙江-吉林	牤牛河牤牛河大桥	Ⅲ	Ⅱ	达标	7.93	1.85	6.72	1	0.416	0.03	0.002	0.0037	0.025	0.0002	0.0021	2e-05	5e-05	0.002	0.005	0.0002	0.0015	0.005	0.0015	0.002
三月	121.331	31.5196	江苏	江苏－上海	长江宝钢灰场	Ⅲ	Ⅲ	达标	10.6	2.3	/	0.8	0.25	0.16	0.005	0.025	0.26	/	0.00015	2e-05	5e-05	0.002	0.005	0.0002	0.0015	0.02	0.0015	0.002
三月	120.054	31.4417	江苏	江苏－浙江	太湖J12#竺山湖	Ⅲ	劣Ⅴ	不达标	9.53	3.55	7.5	2.19	1.47	0.153	0.0068	0.02	0.594	0.00015	0.0014	2.5e-05	5e-05	0.002	0.0009	0.001	0.001	0.025	0.025	0.0025
三月	120.028	31.3914	江苏	江苏－浙江	太湖B22#龙头	Ⅲ	劣Ⅴ	不达标	10.56	3.44	7.5	2.34	0.1	0.081	0.0039	0.005	0.493	0.00015	0.0008	2.5e-05	5e-05	0.002	0.0007	0.001	0.001	0.025	0.025	0.0025
三月	120.388	31.4356	江苏	江苏－浙江	太湖J18#沙墩港	Ⅲ	Ⅴ	不达标	10.68	3.18	7.5	2.79	0.07	0.046	0.0026	0.005	0.287	0.00015	0.0007	2.5e-05	5e-05	0.002	0.0006	0.001	0.001	0.025	0.025	0.0025
三月	120.24	31.405	江苏	江苏－浙江	太湖B21#渔业村	Ⅲ	劣Ⅴ	不达标	10.43	3.97	7.5	3.06	0.08	0.047	0.003	0.005	0.493	0.00015	0.0004	2.5e-05	0.0001	0.002	0.0007	0.001	0.001	0.025	0.025	0.0025
三月	120.297	31.3717	江苏	江苏－浙江	太湖J17A#大贡山	Ⅲ	劣Ⅴ	不达标	11.38	4.35	16.4	3.9	0.09	0.054	0.0031	0.005	0.498	0.00015	0.0005	2.5e-05	5e-05	0.002	0.00025	0.001	0.001	0.025	0.025	0.0025
三月	120.368	31.4042	江苏	江苏－浙江	太湖B23#贡湖	Ⅲ	Ⅴ	不达标	10.19	2.86	7.5	2.49	0.07	0.039	0.0021	0.005	0.322	0.00015	0.0005	2.5e-05	5e-05	0.002	0.0006	0.001	0.001	0.025	0.025	0.0025
三月	120.238	31.3572	江苏	江苏－浙江	太湖J17#乌龟山	Ⅲ	劣Ⅴ	不达标	11.19	4.47	7.5	3.96	0.11	0.058	0.0034	0.005	0.523	0.00015	0.0005	2.5e-05	5e-05	0.002	0.0007	0.001	0.001	0.025	0.025	0.0025
三月	120.082	31.3486	江苏	江苏－浙江	太湖J14#焦山	Ⅲ	劣Ⅴ	不达标	10.18	3.73	7.5	2.97	0.34	0.102	0.005	0.01	0.568	0.00015	0.0012	2.5e-05	5e-05	0.002	0.0015	0.001	0.001	0.025	0.025	0.0025
三月	120.111	31.2394	江苏	江苏－浙江	太湖J19#平台山	Ⅲ	Ⅴ	不达标	10.58	3.81	7.5	2.76	0.16	0.107	0.0051	0.01	0.468	0.00015	0.0019	2.5e-05	0.0001	0.002	0.0035	0.001	0.001	0.025	0.025	0.0025
三月	120.115	31.1022	江苏	江苏－浙江	太湖B26#湖心南	Ⅲ	劣Ⅴ	不达标	10.46	4.13	7.5	2.89	0.09	0.109	0.0051	0.02	0.448	0.00015	0.0021	2.5e-05	0.0001	0.002	0.0041	0.001	0.001	0.025	0.025	0.0025
三月	120.259	31.1761	江苏	江苏－浙江	太湖B29#横山	Ⅲ	Ⅴ	不达标	10.69	3.88	7.5	2.57	0.1	0.047	0.0035	0.005	0.483	0.00015	0.0009	2.5e-05	5e-05	0.002	0.0016	0.001	0.001	0.025	0.025	0.0025
三月	119.943	31.3092	江苏	江苏－浙江	太湖J13#大浦口	Ⅲ	劣Ⅴ	不达标	9.27	4.6	15.1	3.43	1.33	0.212	0.0066	0.02	0.404	0.00015	0.0018	2.5e-05	0.0001	0.002	0.0022	0.001	0.001	0.025	0.025	0.0025
三月	119.909	31.2264	江苏	江苏－浙江	太湖J13A#伏东	Ⅲ	劣Ⅴ	不达标	10.18	4.54	15.3	3.02	0.45	0.138	0.0057	0.02	0.453	0.00015	0.0019	2.5e-05	0.0002	0.002	0.0039	0.001	0.001	0.025	0.025	0.0025
三月	120.228	31.5381	江苏	江苏－浙江	太湖J6#梅园	Ⅲ	Ⅳ	不达标	10.85	2.88	7.5	2.59	0.06	0.039	0.0021	0.005	0.412	0.00015	0.0002	2.5e-05	5e-05	0.002	0.00025	0.001	0.001	0.025	0.025	0.0025
三月	120.211	31.4656	江苏	江苏－浙江	太湖B20#小湾里	Ⅲ	Ⅴ	不达标	9.92	2.96	7.5	1.96	0.06	0.035	0.0025	0.005	0.448	0.00015	0.0003	2.5e-05	5e-05	0.002	0.0007	0.001	0.001	0.025	0.025	0.0025
三月	120.134	31.4942	江苏	江苏－浙江	太湖J11#闾江口	Ⅲ	劣Ⅴ	不达标	10.85	3.53	7.5	2.94	0.07	0.046	0.0035	0.01	0.508	0.00015	0.0004	2.5e-05	5e-05	0.002	0.0009	0.001	0.001	0.025	0.025	0.0025
三月	120.164	31.4058	江苏	江苏－浙江	太湖J15#拖山	Ⅲ	劣Ⅴ	不达标	10.71	3.71	7.5	2.94	0.11	0.085	0.0042	0.005	0.543	0.00015	0.0011	2.5e-05	5e-05	0.002	0.0014	0.001	0.001	0.025	0.025	0.0025
三月	120.196	31.5078	江苏	江苏－浙江	太湖J16#三号标	Ⅲ	劣Ⅴ	不达标	13.22	3.5	7.5	2.27	0.1	0.042	0.0027	0.005	0.483	0.00015	0.0003	2.5e-05	5e-05	0.002	0.0005	0.001	0.001	0.025	0.025	0.0025
三月	120.294	31.2542	江苏	江苏－浙江	太湖J31#漫山	Ⅲ	Ⅴ	不达标	10.51	3.81	7.5	2.43	0.11	0.04	0.0031	0.005	0.438	0.00015	0.0009	2.5e-05	5e-05	0.002	0.0013	0.001	0.001	0.025	0.025	0.0025
三月	120.257	31.5078	江苏	江苏－浙江	太湖J3#五里湖	Ⅲ	Ⅳ	不达标	9.21	2.76	7.5	1.77	0.04	0.035	0.0029	0.005	0.417	0.00015	0.0003	2.5e-05	5e-05	0.002	0.00025	0.001	0.001	0.025	0.025	0.0025
三月	120.233	31.5383	江苏	江苏－浙江	太湖西五里湖	Ⅲ	Ⅲ	达标	10.53	2.71	7.5	1.69	0.05	0.033	0.0024	0.005	0.407	0.00015	0.0003	2.5e-05	5e-05	0.002	0.00025	0.001	0.001	0.025	0.025	0.0025
三月	120.47	31.0317	江苏	江苏－浙江	太湖J36#东太湖	Ⅲ	Ⅳ	不达标	11.07	4.02	7.5	2.71	0.05	0.049	0.0033	0.005	0.488	0.00015	0.0007	2.5e-05	5e-05	0.002	0.0015	0.001	0.001	0.025	0.025	0.0025
三月	120.445	31.0008	江苏	江苏－浙江	太湖B24#庙港	Ⅲ	Ⅴ	不达标	11.43	3.58	7.5	2.27	0.06	0.073	0.0038	0.01	0.456	0.00015	0.0011	2.5e-05	5e-05	0.002	0.0019	0.001	0.001	0.025	0.025	0.0025
三月	120.491	31.0778	江苏	江苏－浙江	太湖B25#戗港外	Ⅲ	Ⅳ	不达标	10.92	4.14	7.5	2.69	0.05	0.051	0.0033	0.01	0.488	0.00015	0.0007	2.5e-05	5e-05	0.002	0.0016	0.001	0.001	0.025	0.025	0.0025
三月	120.219	31.0278	江苏	江苏－浙江	太湖J20#14号标	Ⅲ	劣Ⅴ	不达标	10.45	4.63	15.3	3.42	0.1	0.114	0.0061	0.02	0.448	0.00015	0.0023	2.5e-05	0.0001	0.002	0.0047	0.001	0.001	0.025	0.025	0.0025
三月	120.328	31.0878	江苏	江苏－浙江	太湖J26#西山	Ⅲ	Ⅳ	不达标	10.48	3.42	7.5	2.52	0.08	0.046	0.0031	0.005	0.458	0.00015	0.0007	2.5e-05	5e-05	0.002	0.0016	0.001	0.001	0.025	0.025	0.0025
三月	120.459	31.2156	江苏	江苏－浙江	太湖J28#胥口	Ⅲ	Ⅳ	不达标	10.63	3.5	7.5	2.5	0.09	0.042	0.0027	0.005	0.448	0.00015	0.0005	2.5e-05	5e-05	0.002	0.001	0.001	0.001	0.025	0.025	0.0025
三月	120.403	31.1764	江苏	江苏－浙江	太湖B27#胥湖	Ⅲ	Ⅳ	不达标	10.19	3.34	7.5	2.36	0.08	0.045	0.0025	0.005	0.468	0.00015	0.0003	2.5e-05	5e-05	0.002	0.0011	0.001	0.001	0.025	0.025	0.0025
三月	120.345	30.9631	江苏	江苏－浙江	太湖汤溇	Ⅲ	劣Ⅴ	不达标	11.11	3.64	7.5	3.08	0.29	0.069	0.0034	0.005	0.453	0.00015	0.0013	2.5e-05	5e-05	0.002	0.0018	0.001	0.001	0.025	0.025	0.0025
三月	120.923	31.0942	江苏	江苏－上海	淀山湖淀南	Ⅲ	劣Ⅴ	不达标	10.49	2.64	7.5	1.58	0.06	0.05	0.0038	0.005	0.458	0.00015	0.0006	2.5e-05	5e-05	0.002	0.00025	0.001	0.001	0.025	0.025	0.0025
三月	120.952	31.1339	江苏	江苏－上海	淀山湖淀北	Ⅲ	劣Ⅴ	不达标	9.55	3.02	7.5	1.7	0.1	0.08	0.0039	0.005	0.478	0.00015	0.0007	2.5e-05	5e-05	0.002	0.00025	0.001	0.001	0.025	0.025	0.0025
三月	120.961	31.12	江苏	江苏－上海	淀山湖淀中	Ⅲ	劣Ⅴ	不达标	10.13	2.77	7.5	1.65	0.08	0.089	0.0037	0.005	0.443	0.00015	0.0008	2.5e-05	5e-05	0.002	0.00025	0.001	0.001	0.025	0.025	0.0025
三月	120.902	31.0828	江苏	江苏－上海	元荡元荡	Ⅲ	劣Ⅴ	不达标	9.64	2.93	7.5	1.87	0.1	0.04	0.0033	0.01	0.478	0.00015	0.0004	2.5e-05	5e-05	0.002	0.00025	0.001	0.001	0.025	0.025	0.0025
三月	120.522	30.8413	江苏	江苏－浙江	大德塘思源大桥	Ⅲ	Ⅳ	不达标	7.98	5.85	20.5	4.69	1.28	0.147	0.0052	0.04	0.377	0.00015	0.0011	2.5e-05	5e-05	0.002	0.0019	0.001	0.001	0.13	0.089	0.0025
三月	120.897	31.0206	江苏	江苏－上海	太浦河金泽（金泽水文站）	Ⅲ	Ⅲ	达标	10.09	4.25	7.5	2.7	0.37	0.092	0.0049	0.01	0.473	0.00015	0.001	2.5e-05	5e-05	0.002	0.0019	0.001	0.001	0.025	0.025	0.0025
三月	120.711	30.8828	江苏	江苏－浙江	江南运河(苏州塘）北虹大桥	Ⅲ	Ⅳ	不达标	7.23	4.43	17.9	4.73	1.18	0.106	0.0086	0.02	0.392	0.00015	0.0009	2.5e-05	5e-05	0.002	0.0012	0.001	0.001	0.13	0.025	0.0025
三月	120.705	30.9229	江苏	江苏－浙江	双林港(乌桥港、斜路港)双林桥[水质]	Ⅲ	Ⅳ	不达标	7.6	4.43	17.7	4.5	0.91	0.089	0.0031	0.02	0.382	0.00015	0.0007	2.5e-05	5e-05	0.002	0.0009	0.001	0.001	0.1	0.025	0.0025
三月	120.665	30.88	江苏	江苏－浙江	麻溪(后市河)(清溪河)太平桥	Ⅲ	Ⅴ	不达标	5.91	6.04	26	7.1	1.03	0.099	0.0034	0.02	0.387	0.00015	0.0009	2.5e-05	5e-05	0.002	0.001	0.001	0.001	0.44	0.122	0.0025
三月	121.044	31.275	江苏	江苏－上海	吴淞江石浦大桥	Ⅲ	Ⅳ	不达标	8.06	4.68	16.4	4.53	1.17	0.164	0.0075	0.02	0.45	0.00015	0.0012	2.5e-05	5e-05	0.002	0.0021	0.001	0.001	0.025	0.025	0.0025
三月	120.989	31.205	江苏	江苏－上海	千灯浦千灯浦闸(千灯浦桥)	Ⅲ	Ⅳ	不达标	7.53	4.55	15.1	5.05	0.94	0.149	0.0105	0.03	0.488	0.00015	0.001	2.5e-05	5e-05	0.002	0.0012	0.001	0.001	0.025	0.025	0.0025
三月	120.842	31.1221	江苏	江苏－上海	急水港周庄大桥	Ⅲ	Ⅳ	不达标	8.29	4.33	7.5	4.81	1.07	0.099	0.0075	0.03	0.483	0.00015	0.0009	2.5e-05	5e-05	0.002	0.0017	0.001	0.001	0.025	0.025	0.0025
三月	121.128	31.4203	江苏	江苏－上海	盐铁塘新星桥（新星镇桥）	Ⅲ	Ⅴ	不达标	7.7	6.25	21.3	7.65	1.28	0.197	0.0127	0.04	0.654	0.00015	0.0018	2.5e-05	5e-05	0.002	0.0037	0.001	0.001	0.025	0.025	0.0025
三月	121.168	31.4569	江苏	江苏－上海	浏河太和大桥	Ⅲ	Ⅴ	不达标	6.61	5.31	17.9	6.4	1.71	0.234	0.0092	0.04	0.407	0.00015	0.0016	2.5e-05	5e-05	0.002	0.0029	0.001	0.001	0.025	0.025	0.0025
三月	120.927	31.1414	江苏	江苏－上海	大、小朱厍港珠砂港大桥（珠砂港桥）	Ⅲ	Ⅱ	达标	8.43	3.37	7.5	2.6	0.19	0.094	0.0037	0.005	0.448	0.00015	0.001	2.5e-05	5e-05	0.002	0.001	0.001	0.001	0.025	0.025	0.0025
三月	117.208	34.0748	江苏	江苏－安徽	奎河苏皖省界（奎河）	Ⅳ	劣Ⅴ	不达标	9.495	4.82	22.4	/	2.08	0.231	/	/	0.7	/	/	/	/	/	/	/	/	/	0.025	/
三月	117.202	34.0702	江苏	江苏－安徽	灌沟河苏皖省界（灌沟河）	Ⅳ	Ⅳ	达标	9.365	5.18	24.3	/	0.81	0.133	/	/	0.6	/	/	/	/	/	/	/	/	/	/	/
三月	117.233	34.0706	江苏	江苏－安徽	琅溪河铜山赵庄桥	Ⅳ	劣Ⅴ	不达标	2.215	16.8	90.05	4.75	7.425	2.595	/	/	0.7	/	0.0085	/	/	/	/	/	0.0205	/	0.04	/
三月	117.273	34.0821	江苏	江苏－安徽	阎河铜山官庄闸	Ⅳ	Ⅴ	不达标	7.735	8.18	38.85	2.35	1.29	0.342	/	/	0.8	/	/	/	/	/	/	/	/	/	0.08	/
三月	117.006	34.7593	江苏	江苏－山东	沿河（丰沛运河）沛县李集	Ⅲ	Ⅳ	不达标	12.325	5.855	23.9	1.4	0.19	0.1295	/	/	1.05	/	/	/	/	/	/	/	/	/	/	/
三月	116.844	34.9413	江苏	江苏－山东	大沙河微山县后程子庙	Ⅲ	Ⅳ	不达标	10.05	4.145	20.9	/	0.12	0.036	/	/	0.9	/	/	/	/	/	/	/	/	/	/	/
三月	116.716	34.9333	江苏	江苏－山东	复新河复新河闸上	Ⅲ	Ⅳ	不达标	8.88	5.855	21.85	2.25	0.175	0.046	/	/	1	/	/	/	/	/	/	/	/	/	/	/
三月	119.946	31.1086	浙江	浙江－江苏	太湖J21#夹浦	Ⅲ	劣Ⅴ	不达标	10.13	4.89	16.4	4.64	0.87	0.151	0.0066	0.02	0.583	0.00015	0.0023	2.5e-05	0.0002	0.002	0.0043	0.001	0.001	0.025	0.025	0.0025
三月	120.002	31.0399	浙江	浙江－江苏	太湖J22#新塘	Ⅲ	劣Ⅴ	不达标	9.51	5.08	16.8	4.6	0.63	0.129	0.0049	0.01	0.282	0.00015	0.0022	2.5e-05	0.0002	0.002	0.0054	0.001	0.001	0.025	0.025	0.0025
三月	120.108	30.9625	浙江	浙江－江苏	太湖J23#小梅口	Ⅲ	劣Ⅴ	不达标	10.23	5.32	18.2	3.8	0.09	0.16	0.0063	0.02	0.428	0.00015	0.0028	2.5e-05	0.0002	0.002	0.0072	0.001	0.001	0.025	0.025	0.0025
三月	120.424	30.8857	浙江	浙江－江苏	頔塘南浔（頔塘苏浙交界处）	Ⅲ	Ⅲ	达标	9.01	3.83	7.5	2.69	0.75	0.075	0.0027	0.05	0.382	0.00015	0.0008	2.5e-05	5e-05	0.002	0.0012	0.001	0.001	0.025	0.025	0.0025
三月	120.972	30.9808	浙江	浙江－上海	俞汇塘俞汇北大桥	Ⅲ	Ⅲ	达标	8.7	3.69	15.9	3.64	0.55	0.064	0.0049	0.02	0.498	0.00015	0.0008	2.5e-05	5e-05	0.002	0.0011	0.001	0.001	0.025	0.025	0.0025
三月	120.344	30.8855	浙江	浙江－江苏	南横塘长村桥	Ⅲ	Ⅲ	达标	9	3.98	7.5	2.7	0.58	0.072	0.0028	0.01	0.422	0.00015	0.0011	2.5e-05	5e-05	0.002	0.0014	0.001	0.001	0.025	0.025	0.0025
三月	120.486	30.7633	浙江	浙江－江苏	澜溪塘（大水桥港）太师桥	Ⅲ	Ⅳ	不达标	9.03	4.3	7.5	4.41	0.6	0.114	0.0054	0.02	0.387	0.00015	0.0009	2.5e-05	5e-05	0.002	0.0022	0.001	0.001	0.025	0.025	0.0025
三月	120.589	30.8389	浙江	浙江－江苏	新塍塘北支圣塘桥	Ⅲ	Ⅳ	不达标	8.99	4.43	15.3	4.22	0.63	0.089	0.0037	0.01	0.397	0.00015	0.0008	2.5e-05	5e-05	0.002	0.0015	0.001	0.001	0.025	0.025	0.0025
三月	120.562	30.8133	浙江	浙江－江苏	新塍塘西支洛东大桥	Ⅲ	Ⅳ	不达标	9.35	4.43	7.5	4.66	0.63	0.098	0.0038	0.01	0.362	0.00015	0.0008	2.5e-05	5e-05	0.002	0.0016	0.001	0.001	0.025	0.025	0.0025
三月	121.011	30.9564	浙江	浙江－上海	大蒸塘横港大桥	Ⅲ	Ⅳ	不达标	8.17	4.1	17.7	4.41	0.86	0.092	0.0043	0.01	0.417	0.00015	0.0009	2.5e-05	5e-05	0.002	0.0013	0.001	0.001	0.025	0.025	0.0025
三月	120.831	31.0017	浙江	浙江－江苏	芦墟塘陶庄枢纽	Ⅲ	Ⅲ	达标	9.82	4.3	7.5	3.69	0.52	0.069	0.0046	0.02	0.483	0.00015	0.0008	2.5e-05	5e-05	0.002	0.0014	0.001	0.001	0.025	0.025	0.0025
三月	120.755	30.9786	浙江	浙江－江苏	斜路港(大坝水路）章湾圩公路桥（章湾圩公路大桥）	Ⅲ	劣Ⅴ	不达标	7.96	4.12	16	4.38	2.3	0.071	0.0118	0.02	0.433	0.00015	0.0008	2.5e-05	5e-05	0.002	0.0013	0.001	0.001	0.025	0.025	0.0025
三月	120.972	30.84	浙江	浙江－上海	嘉善塘东海桥	Ⅲ	Ⅴ	不达标	6.24	4.71	17.4	5.21	1.62	0.206	0.0047	0.07	0.392	0.00015	0.0011	2.5e-05	5e-05	0.002	0.0015	0.001	0.001	0.025	0.025	0.0025
三月	121.017	30.8842	浙江	浙江－上海	枫泾塘（七仙泾-北石港-茹塘）枫南大桥	Ⅲ	Ⅳ	不达标	6.84	4.8	18.2	5.06	1.32	0.245	0.0046	0.02	0.402	0.00015	0.0012	2.5e-05	5e-05	0.002	0.0014	0.001	0.001	0.025	0.025	0.0025
三月	121.099	30.8194	浙江	浙江－上海	上海塘蒋古渡（青阳汇）	Ⅲ	Ⅳ	不达标	7.34	4.33	15.6	4.58	0.88	0.167	0.0048	0.05	0.382	0.00015	0.0011	2.5e-05	5e-05	0.002	0.0018	0.001	0.001	0.025	0.025	0.0025
三月	121.258	30.7072	浙江	浙江－上海	黄姑塘金丝娘桥	Ⅲ	劣Ⅴ	不达标	5.1	5.03	19.5	5.62	2.44	0.223	0.0058	0.03	0.423	0.00015	0.0014	2.5e-05	0.0001	0.002	0.0029	0.001	0.001	0.025	0.025	0.0025
三月	121.131	30.7878	浙江	浙江－上海	广陈塘(六里塘)六里塘桥	Ⅲ	Ⅲ	达标	7.73	4.81	15.9	3.92	0.83	0.154	0.0041	0.01	0.5	0.00015	0.0011	2.5e-05	5e-05	0.002	0.0014	0.001	0.001	0.025	0.025	0.0025
三月	121.185	30.7864	浙江	浙江－上海	惠高泾新风路桥	Ⅲ	Ⅳ	不达标	7.66	5.4	19.1	5.54	0.78	0.18	0.0044	0.01	0.523	0.00015	0.0011	2.5e-05	5e-05	0.002	0.0014	0.001	0.001	0.025	0.025	0.0025
三月	118.919	27.6197	浙江	浙江－福建	松溪马蹄岙水库坝头	Ⅲ	Ⅱ	达标	9.66	1.52	7.5	1.79	0.05	0.057	0.001	0.005	0.111	0.00015	0.0002	2.5e-05	5e-05	0.002	0.0016	0.001	0.001	0.025	0.025	0.0025
三月	118.994	27.5	浙江	浙江－福建	安溪庆元政和交界处	Ⅲ	Ⅱ	达标	8.65	1.58	7.5	1.74	0.04	0.07	0.0011	0.005	0.106	0.00015	0.0001	2.5e-05	5e-05	0.002	0.0013	0.001	0.001	0.025	0.025	0.0025
三月	118.903	27.6474	浙江	浙江－福建	竹口溪新窑	Ⅲ	Ⅱ	达标	9.68	1.43	7.5	1.17	0.04	0.026	0.0008	0.005	0.111	0.00015	0.0003	2.5e-05	5e-05	0.002	0.0011	0.001	0.001	0.025	0.025	0.0025
三月	120.111	27.3622	浙江	浙江－福建	沙埕港（水北溪）【汇甲溪（水北溪）】南溪水库入库口	Ⅲ	Ⅰ	达标	10.73	0.99	7.5	1.1	0.0125	0.013	0.0007	0.005	0.111	0.00015	0.0001	2.5e-05	5e-05	0.002	0.00025	0.001	0.001	0.025	0.025	0.0025
三月	120.369	27.3439	浙江	浙江－福建	照兰溪（甘宋溪、南宋溪、甘歧水库、友谊溪水尾溪）甘歧水库	Ⅲ	劣Ⅴ	不达标	9.92	1.99	7.5	1.8	0.81	0.149	0.0014	0.005	0.196	0.00015	0.0005	2.5e-05	5e-05	0.002	0.00025	0.001	0.001	0.025	0.025	0.0025
三月	119.765	27.3097	浙江	浙江－福建	交溪(东溪)柘泰大桥东溪交汇口上游断面	Ⅲ	Ⅱ	达标	9.04	1.23	7.5	1.33	0.0125	0.06	0.0009	0.02	0.091	0.00015	0.0001	2.5e-05	5e-05	0.002	0.00025	0.001	0.001	0.025	0.025	0.0025
三月	119.766	27.3079	浙江	浙江－福建	交溪(东溪)柘泰大桥东溪交汇口下游断面	Ⅲ	Ⅱ	达标	9.95	0.96	7.5	0.96	0.0125	0.075	0.00025	0.005	0.055	0.00015	0.0001	2.5e-05	5e-05	0.002	0.00025	0.001	0.001	0.025	0.025	0.0025
三月	119.695	27.5269	浙江	浙江－福建	寿泰溪S52寿泰溪大桥	Ⅲ	Ⅰ	达标	10.95	0.84	7.5	0.8	0.0125	0.005	0.0005	0.005	0.08	0.00015	0.0001	2.5e-05	5e-05	0.002	0.00025	0.001	0.001	0.025	0.025	0.0025
三月	119.766	27.3093	浙江	浙江－福建	寿泰溪柘泰大桥寿泰溪断面	Ⅲ	Ⅱ	达标	10.07	0.92	7.5	1.01	0.03	0.074	0.0007	0.005	0.08	0.00015	0.0001	2.5e-05	5e-05	0.002	0.00025	0.001	0.001	0.025	0.025	0.0025
三月	120.463	30.8008	浙江	浙江－江苏	长三港文桥（升罗桥）	Ⅲ	Ⅳ	不达标	5.37	5.85	19.2	4.7	1.05	0.098	0.004	0.01	0.382	0.00015	0.0006	2.5e-05	5e-05	0.002	0.001	0.001	0.001	0.025	0.025	0.0025
三月	120.512	30.7464	浙江	浙江－江苏	上塔庙港乌桥	Ⅲ	Ⅳ	不达标	8.31	4.46	7.5	4.21	0.71	0.102	0.004	0.01	0.37	0.00015	0.0008	2.5e-05	5e-05	0.002	0.0026	0.001	0.001	0.025	0.025	0.0025
三月	120.906	31.0173	浙江	浙江－上海	坟头港大舜枢纽	Ⅲ	Ⅲ	达标	9.42	4.06	17.4	2.94	0.31	0.065	0.0036	0.01	0.473	0.00015	0.0007	2.5e-05	5e-05	0.002	0.0011	0.001	0.001	0.025	0.025	0.0025
三月	120.952	31.017	浙江	浙江－上海	丁栅港丁栅闸（丁栅枢纽）	Ⅲ	Ⅲ	达标	9.06	4.17	7.5	2.74	0.29	0.078	0.0037	0.01	0.478	0.00015	0.0008	2.5e-05	5e-05	0.002	0.0014	0.001	0.001	0.025	0.025	0.0025
三月	120.99	30.915	浙江	浙江－上海	清凉港清凉大桥	Ⅲ	Ⅳ	不达标	8.15	4.39	7.5	4.83	0.94	0.136	0.0054	0.01	0.412	0.00015	0.001	2.5e-05	5e-05	0.002	0.0015	0.001	0.001	0.025	0.025	0.0025
三月	121.02	30.9469	浙江	浙江－上海	范塘－和尚泾朱枫公路和尚泾桥	Ⅲ	Ⅳ	不达标	8.42	4.29	16.1	4.27	0.93	0.103	0.0047	0.02	0.397	0.00015	0.001	2.5e-05	5e-05	0.002	0.0014	0.001	0.001	0.025	0.025	0.0025
三月	116.733	30.0455	安徽	安徽－江西	长江马垱	Ⅲ	Ⅲ	达标	9.9	1.7	/	1.5	0.151	0.16	0.006	0.025	0.22	0.0002	0.0039	2e-05	5e-05	0.002	0.005	0.0002	0.0015	0.01	0.0015	0.002
三月	118.499	31.7761	安徽	安徽－江苏	长江马鞍山	Ⅲ	Ⅱ	达标	9.7	1.7	/	1.8	0.258	0.1	0.005	0.025	0.2	0.0002	0.0018	2e-05	5e-05	0.002	0.005	0.0002	0.0015	0.005	0.0015	0.002
三月	118.502	31.8539	安徽	安徽－江苏	长江骚狗山	Ⅲ	Ⅱ	达标	10.2	1.8	/	1.9	0.211	0.1	0.005	0.025	0.22	0.0002	0.0019	2e-05	5e-05	0.002	0.005	0.0002	0.0015	0.005	0.0015	0.002
三月	118.79	31.2303	安徽	安徽－江苏	水阳江水阳镇	Ⅲ	Ⅱ	达标	10	3.2	5	2.5	0.4	0.09	0.005	0.025	0.24	0.0002	0.00015	2e-05	5e-05	0.002	0.005	0.0002	0.0015	0.04	0.0015	0.002
三月	118.657	31.3081	安徽	安徽－江苏	水阳江乌溪镇	Ⅲ	Ⅲ	达标	8.8	2.3	13	0.8	0.37	0.13	0.005	0.025	0.61	0.0002	0.00015	2e-05	5e-05	0.002	0.005	0.0002	0.0015	/	/	/
三月	118.409	32.0869	安徽	安徽－江苏	滁河312国道桥	Ⅳ	Ⅴ	不达标	9.1	6	34	5.1	1.25	0.08	0.005	0.025	0.27	0.0002	0.00015	2e-05	5e-05	0.002	0.005	0.0002	0.0015	0.04	0.0015	0.002
三月	118.598	32.2028	安徽	安徽－江苏	滁河104国道桥	Ⅳ	Ⅳ	不达标	10.6	5.8	/	5.5	1.124	0.27	0.005	0.025	0.27	0.0002	0.0008	2e-05	5e-05	0.002	0.005	0.0002	0.0015	0.005	0.0015	0.002
三月	118.521	32.1922	安徽	安徽－江苏	清流河毛家渡（来安）	Ⅳ	Ⅳ	达标	8.8	6.1	/	5.9	1.294	0.16	0.005	0.025	0.26	0.0002	0.0009	2e-05	5e-05	0.002	0.005	0.0002	0.0015	0.02	0.0015	0.002
三月	120.897	31.0206	安徽	安徽－浙江	泗安溪（泗安塘)杨桥	Ⅲ	Ⅳ	不达标	9.34	6.38	21.2	3.4	0.5	0.196	0.0052	0.03	0.208	0.0016	0.0014	2.5e-05	0.0003	0.002	0.0094	0.001	0.001	0.05	0.025	0.0025
三月	118.721	29.7217	安徽	安徽－浙江	新安江街口	Ⅲ	Ⅱ	达标	9.55	1.93	7.5	1.42	0.27	0.092	0.0012	0.005	0.08	0.00015	0.0009	2.5e-05	5e-05	0.002	0.0006	0.001	0.001	0.025	0.025	0.0025
三月	118.133	33.1667	安徽	安徽－江苏	淮河小柳巷	Ⅲ	Ⅲ	达标	8.89	3.5	5.95	/	0.695	0.0975	/	/	0.45	/	/	/	/	/	/	/	/	/	/	/
三月	115.891	31.8851	安徽	安徽－河南	史河六安叶集孙家沟下	Ⅲ	Ⅱ	达标	10.44	2.2	/	/	0.185	0.05	/	/	0.3	/	/	/	/	/	/	/	/	/	0.025	/
三月	118.051	33.4462	安徽	安徽－江苏	新汴河泗洪团结闸	Ⅲ	Ⅱ	达标	10.81	3.58	14.35	/	0.13	0.016	/	/	0.8	/	/	/	/	/	/	/	/	/	/	/
三月	118.066	33.4882	安徽	安徽－江苏	新濉河泗洪大屈	Ⅲ	Ⅲ	达标	10.825	4.14	15.9	/	0.215	0.074	/	/	0.65	/	/	/	/	/	/	/	/	/	/	/
三月	117.153	34.0855	安徽	安徽－江苏	灌沟河南支铜山燕桥	Ⅳ	Ⅳ	达标	9.86	5.26	21.1	/	1.105	0.2775	/	/	0.35	/	/	/	/	/	/	/	/	/	/	/
三月	118.136	33.4693	安徽	安徽－江苏	老濉河泗洪顺河桥	Ⅲ	Ⅲ	达标	12.02	4.635	16.75	/	0.07	0.1015	/	/	0.75	/	/	/	/	/	/	/	/	/	/	/
三月	117.982	33.1901	安徽	安徽－江苏	怀洪新河张咀渡口	Ⅲ	Ⅲ	达标	9.92	4.215	14.45	/	0.18	0.054	/	/	0.75	/	/	/	/	/	/	/	/	/	/	/
三月	116.945	34.3705	安徽	安徽－江苏	废黄河萧县三大家闸	Ⅲ	Ⅳ	不达标	9.95	5.845	26.55	1.1	0.155	0.03	/	/	0.55	/	/	/	/	/	/	/	/	/	/	/
三月	116.591	34.4971	安徽	安徽－江苏	大沙河丰县二坝桥	Ⅲ	Ⅳ	不达标	10.815	6.54	24.45	2.1	0.15	0.018	/	/	0.85	/	/	/	/	/	/	/	/	/	/	/
三月	116.497	34.5686	安徽	安徽－江苏	复新河丰县华楼桥	Ⅲ	Ⅳ	不达标	10.68	9.01	28	2.85	0.14	0.026	/	/	0.8	/	/	/	/	/	/	/	/	/	/	/
三月	116.603	24.6376	福建	福建-广东	汀江上下村	Ⅲ	Ⅱ	达标	7.21	2	5	1.8	0.207	0.03	0.002	0.0315	0.2	0.0002	0.00015	2e-05	5e-05	0.002	0.005	0.001	0.0015	0.005	0.0015	0.016
三月	116.92	24.2622	福建	福建-广东	梅潭河联丰	Ⅲ	Ⅱ	达标	7.41	1.9	5	0.6	0.196	0.08	0.005	0.0113	0.19	0.0002	0.00015	2e-05	5e-05	0.002	0.005	0.0002	0.0015	0.005	0.0015	0.014
三月	116.087	24.8647	福建	福建-广东	石窟河园峰桥	Ⅲ	Ⅲ	达标	6.15	2.6	5	2.5	0.547	0.16	0.008	0.0428	0.14	0.0002	0.00015	2e-05	5e-05	0.002	0.005	0.001	0.0015	0.005	0.0015	0.024
三月	113.657	27.6822	江西	江西－湖南	萍水河枧头洲（金鱼石）	Ⅲ	Ⅳ	不达标	8.4	2.6	/	2.4	1.038	0.04	0.005	0.025	0.41	0.0012	0.00015	2e-05	5e-05	0.012	0.03	0.004	0.0015	0.02	0.0015	0.002
三月	114.676	25.3283	江西	江西-广东	浈江义庙	Ⅲ	Ⅱ	达标	7.2	2.8	9.4	2.2	0.24	0.083	0.005	0.025	0.18	0.0002	0.00015	2e-05	5e-05	0.002	0.005	0.0002	0.0015	0.005	0.0015	0.002
三月	113.994	25.4144	江西	江西-广东	锦江杉皮梗	Ⅲ	Ⅱ	达标	7	1	4	2.4	0.184	0.059	0.005	0.025	0.2	0.0002	0.00015	2e-05	5e-05	0.002	0.005	0.0002	0.0015	0.005	0.0015	0.002
三月	115.56	24.6464	江西	江西-广东	寻乌水斗晏	Ⅲ	Ⅲ	达标	7.1	2	5.5	3.1	0.391	0.034	0.005	0.025	0.29	0.0002	0.00015	2e-05	5e-05	0.002	0.005	0.0002	0.0015	0.005	0.0015	0.002
三月	115.183	24.7	江西	江西-广东	定南水长滩	Ⅲ	Ⅲ	达标	7.2	1.9	15	2.9	0.744	0.097	0.005	0.025	0.27	0.0002	0.00015	2e-05	5e-05	0.002	0.005	0.0002	0.0015	0.005	0.0015	0.002
三月	116.331	37.5722	山东	山东-河北	南运河第三店	Ⅱ	Ⅱ	达标	10.4	2.8	5	2.5	0.427	0.03	0.005	0.129	0.73	0.0022	0.0016	2e-05	5e-05	0.002	0.005	0.002	0.0015	/	0.077	0.008
三月	116.382	37.5164	山东	山东-河北	漳卫河田龙庄桥	Ⅳ	劣Ⅴ	不达标	6.7	8.8	40.6	6.9	2.65	0.54	0.019	0.026	2.23	0.0002	0.0012	8e-05	5e-05	0.002	0.005	0.0002	0.007	/	0.179	0.009
三月	116.405	37.4483	山东	山东-河北	漳卫河袁桥闸	Ⅳ	Ⅴ	不达标	17.3	8.2	24.1	8	0.539	0.06	0.009	0.002	0.87	0.0002	0.0014	2e-05	5e-05	0.002	0.005	0.0002	0.0015	/	0.154	0.011
三月	118.088	34.6483	山东	山东－江苏	邳苍分洪道邳州古宅北桥	Ⅲ	Ⅱ	达标	11.46	3.535	12.55	/	0.13	0.024	/	/	0.45	/	/	/	/	/	/	/	/	/	0.025	/
三月	118.071	34.6497	山东	山东－江苏	邳苍分洪道邳州邹庄呦山北桥	Ⅲ	Ⅱ	达标	11.79	3.865	11.45	/	0.45	0.026	/	/	0.45	/	/	/	/	/	/	/	/	/	/	/
三月	118.007	34.6439	山东	山东－江苏	吴坦河(东泇河)邳州邹庄汤家桥	Ⅲ			/	/	/	/	/	/	/	/	/	/	/	/	/	/	/	/	/	/	/	/
三月	117.984	34.6582	山东	山东－江苏	汶河邳州道口桥	Ⅲ	Ⅲ	达标	10.335	3.755	14.8	/	0.285	0.161	/	/	0.45	/	/	/	/	/	/	/	/	/	/	/
三月	117.898	34.6447	山东	山东－江苏	西泇河邳州半步丫闸	Ⅲ	Ⅱ	达标	11.145	3.315	14.45	/	0.13	0.026	/	/	0.45	/	/	/	/	/	/	/	/	/	/	/
三月	118.097	34.622	山东	山东－江苏	武河邳州小红圈土楼桥	Ⅳ	Ⅲ	达标	10.425	3.935	18.4	/	0.13	0.06	/	/	0.4	/	/	/	/	/	/	/	/	/	/	/
三月	118.101	34.6198	山东	山东－江苏	城河(沙沟河)邳州小红圈	Ⅳ	Ⅲ	达标	11.085	2.64	11.45	/	0.13	0.1115	/	/	0.4	/	/	/	/	/	/	/	/	/	/	/
三月	118.093	34.5634	山东	山东－江苏	黄泥河邳州后吕家北桥	Ⅳ	Ⅱ	达标	8.415	2.97	10.6	/	0.24	0.078	/	/	0.4	/	/	/	/	/	/	/	/	/	/	/
三月	118.13	34.5658	山东	山东－江苏	沂河鲁苏省界（沂河）	Ⅲ	Ⅲ	达标	12.02	3.695	18.85	/	0.135	0.04	/	/	0.6	/	/	/	/	/	/	/	/	/	/	/
三月	118.148	34.4623	山东	山东－江苏	白马河新沂郇楼桥	Ⅳ	Ⅴ	不达标	10.83	5.28	35.4	/	0.2	0.115	/	/	0.6	/	/	/	/	/	/	/	/	/	/	/
三月	117.782	34.5228	山东	山东－江苏	中运河福运码头	Ⅲ	Ⅲ	达标	10.435	4.105	18.9	/	0.33	0.074	/	/	0.6	/	/	/	/	/	/	/	/	/	/	/
三月	118.706	34.7646	山东	山东－江苏	新沭河临沭大兴桥	Ⅲ	Ⅳ	不达标	12.94	6.58	25	1.05	0.145	0.2125	/	/	0.6	/	/	/	/	/	/	/	/	/	/	/
三月	118.754	34.8494	山东	山东－江苏	穆疃河(石门头河、塘子河)临沭烈疃村	Ⅳ	劣Ⅴ	不达标	10.6	7.07	28.1	1.15	0.705	0.795	/	/	0.8	/	/	/	/	/	/	/	/	/	/	/
三月	118.877	35.0327	山东	山东－江苏	青口河赣榆黑林水文站	Ⅲ	Ⅳ	不达标	11.235	6.81	26.75	1.2	0.945	0.2785	/	/	0.45	/	/	/	/	/	/	/	/	/	/	/
三月	119.062	35.0587	山东	山东－江苏	龙王河莒南富民桥	Ⅳ	Ⅲ	达标	10.255	3.505	16.05	/	0.765	0.1595	/	/	0.4	/	/	/	/	/	/	/	/	/	/	/
三月	118.345	34.407	山东	山东－江苏	沭河新沂李庄桥	Ⅳ	Ⅱ	达标	11.59	3.45	13.9	/	0.175	0.034	/	/	0.55	/	/	/	/	/	/	/	/	/	/	/
三月	117.996	34.6442	山东	山东－江苏	白家沟邳州北王庄桥	Ⅳ	劣Ⅴ	不达标	11.68	5.12	17.05	/	0.275	0.414	/	/	0.45	/	/	/	/	/	/	/	/	/	/	/
三月	115.101	36.1825	河南	河南-河北	卫河元村	Ⅴ	Ⅴ	达标	15	6.5	37.6	6.1	0.438	0.05	0.012	0.025	0.64	0.0002	0.0014	2e-05	5e-05	0.002	0.005	0.0002	0.0015	/	0.134	0.023
三月	115.376	36.3781	河南	河南-河北	卫河龙王庙	Ⅴ	Ⅴ	不达标	19.1	8.3	30.1	7.8	0.366	0.05	0.017	0.001	0.65	0.0002	0.0009	2e-05	5e-05	0.002	0.005	0.0002	0.0015	/	0.114	0.019
三月	114.078	36.3156	河南	河南-河北	漳河观台	Ⅲ	Ⅱ	达标	10	2.3	5	1.6	0.356	0.03	0.014	0.044	0.38	0.0002	0.0008	2e-05	5e-05	0.002	0.005	0.0002	0.0015	/	0.051	0.002
三月	115.495	36.1389	河南	河南-山东	徒骇河毕屯	Ⅳ	Ⅴ	不达标	11.2	7.2	37.6	6.7	1.21	0.08	0.004	0.01	0.82	0.0009	0.0012	2e-05	5e-05	0.002	0.005	0.0002	0.0015	/	0.118	0.016
三月	115.252	36.1008	河南	河南-河北	马颊河南乐（南乐水文站）	Ⅳ	Ⅴ	不达标	12.1	10.1	33.1	7	1.28	0.04	0.005	0.005	0.75	0.0002	0.0015	2e-05	5e-05	0.002	0.005	0.0002	0.0015	/	0.112	0.014
三月	115.449	36.0036	河南	河南-山东	徒骇河马集闸	Ⅳ			/	/	/	/	/	/	/	/	/	/	/	/	/	/	/	/	/	/	/	/
三月	112.347	32.3687	河南	河南－湖北	唐白河新甸铺	Ⅲ	Ⅳ	不达标	12.2	4.6	/	4.1	0.532	0.1	0.005	0.025	0.27	0.0002	0.0024	2e-05	5e-05	0.002	0.005	0.0002	0.0015	0.01	0.11	0.002
三月	112.603	32.527	河南	河南－湖北	唐河郭滩	Ⅲ	劣Ⅴ	不达标	10.2	5.6	/	6.7	2.928	0.3	0.005	0.025	0.48	0.0002	0.0014	2e-05	5e-05	0.002	0.005	0.0002	0.0015	0.04	0.06	0.002
三月	115.083	35.3833	河南	河南－山东	黄河高村	Ⅲ	Ⅲ	不达标	10.7	2.1	16.3	1.3	0.42	0.13	0.007	0.025	0.59	0.0002	0.0028	1e-05	5e-05	/	0.0046	/	0.0015	0.005	0.0015	0.002
三月	115.9	35.935	河南	河南－山东	黄河孙口	Ⅲ	Ⅲ	达标	10.4	2.1	12.4	1.4	0.27	0.12	0.008	0.05	0.59	0.0002	0.003	1e-05	5e-05	/	0.005	/	0.0015	0.005	0.0015	0.002
三月	115.998	36.0532	河南	河南－山东	金堤河曹堤口	Ⅴ	劣Ⅴ	不达标	11.8	6.4	37.6	14.1	0.81	0.17	0.005	0.025	1.13	0.0002	0.0002	2e-05	5e-05	0.02	0.005	0.0002	0.0015	0.005	0.0015	0.002
三月	115.521	32.4085	河南	河南－安徽	淮河淮滨谷堆	Ⅲ	Ⅳ	不达标	9.62	4.34	12.45	/	1.155	0.1755	0.0045	/	0.4	/	/	/	/	/	/	/	/	/	/	/
三月	115.899	32.5619	河南	河南－安徽	史河霍邱赵台村	Ⅲ	Ⅲ	达标	10.405	4.09	12.85	/	0.65	0.1315	/	/	0.35	/	/	/	/	/	/	/	/	/	/	/
三月	115.445	33.5952	河南	河南－安徽	茨河郸城砖桥口桥	Ⅲ	Ⅲ	达标	9.775	4.08	17.2	/	0.24	0.022	/	/	0.8	/	/	/	/	/	/	/	/	/	/	/
三月	115.344	33.5785	河南	河南－安徽	南洺河郸城杨楼	Ⅲ	Ⅴ	不达标	9.075	4.805	23.4	1.1	0.265	0.3025	0.0055	/	1.1	/	/	/	/	/	/	/	/	/	/	/
三月	116.619	33.8677	河南	河南－安徽	新沱河濉溪铁佛洪河头桥	Ⅲ	Ⅳ	不达标	10.94	6.3	27.25	1.15	0.25	0.129	/	/	1.2	/	/	/	/	/	/	/	/	/	/	/
三月	116.427	33.7963	河南	河南－安徽	浍河永城侯岭乡李口桥	Ⅲ	Ⅳ	不达标	10.71	5.02	25.2	/	0.63	0.159	/	/	1.3	0.004	/	/	/	/	/	/	/	/	/	/
三月	116.229	33.7914	河南	河南－安徽	包河永城耿庄闸上	Ⅲ	Ⅲ	达标	9.46	4.06	18.9	/	0.355	0.1235	/	/	1	/	/	/	/	/	/	/	/	/	/	/
三月	115.146	32.6541	河南	河南－安徽	洪汝河(洪河)新蔡练村王新安大桥	Ⅲ	劣Ⅴ	不达标	10.295	4.985	18.65	/	1.995	0.4875	0.005	/	0.4	/	/	/	/	/	/	/	/	/	0.025	/
三月	115.341	33.2619	河南	河南－安徽	沙颍河界首沙颍河桥	Ⅲ	Ⅲ	达标	10.325	3.18	18.95	/	0.93	0.157	0.013	/	0.55	/	/	/	/	/	/	/	/	/	/	/
三月	115.143	33.163	河南	河南－安徽	泉河老沈丘泉河桥	Ⅲ	劣Ⅴ	不达标	9.835	4.305	17.75	/	1.175	0.5075	/	/	0.6	/	/	/	/	/	/	/	/	/	/	/
三月	115.5	33.8778	河南	河南－安徽	涡河鹿邑付桥闸上	Ⅲ	Ⅲ	达标	10.725	3.79	18.25	/	0.235	0.038	/	/	1	/	/	/	/	/	/	/	/	/	/	/
三月	115.54	33.9304	河南	河南－安徽	惠济河鹿邑东孙营闸上	Ⅲ	劣Ⅴ	不达标	9.935	6.525	25.45	2.2	2.25	0.179	/	/	0.95	/	/	/	/	/	/	/	0.0065	/	/	/
三月	115.608	34.0473	河南	河南－安徽	豫皖大沙河（小洪河）鹿邑宋河镇（桑园村）	Ⅲ	Ⅳ	不达标	10.45	4.56	17	/	0.105	0.026	/	/	1.3	/	0.003	/	/	/	/	/	/	/	/	/
三月	115.614	33.778	河南	河南－安徽	赵王河亳州梅城梅北桥	Ⅲ	Ⅲ	达标	10.4	3.99	17.75	/	0.185	0.032	/	/	0.95	/	/	/	/	/	/	/	/	/	/	/
三月	115.631	33.6617	河南	河南－安徽	油河亳州六里桥上（纪楼桥）	Ⅲ	Ⅲ	达标	12.07	4.395	18.65	/	0.15	0.03	/	/	1	/	/	/	/	/	/	/	/	/	/	/
三月	113.32	29.6661	湖北	湖北－湖南	长江螺山	Ⅱ	Ⅱ	达标	10.5	2.4	/	1.4	0.207	0.09	0.005	0.025	0.23	0.0002	0.002	2e-05	5e-05	0.002	0.005	0.0002	0.0015	0.005	0.0015	0.002
三月	116.107	29.8235	湖北	湖北－安徽	长江刘佐	Ⅱ	Ⅲ	不达标	10	2	/	2	0.179	0.16	0.006	0.025	0.22	0.0002	0.0029	2e-05	5e-05	0.002	0.005	0.0002	0.0015	0.02	0.0015	0.002
三月	108.478	30.5196	湖北	湖北－重庆	磨刀溪大滩口	Ⅱ	Ⅱ	达标	10.2	3.2	5	0.9	0.062	0.02	0.005	0.025	0.07	0.0002	0.0012	2e-05	5e-05	0.002	0.005	0.0002	0.0015	0.005	0.0015	0.002
三月	109	30.6167	湖北	湖北－重庆	长滩河梅子水	Ⅱ	Ⅲ	不达标	9.8	5.8	5	4	0.486	0.09	0.005	0.025	0.11	0.0002	0.0013	2e-05	0.001	0.002	0.005	0.0002	0.0015	0.02	0.0015	0.002
三月	108.919	29.6119	湖北	湖北－重庆	阿蓬江(唐岩河、濯河)朝阳寺	Ⅱ	Ⅰ	达标	9.8	0.9	/	0.25	0.0125	0.02	0.005	0.025	0.1	0.0003	0.0003	2e-05	5e-05	0.002	0.005	0.0002	0.0015	0.02	0.0015	0.002
三月	108.501	29.7336	湖北	湖北－重庆	郁江长顺	Ⅱ	Ⅱ	达标	9.6	0.9	/	0.25	0.0125	0.03	0.005	0.025	0.1	0.0002	0.0003	2e-05	5e-05	0.002	0.005	0.0002	0.0015	0.02	0.0015	0.002
三月	109.207	29.1992	湖北	湖北－重庆	酉水卯洞	Ⅱ	Ⅱ	达标	9.4	1.3	/	0.25	0.08	0.08	0.005	0.025	0.09	0.0002	0.00015	2e-05	5e-05	0.002	0.005	0.0002	0.0015	0.04	0.0015	0.002
三月	110.383	29.6339	湖北	湖北－湖南	溇水淋溪河	Ⅱ	Ⅰ	达标	10	1.9	/	1.1	0.033	0.01	0.005	0.025	0.09	0.0002	0.00015	2e-05	5e-05	0.002	0.005	0.0002	0.0015	0.005	0.0015	0.01
三月	112.004	29.782	湖北	湖北－湖南	松滋河西支（牛浪湖）杨家垱	Ⅲ	Ⅱ	达标	11.1	2	/	1	0.269	0.03	0.005	0.025	0.19	0.0002	0.00015	2e-05	5e-05	0.002	0.005	0.0002	0.0015	0.02	0.0015	0.002
三月	111.522	32.6481	湖北	湖北－河南	丹江口水库凉水河	Ⅱ	Ⅱ	达标	11.3	1.9	/	2.6	0.132	0.02	0.005	0.025	0.11	0.0002	0.0007	2e-05	5e-05	0.002	0.005	0.0002	0.0015	0.02	0.0015	0.002
三月	114.492	31.7542	湖北	湖北－河南	竹竿河定远白嘴	Ⅲ	Ⅲ	达标	9.8	2.95	16.65	1.1	0.2145	0.075	/	/	0.2195	/	/	/	/	/	/	/	0.001	/	/	/
三月	112.068	29.7259	湖南	湖南－湖北	松滋河东支甘家厂	Ⅲ			/	/	/	/	/	/	/	/	/	/	/	/	/	/	/	/	/	/	/	/
三月	112.19	29.61	湖南	湖南－湖北	虎渡河黄山头闸	Ⅲ	Ⅱ	达标	11	2.7	/	1.3	0.441	0.04	0.005	0.025	0.15	0.0002	0.0012	2e-05	5e-05	0.002	0.005	0.0002	0.0015	0.03	0.0015	0.002
三月	112.388	29.5695	湖南	湖南－湖北	藕池河东支、鲇鱼须河渐明洲	Ⅲ			/	/	/	/	/	/	/	/	/	/	/	/	/	/	/	/	/	/	/	/
三月	112.359	29.5283	湖南	湖南－湖北	藕池河东支梅田湖	Ⅲ	Ⅱ	达标	10.4	1.7	/	1.6	0.281	0.08	0.005	0.025	0.09	0.0002	0.0008	2e-05	5e-05	0.002	0.005	0.0002	0.0015	0.005	0.0015	0.009
三月	112.321	29.5451	湖南	湖南－湖北	藕池河中支芝麻坪	Ⅲ			/	/	/	/	/	/	/	/	/	/	/	/	/	/	/	/	/	/	/	/
三月	112.23	29.5921	湖南	湖南－湖北	藕池河西支官垱	Ⅲ			/	/	/	/	/	/	/	/	/	/	/	/	/	/	/	/	/	/	/	/
三月	113.977	25.6228	湖南	湖南－江西	章江丰洲	Ⅲ	Ⅱ	达标	6.6	1.4	15	2.2	0.217	0.06	0.005	0.025	0.44	0.0002	0.0003	2e-05	5e-05	0.002	0.005	0.0002	0.0015	0.005	0.0015	0.002
三月	109.985	26.1945	湖南	湖南-广西	平等河布龙	Ⅱ	Ⅰ	达标	8	0.9	6	0.9	0.048	0.01	0.005	0.025	0.025	0.0002	0.0005	2e-05	5e-05	0.002	0.005	0.0002	0.0003	0.01	0.0015	0.002
三月	110.959	25.0778	湖南	湖南-广西	恭城河黄沙湾	Ⅲ	Ⅱ	达标	7.64	1.2	5	0.8	0.179	0.04	0.005	0.025	0.1	0.0005	0.0033	3e-05	5e-05	0.004	0.005	0.0002	0.0015	0.005	0.0015	0.002
三月	112.855	25.284	湖南	湖南-广东	武水岑水桥	Ⅲ	Ⅲ	达标	9.3	1.8	14	1.3	0.182	0.11	0.006	0.0008	0.1	0.0002	0.0155	2e-05	5e-05	0.029	0.02	0.0002	0.0015	0.005	0.1	0.002
三月	112.96	25.225	湖南	湖南-广东	南花溪明星桥	Ⅲ	Ⅲ	达标	9.3	2.9	19	2.1	0.068	0.17	0.005	0.0008	0.15	0.0002	0.0018	2e-05	5e-05	0.005	0.02	0.0002	0.0015	0.005	0.08	0.002
三月	110.814	22.5822	广东	广东-广西	杨梅河爽底坪	Ⅲ	Ⅲ	达标	7.6	1.4	14	2.2	0.266	0.12	0.005	0.025	0.17	0.0002	0.00015	2e-05	5e-05	0.01	0.005	0.0002	0.0014	0.01	0.0015	0.008
三月	111.025	22.6494	广东	广东-广西	黄华江荷塘	Ⅲ	Ⅱ	达标	10.3	1.2	12	2.2	0.22	0.06	0.005	0.025	0.3	0.0002	0.00015	5e-05	5e-05	0.002	0.005	0.0002	0.0007	0.005	0.0015	0.002
三月	114.105	22.5326	广东	广东-香港	深圳河罗湖	Ⅳ	Ⅴ	不达标	3.1	5.1	24	6.2	1.61	0.382	0.00194	0.02274	0.31	0.0002	0.00116	2e-05	0.0009	0.002	0.005	0.002	0.0015	0.005	0.09	0.002
三月	113.52	22.161	广东	广东-澳门	洪湾水道横琴大桥	Ⅲ	Ⅱ	达标	8.23333	2.63333	16.7	1	0.25	0.0466667	0.00061	0.025	0.36667	0.00013	0.00101	2e-05	5e-05	0.002	0.005	0.001	0.0015	0.005	0.00667	0.002
三月	113.554	22.1358	广东	广东-澳门	十字门水道红旗	Ⅲ	Ⅲ	达标	6.7	2.9	20	1	0.2	0.048	0.00102	0.025	0.59	0.00122	0.00733	2e-05	5e-05	0.002	0.005	0.0002	0.004	0.005	0.02	0.002
三月	113.539	22.194	广东	广东-澳门	湾仔水道湾仔	Ⅲ	Ⅳ	不达标	8.43333	6	25.3	3.96667	1.32333	0.14	0.00187	8e-05	0.17667	0.00012	0.00131	2e-05	5e-05	0.002	0.005	0.001	0.002	0.005	0.02333	0.002
三月	113.552	22.1758	广东	广东-澳门	澳门附近水域澳氹大桥	Ⅲ	Ⅲ	达标	7.33333	3.23333	14.6667	1	0.29	0.072	0.00096	0.025	0.46667	0.00205	0.00804	2e-05	5e-05	0.002	0.005	0.0002	0.00233	0.005	0.01833	0.002
三月	111.222	26.1711	广西	广西－湖南	湘江（西源）庙头	Ⅲ	Ⅱ	达标	8.6	1.2	5	1.2	0.32	0.04	0.005	0.025	0.06	0.0002	0.00015	2e-05	5e-05	0.002	0.005	0.0002	0.0015	0.04	0.0015	0.002
三月	111.283	26.3	广西	广西－湖南	湘江（西源）绿埠头	Ⅲ	Ⅱ	达标	9.9	1	/	0.6	0.091	0.03	0.011	0.025	0.17	0.0004	0.0027	2e-05	5e-05	0.005	0.005	0.0002	0.0015	0.005	/	/
三月	110.774	26.2486	广西	广西－湖南	夫夷水大梅头	Ⅲ	Ⅱ	达标	8.9	2.6	5	1.9	0.14	0.07	0.005	0.025	0.12	0.0002	0.00015	2e-05	5e-05	0.002	0.005	0.0002	0.0015	0.005	0.0015	0.002
三月	106.985	25.3643	广西	广西-贵州	六硐河甲板	Ⅲ	Ⅱ	达标	7.5	1.3	6.66667	1.76667	0.126	0.0233333	0.005	0.025	0.126667	0.0002	0.00133333	2e-05	5e-05	0.002	0.005	0.0002	0.0015	0.04	0.0015	0.002
三月	105.996	24.1244	广西	广西-云南	驮娘江弄瓦	Ⅲ	Ⅱ	达标	7.21	1.9	10	1.3	0.038	0.02	0.005	0.025	0.086	0.0002	0.00015	2e-05	5e-05	0.002	0.005	0.0002	0.0015	0.005	0.0015	0.002
三月	111.556	23.6372	广西	广西-广东	东安江思留口	Ⅲ	Ⅱ	达标	8.56667	1.2	5.33333	1	0.0766667	0.034	0.00025	0.025	0.07333	0.0002	0.00049	2e-05	5e-05	0.002	0.005	0.0002	0.0015	0.005	0.00667	0.002
三月	110.318	21.8925	广西	广西-广东	九洲江石角	Ⅲ	Ⅳ	不达标	10.6	1.7	20	4.4	0.231	0.05	0.005	0.025	0.23	0.0002	0.0004	0.0001	5e-05	0.002	0.005	0.0002	0.0011	0.005	0.0015	0.02
三月	110.701	22.2717	广西	广西-广东	罗江长岐	Ⅲ	Ⅴ	不达标	6.3	1.4	14	4.8	1.548	0.34	0.005	0.025	0.2	0.0002	0.001	2e-05	5e-05	0.002	0.005	0.0002	0.0018	0.01	0.0015	0.032
三月	111.151	24.9697	广西	广西-湖南	恭城河大田	Ⅲ	Ⅱ	达标	7.46	1.3	5	0.5	0.159	0.03	0.005	0.025	0.12	0.0005	0.0029	3e-05	5e-05	0.004	0.005	0.0002	0.0015	0.005	0.0015	0.002
三月	111.803	23.806	广西	广西-广东	贺江白沙	Ⅲ	Ⅱ	达标	8.8	1.4	4.66667	1	0.0133333	0.036	0.00028	0.025	0.143	0.00016	0.00481	2e-05	5e-05	0.002	0.005	0.0002	0.0015	0.005	0.0015	0.002
三月	111.424	23.4728	广西	广西-广东	西江下典口	Ⅲ	Ⅱ	达标	8.6	1.43333	5.66667	1	0.0166667	0.029	0.00021	0.025	0.14	0.00018	0.00123	2e-05	5e-05	0.002	0.005	0.0002	0.0015	0.005	0.0015	0.002
三月	107.112	28.8912	重庆	重庆－贵州	藻渡河界牌	Ⅱ			/	/	/	/	/	/	/	/	/	/	/	/	/	/	/	/	/	/	/	/
三月	108.531	30.4478	重庆	重庆－湖北	磨刀溪建南镇	Ⅱ	Ⅱ	达标	9.9	2.6	5	1	0.306	0.09	0.005	0.025	0.08	0.0002	0.0013	2e-05	5e-05	0.002	0.005	0.0002	0.0015	0.005	0.0015	0.002
三月	105.306	29.6084	重庆	重庆－四川	大清流河平坦镇	Ⅲ			/	/	/	/	/	/	/	/	/	/	/	/	/	/	/	/	/	/	/	/
三月	108.487	31.7759	重庆	重庆－四川	州河鸡唱	Ⅱ	Ⅱ	达标	10.4	1.4	5	1.1	0.151	0.04	0.005	0.025	0.09	0.0002	0.0006	2e-05	0.001	0.002	0.005	0.0002	0.0015	0.02	0.0015	0.002
三月	108.629	28.6518	重庆	重庆－贵州	甘龙河小河	Ⅱ	Ⅰ	达标	8.1	1.1	/	0.25	0.036	0.02	0.005	0.025	0.17	/	0.0003	2e-05	5e-05	0.002	0.005	0.0002	0.0015	/	/	/
三月	109.217	28.75	重庆	重庆－湖南	酉水石堤	Ⅲ	Ⅱ	达标	10.4	0.8	/	0.8	0.218	0.005	0.005	0.025	0.11	/	0.001	2e-05	5e-05	0.002	0.005	0.0002	0.002	0.005	/	/
三月	109.283	28.5	重庆	重庆－湖南	花垣河茶洞	Ⅲ	Ⅲ	达标	8.7	1.3	/	1	0.758	0.005	0.005	0.025	0.1	0.0002	0.0006	2e-05	5e-05	0.01	0.01	0.0002	0.0015	0.005	0.0015	0.002
三月	108.406	32.072	重庆	重庆－四川	任河钟停	Ⅱ	Ⅱ	达标	10.3	0.8	5	0.25	0.202	0.02	0.005	0.3	0.025	0.0002	0.00015	2e-05	5e-05	0.002	0.005	0.0002	0.0015	0.005	0.0015	0.002
三月	99.305	28.2378	四川	四川－云南	长江(金沙江)奔子栏	Ⅱ	Ⅱ	达标	8.9	0.9	5	0.5	0.0125	0.04	0.005	0.025	0.15	0.0002	0.0024	2e-05	0.001	0.002	0.005	0.0002	0.0015	0.01	0.0015	0.002
三月	101.838	26.0969	四川	四川－云南	长江(金沙江)师庄	Ⅲ	Ⅰ	达标	8.8	1.2	5	0.7	0.027	0.01	0.005	0.025	0.17	0.0002	0.0014	2e-05	0.001	0.002	0.005	0.0002	0.0015	0.01	0.0015	0.002
三月	105.849	29.0139	四川	四川－重庆	长江朱沱	Ⅲ	Ⅱ	达标	10	1.5	5	0.5	0.039	0.06	0.005	0.025	0.2	0.0002	0.002	2e-05	5e-05	0.002	0.005	0.0002	0.0015	0.005	0.0015	0.002
三月	99.722	28.695	四川	四川－云南	许曲上游（洞松）	Ⅱ			/	/	/	/	/	/	/	/	/	/	/	/	/	/	/	/	/	/	/	/
三月	105.611	28.464	四川	四川－贵州	大同河两汇电站	Ⅲ			/	/	/	/	/	/	/	/	/	/	/	/	/	/	/	/	/	/	/	/
三月	106.045	28.9585	四川	四川－重庆	塘河塘河	Ⅲ	Ⅱ	达标	9.4	2.2	5	0.7	0.0125	0.01	0.005	0.025	0.07	0.0002	0.0013	2e-05	5e-05	0.002	0.005	0.0002	0.0015	0.005	0.0015	0.002
三月	106.812	30.1286	四川	四川－重庆	御临河坛同	Ⅲ	劣Ⅴ	不达标	9.5	4.1	5	1.6	2.44	0.24	0.022	0.025	0.28	0.0002	0.0017	2e-05	5e-05	0.002	0.005	0.0002	0.0015	0.04	0.06	0.002
三月	106.988	30.0626	四川	四川－重庆	大洪河大洪河水库	Ⅲ	Ⅲ	达标	9.8	4.4	5	1.9	0.16	0.04	0.008	0.025	0.23	0.0002	0.002	2e-05	5e-05	0.002	0.005	0.0002	0.0015	0.005	0.0015	0.002
三月	100.982	32.2648	四川	四川－青海	绰斯甲河壤塘	Ⅱ			/	/	/	/	/	/	/	/	/	/	/	/	/	/	/	/	/	/	/	/
三月	105.378	29.645	四川	四川－重庆	大清流河万古	Ⅲ			/	/	/	/	/	/	/	/	/	/	/	/	/	/	/	/	/	/	/	/
三月	105.47	29.2867	四川	四川－重庆	濑溪河分水村（石河）	Ⅲ	Ⅴ	不达标	10.3	7.5	32	1.8	0.167	0.2	0.005	0.025	0.22	0.0002	0.0015	2e-05	5e-05	0.002	0.005	0.0002	0.0015	0.04	0.13	0.002
三月	106.203	30.1793	四川	四川－重庆	嘉陵江古楼（武胜）	Ⅲ	Ⅱ	达标	9.8	2	5	1.7	0.074	0.1	0.005	0.025	0.16	0.0002	0.0008	2e-05	5e-05	0.002	0.005	0.0002	0.0015	0.005	0.0015	0.002
三月	104.671	32.9444	四川	四川－甘肃	白水江文县（鹄衣坝）	Ⅱ	Ⅰ	达标	9.4	0.25	5	0.25	0.133	0.02	0.005	0.025	0.23	0.0002	0.00015	2e-05	5e-05	0.007	0.005	0.0002	0.0015	0.005	0.0015	0.018
三月	106.587	30.3565	四川	四川－重庆	渠江罗渡溪	Ⅲ	Ⅳ	不达标	10.3	3.1	5	2.2	0.097	0.23	0.005	0.025	0.18	0.0002	0.0006	2e-05	5e-05	0.002	0.005	0.0002	0.0015	0.005	0.0015	0.002
三月	105.775	30.3234	四川	四川－重庆	涪江玉溪	Ⅲ	Ⅱ	达标	9	2.5	5	2	0.161	0.09	0.005	0.025	0.17	0.0002	0.0008	2e-05	0.002	0.002	0.005	0.0002	0.0015	0.005	0.0015	0.002
三月	105.61	30.1533	四川	四川－重庆	琼江崇龛镇（柏梓镇）	Ⅲ	Ⅳ	不达标	10.7	8.1	28	2.8	0.173	0.26	0.005	0.025	0.34	0.0002	0.001	2e-05	5e-05	0.002	0.005	0.0002	0.0015	0.005	0.0015	0.002
三月	108.333	30.1833	四川	四川－陕西	任河大竹河	Ⅲ	Ⅱ	达标	10	1.6	5	1	0.158	0.03	0.005	0.025	0.11	0.0002	0.0005	2e-05	5e-05	0.002	0.005	0.0002	0.0015	0.005	0.0015	0.002
三月	102.095	33.96	四川	四川－甘肃	黄河玛曲	Ⅱ			/	/	/	/	/	/	/	/	/	/	/	/	/	/	/	/	/	/	/	/
三月	102.269	33.9921	四川	四川－甘肃	黑河大水	Ⅱ			/	/	/	/	/	/	/	/	/	/	/	/	/	/	/	/	/	/	/	/
三月	103.616	27.0107	贵州	贵州－云南	牛栏江大沙店（江底）	Ⅱ	Ⅱ	达标	9.6	0.9	5	1.3	0.147	0.03	0.005	0.025	0.14	0.0002	0.0011	2e-05	0.001	0.002	0.005	0.0002	0.0015	0.005	0.0015	0.002
三月	104.004	27.4859	贵州	贵州－云南	横江(洛泽河)麻窝电站	Ⅱ	Ⅱ	达标	9.4	0.8	5	1.4	0.114	0.01	0.005	0.025	0.13	0.0002	0.0014	2e-05	0.002	0.002	0.01	0.0002	0.0015	0.01	0.0015	0.002
三月	105.734	28.6153	贵州	贵州－四川	赤水河涟鱼溪	Ⅲ	Ⅱ	达标	9.3	1.8	5	1.5	0.031	0.03	0.005	0.025	0.15	0.0002	0.002	2e-05	5e-05	0.002	0.005	0.0002	0.0015	0.005	0.0015	0.002
三月	105.927	28.7315	贵州	贵州－四川	习水河虎头	Ⅲ			/	/	/	/	/	/	/	/	/	/	/	/	/	/	/	/	/	/	/	/
三月	106.852	28.5248	贵州	贵州－重庆	綦江松坎	Ⅲ	Ⅰ	达标	9.1	1.5	5	1.3	0.103	0.02	0.005	0.025	0.19	0.0003	0.0019	2e-05	5e-05	0.002	0.005	0.0002	0.0015	0.005	0.0015	0.002
三月	106.779	28.7534	贵州	贵州－重庆	藻渡河藻渡	Ⅱ	Ⅰ	达标	9.2	1.1	5	0.6	0.039	0.005	0.005	0.025	0.18	0.0002	0.0019	2e-05	5e-05	0.002	0.005	0.0002	0.0015	0.005	0.0015	0.002
三月	108.502	28.5814	贵州	贵州－重庆	乌江沿河	Ⅱ	Ⅲ	不达标	10.1	1.3	5	0.25	0.0125	0.13	0.005	0.025	0.19	0.0002	0.0012	2e-05	5e-05	0.002	0.005	0.0002	0.0015	0.02	0.0015	0.002
三月	108.285	29.1446	贵州	贵州－重庆	乌江鹿角沱	Ⅱ	Ⅱ	不达标	10.2	1.5	5	1.1	0.0125	0.1	0.005	0.025	0.18	0.0002	0.0013	2e-05	5e-05	0.002	0.005	0.0002	0.0015	0.005	0.0015	0.002
三月	107.864	29.2104	贵州	贵州－重庆	芙蓉江忠信	Ⅱ	Ⅰ	达标	11.2	1.2	5	0.7	0.0125	0.01	0.005	0.025	0.14	0.0002	0.0012	2e-05	5e-05	0.002	0.005	0.0002	0.0015	0.03	0.0015	0.002
三月	108.708	28.327	贵州	贵州－重庆	甘龙河甘龙镇	Ⅱ	Ⅱ	达标	8.5	1	5	1.3	0.165	0.05	0.025	0.025	0.12	0.0002	0.00015	2e-05	5e-05	0.002	0.005	0.002	0.0015	0.005	0.0015	0.002
三月	109.48	27.0753	贵州	贵州－湖南	沅江金紫	Ⅱ	Ⅱ	达标	9.6	2.3	/	1.5	0.087	0.04	0.005	0.025	0.34	/	0.0011	2e-05	5e-05	0.008	0.005	0.0002	0.0015	0.04	/	/
三月	109.467	26.2333	贵州	贵州－湖南	仁里河流团	Ⅱ	Ⅱ	达标	9.8	1.8	/	0.9	0.332	0.09	0.006	0.025	0.18	/	0.0011	2e-05	5e-05	0.002	0.005	0.0002	0.0015	0.005	/	/
三月	109.008	27.2985	贵州	贵州－湖南	舞水崇滩	Ⅲ	Ⅴ	不达标	9.1	1.5	5	2.8	1.968	0.05	0.025	0.025	0.67	0.0002	0.00015	2e-05	5e-05	0.002	0.005	0.002	0.002	0.005	0.0015	0.002
三月	109.41	27.7041	贵州	贵州－湖南	辰水漾头电站	Ⅱ	Ⅲ	不达标	15.3	1.9	5	3.3	0.721	0.03	0.025	0.025	0.11	0.0002	0.00015	2e-05	5e-05	0.002	0.005	0.002	0.0015	0.005	0.0015	0.002
三月	105.257	24.9381	贵州	贵州-广西	南盘江天生桥	Ⅲ	Ⅱ	达标	7.8	1.4	7	1.6	0.232	0.1	0.005	0.025	0.11	0.0002	0.004	2e-05	5e-05	0.002	0.005	0.0002	0.0015	0.03	0.0015	0.002
三月	107.055	25.8413	贵州	贵州-广西	曹渡河平里河	Ⅲ	Ⅰ	达标	8.9	0.9	5	0.25	0.0125	0.005	0.005	0.025	0.1	0.0002	0.00015	2e-05	5e-05	0.002	0.005	0.0002	0.0015	0.005	0.0015	0.002
三月	107.194	25.6251	贵州	贵州-广西	六硐河甲茶	Ⅱ	Ⅰ	达标	8.5	0.9	5	0.6	0.0125	0.005	0.005	0.025	0.08	0.0002	0.00015	2e-05	5e-05	0.002	0.005	0.0002	0.0015	0.005	0.0015	0.002
三月	108.908	25.7161	贵州	贵州-广西	都柳江石碑	Ⅱ	Ⅰ	达标	7.8	1.1	8	0.7	0.07	0.02	0.005	0.025	0.025	0.0002	0.0008	2e-05	5e-05	0.002	0.005	0.0002	0.0005	0.01	0.0015	0.002
三月	106.136	24.9467	贵州	贵州-广西	红水河板陈	Ⅲ	Ⅲ	达标	5.16667	1.66667	8	1.76667	0.455667	0.163333	0.005	0.025	0.153333	0.0002	0.004	2e-05	5e-05	0.002	0.005	0.0002	0.0015	0.0166667	0.0015	0.002
三月	107.741	25.2024	贵州	贵州-广西	打狗河贵江	Ⅱ	Ⅱ	达标	7.8	2.1	13	1.2	0.033	0.03	0.005	0.025	0.025	0.0002	0.0005	2e-05	5e-05	0.002	0.005	0.0002	0.0003	0.01	0.0015	0.002
三月	108.242	25.4256	贵州	贵州-广西	大环江何家寨	Ⅱ	Ⅰ	达标	7.9	0.9	7	0.7	0.085	0.02	0.005	0.025	0.025	0.0002	0.0006	2e-05	5e-05	0.002	0.005	0.0002	0.0015	0.01	0.0015	0.002
三月	108.445	25.4168	贵州	贵州-广西	小环江黄种村	Ⅱ	Ⅰ	达标	7.8	1.1	7	0.8	0.061	0.01	0.005	0.025	0.025	0.0002	0.0005	2e-05	5e-05	0.002	0.005	0.0002	0.0008	0.01	0.0015	0.002
三月	108.109	25.1991	贵州	贵州-广西	社村河新荣甸	Ⅲ	Ⅱ	达标	7.3	0.8	6	0.9	0.103	0.01	0.005	0.025	0.05	0.0002	0.0004	2e-05	5e-05	0.002	0.005	0.0002	0.001	0.01	0.0015	0.002
三月	100.294	27.6681	云南	云南－四川	长江(金沙江)老火房	Ⅱ			/	/	/	/	/	/	/	/	/	/	/	/	/	/	/	/	/	/	/	/
三月	101.333	26.6167	云南	云南－四川	长江(金沙江)格里坪	Ⅲ	Ⅱ	达标	9.6	1.2	5	0.9	0.034	0.005	0.005	0.025	0.15	0.0002	0.0018	2e-05	0.002	0.002	0.005	0.0002	0.0015	0.005	0.0015	0.002
三月	103.042	26.5606	云南	云南－四川	长江(金沙江)华弹（蒙姑）	Ⅲ	Ⅱ	达标	8.9	1.2	/	1.1	0.041	0.05	0.049	/	0.16	/	0.0016	2e-05	0.002	0.002	0.005	0.0002	0.0015	0.005	0.0015	0.002
三月	104.416	28.634	云南	云南－四川	长江(金沙江)安边铁路大桥	Ⅲ			/	/	/	/	/	/	/	/	/	/	/	/	/	/	/	/	/	/	/	/
三月	99.4797	28.4562	云南	云南－四川	许曲色仓	Ⅱ			/	/	/	/	/	/	/	/	/	/	/	/	/	/	/	/	/	/	/	/
三月	100.454	27.8996	云南	云南－四川	水洛河油米	Ⅱ			/	/	/	/	/	/	/	/	/	/	/	/	/	/	/	/	/	/	/	/
三月	100.858	27.3199	云南	云南－四川	宁蒗河包都镇	Ⅲ	Ⅱ	达标	11	2.5	/	2.3	0.227	0.08	0.005	0.025	0.1	0.0002	0.0029	2e-05	5e-05	0.002	0.005	0.0002	0.002	0.005	0.0015	0.002
三月	101.371	26.803	云南	云南－四川	三源河糖房	Ⅱ	Ⅰ	达标	9.4	0.9	/	0.8	0.025	0.005	0.005	0.025	0.1	0.0002	0.0017	2e-05	5e-05	0.002	0.005	0.0002	0.0015	0.005	0.0015	0.002
三月	103.733	26.5	云南	云南－贵州	牛栏江黄梨树	Ⅱ	Ⅱ	达标	9.4	1.2	5	1.3	0.135	0.03	0.005	0.025	0.15	0.0002	0.0013	2e-05	0.001	0.002	0.005	0.0002	0.0015	0.005	0.0015	0.002
三月	104.415	28.6184	云南	云南－四川	横江横江水富	Ⅲ	Ⅱ	达标	9.1	1	5	0.9	0.138	0.03	0.005	0.025	0.13	0.0002	0.0018	2e-05	0.001	0.002	0.005	0.0002	0.0015	0.01	0.0015	0.002
三月	105.011	28.035	云南	云南－四川	南广河新田（罗渡）	Ⅲ	Ⅲ	达标	9.4	1.1	5	1.4	0.159	0.06	0.005	0.025	0.19	0.0002	0.0014	8e-05	0.001	0.014	0.01	0.0002	0.0015	0.01	0.0015	0.002
三月	105.377	28.0946	云南	云南－四川	永宁河（清水河）两河	Ⅱ			/	/	/	/	/	/	/	/	/	/	/	/	/	/	/	/	/	/	/	/
三月	105.615	23.3175	云南	云南-广西	百南河那全	Ⅱ	Ⅱ	达标	7.34	2.1	12	1.8	0.0125	0.02	0.005	0.025	0.111	0.0002	0.00015	2e-05	5e-05	0.002	0.005	0.0002	0.0015	0.005	0.0015	0.002
三月	104.492	24.6576	云南	云南-广西	南盘江八大河	Ⅲ	Ⅱ	达标	11.6	1	7	2.3	0.029	0.079	0.005	0.025	0.01	0.0002	0.0031	2e-05	5e-05	0.002	0.005	0.0002	0.0015	0.01	0.0117	0.002
三月	104.486	24.6505	云南	云南-广西	清水江清水江大桥	Ⅱ	Ⅱ	达标	9.7	2.1	9	1.1	0.138	0.034	0.005	0.025	0.025	0.0002	0.0003	2e-05	5e-05	0.002	0.005	0.0002	0.0015	0.005	0.0057	0.002
三月	104.335	26.6309	云南	云南-贵州	可渡河同兴	Ⅲ	Ⅱ	达标	9.9	1.3	4	1	0.054	0.043	0.005	0.025	0.025	0.0002	0.00015	2e-05	5e-05	0.002	0.005	0.0002	0.0015	0.005	0.0015	0.002
三月	105.521	24.0123	云南	云南-广西	西洋江那柳	Ⅱ	Ⅱ	达标	7.2	2.5	2.8	0.25	0.075	0.016	0.005	0.025	0.113	0.0002	0.0002	2e-05	5e-05	0.002	0.005	0.0002	0.0015	0.01	0.03	0.002
三月	104.707	25.294	云南	云南-贵州	黄泥河新村	Ⅲ	Ⅲ	达标	7.7	1.3	7	1.7	0.296	0.14	0.005	0.025	0.07	0.0002	0.0007	2e-05	5e-05	0.002	0.005	0.0002	0.0015	0.02	0.0015	0.002
三月	104.712	25.2705	云南	云南-贵州	北盘江电厂小桥	Ⅲ	Ⅲ	达标	8.2	1.6	8	1.9	0.731	0.12	0.005	0.025	0.16	0.0002	0.0019	2e-05	5e-05	0.002	0.005	0.0002	0.0015	0.05	0.0015	0.002
三月	104.506	26.0569	云南	云南-贵州	拖长江小云尚大桥	Ⅲ	Ⅲ	达标	10.3	2.2	8	1.8	0.486	0.16	0.005	0.025	0.14	0.0002	0.0011	2e-05	5e-05	0.002	0.005	0.0002	0.0015	0.03	0.0015	0.002
三月	105.014	24.4199	云南	云南-广西	驮娘江底先	Ⅲ	Ⅲ	达标	5.2	1.4	6	1.5	0.229	0.04	0.005	0.025	0.14	0.0002	0.0028	2e-05	5e-05	0.002	0.005	0.0002	0.0015	0.03	0.0015	0.002
三月	106.156	23.9054	云南	云南-广西	谷拉河罗村口	Ⅲ	Ⅱ	达标	9.03	2.1	12	1.6	0.034	0.02	0.005	0.025	0.1	0.0002	0.00015	2e-05	5e-05	0.002	0.005	0.0002	0.0015	0.005	0.0015	0.002
三月	98.7853	28.5561	西藏	西藏－云南	澜沧江溜筒江	Ⅱ	Ⅰ	达标	7.9	0.6	/	0.25	0.06	0.02	0.005	0.025	0.28	0.0002	0.00015	2e-05	5e-05	0.002	0.005	0.0002	0.0015	0.005	0.0015	0.002
三月	98.6119	28.035	西藏	西藏－云南	怒江青拉桶	Ⅱ			/	/	/	/	/	/	/	/	/	/	/	/	/	/	/	/	/	/	/	/
三月	98.2363	28.1985	西藏	西藏－云南	独龙江南代	Ⅱ			/	/	/	/	/	/	/	/	/	/	/	/	/	/	/	/	/	/	/	/
三月	106.75	34.4667	陕西	陕西－甘肃	嘉陵江两河口	Ⅱ	Ⅱ	达标	10	0.8	12	0.25	0.28	0.05	0.005	0.025	0.26	0.0002	0.00015	2e-05	5e-05	0.01	0.005	0.0002	0.0015	0.005	0.0015	0.012
三月	106.467	33.8328	陕西	陕西－四川	嘉陵江燕子砭	Ⅲ	Ⅱ	达标	9.2	1.1	5	0.9	0.24	0.07	0.005	0.025	0.25	0.0002	0.0014	2e-05	5e-05	0.002	0.01	0.0002	0.0015	/	/	/
三月	107.718	32.2031	陕西	陕西－四川	月滩河竹峪	Ⅱ	Ⅱ	达标	7.9	0.8	5	0.8	0.23	0.01	0.005	0.025	0.29	0.0002	0.00015	5e-05	5e-05	0.002	0.005	0.0002	0.0015	/	/	/
三月	107.184	32.3781	陕西	陕西－四川	小通江楼子	Ⅱ	Ⅱ	达标	8.6	1.1	5	1	0.24	0.02	0.005	0.025	0.12	0.0002	0.00015	2e-05	5e-05	0.002	0.005	0.0002	0.0015	/	/	/
三月	109.833	32.8833	陕西	陕西－湖北	汉江兰滩	Ⅱ	Ⅰ	达标	10.2	1.4	/	2.6	0.12	0.02	0.005	0.025	0.15	0.0002	0.0006	2e-05	5e-05	0.002	0.005	0.0002	0.0015	0.02	0.0015	0.002
三月	110.117	32.8167	陕西	陕西－湖北	汉江白河	Ⅱ	Ⅰ	达标	10.2	1.5	/	2.5	0.108	0.02	0.005	0.025	0.1	0.0002	0.0003	2e-05	5e-05	0.002	0.005	0.0002	0.0015	0.01	0.0015	0.002
三月	109.9	33.3	陕西	陕西－湖北	金钱河南宽坪	Ⅱ	Ⅱ	不达标	10	1.1	/	2.6	0.319	0.04	0.005	0.025	0.11	0.0002	0.0007	2e-05	5e-05	0.002	0.005	0.0002	0.0015	0.02	0.0015	0.002
三月	110.037	33.1547	陕西	陕西－湖北	金钱河上津	Ⅱ	Ⅲ	不达标	11.5	1.1	/	3.6	0.077	0.01	0.005	0.025	0.11	0.0002	0.0021	2e-05	5e-05	0.002	0.005	0.0002	0.0015	0.01	0.0015	0.002
三月	110.35	33.2	陕西	陕西－湖北	天河照川	Ⅱ	Ⅰ	达标	11.1	0.8	/	1.9	0.074	0.005	0.005	0.025	0.21	0.0002	0.001	2e-05	5e-05	0.002	0.005	0.0002	0.0015	0.005	0.0015	0.002
三月	109.716	32.1897	陕西	陕西－湖北	堵河鄂坪	Ⅱ	Ⅰ	达标	9.4	1.4	/	1.2	0.074	0.01	0.005	0.025	0.04	0.0002	0.0009	2e-05	5e-05	0.002	0.005	0.0002	0.0015	0.005	0.0015	0.002
三月	111.013	33.2542	陕西	陕西－河南	丹江荆紫关	Ⅱ	Ⅲ	达标	9.9	1.3	/	3.2	0.277	0.04	0.005	0.025	0.18	0.0002	0.0003	2e-05	5e-05	0.002	0.005	0.0002	0.0015	0.005	0.0015	0.002
三月	110.967	33.2833	陕西	陕西－河南	丹江湘河	Ⅱ	Ⅱ	达标	10.2	1.3	/	2.8	0.281	0.04	0.005	0.025	0.19	0.0002	0.0005	2e-05	5e-05	0.002	0.005	0.0002	0.0015	0.005	0.0015	0.002
三月	110.91	33.1344	陕西	陕西－湖北	滔河滔河水库	Ⅱ	Ⅰ	达标	11.1	1.7	/	2.8	0.122	0.005	0.005	0.025	0.07	0.0002	0.0007	2e-05	5e-05	0.002	0.005	0.0002	0.0015	0.02	0.0015	0.002
三月	108.485	37.6942	陕西	陕西－内蒙古	无定河城河公路桥	Ⅲ	Ⅳ	不达标	9.2	6.1	25.2	4.2	0.04	0.06	0.005	0.025	0.41	/	0.0028	2e-05	5e-05	0.002	0.005	0.0002	0.0015	/	/	/
三月	110.357	34.5245	陕西	陕西－河南	双桥河三河口桥	Ⅴ	劣Ⅴ	不达标	9.7	4.5	6	2.9	0.65	0.23	0.06	0.025	0.38	0.0002	0.0002	0.0003	5e-05	0.002	0.3	0.0002	0.0015	0.01	0.1	0.002
三月	110.631	34.0107	陕西	陕西－河南	洛河马沟	Ⅲ	Ⅰ	达标	9.2	1.1	5	0.8	0.04	0.02	0.005	0.025	0.27	0.0002	0.0002	2e-05	5e-05	0.002	0.005	/	/	0.005	0.0015	0.002
三月	106.079	33.5736	甘肃	甘肃－陕西	嘉陵江白水江	Ⅱ	Ⅱ	达标	8.1	1.1	5	0.7	0.19	0.04	0.005	0.3	0.22	0.0002	0.0013	2e-05	5e-05	0.002	0.005	0.0002	0.0015	/	/	/
三月	106.083	33.95	甘肃	甘肃－陕西	长丰河封家坝	Ⅲ	Ⅱ	达标	9.7	1	10	0.25	0.19	0.01	0.005	0.025	0.23	0.0002	0.00015	2e-05	5e-05	0.01	0.005	0.0002	0.0015	0.005	0.0015	0.009
三月	105.904	33.5292	甘肃	甘肃－陕西	西汉水西淮坝	Ⅲ	Ⅱ	达标	8.5	0.9	5	1	0.26	0.03	0.005	0.025	0.24	0.0002	0.0011	2e-05	5e-05	0.002	0.005	0.0002	0.0015	/	/	/
三月	105.517	32.7667	甘肃	甘肃－四川	白龙江姚渡	Ⅲ	Ⅰ	达标	9.3	1	/	0.25	0.0125	0.005	0.005	0.025	0.26	0.0002	0.0009	2e-05	5e-05	0.002	0.005	0.0002	0.0015	0.005	0.0015	0.002
三月	105.042	37.4464	甘肃	甘肃－宁夏	黄河下河沿	Ⅲ	Ⅲ	达标	9	1.9	9.4	1	0.69	0.02	0.005	0.025	0.3	0.0008	0.0022	2e-05	5e-05	/	0.005	/	0.0015	0.005	0.0015	0.002
三月	102.868	36.5107	甘肃	甘肃－青海	大通河享堂	Ⅲ	Ⅰ	达标	8.1	1.5	8	1.6	0.07	0.01	0.005	0.025	0.17	0.0002	0.0017	2e-05	5e-05	0.006	0.005	0.0002	0.0015	0.005	0.0015	0.002
三月	106.338	34.5179	甘肃	甘肃－陕西	渭河太碌	Ⅲ	Ⅲ	达标	8.5	4.7	23.4	0.25	0.63	0.15	0.005	0.025	0.53	0.0002	0.003	2e-05	5e-05	0.024	0.005	0.007	0.0015	0.005	0.0015	0.002
三月	106.526	34.4951	甘肃	甘肃－陕西	渭河拓石	Ⅲ	Ⅱ	达标	7.8	1.9	17	0.8	0.0125	0.04	0.005	0.025	0.48	0.0002	0.00015	2e-05	5e-05	0.002	0.005	0.0002	0.0015	0.005	0.0015	0.002
三月	106.716	34.3708	甘肃	甘肃－陕西	渭河仙龙	Ⅲ	Ⅱ	达标	7.1	1.8	17.4	0.9	0.1	0.04	0.005	0.025	0.5	0.0002	0.00015	2e-05	5e-05	0.002	0.005	0.0002	0.0015	0.005	0.0015	0.002
三月	106.503	34.81	甘肃	甘肃－陕西	通关河花园头	Ⅲ	Ⅱ	达标	9.2	4	27.5	0.25	0.26	0.05	0.005	0.025	0.27	0.0002	0.0008	2e-05	5e-05	0.01	0.005	0.0002	0.0015	0.005	0.0015	0.002
三月	106.436	34.5396	甘肃	甘肃－陕西	通关河凤阁岭	Ⅲ	Ⅱ	达标	7.5	1.3	5	1	0.18	0.03	0.005	0.025	0.22	0.0002	0.00015	2e-05	5e-05	0.002	0.005	0.0002	0.0015	0.005	0.0015	0.002
三月	107.72	35.1867	甘肃	甘肃－陕西	黑河张河桥	Ⅲ	Ⅲ	达标	9.1	2	14.7	0.25	0.61	0.06	0.005	0.025	0.48	0.0002	0.0004	2e-05	5e-05	0.012	0.005	0.0002	0.0015	0.005	0.0015	0.002
三月	107.941	35.2694	甘肃	甘肃－陕西	泾河政平	Ⅲ	劣Ⅴ	不达标	7.4	2.7	35.1	0.25	5.59	0.1	0.005	0.025	0.74	0.0002	0.0003	2e-05	5e-05	0.016	0.005	0.0002	0.0015	0.005	0.0015	0.002
三月	108.213	35.3188	甘肃	甘肃－甘肃	四郎河罗川	Ⅲ	Ⅲ	达标	8.2	2.6	12.4	0.25	0.98	0.04	0.005	0.025	0.55	0.0002	0.0003	2e-05	5e-05	0.014	0.005	0.0002	0.0015	0.005	0.0015	0.002
三月	97.2333	33.0167	青海	青海－四川	长江直门达	Ⅱ			/	/	/	/	/	/	/	/	/	/	/	/	/	/	/	/	/	/	/	/
三月	101.119	32.6349	青海	青海－四川	岷江－大渡河幸福桥（达吉）	Ⅱ			/	/	/	/	/	/	/	/	/	/	/	/	/	/	/	/	/	/	/	/
三月	101.566	32.9892	青海	青海－四川	克柯河阿坝	Ⅱ	Ⅱ	达标	9.1	0.9	/	0.25	0.23	0.005	0.005	0.025	0.34	0.0002	0.00015	2e-05	5e-05	0.002	0.005	0.0002	0.0015	0.005	0.0015	0.002
三月	97.1833	31.1333	青海	青海－西藏	昂曲昌都预制厂	Ⅱ	Ⅱ	达标	7.4	0.8	/	/	0.077	0.02	0.005	0.025	0.025	0.001	0.0032	2e-05	0.003	0.002	0.005	/	/	/	/	/
三月	102.758	35.842	青海	青海－甘肃	黄河大河家	Ⅱ	Ⅰ	达标	8.3	2	4.7	2.3	0.06	0.01	0.005	0.025	0.15	0.0002	0.0015	2e-05	5e-05	/	0.005	/	0.0015	0.005	0.0015	0.002
三月	102.84	36.3361	青海	青海－甘肃	湟水东垣村	Ⅳ	Ⅲ	达标	10.3	1.3	5	3.4	0.7	0.03	0.005	0.025	0.18	0.0002	0.0004	2e-05	5e-05	0.002	0.005	0.0002	0.0015	0.005	0.0015	0.002
三月	103.346	36.1226	青海	青海－甘肃	湟水湟水桥	Ⅳ	Ⅲ	达标	8.2	2.5	11	3.2	0.96	0.09	0.005	0.025	0.25	0.0002	0.0018	2e-05	5e-05	0.016	0.005	0.0002	0.0015	0.005	0.0015	0.002
三月	102.5	36.95	青海	青海－甘肃	大通河天堂寺	Ⅲ	Ⅰ	达标	8.7	1.8	12	2.4	0.07	0.01	0.005	0.025	0.17	0.0002	0.0007	4e-05	5e-05	0.004	0.005	0.0002	0.0015	0.005	0.0015	0.002
三月	106.744	39.3907	宁夏	宁夏－内蒙古	黄河麻黄沟	Ⅲ	Ⅲ	达标	9.4	2.1	13.9	1	0.57	0.18	0.005	0.025	0.36	0.0009	0.0024	2e-05	5e-05	/	0.005	/	0.0015	0.005	0.0015	0.002
三月	105.75	35.5634	宁夏	宁夏－甘肃	葫芦河郭罗	Ⅲ	Ⅴ	不达标	7.4	2	31	2.6	0.27	0.03	0.005	0.025	0.72	0.0002	0.0003	2e-05	5e-05	0.009	0.005	0.0002	0.0015	0.005	0.0015	0.002
三月	105.826	35.5543	宁夏	宁夏－甘肃	渝河王恒	Ⅲ	Ⅱ	达标	10.5	3.6	13	1.5	0.36	0.03	0.005	0.025	0.58	0.0002	0.00015	2e-05	5e-05	0.002	0.005	0.0002	0.0015	0.005	0.0015	0.002
三月	106.483	35.4836	宁夏	宁夏－甘肃	泾河东梁	Ⅲ	Ⅱ	达标	10.9	2.8	7	1.4	0.07	0.03	0.005	0.025	0.24	0.0002	0.00015	2e-05	5e-05	0.002	0.005	0.0002	0.001	0.005	0.0015	0.002
三月	106.831	35.728	宁夏	宁夏－甘肃	洪河庞沟	Ⅲ	Ⅲ	达标	11.2	4.2	19	1.7	0.22	0.02	0.005	0.025	0.68	0.0002	0.00015	2e-05	5e-05	0.002	0.005	0.0002	0.0006	0.02	0.0015	0.002
三月	106.906	35.7902	宁夏	宁夏－甘肃	茹河麻子沟	Ⅳ	劣Ⅴ	不达标	11	4.2	18	2.6	2.22	0.06	0.005	0.025	0.73	0.0002	0.00015	2e-05	5e-05	0.002	0.005	0.0002	0.0006	0.005	0.0015	0.002
四月	117.039	40.1005	北京	北京-河北	泃河东店	Ⅳ	劣Ⅴ	不达标	17.3	4.88	28	2.4	0.043	0.15	0.005	0.025	0.62	0.0002	0.0032	2e-05	5e-05	0.058	0.005	0.0002	0.0015	/	0.0015	0.002
四月	116.749	40.0622	北京	北京-河北	潮白河苏庄（苏庄桥）	Ⅳ			/	/	/	/	/	/	/	/	/	/	/	/	/	/	/	/	/	/	/	/
四月	116.963	39.7831	北京	北京-河北	潮白河赶水坝闸（赶水坝）	Ⅳ	Ⅴ	不达标	12.7	6.2	23.2	1	1.82	0.18	0.00201	0.00532	0.48	0.0015	0.0004	2e-05	5e-05	0.009	0.00017	0.005	0.0015	0.06	0.048	0.002
四月	116.883	39.7358	北京	北京-河北	凤港减河凤港减河公路桥	Ⅳ	劣Ⅴ	不达标	12.7	5.3	21.9	1	2.28	0.24	0.00168	0.05045	0.57	0.0004	0.0012	2e-05	5e-05	0.006	0.00011	0.004	0.0015	0.01	0.0015	0.002
四月	116.893	39.6667	北京	北京-天津	港沟河(北京排污河)里老闸（里老节制闸）	Ⅳ	劣Ⅴ	不达标	8.2	5.9	22	1	4.31	0.36	0.00224	0.00934	0.53	0.0005	0.0012	2e-05	5e-05	0.006	0.005	0.005	0.0015	0.05	0.0015	0.002
四月	116.908	39.7683	北京	北京-河北	北运河杨洼闸	Ⅳ	Ⅴ	不达标	11.6	5.8	21.9	1	1.83	0.24	0.00159	0.0049	0.56	0.0017	0.0012	2e-05	5e-05	0.008	0.005	0.006	0.0015	0.07	0.046	0.002
四月	116.951	39.6856	北京	北京-天津	北运河土门楼(北)(闸下)	Ⅳ	劣Ⅴ	不达标	11.6	5.9	26.8	1	2.72	0.22	0.00223	0.00739	0.54	0.0004	0.0013	2e-05	5e-05	0.008	0.005	0.005	0.0015	0.03	0.0015	0.002
四月	116.148	39.5803	北京	北京-河北	小清河八间房	Ⅳ	Ⅳ	达标	3.8	6.3	26	1	0.64	0.1	0.00205	0.00352	0.4	0.0004	0.0008	2e-05	5e-05	0.008	0.005	0.003	0.0015	0.09	0.0015	0.002
四月	115.69	39.5822	北京	北京-河北	拒马河张坊	Ⅲ			/	/	/	/	/	/	/	/	/	/	/	/	/	/	/	/	/	/	/	/
四月	116.095	39.5778	北京	北京-河北	琉璃河祖村	Ⅳ	劣Ⅴ	不达标	4	5.3	22.8	2.8	3.43	0.34	0.00351	0.00255	0.37	0.0002	0.0012	2e-05	5e-05	0.007	0.005	0.004	0.0015	0.05	0.0015	0.002
四月	117.345	40.1636	天津	天津-北京	泃河罗汉石	Ⅲ			/	/	/	/	/	/	/	/	/	/	/	/	/	/	/	/	/	/	/	/
四月	117.145	39.9481	河北	河北-天津	泃河桑梓红旗闸	Ⅲ			/	/	/	/	/	/	/	/	/	/	/	/	/	/	/	/	/	/	/	/
四月	117.27	39.8275	河北	河北-天津	泃河宝平公路桥	Ⅳ	劣Ⅴ	不达标	11	12.6	80	6.6	4.42	1.78	0.005	0.025	0.8	0.0002	0.0115	2e-05	5e-05	0.049	0.005	0.0002	0.0015	/	0.0015	0.002
四月	117.748	40.0417	河北	河北-天津	州河(沙河)沙河桥	Ⅲ	Ⅲ	达标	14.2	3.04	5	1	0.065	0.13	0.005	0.025	0.56	0.0004	0.0019	2e-05	5e-05	0.039	0.005	0.0002	0.0015	/	0.0015	0.002
四月	117.742	40.0136	河北	河北-天津	黎河黎河桥	Ⅱ	Ⅲ	不达标	9.3	2.96	12	1	0.112	0.16	0.005	0.025	0.42	0.0008	0.0019	2e-05	5e-05	0.047	0.005	0.0002	0.0015	/	0.0015	0.002
四月	117.644	40.0858	河北	河北-天津	淋河淋河桥	Ⅱ	Ⅱ	达标	8.2	2.24	12	1	0.042	0.05	0.005	0.025	0.29	0.0002	0.0014	2e-05	5e-05	0.042	0.005	0.0002	0.0015	/	0.0015	0.002
四月	117.735	39.6072	河北	河北-天津	还乡河小赵官庄节制闸	Ⅳ	劣Ⅴ	不达标	14.8	15	88	8.2	4.44	0.5	0.005	0.025	0.94	0.0025	0.0063	2e-05	5e-05	0.09	0.005	0.0002	0.0015	/	0.0015	0.002
四月	116.138	40.6857	河北	河北-北京	白河下堡（后城）	Ⅱ	Ⅱ	达标	11.1	2.1	5	1	0.12	0.1	0.00087	0.025	0.53	0.0002	0.00015	2e-05	5e-05	0.006	0.005	0.003	0.0015	0.005	0.0015	0.002
四月	116.41	40.7697	河北	河北-北京	黑河四道甸	Ⅱ	Ⅰ	达标	11.8	1.5	5	1	0.05	0.02	0.00074	0.025	0.57	0.0002	0.0005	2e-05	5e-05	0.002	0.005	0.002	0.0015	0.005	0.0015	0.002
四月	116.605	40.9858	河北	河北-北京	汤河大草坪	Ⅱ	Ⅳ	不达标	11.8	1.2	5	1	0.06	0.03	0.00056	0.025	1.5	0.0004	0.0003	2e-05	5e-05	0.002	0.005	0.002	0.0015	0.02	0.0015	0.002
四月	117.166	40.7078	河北	河北-北京	潮河古北口	Ⅱ	Ⅱ	达标	11.8	1.7	5	1	0.05	0.03	0.00137	0.0051	0.4	0.0008	0.0004	2e-05	5e-05	0.005	0.005	0.0002	0.0015	0.005	0.0015	0.002
四月	117.593	39.7344	河北	河北-天津	蓟运河新安镇	Ⅳ	劣Ⅴ	不达标	10.5	5.52	60	2.5	0.047	0.07	0.005	0.025	0.43	0.0002	0.0035	2e-05	5e-05	0.036	0.005	0.0002	0.0015	/	0.0015	0.002
四月	117.718	39.5222	河北	河北-天津	蓟运河江洼口大桥	Ⅳ	劣Ⅴ	不达标	9.1	6.48	56	4.4	0.172	0.12	0.005	0.025	0.36	0.0002	0.0047	2e-05	5e-05	0.063	0.005	0.0002	0.0015	/	0.0015	0.002
四月	117.127	39.7386	河北	河北-天津	潮白新河（引泃入潮）大套桥	Ⅳ	Ⅳ	达标	13.1	6.1	24.1	1	0.21	0.17	0.00294	0.00208	0.43	0.0002	0.0013	2e-05	5e-05	0.034	0.005	0.004	0.0015	0.08	0.0015	0.002
四月	117.708	39.5595	河北	河北-天津	双城河双城闸	Ⅳ	劣Ⅴ	不达标	11	11.6	80	7.5	0.283	0.51	0.005	0.025	0.57	0.0002	0.0067	2e-05	5e-05	0.053	0.005	0.0002	0.0015	/	0.0015	0.002
四月	116.854	39.3763	河北	河北-天津	永定河罗古判村	Ⅳ	劣Ⅴ	不达标	4.1	6.9	27.6	1	2.23	0.4	0.00351	0.01183	0.71	0.0002	0.0021	5e-05	5e-05	0.008	0.0001	0.004	0.0015	0.05	0.0015	0.002
四月	115.505	39.6553	河北	河北-北京	拒马河大沙地	Ⅲ	Ⅱ	达标	13.4	1.1	5	1	0.05	0.03	0.001	0.00221	0.22	0.0002	0.0005	2e-05	5e-05	0.002	0.005	0.002	0.0015	0.01	0.0015	0.002
四月	116.687	39.0125	河北	河北-天津	大清河安里屯	Ⅲ	劣Ⅴ	不达标	6.6	7.1	36.6	1	4.2	0.04	0.0035	0.00247	2.51	0.0002	0.0007	6e-05	5e-05	0.015	0.005	0.006	0.0015	0.02	0.33	0.002
四月	117.078	38.6886	河北	河北-天津	青静黄排水渠团瓢桥	Ⅲ	劣Ⅴ	不达标	6.9	13.1	58.6	4.4	1.16	0.07	0.01111	0.0033	0.75	0.0002	0.0024	2e-05	5e-05	0.017	0.005	0.003	0.0015	0.08	0.352	0.002
四月	117.253	38.6	河北	河北-天津	子牙新河翟庄子桥（阎辛庄）	Ⅳ	劣Ⅴ	不达标	8.8	9	55	2.8	6.78	0.19	0.00684	0.00253	0.92	0.0002	0.0016	2e-05	5e-05	0.02	0.005	0.003	0.0015	0.1	0.042	0.002
四月	116.74	38.7408	河北	河北-天津	子牙河群英闸	Ⅳ	Ⅴ	不达标	7.1	7.2	30.9	1	1.62	0.04	0.00675	0.00542	0.85	0.0015	0.0011	2e-05	5e-05	0.006	0.005	0.003	0.0015	0.01	0.055	0.002
四月	117.265	38.5828	河北	河北-天津	北排水河翟庄子北桥	Ⅳ	劣Ⅴ	不达标	8.4	22.8	91	3.9	0.84	0.24	0.01678	0.00115	0.6	0.0002	0.0041	2e-05	5e-05	0.036	0.005	0.007	0.0015	0.08	0.236	0.002
四月	117.263	38.5642	河北	河北-天津	沧浪渠翟庄子南（翟庄子南桥）	Ⅳ	劣Ⅴ	不达标	10.2	8.3	53	1	0.24	0.06	0.01131	0.00113	0.98	0.0005	0.0021	2e-05	5e-05	0.011	0.005	0.003	0.0015	0.13	0.071	0.002
四月	113.885	36.3586	河北	河北-河南	清漳河合漳	Ⅲ	Ⅱ	达标	12.1	1.9	5	1.3	0.185	0.03	0.005	0.011	0.31	0.0047	0.0018	4e-05	5e-05	0.002	0.005	0.002	0.0015	/	0.057	0.002
四月	116.87	38.7033	河北	河北-天津	南运河九宣闸	Ⅱ	Ⅲ	不达标	5.9	4.7	16.2	1	0.17	0.06	0.00285	0.01466	0.66	0.0002	0.0011	2e-05	5e-05	0.005	0.005	0.002	0.0015	0.03	0.104	0.002
四月	115.276	36.4967	河北	河北-山东	漳卫河(卫运河)秤钩湾	Ⅲ	Ⅲ	达标	17.7	5.2	23.8	3.2	0.22	0.07	0.016	0.067	0.83	0.0016	0.0026	6e-05	5e-05	0.007	0.005	0.002	0.0015	/	0.127	0.006
四月	115.695	36.8622	河北	河北-山东	漳卫河(卫运河)临清大桥（临清）	Ⅲ	Ⅲ	达标	12.9	5.4	21.9	4	0.47	0.07	0.012	0.04	0.78	0.0002	0.0032	5e-05	5e-05	0.002	0.005	0.002	0.0015	/	0.104	0.007
四月	115.777	36.9994	河北	河北-山东	漳卫河(卫运河)油坊桥	Ⅲ	Ⅳ	不达标	14.1	6.2	25.7	5.2	0.346	0.07	0.014	0.037	0.99	0.0016	0.0028	8e-05	5e-05	0.004	0.005	0.002	0.0015	/	0.111	0.009
四月	116.561	37.605	河北	河北-山东	漳卫河玉泉庄桥	Ⅳ	劣Ⅴ	不达标	10.9	9.6	36.9	3.2	2.09	1.09	0.026	0.027	2.23	0.0002	0.0039	9e-05	5e-05	0.008	0.005	0.0002	0.005	/	0.218	0.002
四月	116.67	37.7264	河北	河北-山东	漳卫河王营盘	Ⅳ	劣Ⅴ	不达标	18.5	9.7	39.5	5.7	1.15	0.68	0.02	0.012	2.13	0.0002	0.0048	7e-05	5e-05	0.002	0.005	0.0002	0.006	/	0.258	0.017
四月	117.585	38.0703	河北	河北-山东	漳卫河辛集（辛集闸）	Ⅳ	劣Ⅴ	不达标	15.5	9.1	85.6	9.3	0.252	0.05	0.006	0.037	0.6	0.0002	0.005	4e-05	5e-05	0.002	0.005	0.002	0.0015	/	0.224	0.016
四月	115.465	36.2147	河北	河北-山东	马颊河沙王庄	Ⅳ			/	/	/	/	/	/	/	/	/	/	/	/	/	/	/	/	/	/	/	/
四月	118.002	42.3279	河北	河北-内蒙古	阴河张家湾	Ⅲ			/	/	/	/	/	/	/	/	/	/	/	/	/	/	/	/	/	/	/	/
四月	118.825	41.3683	河北	河北-内蒙古	老哈河牛家窑	Ⅲ	Ⅲ	达标	8.3	1.6	8.8	1.6	0.053	0.12	0.005	0.025	0.32	0.0002	0.00015	2e-05	5e-05	0.002	0.005	0.0002	0.0015	0.005	0.05	0.002
四月	113.899	39.9922	山西	山西-河北	桑干河东册田村北桥	Ⅲ	Ⅳ	不达标	11.9	4	15.9	1	0.15	0.06	0.00305	0.00114	1.47	0.0015	0.0022	2e-05	5e-05	0.008	0.00013	0.006	0.0015	0.005	0.026	0.002
四月	114.435	39.2997	山西	山西-河北	唐河水堡	Ⅲ	Ⅲ	达标	10.2	1.6	5	1	0.08	0.15	0.0012	0.00106	0.23	0.0002	0.0004	2e-05	5e-05	0.007	0.00011	0.003	0.0015	0.005	0.0015	0.002
四月	113.537	38.4208	山西	山西-河北	滹沱河阎家庄大桥（闫家庄大桥）	Ⅲ	Ⅱ	达标	10.6	1.9	5	1	0.0125	0.05	0.00157	0.00112	0.47	0.0002	0.001	2e-05	5e-05	0.006	0.00013	0.002	0.0015	0.01	0.0015	0.002
四月	114.05	37.7161	山西	山西-河北	冶河王寨村西	Ⅲ	Ⅲ	达标	9.8	1.1	5	1	0.175	0.005	0.005	0.015	0.26	0.0002	0.0008	6e-05	5e-05	0.008	0.005	0.002	0.0015	/	0.0015	0.002
四月	113.909	37.9739	山西	山西-河北	绵河地都	Ⅲ	Ⅲ	达标	11.4	1.1	5	1.8	0.214	0.02	0.007	0.069	0.51	0.0002	0.0008	6e-05	5e-05	0.002	0.005	0.003	0.0015	/	0.058	0.002
四月	113.51	36.7956	山西	山西-河北	清漳河（漳西渠、漳北渠）麻田	Ⅲ	Ⅲ	达标	9.4	1.3	5	0.6	0.192	0.005	0.005	0.034	0.24	0.0004	0.0011	7e-05	5e-05	0.002	0.005	0.002	0.0015	/	0.0015	0.002
四月	111.858	35.0683	山西	山西－河南	黄河南村	Ⅲ	Ⅲ	达标	8.5	2.2	12	0.6	0.57	0.06	0.002	0.001	0.52	0.0002	0.0018	1e-05	5e-05	0.002	0.0003	0.0002	0.0002	0.005	0.0015	0.002
四月	112.304	40.2404	山西	山西－内蒙古	红河杀虎口	Ⅲ	Ⅱ	达标	9.2	3.6	13.8	2.4	0.04	0.02	0.005	0.025	0.52	/	0.00015	1e-05	5e-05	0.002	0.005	0.0002	0.0015	/	/	/
四月	112.635	35.2836	山西	山西－河南	沁河拴驴泉坝下	Ⅲ	Ⅰ	达标	10.6	1.5	5	0.9	0.04	0.02	0.005	0.025	0.4	0.0002	0.0004	2e-05	5e-05	0.002	0.005	0.0002	0.0015	0.005	0.0015	0.002
四月	112.996	35.268	山西	山西－河南	丹河青天河坝下	Ⅲ	Ⅰ	达标	10.6	1	5	0.7	0.06	0.02	0.005	0.025	0.54	0.0002	0.0011	2e-05	5e-05	0.002	0.005	0.0002	0.0015	0.005	0.0015	0.002
四月	113.286	40.3453	内蒙古	内蒙古-山西	御河堡子湾	Ⅲ	劣Ⅴ	不达标	10.6	3	10.4	1	0.38	0.47	0.00221	0.00235	1.12	0.0004	0.0013	2e-05	5e-05	0.019	0.00016	0.003	0.0015	0.005	0.138	0.002
四月	113.236	40.4233	内蒙古	内蒙古-山西	御河黑疙瘩村（小黄土沟）	Ⅲ	劣Ⅴ	不达标	11	4.8	15.2	1	0.6	1.13	0.00249	0.00214	1.2	0.0002	0.002	2e-05	5e-05	0.018	0.0001	0.008	0.0015	0.005	0.122	0.002
四月	114.056	40.8656	内蒙古	内蒙古-河北	二道河（东洋河）友谊水库坝上	Ⅲ	Ⅱ	达标	10	3.7	17.2	1	0.08	0.04	0.0013	0.00288	0.84	0.0006	0.0013	2e-05	5e-05	0.002	0.005	0.005	0.0015	0.005	0.0015	0.002
四月	106.91	39.081	内蒙古	内蒙古－宁夏	都思兔河陶乌桥	Ⅲ	Ⅴ	不达标	8.5	5.7	32	2.6	0.45	0.08	0.011	0.025	1.42	0.0002	0.00015	2e-05	5e-05	0.002	0.005	0.0002	0.0015	0.005	0.06	0.002
四月	110.967	39.519	内蒙古	内蒙古－陕西	皇甫川古城	Ⅲ	Ⅳ	不达标	8.2	5.6	21.6	5.1	1.33	0.27	0.005	0.025	0.34	/	0.0003	1e-05	5e-05	0.002	0.005	0.005	0.004	/	/	/
四月	110.718	39.3009	内蒙古	内蒙古－陕西	孤山川沙梁	Ⅲ	Ⅲ	达标	9.3	2.5	9.6	3.8	0.08	0.04	0.005	0.025	0.43	/	0.0003	2e-05	5e-05	0.002	0.005	0.0002	0.003	/	/	/
四月	110.119	39.4303	内蒙古	内蒙古－陕西	窟野河石圪台	Ⅲ	劣Ⅴ	不达标	7.7	2.6	11	4.1	0.12	0.23	0.005	0.025	1.95	0.0002	0.0032	2e-05	5e-05	0.002	0.005	0.0002	0.0015	0.005	0.0015	0.026
四月	110.217	39.2704	内蒙古	内蒙古－陕西	窟野河大柳塔	Ⅲ	劣Ⅴ	不达标	5.7	5.9	28	10.2	1.04	0.15	0.005	0.025	1.4	0.0002	0.0016	2e-05	5e-05	0.002	0.005	0.0002	0.004	0.005	0.0015	0.031
四月	110.372	39.3181	内蒙古	内蒙古－陕西	悖牛川贾家畔	Ⅲ	Ⅲ	达标	9.7	4.8	6.5	2.1	0.15	0.19	0.005	0.025	0.53	/	0.0002	4e-05	5e-05	0.002	0.005	0.0002	0.0015	/	/	/
四月	108.781	37.9775	内蒙古	内蒙古－陕西	无定河巴图湾	Ⅲ	Ⅰ	达标	8.8	1.7	13.5	1.6	0.04	0.02	0.005	0.025	0.51	/	0.0008	3e-05	5e-05	0.002	0.005	0.0002	0.0015	/	/	/
四月	108.897	37.9985	内蒙古	内蒙古－陕西	无定河蘑菇台	Ⅲ	Ⅱ	达标	8.5	2.1	28.4	1.9	0.04	0.03	0.005	0.025	0.56	/	0.0008	4e-05	5e-05	0.002	0.005	0.0002	0.0015	/	/	/
四月	109.05	38.0233	内蒙古	内蒙古－陕西	无定河大草湾	Ⅲ	Ⅲ	达标	8.5	2.1	23.7	1.7	0.04	0.02	0.005	0.025	0.48	/	0.0008	6e-05	5e-05	0.002	0.005	0.0002	0.0015	/	/	/
四月	124.26	48.5326	内蒙古	内蒙古-黑龙江	诺敏河古城子	Ⅲ	Ⅳ	不达标	10.96	8.36	29.4	1.8	0.088	0.06	0.004	0.0006	0.088	0.0002	0.0015	2e-05	5e-05	0.002	0.004	0.0002	0.0015	0.005	0.0015	0.002
四月	124.396	48.2661	内蒙古	内蒙古-黑龙江	诺敏河萨马街	Ⅲ	Ⅲ	达标	11.61	4.42	17.5	1.9	0.149	0.16	0.005	0.0013	0.088	0.0002	0.0019	2e-05	5e-05	0.002	0.004	0.0002	0.0015	0.005	0.0015	0.002
四月	123.608	48.0231	内蒙古	内蒙古-黑龙江	阿伦河兴鲜	Ⅲ	Ⅲ	达标	12	4.84	16.8	1.7	0.084	0.12	0.006	0.003	0.17	0.0002	0.0023	2e-05	5e-05	0.002	0.006	0.0002	0.0015	0.005	0.0015	0.002
四月	123.253	47.9525	内蒙古	内蒙古-黑龙江	音河新发	Ⅲ	Ⅲ	达标	11.64	4.76	16.9	2.7	0.087	0.13	0.006	0.0041	0.173	0.0002	0.0018	2e-05	5e-05	0.002	0.005	0.0002	0.0015	0.005	0.0015	0.002
四月	123.375	47.9428	内蒙古	内蒙古-黑龙江	音河大河	Ⅲ	Ⅲ	达标	12.32	5.04	16.9	2.2	0.137	0.18	0.005	0.0034	0.18	0.0002	0.0024	2e-05	5e-05	0.002	0.005	0.0002	0.0015	0.005	0.0015	0.002
四月	122.826	47.6839	内蒙古	内蒙古-黑龙江	雅鲁河二节地	Ⅲ	Ⅱ	达标	12.81	2.84	13.3	1.7	0.074	0.07	0.006	0.0023	0.102	0.0002	0.002	2e-05	5e-05	0.002	0.005	0.0002	0.0015	0.005	0.0015	0.002
四月	122.857	47.6572	内蒙古	内蒙古-黑龙江	雅鲁河金蛇湾码头	Ⅲ	Ⅱ	达标	12.19	3	10.3	1.8	0.152	0.03	0.005	0.0023	0.108	0.0002	0.0019	2e-05	5e-05	0.002	0.004	0.0002	0.0015	0.005	0.0015	0.002
四月	122.414	47.4472	内蒙古	内蒙古-黑龙江	济沁河东明	Ⅲ	Ⅱ	达标	13.62	2.72	6.05	1.3	0.133	0.06	0.006	0.0036	0.156	0.0002	0.002	2e-05	5e-05	0.002	0.007	0.0002	0.0015	0.005	0.0015	0.002
四月	122.502	47.3914	内蒙古	内蒙古-黑龙江	济沁河苗家堡子	Ⅲ	Ⅱ	达标	13.55	2.83	5.86	1.8	0.109	0.07	0.011	0.0036	0.137	0.0002	0.0018	2e-05	5e-05	0.002	0.004	0.0002	0.0015	0.005	0.0015	0.002
四月	122.332	45.8593	内蒙古	内蒙古-吉林	洮儿河浩特营子	Ⅲ	Ⅱ	达标	8.98	1.73	10.38	1.3	0.219	0.05	0.005	0.025	0.502	0.0002	0.00015	2e-05	5e-05	0.002	0.005	0.0002	0.0015	0.005	0.0015	0.002
四月	122.36	45.8536	内蒙古	内蒙古-吉林	洮儿河林海	Ⅲ	Ⅱ	达标	8.65	2.12	10.38	1.5	0.153	0.05	0.005	0.025	0.743	0.0002	0.00015	2e-05	5e-05	0.002	0.005	0.0002	0.0015	0.005	0.0015	0.002
四月	121.648	45.8044	内蒙古	内蒙古-吉林	那金河永安	Ⅱ	Ⅱ	达标	8.73	1.49	10.38	0.6	0.052	0.07	0.005	0.025	0.46	0.0002	0.00015	2e-05	5e-05	0.002	0.005	0.0002	0.0015	0.005	0.0015	0.002
四月	121.781	45.7547	内蒙古	内蒙古-吉林	那金河煤窑	Ⅱ	Ⅱ	达标	8.9	1.57	6.43	1.1	0.0125	0.07	0.005	0.025	0.585	0.0002	0.0007	2e-05	5e-05	0.002	0.005	0.0002	0.0015	0.005	0.0015	0.002
四月	121.909	45.635	内蒙古	内蒙古-吉林	蛟流河宝泉	Ⅲ	Ⅱ	达标	8.82	1.18	6.92	1	0.0125	0.06	0.005	0.025	0.597	0.0002	0.0021	2e-05	5e-05	0.002	0.005	0.0002	0.0015	0.005	0.0015	0.002
四月	122.001	45.6542	内蒙古	内蒙古-吉林	蛟流河野马图	Ⅲ	Ⅱ	达标	9.23	1.25	9.89	0.6	0.0125	0.06	0.005	0.025	0.723	0.0002	0.0003	2e-05	5e-05	0.002	0.005	0.0002	0.0015	0.005	0.0015	0.002
四月	122.087	44.87	内蒙古	内蒙古-吉林	霍林河同发	Ⅲ	Ⅲ	达标	8.08	4.24	15.33	0.7	0.143	0.05	0.005	0.025	0.733	0.0002	0.001	2e-05	5e-05	0.002	0.005	0.0002	0.0015	0.005	0.0015	0.002
四月	123.464	43.7347	内蒙古	内蒙古-吉林	新开河西靠山	Ⅲ	劣Ⅴ	不达标	11.76	10.78	43.8	8.8	0.715	0.26	0.005	0.025	1.2	0.0002	0.0076	2e-05	5e-05	0.002	0.005	0.0002	0.0015	0.005	0.0015	0.002
四月	123.508	43.5997	内蒙古	内蒙古-吉林	新开河敖吉	Ⅲ	Ⅴ	不达标	8.73	7.49	24.6	2.3	1.265	0.39	0.004	0.025	0.942	0.0002	0.0126	2e-05	5e-05	0.002	0.005	0.0002	0.0015	0.005	0.0015	0.002
四月	123.524	43.0075	内蒙古	内蒙古-辽宁	西辽河二道河子	Ⅲ	Ⅲ	达标	9.67	4.9	18.4	1.8	0.825	0.18	0.003	0.0008	0.528	0.0002	0.0095	2e-05	5e-05	0.002	0.005	0.0002	0.0015	0.005	0.0015	0.002
四月	123.55	42.9666	内蒙古	内蒙古-辽宁	辽河福德店	Ⅲ	Ⅴ	不达标	10.56	2.9	8.15	2.6	1.836	0.09	0.004	0.005	0.33	0.0002	0.0038	2e-05	5e-05	0.002	0.004	0.0002	0.0015	0.005	0.0015	0.002
四月	122.792	42.7417	内蒙古	内蒙古-辽宁	秀水河常胜	Ⅲ	劣Ⅴ	不达标	9.43	8.52	28.3	2.3	0.656	0.42	0.007	0.0318	0.551	0.0002	0.0088	2e-05	5e-05	0.002	0.008	0.0002	0.0015	0.005	0.0015	0.002
四月	121.916	42.6573	内蒙古	内蒙古-辽宁	新开河石门子	Ⅱ	劣Ⅴ	不达标	10.56	3.1	8.79	1.4	0.438	0.42	0.011	0.0099	0.694	0.0002	0.0046	2e-05	5e-05	0.002	0.007	0.0002	0.0015	0.005	0.0015	0.002
四月	120.946	42.2825	内蒙古	内蒙古-辽宁	牤牛河新营子	Ⅲ	劣Ⅴ	不达标	9.69	2.36	8.03	0.9	0.216	0.47	0.007	0.0022	0.668	0.0002	0.0055	2e-05	5e-05	0.002	0.007	0.0002	0.0015	0.005	0.0015	0.002
四月	121.035	42.2194	内蒙古	内蒙古-辽宁	牤牛河朗家窝铺	Ⅲ	Ⅳ	不达标	10.41	2.12	5.94	1.2	0.184	0.26	0.007	0.0047	0.709	0.0002	0.0047	2e-05	5e-05	0.002	0.007	0.0002	0.0015	0.005	0.0015	0.002
四月	125.276	42.1576	辽宁	辽宁-吉林	辉发河龙头堡	Ⅱ	劣Ⅴ	不达标	10.06	5.24	18.4	2.7	0.17	0.52	0.004	0.0011	0.107	0.0002	0.0021	2e-05	5e-05	0.002	0.004	0.0002	0.0015	0.005	0.0015	0.002
四月	119.488	42.3631	辽宁	辽宁-内蒙古	老哈河大北海	Ⅳ	Ⅲ	达标	8.1	2.7	12	2.4	0.064	0.11	0.005	0.025	0.91	0.0002	0.00015	2e-05	5e-05	0.008	0.005	0.0002	0.0015	0.005	0.08	0.002
四月	119.729	42.2072	辽宁	辽宁-内蒙古	蹦河扎兰营子	Ⅲ	Ⅲ	达标	7.8	2.3	9.3	1.3	0.069	0.17	0.005	0.025	0.81	0.0002	0.00015	2e-05	5e-05	0.006	0.005	0.0002	0.0015	0.005	0.0015	0.002
四月	119.694	42.2389	辽宁	辽宁-内蒙古	蹦河庄头营子	Ⅲ	Ⅲ	达标	8	2.1	8.5	1.1	0.053	0.13	0.005	0.025	0.98	0.0002	0.00015	2e-05	5e-05	0.006	0.005	0.0002	0.0015	0.005	0.0015	0.002
四月	124.719	45.3561	吉林	吉林-黑龙江	第二松花江松林	Ⅲ	Ⅳ	不达标	12.21	5.06	18.7	1.7	0.394	0.24	0.005	0.0106	0.14	0.0002	0.0033	2e-05	5e-05	0.002	0.004	0.0002	0.0015	0.005	0.0015	0.002
四月	127.167	44.6325	吉林	吉林-黑龙江	细鳞河肖家船口	Ⅲ	Ⅲ	达标	9.53	3.42	10.9	1.4	0.645	0.05	0.003	0.0008	0.025	0.0002	0.0022	2e-05	5e-05	0.002	0.006	0.0002	0.0015	0.005	0.0015	0.002
四月	127.168	44.7089	吉林	吉林-黑龙江	细鳞河和平桥	Ⅲ	Ⅱ	达标	9.31	3.44	9.86	1.4	0.489	0.07	0.004	0.0011	0.088	0.0002	0.0025	2e-05	5e-05	0.002	0.006	0.0002	0.0015	0.005	0.0015	0.002
四月	127.417	44.6166	吉林	吉林-黑龙江	拉林河向阳	Ⅲ	Ⅲ	达标	10.08	4.74	15.2	1.8	0.394	0.1	0.003	0.025	0.025	0.0002	0.0021	2e-05	5e-05	0.002	0.005	0.0002	0.0015	0.005	0.0015	0.002
四月	126.98	45.0664	吉林	吉林-黑龙江	拉林河振兴	Ⅲ	Ⅳ	不达标	10.59	4.68	15.5	1.5	1.159	0.09	0.004	0.0007	0.023	0.0002	0.0023	2e-05	5e-05	0.002	0.004	0.0002	0.0015	0.005	0.0015	0.002
四月	126.756	45.1733	吉林	吉林-黑龙江	拉林河牛头山大桥	Ⅲ	Ⅳ	不达标	9.96	5.14	15.6	3.2	1.286	0.11	0.004	0.0017	0.051	0.0002	0.0027	2e-05	5e-05	0.002	0.006	0.0002	0.0015	0.005	0.0015	0.002
四月	126.15	45.1333	吉林	吉林-黑龙江	拉林河蔡家沟	Ⅲ	Ⅴ	不达标	9.3	5.46	16.8	2.4	1.791	0.11	0.005	0.0009	0.065	0.0002	0.0031	2e-05	5e-05	0.002	0.005	0.0002	0.0015	0.005	0.0015	0.002
四月	125.711	45.405	吉林	吉林-黑龙江	拉林河板子房	Ⅲ	劣Ⅴ	不达标	9.28	4.54	16.6	2.7	2.649	0.09	0.004	0.025	0.127	0.0002	0.0031	2e-05	5e-05	0.002	0.004	0.0002	0.0015	0.005	0.0015	0.002
四月	126.774	45.1314	吉林	吉林-黑龙江	卡岔河龙家亮子	Ⅲ	劣Ⅴ	不达标	8.04	7.62	32.18	5.5	12.905	0.43	0.005	0.025	0.22	0.0002	0.00015	2e-05	5e-05	0.002	0.005	0.0002	0.003	0.005	0.0015	0.002
四月	128.745	43.7556	吉林	吉林-黑龙江	牡丹江牡丹江1号桥	Ⅲ	Ⅲ	达标	11.2	5	25	1.2	0.78	0.04	0.005	0.025	0.14	0.0002	0.0005	4e-05	5e-05	0.002	0.005	0.0002	0.0015	0.005	0.0015	0.002
四月	123.591	43.4317	吉林	吉林-内蒙古	西辽河王奔桥	Ⅲ	Ⅳ	不达标	11.09	7.08	27.2	3.6	0.604	0.08	0.004	0.025	0.911	0.0002	0.0091	2e-05	5e-05	0.002	0.005	0.0002	0.0015	0.005	0.0015	0.002
四月	123.572	43.3003	吉林	吉林-内蒙古	西辽河巴嘎呼萨	Ⅲ	Ⅴ	不达标	12.74	7.92	29.8	4.2	1.534	0.28	0.004	0.0011	0.748	0.0002	0.0104	2e-05	5e-05	0.002	0.005	0.0002	0.0015	0.005	0.0015	0.002
四月	123.98	43.3044	吉林	吉林-辽宁	招苏台河两家子	Ⅳ	劣Ⅴ	不达标	9.89	4.6	16.8	3.8	3.068	0.45	0.004	0.025	0.635	0.0002	0.003	2e-05	5e-05	0.002	0.005	0.0002	0.0015	0.005	0.0015	0.002
四月	124.265	43.2294	吉林	吉林-辽宁	条子河后义和	Ⅳ	劣Ⅴ	不达标	6.72	13.12	37.7	8.6	9.185	5.2	0.003	0.0095	0.471	0.0002	0.0051	2e-05	5e-05	0.002	0.005	0.005	0.009	0.04	0.26	0.002
四月	125.323	50.0483	黑龙江	黑龙江-内蒙古	嫩江石灰窑	Ⅲ	Ⅳ	不达标	10.4	6.4	20	1	0.36	0.05	0.005	0.025	0.13	0.0002	0.0005	2e-05	5e-05	0.002	0.005	0.0002	0.0015	0.005	0.0015	0.002
四月	125.213	49.1861	黑龙江	黑龙江-内蒙古	嫩江嫩江浮桥	Ⅲ	Ⅲ	达标	9.6	5.9	24	1.4	0.62	0.07	0.005	0.025	0.17	0.0002	0.0008	2e-05	5e-05	0.002	0.005	0.0002	0.0015	0.005	0.0015	0.002
四月	125.106	49.1233	黑龙江	黑龙江-内蒙古	嫩江繁荣新村	Ⅲ	Ⅳ	不达标	10.16	7.42	26.3	2.6	0.096	0.17	0.005	0.0028	0.072	0.0002	0.0022	2e-05	5e-05	0.002	0.004	0.0002	0.0015	0.005	0.0015	0.002
四月	124.533	48.4833	黑龙江	黑龙江-内蒙古	嫩江尼尔基大桥	Ⅲ	Ⅳ	不达标	10.36	7.46	23.4	1.7	0.039	0.06	0.004	0.001	0.094	0.0002	0.0021	2e-05	5e-05	0.002	0.004	0.0002	0.0015	0.005	0.0015	0.002
四月	124.514	48.4019	黑龙江	黑龙江-内蒙古	嫩江小莫丁	Ⅲ	Ⅳ	不达标	11.29	6.14	22.9	1.1	0.059	0.07	0.004	0.0006	0.128	0.0002	0.0021	2e-05	5e-05	0.002	0.004	0.0002	0.0015	0.005	0.0015	0.002
四月	124.569	48.2458	黑龙江	黑龙江-内蒙古	嫩江拉哈	Ⅲ	Ⅳ	不达标	11.14	7.14	22.6	2	0.073	0.12	0.005	0.0011	0.105	0.0002	0.0021	2e-05	5e-05	0.002	0.005	0.0002	0.0015	0.005	0.0015	0.002
四月	124.505	48.1281	黑龙江	黑龙江-内蒙古	嫩江鄂温克族乡	Ⅲ	Ⅳ	不达标	11.11	6.73	21.4	1.9	0.113	0.11	0.024	0.0043	0.101	0.0002	0.0022	2e-05	5e-05	0.002	0.005	0.0002	0.0015	0.005	0.0015	0.002
四月	123.343	47.0019	黑龙江	黑龙江-内蒙古	雅鲁河原种场	Ⅲ	Ⅱ	达标	12.73	2.82	6.42	1.8	0.076	0.1	0.007	0.0045	0.178	0.0002	0.0024	2e-05	5e-05	0.002	0.007	0.0002	0.0015	0.005	0.0015	0.002
四月	123	46.7333	黑龙江	黑龙江-内蒙古	绰尔河两家子水文站	Ⅲ	Ⅱ	达标	13.2	2.18	5.44	1.7	0.034	0.05	0.004	0.0019	0.206	0.0002	0.0017	2e-05	5e-05	0.002	0.005	0.0002	0.0015	0.005	0.0015	0.002
四月	123.591	46.7936	黑龙江	黑龙江-内蒙古	绰尔河乌塔其农场	Ⅲ	Ⅱ	达标	13.22	1.62	5.62	1.5	0.072	0.09	0.005	0.0038	0.195	0.0002	0.0026	2e-05	5e-05	0.002	0.006	0.0002	0.0015	0.005	0.0015	0.002
四月	123.549	46.9908	黑龙江	黑龙江-内蒙古	嫩江莫呼渡口	Ⅲ	Ⅱ	达标	12.31	1.83	6.23	1.2	0.109	0.08	0.004	0.001	0.133	0.0002	0.0024	2e-05	5e-05	0.002	0.005	0.0002	0.0015	0.005	0.0015	0.002
四月	123.7	46.7833	黑龙江	黑龙江-内蒙古	嫩江江桥	Ⅲ	Ⅱ	达标	12.97	2.11	3.65	1.6	0.079	0.07	0.005	0.0016	0.157	0.0002	0.0023	2e-05	5e-05	0.002	0.005	0.0002	0.0015	0.005	0.0015	0.002
四月	123.859	46.2953	黑龙江	黑龙江-吉林	嫩江白沙滩	Ⅲ	Ⅲ	达标	11.53	2.86	7.18	1.4	0.136	0.19	0.006	0.0489	0.126	0.0002	0.0023	2e-05	5e-05	0.002	0.005	0.0002	0.0015	0.005	0.0015	0.002
四月	124.285	45.5347	黑龙江	黑龙江-吉林	嫩江大安	Ⅲ	Ⅳ	不达标	11.43	3.4	7.68	1.4	0.207	0.24	0.147	0.0029	0.126	0.0002	0.0026	2e-05	5e-05	0.002	0.006	0.0002	0.0015	0.005	0.0015	0.002
四月	124.385	45.4406	黑龙江	黑龙江-吉林	嫩江塔虎城渡口	Ⅲ	Ⅳ	不达标	11.2	2.97	6.6	1.3	0.186	0.24	0.005	0.025	0.118	0.0002	0.0026	2e-05	5e-05	0.002	0.004	0.0002	0.0015	0.005	0.0015	0.002
四月	124.6	45.4475	黑龙江	黑龙江-吉林	嫩江马克图	Ⅲ	Ⅳ	不达标	12.23	2.37	8.78	1.4	0.107	0.22	0.006	0.0018	0.137	0.0002	0.0027	2e-05	5e-05	0.002	0.004	0.0002	0.0015	0.005	0.0015	0.002
四月	125.4	45.4167	黑龙江	黑龙江-吉林	松花江下岱吉	Ⅲ	Ⅲ	达标	9.36	5.32	18.8	1.9	0.721	0.15	0.005	0.0042	0.192	0.0002	0.0036	2e-05	5e-05	0.002	0.008	0.0002	0.0015	0.005	0.0015	0.002
四月	125.866	45.5175	黑龙江	黑龙江-吉林	松花江88号照	Ⅲ	Ⅴ	不达标	9.81	5.28	16.2	1.4	1.861	0.08	0.005	0.0018	0.14	0.0002	0.0028	2e-05	5e-05	0.002	0.006	0.0002	0.0015	0.005	0.0015	0.002
四月	127.065	45.0936	黑龙江	黑龙江-吉林	牤牛河牤牛河大桥	Ⅲ	Ⅲ	达标	10.32	4.5	17	1.6	0.782	0.11	0.004	0.002	0.031	0.0002	0.0026	2e-05	5e-05	0.002	0.005	0.0002	0.0015	0.005	0.0015	0.002
四月	121.331	31.5196	江苏	江苏－上海	长江宝钢灰场	Ⅲ	Ⅱ	达标	8.8	2.7	/	1	0.439	0.1	0.005	0.025	0.25	0.0002	0.00015	2e-05	5e-05	0.002	0.005	0.0002	0.0015	0.02	0.0015	0.002
四月	120.054	31.4417	江苏	江苏－浙江	太湖J12#竺山湖	Ⅲ	劣于Ⅴ	不达标	8.44	4.8	15.4	3.4	0.06	0.064	0.0044	0.005	0.796	0.00015	0.0008	2.5e-05	5e-05	0.002	0.00025	0.001	0.001	0.025	0.025	0.0025
四月	120.028	31.3914	江苏	江苏－浙江	太湖B22#龙头	Ⅲ	劣于Ⅴ	不达标	10.39	4.85	7.5	5.65	0.07	0.082	0.0042	0.005	0.716	0.00015	0.0009	2.5e-05	5e-05	0.002	0.0006	0.001	0.001	0.025	0.025	0.0025
四月	120.388	31.4356	江苏	江苏－浙江	太湖J18#沙墩港	Ⅲ	Ⅳ	不达标	11.59	3.09	7.5	3.32	0.03	0.06	0.0029	0.005	0.482	0.00015	0.0008	2.5e-05	5e-05	0.002	0.001	0.001	0.001	0.025	0.025	0.0025
四月	120.24	31.405	江苏	江苏－浙江	太湖B21#渔业村	Ⅲ	劣于Ⅴ	不达标	9.99	3.61	7.5	2.72	0.07	0.072	0.004	0.005	0.614	0.00015	0.0012	2.5e-05	5e-05	0.002	0.0019	0.001	0.001	0.025	0.025	0.0025
四月	120.297	31.3717	江苏	江苏－浙江	太湖J17A#大贡山	Ⅲ	Ⅴ	不达标	10.78	3.62	7.5	3.12	0.04	0.082	0.0026	0.005	0.581	0.00015	0.0007	2.5e-05	5e-05	0.002	0.0011	0.001	0.001	0.025	0.025	0.0025
四月	120.368	31.4042	江苏	江苏－浙江	太湖B23#贡湖	Ⅲ	Ⅴ	不达标	9.79	3.12	7.5	2.55	0.0125	0.048	0.0023	0.005	0.543	0.00015	0.0007	2.5e-05	5e-05	0.002	0.0007	0.001	0.001	0.025	0.025	0.0025
四月	120.238	31.3572	江苏	江苏－浙江	太湖J17#乌龟山	Ⅲ	Ⅴ	不达标	9.32	3.39	7.5	2.01	0.05	0.052	0.0031	0.005	0.601	0.00015	0.0008	2.5e-05	5e-05	0.002	0.0008	0.001	0.001	0.025	0.025	0.0025
四月	120.082	31.3486	江苏	江苏－浙江	太湖J14#焦山	Ⅲ	劣于Ⅴ	不达标	8.67	4.61	7.5	3.6	0.05	0.064	0.0037	0.005	0.671	0.00015	0.0009	2.5e-05	5e-05	0.002	0.0007	0.001	0.001	0.025	0.025	0.0025
四月	120.111	31.2394	江苏	江苏－浙江	太湖J19#平台山	Ⅲ	劣于Ⅴ	不达标	9.23	3.53	7.5	3	0.07	0.053	0.0034	0.005	0.588	0.00015	0.0011	2.5e-05	5e-05	0.002	0.0008	0.001	0.001	0.025	0.025	0.0025
四月	120.115	31.1022	江苏	江苏－浙江	太湖B26#湖心南	Ⅲ	Ⅴ	不达标	8.71	3.87	7.5	1.98	0.07	0.054	0.0034	0.005	0.594	0.00015	0.0013	2.5e-05	5e-05	0.002	0.0012	0.001	0.001	0.025	0.025	0.0025
四月	120.259	31.1761	江苏	江苏－浙江	太湖B29#横山	Ⅲ	Ⅴ	不达标	9.34	3.09	7.5	2.22	0.04	0.05	0.0028	0.005	0.588	0.00015	0.001	2.5e-05	5e-05	0.002	0.0009	0.001	0.001	0.025	0.025	0.0025
四月	119.943	31.3092	江苏	江苏－浙江	太湖J13#大浦口	Ⅲ	劣于Ⅴ	不达标	12.06	6.85	20.9	7.82	0.06	0.081	0.0034	0.005	0.543	0.00015	0.0011	2.5e-05	0.0001	0.002	0.0008	0.001	0.001	0.025	0.025	0.0025
四月	119.909	31.2264	江苏	江苏－浙江	太湖J13A#伏东	Ⅲ	劣于Ⅴ	不达标	10.49	4.91	15.2	4.4	0.08	0.073	0.0031	0.005	0.543	0.00015	0.0012	2.5e-05	5e-05	0.002	0.001	0.001	0.001	0.025	0.025	0.0025
四月	120.228	31.5381	江苏	江苏－浙江	太湖J6#梅园	Ⅲ	Ⅴ	不达标	12.91	4.13	7.5	6.04	0.08	0.067	0.0026	0.005	0.588	0.00015	0.0004	2.5e-05	5e-05	0.002	0.00025	0.001	0.002	0.025	0.025	0.0025
四月	120.211	31.4656	江苏	江苏－浙江	太湖B20#小湾里	Ⅲ	Ⅴ	不达标	12.79	4.74	7.5	5.08	0.06	0.069	0.0024	0.005	0.658	0.00015	0.0003	2.5e-05	5e-05	0.002	0.0005	0.001	0.001	0.025	0.025	0.0025
四月	120.134	31.4942	江苏	江苏－浙江	太湖J11#闾江口	Ⅲ	劣于Ⅴ	不达标	12.96	3.82	7.5	3.28	0.07	0.046	0.0031	0.005	0.633	0.00015	0.0005	2.5e-05	5e-05	0.002	0.00025	0.001	0.001	0.025	0.025	0.0025
四月	120.164	31.4058	江苏	江苏－浙江	太湖J15#拖山	Ⅲ	劣于Ⅴ	不达标	9.1	4.35	7.5	3.91	0.05	0.045	0.0032	0.005	0.633	0.00015	0.0008	2.5e-05	5e-05	0.002	0.001	0.001	0.001	0.025	0.025	0.0025
四月	120.196	31.5078	江苏	江苏－浙江	太湖J16#三号标	Ⅲ	劣于Ⅴ	不达标	12.12	3.98	7.5	3.58	0.03	0.06	0.0032	0.005	0.626	0.00015	0.0008	2.5e-05	5e-05	0.002	0.0008	0.001	0.001	0.025	0.025	0.0025
四月	120.294	31.2542	江苏	江苏－浙江	太湖J31#漫山	Ⅲ	劣于Ⅴ	不达标	11.42	3.65	7.5	2.3	0.14	0.05	0.003	0.005	0.601	0.00015	0.001	2.5e-05	5e-05	0.002	0.0009	0.001	0.001	0.025	0.025	0.0025
四月	120.257	31.5078	江苏	江苏－浙江	太湖J3#五里湖	Ⅲ	Ⅴ	不达标	16.22	4.29	7.5	6.18	0.03	0.076	0.0024	0.005	0.594	0.00015	0.0003	2.5e-05	5e-05	0.002	0.00025	0.001	0.001	0.025	0.025	0.0025
四月	120.233	31.5383	江苏	江苏－浙江	太湖西五里湖	Ⅲ	Ⅳ	不达标	13.12	4.56	7.5	5.52	0.04	0.065	0.0036	0.005	0.562	0.00015	0.0002	2.5e-05	5e-05	0.002	0.00025	0.001	0.001	0.025	0.025	0.0025
四月	120.47	31.0317	江苏	江苏－浙江	太湖J36#东太湖	Ⅲ	Ⅳ	不达标	9.38	4.47	16.6	2.44	0.04	0.059	0.0032	0.005	0.588	0.00015	0.0009	2.5e-05	5e-05	0.002	0.0024	0.001	0.001	0.025	0.025	0.0025
四月	120.445	31.0008	江苏	江苏－浙江	太湖B24#庙港	Ⅲ	Ⅴ	不达标	10.49	3.85	7.5	2.45	0.08	0.063	0.0039	0.005	0.626	0.00015	0.0013	2.5e-05	5e-05	0.002	0.0021	0.001	0.001	0.025	0.025	0.0025
四月	120.491	31.0778	江苏	江苏－浙江	太湖B25#戗港外	Ⅲ	Ⅳ	不达标	9.33	4.83	16.1	2.68	0.06	0.074	0.0032	0.005	0.607	0.00015	0.0007	2.5e-05	5e-05	0.002	0.0027	0.001	0.001	0.025	0.025	0.0025
四月	120.219	31.0278	江苏	江苏－浙江	太湖J20#14号标	Ⅲ	劣于Ⅴ	不达标	9.39	3.86	7.5	3.02	0.06	0.042	0.0031	0.005	0.633	0.00015	0.0012	2.5e-05	5e-05	0.002	0.0005	0.001	0.001	0.025	0.025	0.0025
四月	120.328	31.0878	江苏	江苏－浙江	太湖J26#西山	Ⅲ	Ⅳ	不达标	9.46	3.3	7.5	2.16	0.04	0.047	0.0026	0.005	0.601	0.00015	0.0008	2.5e-05	5e-05	0.002	0.001	0.001	0.001	0.025	0.025	0.0025
四月	120.459	31.2156	江苏	江苏－浙江	太湖J28#胥口	Ⅲ	Ⅴ	不达标	9.76	3.34	7.5	1.8	0.07	0.044	0.0032	0.005	0.613	0.00015	0.0008	2.5e-05	0.0002	0.002	0.002	0.001	0.001	0.025	0.025	0.0025
四月	120.403	31.1764	江苏	江苏－浙江	太湖B27#胥湖	Ⅲ	Ⅴ	不达标	9.62	3.68	7.5	2.13	0.09	0.052	0.0028	0.005	0.613	0.00015	0.0008	2.5e-05	5e-05	0.002	0.0012	0.001	0.001	0.025	0.025	0.0025
四月	120.345	30.9631	江苏	江苏－浙江	太湖汤溇	Ⅲ	劣于Ⅴ	不达标	9.66	4.14	15.1	2.62	0.18	0.105	0.0049	0.01	0.639	0.00015	0.0019	2.5e-05	5e-05	0.002	0.0037	0.001	0.001	0.025	0.025	0.0025
四月	120.923	31.0942	江苏	江苏－上海	淀山湖淀南	Ⅲ	劣于Ⅴ	不达标	8.54	3.37	7.5	3.32	0.48	0.077	0.0049	0.01	0.677	0.00015	0.0009	2.5e-05	5e-05	0.002	0.0013	0.001	0.001	0.025	0.025	0.0025
四月	120.952	31.1339	江苏	江苏－上海	淀山湖淀北	Ⅲ	Ⅴ	不达标	8.83	3.37	7.5	2.09	0.06	0.111	0.0043	0.005	0.652	0.00015	0.0011	2.5e-05	5e-05	0.002	0.0013	0.001	0.001	0.025	0.025	0.0025
四月	120.961	31.12	江苏	江苏－上海	淀山湖淀中	Ⅲ	劣于Ⅴ	不达标	9.17	3.62	7.5	1.96	0.05	0.098	0.0038	0.005	0.648	0.00015	0.0011	2.5e-05	5e-05	0.002	0.0007	0.001	0.001	0.025	0.025	0.0025
四月	120.902	31.0828	江苏	江苏－上海	元荡元荡	Ⅲ	劣于Ⅴ	不达标	9.3	3.42	7.5	1.97	0.04	0.071	0.003	0.005	0.668	0.00015	0.0007	2.5e-05	5e-05	0.002	0.0005	0.001	0.001	0.025	0.025	0.0025
四月	120.522	30.8413	江苏	江苏－浙江	大德塘思源大桥	Ⅲ	Ⅳ	不达标	5.83	4.96	16.9	2.46	0.82	0.177	0.0048	0.03	0.479	0.00015	0.0012	2.5e-05	5e-05	0.002	0.0023	0.001	0.001	0.09	0.131	0.0025
四月	120.897	31.0206	江苏	江苏－上海	太浦河金泽（金泽水文站）	Ⅲ	Ⅱ	达标	7.26	3.92	7.5	1.96	0.18	0.062	0.0045	0.01	0.55	0.00015	0.001	2.5e-05	5e-05	0.002	0.002	0.001	0.001	0.025	0.025	0.0025
四月	120.711	30.8828	江苏	江苏－浙江	江南运河(苏州塘）北虹大桥	Ⅲ	劣于Ⅴ	不达标	1.9	6.16	21.7	5.86	0.46	0.132	0.0032	0.01	0.527	0.00015	0.0013	2.5e-05	5e-05	0.002	0.0017	0.001	0.001	0.21	0.146	0.0025
四月	120.705	30.9229	江苏	江苏－浙江	双林港(乌桥港、斜路港)双林桥[水质]	Ⅲ	Ⅳ	不达标	4.05	5.14	15.2	4.33	0.52	0.101	0.0026	0.005	0.479	0.00015	0.0009	2.5e-05	5e-05	0.002	0.0017	0.001	0.001	0.06	0.067	0.0025
四月	120.665	30.88	江苏	江苏－浙江	麻溪(后市河)(清溪河)太平桥	Ⅲ	劣于Ⅴ	不达标	1.32	6.79	22.2	7.47	0.97	0.14	0.0032	0.01	0.502	0.00015	0.0014	2.5e-05	5e-05	0.002	0.0017	0.001	0.002	0.68	0.185	0.0025
四月	121.044	31.275	江苏	江苏－上海	吴淞江石浦大桥	Ⅲ	Ⅲ	达标	7.26	4.16	17	3.3	0.83	0.186	0.0072	0.01	0.626	0.00015	0.0014	2.5e-05	5e-05	0.002	0.0021	0.001	0.001	0.025	0.025	0.0025
四月	120.989	31.205	江苏	江苏－上海	千灯浦千灯浦闸(千灯浦桥)	Ⅲ	Ⅴ	不达标	8.72	5.01	17.6	6.51	1.08	0.209	0.0095	0.01	0.767	0.00015	0.0015	2.5e-05	5e-05	0.002	0.0013	0.001	0.002	0.025	0.025	0.0025
四月	120.842	31.1221	江苏	江苏－上海	急水港周庄大桥	Ⅲ	Ⅳ	不达标	9.31	4.76	15.5	5.35	0.79	0.176	0.0074	0.03	0.684	0.00015	0.0011	2.5e-05	5e-05	0.002	0.0024	0.001	0.001	0.025	0.025	0.0025
四月	121.128	31.4203	江苏	江苏－上海	盐铁塘新星桥（新星镇桥）	Ⅲ	Ⅲ	达标	6.43	5.01	15.2	3.98	0.92	0.131	0.0117	0.04	0.684	0.00015	0.0018	2.5e-05	5e-05	0.002	0.0044	0.001	0.001	0.025	0.025	0.0025
四月	121.168	31.4569	江苏	江苏－上海	浏河太和大桥	Ⅲ	Ⅳ	不达标	8.28	4.3	17.3	4.33	0.96	0.218	0.0046	0.01	0.578	0.00015	0.0012	2.5e-05	5e-05	0.002	0.0012	0.001	0.002	0.025	0.025	0.0025
四月	120.927	31.1414	江苏	江苏－上海	大、小朱厍港珠砂港大桥（珠砂港桥）	Ⅲ	Ⅲ	达标	9.71	3.72	7.5	2.91	0.05	0.126	0.0036	0.005	0.633	0.00015	0.0011	2.5e-05	5e-05	0.002	0.001	0.001	0.001	0.025	0.025	0.0025
四月	117.208	34.0748	江苏	江苏－安徽	奎河苏皖省界（奎河）	Ⅳ	Ⅳ	达标	7.755	6.13	20.45	2.25	0.8	0.158	/	/	0.9	/	/	/	/	/	/	/	/	/	/	/
四月	117.202	34.0702	江苏	江苏－安徽	灌沟河苏皖省界（灌沟河）	Ⅳ	Ⅴ	不达标	9.525	8.515	30.45	2.85	0.435	0.333	/	/	0.65	/	0.0025	/	/	/	/	/	/	/	/	/
四月	117.233	34.0706	江苏	江苏－安徽	琅溪河铜山赵庄桥	Ⅳ	劣Ⅴ	不达标	6.355	7.105	30.2	2.6	2.025	0.2395	/	/	0.8	/	0.008	/	/	/	/	/	/	/	/	/
四月	117.273	34.0821	江苏	江苏－安徽	阎河铜山官庄闸	Ⅳ	Ⅴ	不达标	9.83	9.28	37.95	2.75	1.54	0.297	/	/	0.85	/	0.008	/	/	/	/	/	/	/	/	/
四月	117.006	34.7593	江苏	江苏－山东	沿河（丰沛运河）沛县李集	Ⅲ	Ⅳ	不达标	10.055	4.83	21.1	/	0.155	0.055	/	/	0.95	/	/	/	/	/	/	/	/	/	/	/
四月	116.844	34.9413	江苏	江苏－山东	大沙河微山县后程子庙	Ⅲ	Ⅳ	不达标	8.93	4.7	20.95	/	0.13	0.039	/	/	0.85	/	/	/	/	/	/	/	/	/	/	/
四月	116.716	34.9333	江苏	江苏－山东	复新河复新河闸上	Ⅲ	Ⅳ	不达标	7.935	5.075	20.7	/	0.12	0.049	/	/	0.95	/	/	/	/	/	/	/	/	/	/	/
四月	119.946	31.1086	浙江	浙江－江苏	太湖J21#夹浦	Ⅲ	劣于Ⅴ	不达标	9.12	4.93	15.7	5.59	0.07	0.059	0.0031	0.005	0.537	0.00015	0.0014	2.5e-05	5e-05	0.002	0.0008	0.001	0.001	0.025	0.025	0.0025
四月	120.002	31.0399	浙江	浙江－江苏	太湖J22#新塘	Ⅲ	劣于Ⅴ	不达标	9.41	3.69	7.5	3.24	0.07	0.054	0.0028	0.005	0.537	0.00015	0.0013	2.5e-05	5e-05	0.002	0.0009	0.001	0.001	0.025	0.025	0.0025
四月	120.108	30.9625	浙江	浙江－江苏	太湖J23#小梅口	Ⅲ	劣于Ⅴ	不达标	9.2	4.19	7.5	2.34	0.05	0.043	0.0029	0.005	0.594	0.00015	0.0011	2.5e-05	5e-05	0.002	0.00025	0.001	0.001	0.025	0.025	0.0025
四月	120.424	30.8857	浙江	浙江－江苏	頔塘南浔（頔塘苏浙交界处）	Ⅲ	Ⅲ	达标	6.08	4.09	7.5	2.75	0.19	0.096	0.0039	0.02	0.712	0.00015	0.0014	2.5e-05	5e-05	0.002	0.002	0.001	0.001	0.025	0.025	0.0025
四月	120.972	30.9808	浙江	浙江－上海	俞汇塘俞汇北大桥	Ⅲ	Ⅱ	达标	7.71	3.92	7.5	2.11	0.25	0.07	0.0041	0.005	0.626	0.00015	0.0007	2.5e-05	5e-05	0.002	0.0011	0.001	0.001	0.025	0.052	0.0025
四月	120.344	30.8855	浙江	浙江－江苏	南横塘长村桥	Ⅲ	Ⅲ	达标	7.34	4.17	7.5	3	0.04	0.108	0.0039	0.005	0.569	0.00015	0.0017	2.5e-05	5e-05	0.002	0.0029	0.001	0.001	0.025	0.025	0.0025
四月	120.486	30.7633	浙江	浙江－江苏	澜溪塘（大水桥港）太师桥	Ⅲ	Ⅲ	达标	7.17	5.09	18.5	2.55	0.38	0.152	0.0058	0.02	0.486	0.00015	0.0014	2.5e-05	5e-05	0.002	0.0039	0.001	0.001	0.025	0.025	0.0025
四月	120.589	30.8389	浙江	浙江－江苏	新塍塘北支圣塘桥	Ⅲ	Ⅲ	达标	7.31	3.76	7.5	2.39	0.34	0.133	0.0033	0.01	0.46	0.00015	0.0011	2.5e-05	5e-05	0.002	0.0018	0.001	0.001	0.025	0.025	0.0025
四月	120.562	30.8133	浙江	浙江－江苏	新塍塘西支洛东大桥	Ⅲ	Ⅲ	达标	7.12	4.04	7.5	2.36	0.19	0.089	0.004	0.01	0.479	0.00015	0.0011	2.5e-05	5e-05	0.002	0.0025	0.001	0.001	0.025	0.025	0.0025
四月	121.011	30.9564	浙江	浙江－上海	大蒸塘横港大桥	Ⅲ	Ⅲ	达标	5.92	5.15	17.2	3.5	0.62	0.111	0.0043	0.01	0.569	0.00015	0.001	2.5e-05	5e-05	0.002	0.0019	0.001	0.001	0.025	0.104	0.0025
四月	120.831	31.0017	浙江	浙江－江苏	芦墟塘陶庄枢纽	Ⅲ	Ⅲ	达标	8.42	3.89	7.5	3.66	0.97	0.072	0.004	0.005	0.594	0.00015	0.0009	2.5e-05	5e-05	0.002	0.0014	0.001	0.001	0.025	0.025	0.0025
四月	120.755	30.9786	浙江	浙江－江苏	斜路港(大坝水路）章湾圩公路桥（章湾圩公路大桥）	Ⅲ	Ⅴ	不达标	8.03	4.73	15.5	6.11	1.3	0.096	0.0081	0.005	0.658	0.00015	0.0011	2.5e-05	5e-05	0.002	0.0013	0.001	0.001	0.025	0.025	0.0025
四月	120.972	30.84	浙江	浙江－上海	嘉善塘东海桥	Ⅲ	Ⅳ	不达标	5.36	4.68	16.6	4.38	0.7	0.164	0.0058	0.01	0.543	0.00015	0.0009	2.5e-05	5e-05	0.002	0.0017	0.001	0.001	0.025	0.051	0.0025
四月	121.017	30.8842	浙江	浙江－上海	枫泾塘（七仙泾-北石港-茹塘）枫南大桥	Ⅲ	Ⅳ	不达标	5.03	4.84	16.1	4.92	1.02	0.179	0.0044	0.02	0.559	0.00015	0.001	2.5e-05	5e-05	0.002	0.0021	0.001	0.001	0.025	0.052	0.0025
四月	121.099	30.8194	浙江	浙江－上海	上海塘蒋古渡（青阳汇）	Ⅲ	Ⅳ	不达标	6.17	4.52	16.9	4.31	0.56	0.159	0.0045	0.01	0.543	0.00015	0.001	2.5e-05	5e-05	0.002	0.002	0.001	0.001	0.025	0.025	0.0025
四月	121.258	30.7072	浙江	浙江－上海	黄姑塘金丝娘桥	Ⅲ	Ⅳ	不达标	6.62	5.31	18.5	3.73	0.53	0.22	0.0065	0.03	0.76	0.00015	0.0013	2.5e-05	0.0001	0.002	0.0039	0.001	0.001	0.025	0.057	0.0025
四月	121.131	30.7878	浙江	浙江－上海	广陈塘(六里塘)六里塘桥	Ⅲ	Ⅲ	达标	6.94	4.52	16.1	3.92	0.36	0.153	0.0034	0.01	0.553	0.00015	0.0009	2.5e-05	5e-05	0.002	0.0018	0.001	0.001	0.025	0.025	0.0025
四月	121.185	30.7864	浙江	浙江－上海	惠高泾新风路桥	Ⅲ	Ⅳ	不达标	7.38	4.92	16	4.19	0.25	0.153	0.0038	0.005	0.642	0.00015	0.001	2.5e-05	5e-05	0.002	0.0018	0.001	0.001	0.025	0.025	0.0025
四月	118.919	27.6197	浙江	浙江－福建	松溪马蹄岙水库坝头	Ⅲ	Ⅱ	达标	9.58	1.81	7.5	1.93	0.08	0.08	0.001	0.005	0.141	0.00015	0.0001	2.5e-05	5e-05	0.002	0.0032	0.001	0.001	0.025	0.025	0.0025
四月	118.994	27.5	浙江	浙江－福建	安溪庆元政和交界处	Ⅲ	Ⅱ	达标	9.38	1.35	7.5	1.98	0.08	0.022	0.0006	0.005	0.07	0.00015	0.0001	2.5e-05	5e-05	0.002	0.00025	0.001	0.001	0.025	0.025	0.0025
四月	118.903	27.6474	浙江	浙江－福建	竹口溪新窑	Ⅲ	Ⅱ	达标	9.6	1.89	7.5	1.67	0.1	0.023	0.001	0.005	0.16	0.00015	0.0005	2.5e-05	5e-05	0.002	0.0015	0.001	0.001	0.025	0.025	0.0025
四月	120.111	27.3622	浙江	浙江－福建	沙埕港（水北溪）【汇甲溪（水北溪）】南溪水库入库口	Ⅲ	Ⅱ	达标	11.82	1.44	7.5	2.18	0.06	0.034	0.001	0.005	0.166	0.00015	0.0001	2.5e-05	5e-05	0.002	0.0006	0.001	0.001	0.025	0.025	0.0025
四月	120.369	27.3439	浙江	浙江－福建	照兰溪（甘宋溪、南宋溪、甘歧水库、友谊溪水尾溪）甘歧水库	Ⅲ	劣于Ⅴ	不达标	9.47	1.48	7.5	1.4	1.62	0.049	0.0041	0.01	0.268	0.00015	0.0002	2.5e-05	0.0002	0.002	0.0007	0.001	0.001	0.025	0.025	0.0025
四月	119.765	27.3097	浙江	浙江－福建	交溪(东溪)柘泰大桥东溪交汇口上游断面	Ⅲ	Ⅱ	达标	8.23	1.36	7.5	1.34	0.08	0.05	0.0013	0.03	0.224	0.00015	0.0001	2.5e-05	5e-05	0.002	0.00025	0.001	0.001	0.025	0.025	0.0025
四月	119.766	27.3079	浙江	浙江－福建	交溪(东溪)柘泰大桥东溪交汇口下游断面	Ⅲ	Ⅱ	达标	9.56	1.49	7.5	1.28	0.09	0.053	0.0009	0.005	0.096	0.00015	0.0002	2.5e-05	5e-05	0.002	0.0009	0.001	0.001	0.025	0.025	0.0025
四月	119.695	27.5269	浙江	浙江－福建	寿泰溪S52寿泰溪大桥	Ⅲ	Ⅰ	达标	11.09	1.8	7.5	1.24	0.09	0.013	0.00025	0.005	0.134	0.00015	0.0001	2.5e-05	5e-05	0.002	0.00025	0.001	0.001	0.025	0.025	0.0025
四月	119.766	27.3093	浙江	浙江－福建	寿泰溪柘泰大桥寿泰溪断面	Ⅲ	Ⅰ	达标	9.58	1.42	7.5	1.43	0.08	0.012	0.0008	0.005	0.096	0.00015	0.0001	2.5e-05	5e-05	0.002	0.0006	0.001	0.001	0.025	0.025	0.0025
四月	120.463	30.8008	浙江	浙江－江苏	长三港文桥（升罗桥）	Ⅲ	Ⅲ	达标	5.97	4.11	15	2.17	0.37	0.118	0.002	0.005	0.447	0.00015	0.0009	2.5e-05	5e-05	0.002	0.001	0.001	0.001	0.025	0.025	0.0025
四月	120.512	30.7464	浙江	浙江－江苏	上塔庙港乌桥	Ⅲ	Ⅳ	不达标	5.78	4.93	17.7	3.42	1.04	0.178	0.003	0.005	0.492	0.00015	0.0012	2.5e-05	5e-05	0.002	0.0012	0.001	0.001	0.025	0.025	0.0025
四月	120.906	31.0173	浙江	浙江－上海	坟头港大舜枢纽	Ⅲ	Ⅲ	达标	9.7	4.52	15.5	3.38	0.04	0.094	0.0028	0.005	0.588	0.00015	0.0006	2.5e-05	5e-05	0.002	0.0007	0.001	0.001	0.025	0.025	0.0025
四月	120.952	31.017	浙江	浙江－上海	丁栅港丁栅闸（丁栅枢纽）	Ⅲ	Ⅱ	达标	7.4	3.97	7.5	2.04	0.14	0.061	0.0032	0.005	0.562	0.00015	0.001	2.5e-05	5e-05	0.002	0.0031	0.001	0.001	0.025	0.025	0.0025
四月	120.99	30.915	浙江	浙江－上海	清凉港清凉大桥	Ⅲ	Ⅲ	达标	6.05	5.15	18	3.56	0.64	0.19	0.005	0.02	0.543	0.00015	0.001	2.5e-05	5e-05	0.002	0.0019	0.001	0.001	0.025	0.074	0.0025
四月	121.02	30.9469	浙江	浙江－上海	范塘－和尚泾朱枫公路和尚泾桥	Ⅲ	Ⅲ	达标	6.12	5.15	18.5	3.37	0.56	0.105	0.0042	0.01	0.575	0.00015	0.001	2.5e-05	5e-05	0.002	0.0019	0.001	0.001	0.025	0.068	0.0025
四月	116.733	30.0455	安徽	安徽－江西	长江马垱	Ⅲ	Ⅲ	达标	8.8	1.7	/	1.2	0.2	0.11	0.005	0.025	0.22	0.0002	0.003	2e-05	5e-05	0.002	0.005	0.0002	0.0015	0.005	0.0015	0.002
四月	118.499	31.7761	安徽	安徽－江苏	长江马鞍山	Ⅲ	Ⅲ	达标	8.9	1.8	/	1.3	0.207	0.11	0.005	0.025	0.22	0.0002	0.0019	2e-05	5e-05	0.002	0.005	0.0002	0.0015	0.005	0.0015	0.002
四月	118.502	31.8539	安徽	安徽－江苏	长江骚狗山	Ⅲ	Ⅱ	达标	9	1.8	/	1.2	0.225	0.1	0.005	0.025	0.22	0.0002	0.0019	2e-05	5e-05	0.002	0.005	0.0002	0.0015	0.01	0.0015	0.002
四月	118.79	31.2303	安徽	安徽－江苏	水阳江水阳镇	Ⅲ	Ⅱ	达标	8.3	3.3	5	0.5	0.1	0.05	0.005	0.025	0.26	0.0002	0.00015	2e-05	5e-05	0.002	0.005	0.0002	0.0015	0.03	0.0015	0.002
四月	118.657	31.3081	安徽	安徽－江苏	水阳江乌溪镇	Ⅲ	Ⅲ	达标	7.7	2	19	1	0.57	0.11	0.005	0.025	0.52	0.0002	0.00015	2e-05	5e-05	0.002	0.005	0.0002	0.0015	/	/	/
四月	118.409	32.0869	安徽	安徽－江苏	滁河312国道桥	Ⅳ	Ⅴ	不达标	8.1	4.9	33	2.7	0.66	0.07	0.005	0.025	0.28	0.0002	0.00015	2e-05	5e-05	0.002	0.005	0.0002	0.0015	0.03	0.0015	0.002
四月	118.598	32.2028	安徽	安徽－江苏	滁河104国道桥	Ⅳ	Ⅳ	不达标	8.4	5.4	/	4.4	1.223	0.16	0.005	0.025	0.36	0.0002	0.0008	2e-05	5e-05	0.002	0.005	0.0002	0.0015	0.005	0.0015	0.002
四月	118.521	32.1922	安徽	安徽－江苏	清流河毛家渡（来安）	Ⅳ	劣Ⅴ	不达标	4.7	6	/	4.5	3.692	0.29	0.005	0.025	0.31	0.0002	0.001	2e-05	5e-05	0.002	0.005	0.0002	0.0015	0.02	0.0015	0.002
四月	120.897	31.0206	安徽	安徽－浙江	泗安溪（泗安塘)杨桥	Ⅲ	Ⅱ	达标	6.76	3.25	7.5	1.68	0.06	0.069	0.0011	0.005	0.236	0.0005	0.0009	2.5e-05	5e-05	0.002	0.00025	0.001	0.001	0.025	0.025	0.0025
四月	118.721	29.7217	安徽	安徽－浙江	新安江街口	Ⅲ	Ⅲ	不达标	11.7	2.94	7.5	3.22	0.29	0.109	0.0013	0.005	0.096	0.00015	0.0014	2.5e-05	0.0002	0.002	0.0008	0.001	0.001	0.025	0.025	0.0025
四月	118.133	33.1667	安徽	安徽－江苏	淮河小柳巷	Ⅲ	Ⅱ	达标	8.19	3.31	11.8	/	0.29	0.0945	/	/	0.5	/	/	/	/	/	/	/	/	/	/	/
四月	115.891	31.8851	安徽	安徽－河南	史河六安叶集孙家沟下	Ⅲ	Ⅱ	达标	9.865	2.75	5.9	/	0.125	0.047	/	/	0.25	/	/	/	/	/	/	/	/	/	/	/
四月	118.051	33.4462	安徽	安徽－江苏	新汴河泗洪团结闸	Ⅲ	Ⅲ	达标	9.32	3.72	17	/	0.125	0.023	/	/	0.8	/	/	/	/	/	/	/	/	/	/	/
四月	118.066	33.4882	安徽	安徽－江苏	新濉河泗洪大屈	Ⅲ	Ⅳ	不达标	9.265	5.255	22.75	/	0.15	0.071	/	/	0.75	/	/	/	/	/	/	/	/	/	/	/
四月	117.153	34.0855	安徽	安徽－江苏	灌沟河南支铜山燕桥	Ⅳ	劣Ⅴ	不达标	10.045	8.795	24.45	2.8	0.205	0.4525	/	/	0.4	/	0.003	/	/	/	/	/	/	/	/	/
四月	118.136	33.4693	安徽	安徽－江苏	老濉河泗洪顺河桥	Ⅲ	Ⅲ	达标	7.315	4.93	17.75	/	0.24	0.188	/	/	0.8	/	0.003	/	/	/	/	/	/	/	/	/
四月	117.982	33.1901	安徽	安徽－江苏	怀洪新河张咀渡口	Ⅲ	Ⅲ	达标	8.905	5.015	18.8	/	0.1	0.1025	/	/	0.8	/	0.0025	/	/	/	/	/	/	/	/	/
四月	116.945	34.3705	安徽	安徽－江苏	废黄河萧县三大家闸	Ⅲ	Ⅳ	不达标	7.455	7.12	27.55	1.1	0.16	0.033	/	/	0.6	/	/	/	/	/	/	/	/	/	/	/
四月	116.591	34.4971	安徽	安徽－江苏	大沙河丰县二坝桥	Ⅲ	Ⅳ	不达标	9.1	6.55	27.3	1.05	0.145	0.023	/	/	0.8	/	/	/	/	/	/	/	/	/	/	/
四月	116.497	34.5686	安徽	安徽－江苏	复新河丰县华楼桥	Ⅲ	Ⅴ	不达标	12.34	10.185	31.65	1.3	0.09	0.061	/	/	0.75	/	/	/	/	/	/	/	/	/	/	/
四月	116.603	24.6376	福建	福建-广东	汀江上下村	Ⅲ	Ⅱ	达标	7.21	2	5	1.8	0.207	0.03	0.002	0.0315	0.2	0.0002	0.00015	2e-05	5e-05	0.002	0.005	0.001	0.0015	0.005	0.0015	0.016
四月	116.92	24.2622	福建	福建-广东	梅潭河联丰	Ⅲ	Ⅱ	达标	7.41	1.9	5	0.6	0.196	0.08	0.005	0.0113	0.19	0.0002	0.00015	2e-05	5e-05	0.002	0.005	0.0002	0.0015	0.005	0.0015	0.014
四月	116.087	24.8647	福建	福建-广东	石窟河园峰桥	Ⅲ	Ⅱ	达标	6.28	2.4	5	1.1	0.302	0.09	0.003	0.0135	0.17	0.0002	0.001	2e-05	5e-05	0.002	0.005	0.001	0.0015	0.005	0.0015	0.02
四月	113.657	27.6822	江西	江西－湖南	萍水河枧头洲（金鱼石）	Ⅲ	Ⅳ	不达标	7	3.3	/	1.1	1.127	0.19	0.005	0.025	0.42	0.0056	0.0044	6e-05	0.001	0.004	0.01	0.004	0.0015	0.03	0.0015	0.002
四月	114.676	25.3283	江西	江西-广东	浈江义庙	Ⅲ	Ⅱ	达标	7	1.3	8.9	2.2	0.17	0.05	0.005	0.025	0.12	0.0002	0.00015	2e-05	5e-05	0.002	0.005	0.0002	0.0015	0.005	0.0015	0.002
四月	113.994	25.4144	江西	江西-广东	锦江杉皮梗	Ⅲ	Ⅱ	达标	7.2	1	6.1	2.4	0.165	0.056	0.005	0.025	0.11	0.0002	0.00015	2e-05	5e-05	0.002	0.005	0.0002	0.0015	0.005	0.0015	0.002
四月	115.56	24.6464	江西	江西-广东	寻乌水斗晏	Ⅲ	Ⅱ	达标	7.2	1.8	9.4	3	0.165	0.045	0.005	0.025	0.22	0.0002	0.00015	5e-05	5e-05	0.002	0.005	0.0002	0.0015	0.005	0.0015	0.002
四月	115.183	24.7	江西	江西-广东	定南水长滩	Ⅲ	Ⅱ	达标	6	1.8	15	2.2	0.192	0.035	0.005	0.025	0.2	0.0002	0.00015	2e-05	5e-05	0.002	0.005	0.0002	0.0015	0.005	0.0015	0.002
四月	116.331	37.5722	山东	山东-河北	南运河第三店	Ⅱ			/	/	/	/	/	/	/	/	/	/	/	/	/	/	/	/	/	/	/	/
四月	116.382	37.5164	山东	山东-河北	漳卫河田龙庄桥	Ⅳ	劣Ⅴ	不达标	6.6	11.4	33	4.5	2.67	1.31	0.089	0.025	2.36	0.0002	0.003	0.00012	5e-05	0.002	0.005	0.0002	0.006	/	0.262	0.008
四月	116.405	37.4483	山东	山东-河北	漳卫河袁桥闸	Ⅳ	劣Ⅴ	不达标	8.9	5.1	16.3	2	0.605	0.3	0.024	0.027	1.89	0.0002	0.0022	9e-05	5e-05	0.002	0.005	0.0002	0.0015	/	0.125	0.002
四月	118.088	34.6483	山东	山东－江苏	邳苍分洪道邳州古宅北桥	Ⅲ			/	/	/	/	/	/	/	/	/	/	/	/	/	/	/	/	/	/	/	/
四月	118.071	34.6497	山东	山东－江苏	邳苍分洪道邳州邹庄呦山北桥	Ⅲ	Ⅱ	达标	10.265	2.985	5.75	/	0.145	0.019	/	/	0.5	/	/	/	/	/	/	/	/	/	/	/
四月	118.007	34.6439	山东	山东－江苏	吴坦河(东泇河)邳州邹庄汤家桥	Ⅲ			/	/	/	/	/	/	/	/	/	/	/	/	/	/	/	/	/	/	/	/
四月	117.984	34.6582	山东	山东－江苏	汶河邳州道口桥	Ⅲ	Ⅲ	达标	12.185	4.93	17.95	/	0.185	0.1105	/	/	0.45	/	/	/	/	/	/	/	/	/	/	/
四月	117.898	34.6447	山东	山东－江苏	西泇河邳州半步丫闸	Ⅲ	Ⅲ	达标	12.235	4.605	15.4	/	0.095	0.041	/	/	0.55	/	/	/	/	/	/	/	/	/	/	/
四月	118.097	34.622	山东	山东－江苏	武河邳州小红圈土楼桥	Ⅳ			/	/	/	/	/	/	/	/	/	/	/	/	/	/	/	/	/	/	/	/
四月	118.101	34.6198	山东	山东－江苏	城河(沙沟河)邳州小红圈	Ⅳ	Ⅲ	达标	7.36	5.1	16.45	/	0.09	0.059	/	/	0.55	/	0.003	/	/	/	/	/	/	/	/	/
四月	118.093	34.5634	山东	山东－江苏	黄泥河邳州后吕家北桥	Ⅳ	Ⅲ	达标	8.245	4.765	14.85	/	0.265	0.15	/	/	0.5	/	/	/	/	/	/	/	/	/	/	/
四月	118.13	34.5658	山东	山东－江苏	沂河鲁苏省界（沂河）	Ⅲ	Ⅲ	达标	9.91	4.52	15.65	/	0.11	0.033	/	/	0.6	/	/	/	/	/	/	/	/	/	/	/
四月	118.148	34.4623	山东	山东－江苏	白马河新沂郇楼桥	Ⅳ	Ⅳ	达标	7.64	6.39	21	1.25	0.34	0.138	/	/	0.7	/	/	/	/	/	/	/	/	/	/	/
四月	117.782	34.5228	山东	山东－江苏	中运河福运码头	Ⅲ	Ⅲ	达标	7.805	3.88	17	/	0.17	0.0805	/	/	0.65	/	/	/	/	/	/	/	/	/	/	/
四月	118.706	34.7646	山东	山东－江苏	新沭河临沭大兴桥	Ⅲ	劣Ⅴ	不达标	11.53	6.675	31.55	1.05	0.29	0.422	/	/	0.8	/	/	/	/	/	/	/	/	/	/	/
四月	118.754	34.8494	山东	山东－江苏	穆疃河(石门头河、塘子河)临沭烈疃村	Ⅳ	Ⅳ	达标	10.705	5.65	25.75	/	0.195	0.108	/	/	0.95	/	/	/	/	/	/	/	/	/	/	/
四月	118.877	35.0327	山东	山东－江苏	青口河赣榆黑林水文站	Ⅲ	Ⅴ	不达标	7.5	8.22	31.7	2.35	0.66	0.3885	/	/	0.6	/	/	/	/	/	/	/	/	/	/	/
四月	119.062	35.0587	山东	山东－江苏	龙王河莒南富民桥	Ⅳ	Ⅲ	达标	10.535	4.03	16.7	/	0.115	0.077	/	/	0.45	/	/	/	/	/	/	/	/	/	/	/
四月	118.345	34.407	山东	山东－江苏	沭河新沂李庄桥	Ⅳ	Ⅱ	达标	9.605	3.39	13.25	/	0.11	0.029	/	/	0.55	/	/	/	/	/	/	/	/	/	/	/
四月	117.996	34.6442	山东	山东－江苏	白家沟邳州北王庄桥	Ⅳ	Ⅳ	达标	8.195	5.175	18.4	/	0.3	0.2715	/	/	0.45	/	/	/	/	/	/	/	/	/	/	/
四月	115.101	36.1825	河南	河南-河北	卫河元村	Ⅴ	Ⅲ	达标	11.7	5.5	24	4	0.368	0.05	0.014	0.045	0.79	0.0002	0.0026	3e-05	5e-05	0.002	0.005	0.0002	0.0015	/	0.097	0.008
四月	115.376	36.3781	河南	河南-河北	卫河龙王庙	Ⅴ	Ⅴ	不达标	19.9	7.6	29.9	6.7	0.299	0.07	0.011	0.021	0.79	0.0002	0.0026	2e-05	5e-05	0.002	0.005	0.002	0.0015	/	0.155	0.008
四月	114.078	36.3156	河南	河南-河北	漳河观台	Ⅲ	Ⅲ	达标	10	1.8	5	1.1	0.241	0.005	0.005	0.008	0.3	0.0002	0.0012	8e-05	5e-05	0.002	0.005	0.002	0.0015	/	0.0015	0.002
四月	115.495	36.1389	河南	河南-山东	徒骇河毕屯	Ⅳ	Ⅲ	达标	13.5	5.1	18.1	3.9	0.259	0.03	0.01	0.032	0.81	0.0002	0.0024	2e-05	5e-05	0.002	0.005	0.0002	0.0015	/	0.073	0.002
四月	115.252	36.1008	河南	河南-河北	马颊河南乐（南乐水文站）	Ⅳ	Ⅲ	达标	10.3	4.2	15.1	3.2	0.407	0.07	0.012	0.047	0.79	0.0002	0.0023	8e-05	5e-05	0.011	0.005	0.0002	0.0015	/	0.091	0.002
四月	115.449	36.0036	河南	河南-山东	徒骇河马集闸	Ⅳ	Ⅳ	达标	12.1	6.7	23.6	5.9	0.774	0.05	0.016	0.049	0.79	0.0002	0.0026	7e-05	5e-05	0.005	0.005	0.0002	0.0015	/	0.096	0.007
四月	112.347	32.3687	河南	河南－湖北	唐白河新甸铺	Ⅲ	Ⅴ	不达标	15	5	/	7.4	0.368	0.05	0.005	0.025	0.26	0.0002	0.0008	2e-05	5e-05	0.002	0.005	0.0002	0.0015	0.05	0.0015	0.002
四月	112.603	32.527	河南	河南－湖北	唐河郭滩	Ⅲ	Ⅳ	不达标	9.5	4.5	/	4.1	0.88	0.16	0.005	0.025	0.59	0.0002	0.001	2e-05	5e-05	0.002	0.005	0.0002	0.0015	0.01	0.0015	0.002
四月	115.083	35.3833	河南	河南－山东	黄河高村	Ⅲ	Ⅲ	不达标	10	2.4	16.1	1	0.28	0.15	0.008	0.025	0.6	0.0002	0.0028	2e-05	5e-05	0.002	0.0063	0.0002	0.0015	0.005	0.0015	0.002
四月	115.9	35.935	河南	河南－山东	黄河孙口	Ⅲ	Ⅲ	达标	9	2.4	15.7	1	0.22	0.16	0.011	0.08	0.67	0.0002	0.0027	2e-05	5e-05	0.002	0.0105	0.0002	0.0015	0.005	0.0015	0.002
四月	115.998	36.0532	河南	河南－山东	金堤河曹堤口	Ⅴ	劣Ⅴ	不达标	13.4	9.8	57.5	11	0.7	0.28	0.005	0.025	1.01	0.0002	0.0013	2e-05	5e-05	0.071	0.005	0.0002	0.0015	0.36	0.0015	0.002
四月	115.521	32.4085	河南	河南－安徽	淮河淮滨谷堆	Ⅲ	Ⅲ	达标	7.965	2.945	5.95	/	0.155	0.148	/	/	0.4	/	/	/	/	/	/	/	/	/	/	/
四月	115.899	32.5619	河南	河南－安徽	史河霍邱赵台村	Ⅲ	Ⅱ	达标	9.02	3.15	6.85	/	0.29	0.083	0.0045	/	0.4	/	/	/	/	/	/	/	/	/	/	/
四月	115.445	33.5952	河南	河南－安徽	茨河郸城砖桥口桥	Ⅲ	Ⅳ	不达标	10.285	5.895	21.1	/	0.16	0.027	/	/	0.9	/	/	/	/	/	/	/	/	/	/	/
四月	115.344	33.5785	河南	河南－安徽	南洺河郸城杨楼	Ⅲ	Ⅴ	不达标	4.075	5.575	22.45	/	0.315	0.357	0.0045	/	1.1	/	/	/	/	/	/	/	0.001	/	/	/
四月	116.619	33.8677	河南	河南－安徽	新沱河濉溪铁佛洪河头桥	Ⅲ	Ⅴ	不达标	8.755	8.24	32.4	2.75	0.415	0.204	/	/	1.1	/	0.003	/	/	/	/	/	/	/	/	/
四月	116.427	33.7963	河南	河南－安徽	浍河永城侯岭乡李口桥	Ⅲ	Ⅳ	不达标	8.505	3.79	20	/	0.27	0.168	0.0035	/	1.3	0.0015	0.0035	/	/	/	/	/	/	/	/	/
四月	116.229	33.7914	河南	河南－安徽	包河永城耿庄闸上	Ⅲ	Ⅳ	不达标	9.765	5.175	23	1.2	0.22	0.106	0.0035	/	1	/	0.003	/	/	/	/	/	/	/	/	/
四月	115.146	32.6541	河南	河南－安徽	洪汝河(洪河)新蔡练村王新安大桥	Ⅲ	劣Ⅴ	不达标	6.2	4.85	17.7	/	1.03	0.442	/	/	0.4	/	/	/	/	/	/	/	/	/	/	/
四月	115.341	33.2619	河南	河南－安徽	沙颍河界首沙颍河桥	Ⅲ	Ⅲ	达标	9.24	4.475	15.5	/	0.605	0.1365	/	/	0.7	/	/	/	/	/	/	/	/	/	/	/
四月	115.143	33.163	河南	河南－安徽	泉河老沈丘泉河桥	Ⅲ	Ⅳ	不达标	11.71	5.775	19.9	/	0.215	0.2915	/	/	0.7	/	/	/	/	/	/	/	/	/	/	/
四月	115.5	33.8778	河南	河南－安徽	涡河鹿邑付桥闸上	Ⅲ	Ⅲ	达标	12.46	4.21	19.55	/	0.095	0.053	0.0065	/	0.95	/	/	/	/	/	/	/	/	/	/	/
四月	115.54	33.9304	河南	河南－安徽	惠济河鹿邑东孙营闸上	Ⅲ	Ⅳ	不达标	11.67	6.795	26.2	1.05	0.645	0.126	/	/	1	/	0.0035	/	/	/	/	/	/	/	/	/
四月	115.608	34.0473	河南	河南－安徽	豫皖大沙河（小洪河）鹿邑宋河镇（桑园村）	Ⅲ	Ⅳ	不达标	11.355	4.13	16.4	/	0.085	0.045	0.0035	/	1.3	/	0.01	/	/	/	/	/	/	/	/	/
四月	115.614	33.778	河南	河南－安徽	赵王河亳州梅城梅北桥	Ⅲ	Ⅲ	达标	10.21	4.37	17.35	/	0.085	0.037	/	/	0.95	/	0.0025	/	/	/	/	/	/	/	/	/
四月	115.631	33.6617	河南	河南－安徽	油河亳州六里桥上（纪楼桥）	Ⅲ	Ⅲ	达标	10.785	5.18	18.6	/	0.145	0.043	0.0055	/	1	/	0.003	/	/	/	/	/	/	/	/	/
四月	113.32	29.6661	湖北	湖北－湖南	长江螺山	Ⅱ	Ⅱ	达标	8.7	2.6	/	1.4	0.0125	0.1	0.005	0.025	0.21	0.0002	0.002	2e-05	5e-05	0.002	0.005	0.0002	0.0015	0.005	0.0015	0.002
四月	116.107	29.8235	湖北	湖北－安徽	长江刘佐	Ⅱ	Ⅲ	不达标	8.9	1.9	/	1.7	0.127	0.12	0.005	0.025	0.19	0.0002	0.0032	2e-05	5e-05	0.002	0.005	0.0002	0.0015	0.01	0.0015	0.002
四月	108.478	30.5196	湖北	湖北－重庆	磨刀溪大滩口	Ⅱ	Ⅲ	不达标	9	4.8	14	1.9	0.096	0.1	0.005	0.025	0.06	0.0002	0.001	2e-05	5e-05	0.002	0.005	0.0002	0.0015	0.005	0.0015	0.002
四月	109	30.6167	湖北	湖北－重庆	长滩河梅子水	Ⅱ	Ⅱ	达标	8.7	3	14	1.8	0.416	0.05	0.005	0.025	0.1	0.0002	0.001	2e-05	5e-05	0.002	0.005	0.0002	0.0015	0.005	0.0015	0.002
四月	108.919	29.6119	湖北	湖北－重庆	阿蓬江(唐岩河、濯河)朝阳寺	Ⅱ	Ⅱ	达标	8.9	1	/	1	0.0125	0.03	0.005	0.025	0.09	0.0002	0.0005	2e-05	5e-05	0.002	0.005	0.0002	0.0015	0.03	0.0015	0.002
四月	108.501	29.7336	湖北	湖北－重庆	郁江长顺	Ⅱ	Ⅱ	达标	8.5	1.5	/	1	0.06	0.03	0.005	0.025	0.11	0.0002	0.0007	2e-05	5e-05	0.004	0.005	0.0002	0.0015	0.03	0.0015	0.002
四月	109.207	29.1992	湖北	湖北－重庆	酉水卯洞	Ⅱ	Ⅱ	达标	8.4	1.3	/	1	0.13	0.03	0.005	0.025	0.09	0.0002	0.0006	2e-05	5e-05	0.002	0.005	0.0002	0.0015	0.02	0.0015	0.002
四月	110.383	29.6339	湖北	湖北－湖南	溇水淋溪河	Ⅱ	Ⅰ	达标	7.9	0.8	/	1.8	0.0125	0.01	0.005	0.025	0.08	0.0002	0.0002	2e-05	5e-05	0.002	0.005	0.0002	0.0015	0.005	0.0015	0.002
四月	112.004	29.782	湖北	湖北－湖南	松滋河西支（牛浪湖）杨家垱	Ⅲ	Ⅱ	达标	9.5	2.7	/	1	0.179	0.03	0.005	0.025	0.18	0.0002	0.0012	2e-05	5e-05	0.002	0.005	0.0002	0.0015	0.03	0.0015	0.002
四月	111.522	32.6481	湖北	湖北－河南	丹江口水库凉水河	Ⅱ	Ⅱ	达标	9.2	2.4	/	1.2	0.098	0.01	0.005	0.025	0.2	0.0002	0.0014	2e-05	5e-05	0.002	0.005	0.0002	0.0015	0.01	0.0015	0.002
四月	114.492	31.7542	湖北	湖北－河南	竹竿河定远白嘴	Ⅲ	Ⅲ	达标	8.4	3.15	15.45	1	0.206	0.095	/	/	0.2885	/	/	/	/	/	/	/	/	/	/	/
四月	112.068	29.7259	湖南	湖南－湖北	松滋河东支甘家厂	Ⅲ	Ⅲ	达标	11.4	5.7	/	3.2	0.608	0.13	0.005	0.025	0.34	0.0002	0.0006	2e-05	5e-05	0.002	0.005	0.0002	0.0015	0.02	0.0015	0.002
四月	112.19	29.61	湖南	湖南－湖北	虎渡河黄山头闸	Ⅲ	Ⅱ	达标	11.8	2.6	/	1	0.246	0.02	0.005	0.025	0.14	0.0002	0.0005	2e-05	5e-05	0.002	0.005	0.0002	0.0015	0.02	0.0015	0.002
四月	112.388	29.5695	湖南	湖南－湖北	藕池河东支、鲇鱼须河渐明洲	Ⅲ	Ⅲ	达标	10.1	2.8	/	2.1	0.899	0.08	0.005	0.1	0.07	0.0002	0.0012	2e-05	5e-05	0.002	0.005	0.0002	0.0015	0.005	0.0015	0.002
四月	112.359	29.5283	湖南	湖南－湖北	藕池河东支梅田湖	Ⅲ	Ⅲ	达标	11.5	2.7	/	2	0.553	0.06	0.005	0.025	0.06	0.0002	0.002	2e-05	5e-05	0.002	0.005	0.0002	0.0015	0.005	0.0015	0.002
四月	112.321	29.5451	湖南	湖南－湖北	藕池河中支芝麻坪	Ⅲ	Ⅲ	达标	8.9	2.2	/	1.7	0.515	0.03	0.005	0.2	0.09	0.0002	0.001	2e-05	5e-05	0.002	0.005	0.0002	0.0015	0.005	0.0015	0.006
四月	112.23	29.5921	湖南	湖南－湖北	藕池河西支官垱	Ⅲ	Ⅱ	达标	10	2.9	/	2.3	0.357	0.05	0.005	0.15	0.06	0.0002	0.001	2e-05	5e-05	0.002	0.005	0.0002	0.0015	0.005	0.0015	0.006
四月	113.977	25.6228	湖南	湖南－江西	章江丰洲	Ⅲ	Ⅱ	达标	7.4	1.5	5	2.6	0.159	0.03	0.005	0.025	0.22	0.0002	0.0005	2e-05	5e-05	0.002	0.005	0.0002	0.0015	0.005	0.0015	0.002
四月	109.985	26.1945	湖南	湖南-广西	平等河布龙	Ⅱ	Ⅱ	达标	7.8	0.7	5	0.6	0.168	0.01	0.005	0.025	0.025	0.0002	0.0004	2e-05	5e-05	0.002	0.005	0.0002	0.0015	0.01	0.0015	0.002
四月	110.959	25.0778	湖南	湖南-广西	恭城河黄沙湾	Ⅲ	Ⅱ	达标	8.3	1.5	5	0.6	0.388	0.04	0.004	0.025	0.1	0.0005	0.0038	4e-05	5e-05	0.002	0.01	0.0002	0.0015	0.005	0.0015	0.002
四月	112.855	25.284	湖南	湖南-广东	武水岑水桥	Ⅲ	Ⅲ	达标	7.6	3.2	8	2.5	0.217	0.08	0.008	0.025	0.43	0.0002	0.0399	2e-05	0.0032	0.002	0.03	0.002	0.002	0.005	0.08	0.002
四月	112.96	25.225	湖南	湖南-广东	南花溪明星桥	Ⅲ	Ⅲ	达标	7.7	2.4	/	1.8	0.194	0.07	0.006	0.025	0.2	0.0002	0.0025	2e-05	0.0021	0.002	0.03	0.0002	0.0015	0.005	0.06	0.002
四月	110.814	22.5822	广东	广东-广西	杨梅河爽底坪	Ⅲ	Ⅲ	达标	10.2	2	14	1.4	0.106	0.08	0.005	0.025	0.134	0.0002	0.00015	6e-05	5e-05	0.002	0.005	0.0002	0.0024	0.01	0.08	0.002
四月	111.025	22.6494	广东	广东-广西	黄华江荷塘	Ⅲ	Ⅱ	达标	6.6	1.4	12	1.1	0.152	0.02	0.005	0.025	0.221	0.0002	0.0004	2e-05	5e-05	0.002	0.005	0.0002	0.0015	0.005	0.06	0.002
四月	114.105	22.5326	广东	广东-香港	深圳河罗湖	Ⅳ	劣Ⅴ	不达标	2.1	8	/	4	2.62	0.233	0.005	0.00317	0.4	0.0002	0.0023	2e-05	0.00013	0.005	0.005	0.002	0.002	0.005	0.02	0.04
四月	113.52	22.161	广东	广东-澳门	洪湾水道横琴大桥	Ⅲ	Ⅱ	达标	7.33333	3.3	/	1	0.19	0.0563333	0.005	0.025	0.15333	0.0002	0.00015	2e-05	5e-05	0.002	0.005	0.001	0.0015	0.005	0.0015	0.01067
四月	113.554	22.1358	广东	广东-澳门	十字门水道红旗	Ⅲ	Ⅱ	达标	6.7	3	/	1	0.28	0.061	0.005	0.025	0.15	0.0002	0.00015	2e-05	5e-05	0.004	0.005	0.001	0.0015	0.005	0.0015	0.002
四月	113.539	22.194	广东	广东-澳门	湾仔水道湾仔	Ⅲ	Ⅳ	不达标	6.13333	4.13333	17.3333	4.2	0.74	0.091	0.005	0.025	0.19333	0.0002	0.00015	2e-05	5e-05	0.00333	0.005	0.001	0.0015	0.005	0.0015	0.027
四月	113.552	22.1758	广东	广东-澳门	澳门附近水域澳氹大桥	Ⅲ	Ⅱ	达标	6.36667	3.7	/	1	0.376667	0.069	0.005	0.025	0.18333	0.0002	0.00015	2e-05	5e-05	0.002	0.005	0.0002	0.00133	0.005	0.0015	0.01883
四月	111.222	26.1711	广西	广西－湖南	湘江（西源）庙头	Ⅲ	Ⅱ	达标	7.7	1.9	5	1.4	0.03	0.04	0.005	0.025	0.08	0.0002	0.00015	2e-05	5e-05	0.002	0.005	0.0002	0.0015	0.005	0.0015	0.002
四月	111.283	26.3	广西	广西－湖南	湘江（西源）绿埠头	Ⅲ	Ⅱ	达标	8.3	1.3	/	0.8	0.158	0.04	0.005	0.025	0.13	0.0005	0.0029	2e-05	5e-05	0.002	0.01	0.0002	0.0015	0.005	/	/
四月	110.774	26.2486	广西	广西－湖南	夫夷水大梅头	Ⅲ	Ⅱ	达标	8.1	1.7	5	1.3	0.06	0.04	0.005	0.025	0.11	0.0002	0.00015	2e-05	5e-05	0.002	0.005	0.0002	0.0015	0.005	0.0015	0.002
四月	106.985	25.3643	广西	广西-贵州	六硐河甲板	Ⅲ	Ⅱ	达标	8.56667	1.23333	8	1.86667	0.068	0.0533333	0.005	0.025	0.14	0.0002	0.00146667	2e-05	5e-05	0.002	0.005	0.0002	0.0015	0.0166667	0.0015	0.002
四月	105.996	24.1244	广西	广西-云南	驮娘江弄瓦	Ⅲ	Ⅲ	达标	6.66333	1.5	18	3.4	0.0413333	0.0233333	0.005	0.025	0.0353333	0.0002	0.00015	2e-05	5e-05	0.002	0.005	0.0002	0.0015	0.05	0.0015	0.002
四月	111.556	23.6372	广西	广西-广东	东安江思留口	Ⅲ	Ⅱ	达标	7.63333	1.3	4.66667	1	0.146667	0.028	0.005	0.025	0.07333	0.0002	0.00095	2e-05	5e-05	0.00267	0.005	0.0002	0.0015	0.005	0.0015	0.002
四月	110.318	21.8925	广西	广西-广东	九洲江石角	Ⅲ	Ⅳ	不达标	11.3	2.7	/	5.6	0.155	0.08	0.005	0.025	0.177	0.0002	0.0009	0.0001	5e-05	0.02	0.005	0.0002	0.0019	0.04	0.12	0.02
四月	110.701	22.2717	广西	广西-广东	罗江长岐	Ⅲ	Ⅴ	不达标	8.2	2.3	15	4.8	1.686	0.2	0.005	0.025	0.154	0.0002	0.0009	6e-05	5e-05	0.014	0.002	0.0002	0.0022	0.02	0.08	0.037
四月	111.151	24.9697	广西	广西-湖南	恭城河大田	Ⅲ	Ⅱ	达标	8.8	1.2	5	0.7	0.158	0.04	0.004	0.025	0.1	0.0005	0.0032	3e-05	5e-05	0.002	0.01	0.0002	0.0015	0.005	0.0015	0.002
四月	111.803	23.806	广西	广西-广东	贺江白沙	Ⅲ	Ⅱ	达标	7.66667	1.53333	5	1	0.11	0.046	0.005	0.025	0.147	0.0002	0.00341	2e-05	5e-05	0.00267	0.005	0.0002	0.0015	0.005	0.0015	0.002
四月	111.424	23.4728	广西	广西-广东	西江下典口	Ⅲ	Ⅱ	达标	7.66667	1.23333	5.33333	1	0.206667	0.029	0.005	7e-05	0.12667	0.0002	0.00074	2e-05	5e-05	0.002	0.005	0.00067	0.0015	0.005	0.0015	0.002
四月	107.112	28.8912	重庆	重庆－贵州	藻渡河界牌	Ⅱ	Ⅰ	达标	9.6	1.1	5	0.7	0.027	0.02	0.005	0.025	0.11	0.0002	0.0019	2e-05	5e-05	0.002	0.005	0.0002	0.0015	0.005	0.0015	0.002
四月	108.531	30.4478	重庆	重庆－湖北	磨刀溪建南镇	Ⅱ	Ⅱ	不达标	9.2	3.6	13	1.1	0.08	0.09	0.005	0.025	0.06	0.0002	0.0011	2e-05	5e-05	0.002	0.005	0.0002	0.0015	0.005	0.0015	0.002
四月	105.306	29.6084	重庆	重庆－四川	大清流河平坦镇	Ⅲ	Ⅲ	达标	8	5.6	17	1.2	0.101	0.08	0.005	0.025	0.27	0.0002	0.001	2e-05	5e-05	0.002	0.005	0.0002	0.0015	0.005	0.05	0.002
四月	108.487	31.7759	重庆	重庆－四川	州河鸡唱	Ⅱ	Ⅰ	达标	8.9	1	5	1	0.049	0.01	0.005	0.025	0.1	0.0002	0.0005	2e-05	5e-05	0.002	0.005	0.0002	0.0015	0.005	0.0015	0.002
四月	108.629	28.6518	重庆	重庆－贵州	甘龙河小河	Ⅱ	Ⅱ	达标	7.4	0.9	/	0.25	0.082	0.06	0.005	0.025	0.19	/	0.0006	2e-05	5e-05	0.002	0.005	0.0002	0.0015	/	/	/
四月	109.217	28.75	重庆	重庆－湖南	酉水石堤	Ⅲ	Ⅲ	达标	7.4	1.1	/	0.9	0.57	0.02	0.005	0.025	0.12	/	0.0012	2e-05	5e-05	0.002	0.005	0.0002	0.002	0.005	/	/
四月	109.283	28.5	重庆	重庆－湖南	花垣河茶洞	Ⅲ	Ⅲ	达标	7.6	0.9	/	0.8	0.879	0.005	0.005	0.025	0.11	/	0.0015	2e-05	5e-05	0.007	0.005	0.0002	0.0015	0.005	0.0015	0.002
四月	108.406	32.072	重庆	重庆－四川	任河钟停	Ⅱ	Ⅱ	达标	8.5	1.4	/	0.25	0.0125	0.07	0.007	0.12	0.04	0.0002	0.0003	2e-05	5e-05	0.007	0.005	0.0002	0.0015	0.005	0.0015	0.013
四月	99.305	28.2378	四川	四川－云南	长江(金沙江)奔子栏	Ⅱ			/	/	/	/	/	/	/	/	/	/	/	/	/	/	/	/	/	/	/	/
四月	101.838	26.0969	四川	四川－云南	长江(金沙江)师庄	Ⅲ	Ⅰ	达标	8.8	1.5	5	0.6	0.036	0.02	0.005	0.025	0.17	0.0002	0.0009	2e-05	5e-05	0.002	0.005	0.0002	0.0015	0.02	0.0015	0.002
四月	105.849	29.0139	四川	四川－重庆	长江朱沱	Ⅲ	Ⅱ	达标	9.3	1.7	5	0.8	0.075	0.07	0.005	0.025	0.16	0.0002	0.0012	2e-05	5e-05	0.002	0.005	0.0002	0.0015	0.005	0.0015	0.002
四月	99.722	28.695	四川	四川－云南	许曲上游（洞松）	Ⅱ			/	/	/	/	/	/	/	/	/	/	/	/	/	/	/	/	/	/	/	/
四月	105.611	28.464	四川	四川－贵州	大同河两汇电站	Ⅲ	Ⅱ	达标	8.7	2.8	5	1.1	0.03	0.04	0.005	0.025	0.07	0.0002	0.0009	2e-05	5e-05	0.002	0.005	0.0002	0.0015	0.005	0.0015	0.002
四月	106.045	28.9585	四川	四川－重庆	塘河塘河	Ⅲ	Ⅱ	达标	9.6	3.8	5	1.4	0.081	0.06	0.005	0.025	0.11	0.0002	0.0008	2e-05	5e-05	0.002	0.005	0.0002	0.0015	0.005	0.0015	0.002
四月	106.812	30.1286	四川	四川－重庆	御临河坛同	Ⅲ	Ⅳ	不达标	6.6	4.3	11	2.1	1.17	0.18	0.005	0.025	0.24	0.0002	0.0009	2e-05	5e-05	0.002	0.005	0.0002	0.0015	0.005	0.05	0.002
四月	106.988	30.0626	四川	四川－重庆	大洪河大洪河水库	Ⅲ	Ⅳ	不达标	12.5	5	16	1.8	0.037	0.06	0.005	0.025	0.22	0.0002	0.0013	2e-05	5e-05	0.002	0.005	0.0002	0.0015	0.005	0.0015	0.002
四月	100.982	32.2648	四川	四川－青海	绰斯甲河壤塘	Ⅱ			/	/	/	/	/	/	/	/	/	/	/	/	/	/	/	/	/	/	/	/
四月	105.378	29.645	四川	四川－重庆	大清流河万古	Ⅲ	Ⅲ	达标	8	5.8	18	1.7	0.209	0.15	0.005	0.025	0.25	/	0.0014	2e-05	5e-05	0.002	0.005	0.0002	0.0015	0.02	0.05	0.002
四月	105.47	29.2867	四川	四川－重庆	濑溪河分水村（石河）	Ⅲ	Ⅳ	不达标	6.3	8.1	26	2.3	0.06	0.16	0.005	0.025	0.54	0.0002	0.0009	2e-05	5e-05	0.002	0.005	0.0002	0.0015	0.005	0.06	0.002
四月	106.203	30.1793	四川	四川－重庆	嘉陵江古楼（武胜）	Ⅲ	Ⅱ	达标	8.5	1.9	5	1.5	0.133	0.03	0.005	0.025	0.18	0.0002	0.0012	2e-05	0.002	0.002	0.01	0.0002	0.0015	0.005	0.0015	0.002
四月	104.671	32.9444	四川	四川－甘肃	白水江文县（鹄衣坝）	Ⅱ	Ⅰ	达标	9.1	0.25	5	0.25	0.118	0.005	0.005	0.025	0.28	0.0002	0.00015	2e-05	5e-05	0.004	0.005	0.0002	0.0015	0.005	0.0015	0.021
四月	106.587	30.3565	四川	四川－重庆	渠江罗渡溪	Ⅲ	Ⅱ	达标	8.8	2.5	5	2	0.207	0.07	0.005	0.025	0.22	0.0002	0.001	2e-05	0.002	0.002	0.01	0.0002	0.0015	0.005	0.0015	0.002
四月	105.775	30.3234	四川	四川－重庆	涪江玉溪	Ⅲ	Ⅲ	达标	8	2.2	5	1.9	0.388	0.07	0.005	0.025	0.2	0.0002	0.0012	2e-05	0.002	0.002	0.02	0.0002	0.0015	0.005	0.0015	0.002
四月	105.61	30.1533	四川	四川－重庆	琼江崇龛镇（柏梓镇）	Ⅲ	Ⅳ	不达标	8.5	6.8	26	2.9	0.184	0.27	0.005	0.025	0.36	0.0002	0.0014	2e-05	0.002	0.002	0.02	0.0002	0.0015	0.005	0.0015	0.002
四月	108.333	30.1833	四川	四川－陕西	任河大竹河	Ⅲ	Ⅰ	达标	8.7	1	5	0.9	0.126	0.01	0.005	0.025	0.08	0.0002	0.0006	2e-05	5e-05	0.002	0.005	0.0002	0.0015	0.005	0.0015	0.002
四月	102.095	33.96	四川	四川－甘肃	黄河玛曲	Ⅱ	Ⅱ	达标	9.2	2	6.3	2.3	0.2	0.02	0.005	0.025	0.09	0.0002	0.001	2e-05	5e-05	0.002	0.005	0.0002	0.0015	0.005	0.0015	0.002
四月	102.269	33.9921	四川	四川－甘肃	黑河大水	Ⅱ			/	/	/	/	/	/	/	/	/	/	/	/	/	/	/	/	/	/	/	/
四月	103.616	27.0107	贵州	贵州－云南	牛栏江大沙店（江底）	Ⅱ	Ⅰ	达标	8.4	1	5	1.4	0.054	0.01	0.005	0.025	0.2	0.0002	0.0014	2e-05	5e-05	0.002	0.005	0.0002	0.0015	0.005	0.0015	0.002
四月	104.004	27.4859	贵州	贵州－云南	横江(洛泽河)麻窝电站	Ⅱ	Ⅰ	达标	8.4	0.8	5	0.8	0.04	0.01	0.005	0.025	0.19	0.0002	0.0012	2e-05	5e-05	0.004	0.005	0.0002	0.0015	0.005	0.0015	0.002
四月	105.734	28.6153	贵州	贵州－四川	赤水河涟鱼溪	Ⅲ	Ⅱ	达标	8.6	2.2	5	1.5	0.084	0.05	0.005	0.025	0.12	0.0002	0.0008	2e-05	5e-05	0.002	0.005	0.0002	0.0015	0.005	0.0015	0.002
四月	105.927	28.7315	贵州	贵州－四川	习水河虎头	Ⅲ	Ⅱ	达标	8.6	2.6	5	2	0.13	0.05	0.005	0.025	0.1	0.0002	0.0009	2e-05	/	0.002	0.005	0.0002	0.0015	0.005	0.0015	0.002
四月	106.852	28.5248	贵州	贵州－重庆	綦江松坎	Ⅲ	Ⅱ	达标	8.9	1.4	5	0.9	0.037	0.04	0.005	0.025	0.13	0.0002	0.0009	2e-05	5e-05	0.002	0.005	0.0002	0.0015	0.005	0.0015	0.002
四月	106.779	28.7534	贵州	贵州－重庆	藻渡河藻渡	Ⅱ	Ⅱ	达标	9	1.3	5	0.7	0.04	0.03	0.005	0.025	0.12	0.0002	0.0008	2e-05	5e-05	0.002	0.005	0.0002	0.0015	0.005	0.0015	0.002
四月	108.502	28.5814	贵州	贵州－重庆	乌江沿河	Ⅱ	Ⅲ	不达标	9.4	1.5	5	0.25	0.0125	0.19	0.005	0.025	0.19	0.0002	0.0009	2e-05	5e-05	0.002	0.005	0.0002	0.0015	0.005	0.0015	0.002
四月	108.285	29.1446	贵州	贵州－重庆	乌江鹿角沱	Ⅱ	Ⅲ	不达标	9.5	1.5	5	0.6	0.0125	0.13	0.005	0.025	0.17	0.0002	0.0009	2e-05	5e-05	0.002	0.005	0.0002	0.0015	0.005	0.0015	0.002
四月	107.864	29.2104	贵州	贵州－重庆	芙蓉江忠信	Ⅱ	Ⅰ	达标	9.9	1.4	5	1.1	0.0125	0.02	0.005	0.025	0.12	0.0002	0.0017	2e-05	5e-05	0.002	0.005	0.0002	0.0015	0.005	0.0015	0.002
四月	108.708	28.327	贵州	贵州－重庆	甘龙河甘龙镇	Ⅱ	Ⅱ	达标	8.8	1.2	5	1.2	0.175	0.03	0.025	0.025	0.1	0.0002	0.00015	2e-05	5e-05	0.002	0.005	0.002	0.0015	0.005	0.0015	0.002
四月	109.48	27.0753	贵州	贵州－湖南	沅江金紫	Ⅱ	Ⅲ	不达标	7.7	2	/	0.25	0.256	0.14	0.005	0.025	0.21	/	0.0017	2e-05	5e-05	0.002	0.005	0.0002	0.0015	0.005	/	/
四月	109.467	26.2333	贵州	贵州－湖南	仁里河流团	Ⅱ	Ⅱ	达标	7.8	2.4	/	0.25	0.273	0.1	0.005	0.025	0.15	/	0.0014	2e-05	5e-05	0.005	0.005	0.0002	0.0015	0.005	/	/
四月	109.008	27.2985	贵州	贵州－湖南	舞水崇滩	Ⅲ	Ⅳ	达标	8.6	1.8	5	1.5	1.02	0.11	0.025	0.025	0.17	0.0002	0.00015	2e-05	5e-05	0.002	0.005	0.002	0.002	0.005	0.0015	0.002
四月	109.41	27.7041	贵州	贵州－湖南	辰水漾头电站	Ⅱ	Ⅲ	不达标	9.6	1.6	5	2.3	0.681	0.1	0.025	0.025	0.11	0.0002	0.00015	2e-05	5e-05	0.002	0.005	0.002	0.0015	0.005	0.0015	0.002
四月	105.257	24.9381	贵州	贵州-广西	南盘江天生桥	Ⅲ	Ⅱ	达标	7	1.6	8	1.9	0.061	0.1	0.005	0.025	0.23	0.0002	0.00015	2e-05	5e-05	0.002	0.005	0.0002	0.0015	0.03	0.0015	0.002
四月	107.055	25.8413	贵州	贵州-广西	曹渡河平里河	Ⅲ	Ⅱ	达标	8.5	2.3	5	0.6	0.496	0.01	0.005	0.025	0.1	0.0002	0.00015	2e-05	5e-05	0.002	0.005	0.0002	0.0015	0.005	0.0015	0.002
四月	107.194	25.6251	贵州	贵州-广西	六硐河甲茶	Ⅱ	Ⅱ	达标	8.6	2.4	5	1	0.479	0.04	0.005	0.025	0.11	0.0002	0.00015	2e-05	5e-05	0.002	0.005	0.0002	0.0015	0.005	0.0015	0.002
四月	108.908	25.7161	贵州	贵州-广西	都柳江石碑	Ⅱ	Ⅱ	达标	7.9	1	5	1.1	0.092	0.06	0.005	0.025	0.08	0.0002	0.0005	2e-05	5e-05	0.002	0.005	0.0002	0.0008	0.01	0.0015	0.002
四月	106.136	24.9467	贵州	贵州-广西	红水河板陈	Ⅲ	Ⅲ	达标	9.2	1.16667	16.6667	3.8	0.052	0.0533333	0.005	0.025	0.21	0.0002	0.0007	2e-05	5e-05	0.002	0.005	0.0002	0.0015	0.0266667	0.0015	0.002
四月	107.741	25.2024	贵州	贵州-广西	打狗河贵江	Ⅱ	Ⅰ	达标	7.9	1.1	7	0.8	0.136	0.02	0.005	0.025	0.07	0.0002	0.0003	2e-05	5e-05	0.002	0.005	0.0002	0.0015	0.01	0.0015	0.002
四月	108.242	25.4256	贵州	贵州-广西	大环江何家寨	Ⅱ	Ⅱ	达标	6.9	1	6	0.7	0.0125	0.02	0.005	0.025	0.08	0.0002	0.0003	2e-05	5e-05	0.002	0.005	0.0002	0.0015	0.01	0.0015	0.002
四月	108.445	25.4168	贵州	贵州-广西	小环江黄种村	Ⅱ	Ⅰ	达标	7.6	1.1	5	0.8	0.0125	0.01	0.005	0.025	0.05	0.0002	0.0003	2e-05	5e-05	0.002	0.005	0.0002	0.0015	0.01	0.0015	0.002
四月	108.109	25.1991	贵州	贵州-广西	社村河新荣甸	Ⅲ	Ⅱ	达标	7.1	0.9	6	0.9	0.0125	0.01	0.005	0.025	0.07	0.0002	0.0003	2e-05	5e-05	0.002	0.005	0.0002	0.0015	0.01	0.0015	0.002
四月	100.294	27.6681	云南	云南－四川	长江(金沙江)老火房	Ⅱ			/	/	/	/	/	/	/	/	/	/	/	/	/	/	/	/	/	/	/	/
四月	101.333	26.6167	云南	云南－四川	长江(金沙江)格里坪	Ⅲ	Ⅰ	达标	9.2	1.2	12	0.7	0.0125	0.01	0.005	0.025	0.14	0.0002	0.0014	2e-05	5e-05	0.002	0.005	0.0002	0.0015	0.005	0.0015	0.002
四月	103.042	26.5606	云南	云南－四川	长江(金沙江)华弹（蒙姑）	Ⅲ	Ⅱ	达标	8.9	3.1	/	1.1	0.036	0.04	0.014	/	0.16	/	0.0012	2e-05	5e-05	0.002	0.005	0.0002	0.0015	0.01	0.0015	0.002
四月	104.416	28.634	云南	云南－四川	长江(金沙江)安边铁路大桥	Ⅲ	0	达标	/	/	/	/	/	/	/	/	/	/	/	/	/	/	/	/	/	/	/	/
四月	99.4797	28.4562	云南	云南－四川	许曲色仓	Ⅱ			/	/	/	/	/	/	/	/	/	/	/	/	/	/	/	/	/	/	/	/
四月	100.454	27.8996	云南	云南－四川	水洛河油米	Ⅱ			/	/	/	/	/	/	/	/	/	/	/	/	/	/	/	/	/	/	/	/
四月	100.858	27.3199	云南	云南－四川	宁蒗河包都镇	Ⅲ	Ⅲ	达标	11.3	2.3	/	1.9	0.559	0.12	0.005	0.025	0.1	0.0002	0.0032	2e-05	5e-05	0.002	0.005	0.0002	0.0015	0.005	0.0015	0.002
四月	101.371	26.803	云南	云南－四川	三源河糖房	Ⅱ			/	/	/	/	/	/	/	/	/	/	/	/	/	/	/	/	/	/	/	/
四月	103.733	26.5	云南	云南－贵州	牛栏江黄梨树	Ⅱ	Ⅰ	达标	8.4	1.1	5	1.2	0.032	0.01	0.005	0.025	0.2	0.0002	0.0016	2e-05	5e-05	0.002	0.005	0.0002	0.0015	0.005	0.0015	0.002
四月	104.415	28.6184	云南	云南－四川	横江横江水富	Ⅲ	Ⅰ	达标	8.5	1	5	0.6	0.114	0.01	0.005	0.025	0.12	0.0002	0.002	2e-05	5e-05	0.002	0.005	0.0002	0.0015	0.005	0.0015	0.002
四月	105.011	28.035	云南	云南－四川	南广河新田（罗渡）	Ⅲ	Ⅱ	达标	8.4	1.3	5	1.2	0.046	0.06	0.005	0.025	0.16	0.0002	0.0015	2e-05	5e-05	0.01	0.005	0.0002	0.0015	0.005	0.0015	0.002
四月	105.377	28.0946	云南	云南－四川	永宁河（清水河）两河	Ⅱ	Ⅰ	达标	8.4	1	5	1.9	0.048	0.02	0.005	0.025	0.2	0.0002	0.0018	2e-05	5e-05	0.002	0.005	0.0002	0.0015	0.005	0.0015	0.002
四月	105.615	23.3175	云南	云南-广西	百南河那全	Ⅱ	Ⅱ	达标	7.61	1.8	14	2	0.029	0.03	0.005	0.025	0.074	0.0002	0.00015	2e-05	5e-05	0.002	0.005	0.0002	0.0015	0.005	0.0015	0.002
四月	104.492	24.6576	云南	云南-广西	南盘江八大河	Ⅲ	Ⅲ	达标	12	1.5	7.2	3.4	0.111	0.041	0.005	0.025	0.025	0.0002	0.001	2e-05	5e-05	0.002	0.005	0.0002	0.0015	0.005	0.0015	0.002
四月	104.486	24.6505	云南	云南-广西	清水江清水江大桥	Ⅱ	Ⅱ	达标	10.8	2.6	9.6	2.1	0.089	0.044	0.005	0.025	0.025	0.0002	0.0012	2e-05	5e-05	0.002	0.005	0.0002	0.0015	0.005	0.0015	0.002
四月	104.335	26.6309	云南	云南-贵州	可渡河同兴	Ⅲ	Ⅱ	达标	10.1	1.4	3.8	0.9	0.0125	0.025	0.005	0.025	0.019	0.0002	0.0003	2e-05	5e-05	0.002	0.005	0.0002	0.0015	0.005	0.0015	0.002
四月	105.521	24.0123	云南	云南-广西	西洋江那柳	Ⅱ	Ⅱ	达标	7.3	1	2.1	0.7	0.058	0.021	0.005	0.025	0.086	0.0002	0.00015	2e-05	5e-05	0.002	0.005	0.0002	0.0015	0.005	0.05	0.002
四月	104.707	25.294	云南	云南-贵州	黄泥河新村	Ⅲ	Ⅲ	达标	5.6	1.8	9	1.9	0.044	0.04	0.005	0.025	0.13	0.0002	0.0005	2e-05	5e-05	0.002	0.005	0.0002	0.0015	0.02	0.0015	0.002
四月	104.712	25.2705	云南	云南-贵州	北盘江电厂小桥	Ⅲ	Ⅲ	达标	5.5	2.8	17	3.9	0.05	0.16	0.005	0.025	0.22	0.0002	0.001	2e-05	5e-05	0.002	0.005	0.0002	0.0015	0.03	0.0015	0.002
四月	104.506	26.0569	云南	云南-贵州	拖长江小云尚大桥	Ⅲ	Ⅴ	不达标	8.3	2.2	16	3.6	1.76	0.18	0.005	0.025	0.21	0.0002	0.0012	2e-05	5e-05	0.002	0.005	0.0002	0.0015	0.04	0.0015	0.002
四月	105.014	24.4199	云南	云南-广西	驮娘江底先	Ⅲ	Ⅲ	达标	8.8	1.8	16	3.6	0.104	0.17	0.005	0.025	0.08	0.0002	0.0044	2e-05	5e-05	0.002	0.005	0.0002	0.0015	0.03	0.0015	0.002
四月	106.156	23.9054	云南	云南-广西	谷拉河罗村口	Ⅲ	Ⅱ	达标	8.18	2.1	13	1.8	0.075	0.02	0.005	0.025	0.1	0.0002	0.00015	2e-05	5e-05	0.002	0.005	0.0002	0.0015	0.02	0.0015	0.002
四月	98.7853	28.5561	西藏	西藏－云南	澜沧江溜筒江	Ⅱ	Ⅱ	达标	7.9	0.8	/	1.2	0.156	0.02	0.005	0.025	0.25	0.001	0.016	2e-05	5e-05	0.002	0.005	0.0002	0.0015	0.005	0.0015	0.002
四月	98.6119	28.035	西藏	西藏－云南	怒江青拉桶	Ⅱ			/	/	/	/	/	/	/	/	/	/	/	/	/	/	/	/	/	/	/	/
四月	98.2363	28.1985	西藏	西藏－云南	独龙江南代	Ⅱ			/	/	/	/	/	/	/	/	/	/	/	/	/	/	/	/	/	/	/	/
四月	106.75	34.4667	陕西	陕西－甘肃	嘉陵江两河口	Ⅱ	Ⅰ	达标	9.8	0.8	10	0.25	0.133	0.02	0.005	0.025	0.18	0.0002	0.00015	2e-05	5e-05	0.006	0.005	0.0002	0.0015	0.005	0.0015	0.036
四月	106.467	33.8328	陕西	陕西－四川	嘉陵江燕子砭	Ⅲ	Ⅱ	达标	8.2	2.2	5	0.8	0.14	0.02	0.005	0.025	0.29	0.0002	0.0053	2e-05	5e-05	0.002	0.005	0.0002	0.0015	/	/	/
四月	107.718	32.2031	陕西	陕西－四川	月滩河竹峪	Ⅱ	Ⅱ	达标	7.2	1.6	5	0.6	0.11	0.01	0.005	0.025	0.23	0.0002	0.00015	2e-05	5e-05	0.002	0.005	0.0002	0.0015	/	/	/
四月	107.184	32.3781	陕西	陕西－四川	小通江楼子	Ⅱ	Ⅱ	达标	6.8	1.6	5	0.6	0.08	0.01	0.005	0.025	0.11	0.0002	0.00015	2e-05	5e-05	0.002	0.005	0.0002	0.0015	/	/	/
四月	109.833	32.8833	陕西	陕西－湖北	汉江兰滩	Ⅱ	Ⅰ	达标	9.7	1.6	/	1.1	0.09	0.01	0.005	0.025	0.23	0.0002	0.0016	2e-05	5e-05	0.002	0.005	0.0002	0.0015	0.005	0.0015	0.002
四月	110.117	32.8167	陕西	陕西－湖北	汉江白河	Ⅱ	Ⅰ	达标	9.3	1.7	/	1.2	0.103	0.02	0.005	0.025	0.15	0.0002	0.0015	2e-05	5e-05	0.002	0.005	0.0002	0.0015	0.02	0.0015	0.002
四月	109.9	33.3	陕西	陕西－湖北	金钱河南宽坪	Ⅱ	Ⅱ	达标	8.8	1.1	/	1.2	0.159	0.02	0.005	0.025	0.17	0.0002	0.0009	2e-05	5e-05	0.002	0.005	0.0002	0.0015	0.005	0.0015	0.002
四月	110.037	33.1547	陕西	陕西－湖北	金钱河上津	Ⅱ	Ⅰ	达标	7.9	0.8	/	1	0.063	0.005	0.006	0.025	0.19	0.0002	0.001	2e-05	5e-05	0.002	0.005	0.0002	0.0015	0.005	0.0015	0.002
四月	110.35	33.2	陕西	陕西－湖北	天河照川	Ⅱ	Ⅰ	达标	8.6	1.6	/	1.9	0.125	0.02	0.005	0.025	0.13	0.0002	0.0005	2e-05	5e-05	0.002	0.005	0.0002	0.0015	0.03	0.0015	0.002
四月	109.716	32.1897	陕西	陕西－湖北	堵河鄂坪	Ⅱ	Ⅱ	达标	7.9	0.8	/	0.7	0.039	0.04	0.005	0.025	0.18	0.0002	0.0005	2e-05	5e-05	0.002	0.005	0.0002	0.0015	0.01	0.0015	0.002
四月	111.013	33.2542	陕西	陕西－河南	丹江荆紫关	Ⅱ	Ⅰ	达标	8.2	1	/	1.2	0.119	0.01	0.005	0.025	0.31	0.0002	0.0015	2e-05	5e-05	0.002	0.005	0.0002	0.0015	0.03	0.0015	0.002
四月	110.967	33.2833	陕西	陕西－河南	丹江湘河	Ⅱ	Ⅰ	达标	8.2	1.1	/	2.7	0.108	0.01	0.005	0.025	0.24	0.0002	0.0009	2e-05	5e-05	0.002	0.005	0.0002	0.0015	0.005	0.0015	0.002
四月	110.91	33.1344	陕西	陕西－湖北	滔河滔河水库	Ⅱ	Ⅰ	达标	10.2	1.6	/	1	0.046	0.005	0.005	0.025	0.13	0.0002	0.0009	2e-05	5e-05	0.002	0.005	0.0002	0.0015	0.005	0.0015	0.002
四月	108.485	37.6942	陕西	陕西－内蒙古	无定河城河公路桥	Ⅲ	Ⅲ	达标	8.6	2.8	10.2	3.1	0.05	0.04	0.005	0.025	0.45	/	0.0004	4e-05	5e-05	0.002	0.005	0.0002	0.0015	/	/	/
四月	110.357	34.5245	陕西	陕西－河南	双桥河三河口桥	Ⅴ	劣Ⅴ	不达标	8.1	4.9	10	1.4	0.83	0.25	0.09	0.025	0.4	0.0002	0.0022	0.00735	5e-05	0.002	0.3	0.008	0.0015	0.03	0.04	0.002
四月	110.631	34.0107	陕西	陕西－河南	洛河马沟	Ⅲ	Ⅰ	达标	9.2	0.9	5	1.1	0.08	0.02	0.005	0.025	0.54	0.0002	0.00015	2e-05	5e-05	0.002	0.005	0.0002	0.0015	0.005	0.0015	0.002
四月	106.079	33.5736	甘肃	甘肃－陕西	嘉陵江白水江	Ⅱ	Ⅱ	达标	7.4	1.7	5	1.1	0.12	0.01	0.005	0.39	0.22	0.0002	0.0035	2e-05	5e-05	0.002	0.005	0.0002	0.0015	/	/	/
四月	106.083	33.95	甘肃	甘肃－陕西	长丰河封家坝	Ⅲ	Ⅱ	达标	9.7	0.9	5	0.25	0.155	0.03	0.005	0.025	0.23	0.0002	0.00015	2e-05	5e-05	0.008	0.005	0.0002	0.0015	0.005	0.0015	0.024
四月	105.904	33.5292	甘肃	甘肃－陕西	西汉水西淮坝	Ⅲ	Ⅱ	达标	7.3	1.6	5	0.9	0.13	0.01	0.005	0.025	0.24	0.0002	0.0032	2e-05	5e-05	0.002	0.005	0.0002	0.0015	/	/	/
四月	105.517	32.7667	甘肃	甘肃－四川	白龙江姚渡	Ⅲ	Ⅰ	达标	8.5	1.1	/	0.25	0.11	0.01	0.005	0.025	0.35	0.0002	0.0008	2e-05	5e-05	0.002	0.005	0.0002	0.002	0.005	0.0015	0.002
四月	105.042	37.4464	甘肃	甘肃－宁夏	黄河下河沿	Ⅲ	Ⅱ	达标	8.1	1.6	10	1.3	0.11	0.05	0.005	0.025	0.28	0.0006	0.0024	2e-05	5e-05	0.002	0.005	0.0002	0.0015	0.005	0.0015	0.002
四月	102.868	36.5107	甘肃	甘肃－青海	大通河享堂	Ⅲ	Ⅰ	达标	8.1	1	7	1	0.12	0.01	0.005	0.025	0.17	0.0002	0.0016	2e-05	5e-05	0.006	0.005	0.0002	0.0015	0.005	0.0015	0.002
四月	106.338	34.5179	甘肃	甘肃－陕西	渭河太碌	Ⅲ	Ⅲ	达标	8.6	4.1	21.8	0.25	0.49	/	0.011	0.025	0.72	0.0002	0.0037	2e-05	5e-05	0.021	0.005	0.003	0.0015	0.005	0.0015	0.002
四月	106.526	34.4951	甘肃	甘肃－陕西	渭河拓石	Ⅲ	Ⅱ	达标	8.1	2.3	18.4	1.2	0.17	0.08	0.005	0.025	0.49	0.0002	0.00015	2e-05	5e-05	0.002	0.005	0.0002	0.0015	0.005	0.0015	0.002
四月	106.716	34.3708	甘肃	甘肃－陕西	渭河仙龙	Ⅲ	Ⅱ	达标	8	2.1	18.8	1.3	0.15	0.06	0.005	0.025	0.46	0.0002	0.00015	2e-05	5e-05	0.002	0.005	0.0002	0.0015	0.005	0.0015	0.002
四月	106.503	34.81	甘肃	甘肃－陕西	通关河花园头	Ⅲ	Ⅱ	达标	8.9	2.7	13.9	0.25	0.1	0.04	0.005	0.025	0.3	0.0002	0.0008	2e-05	5e-05	0.011	0.005	0.0002	0.0015	0.005	0.0015	0.002
四月	106.436	34.5396	甘肃	甘肃－陕西	通关河凤阁岭	Ⅲ	Ⅰ	达标	8.2	1.5	5	1	0.07	0.01	0.005	0.025	0.26	0.0002	0.00015	2e-05	5e-05	0.002	0.005	0.0002	0.0015	0.005	0.0015	0.002
四月	107.72	35.1867	甘肃	甘肃－陕西	黑河张河桥	Ⅲ	Ⅳ	不达标	8.3	2.2	14.6	4.7	0.63	0.02	0.005	0.025	0.52	0.0002	0.00015	7e-05	5e-05	0.022	0.005	0.0002	0.0015	0.005	0.0015	0.002
四月	107.941	35.2694	甘肃	甘肃－陕西	泾河政平	Ⅲ	Ⅴ	不达标	7.4	3.5	26.1	3.6	1.87	0.03	0.005	0.025	0.81	0.0002	0.00015	3e-05	5e-05	0.023	0.005	0.0002	0.0015	0.005	0.11	0.002
四月	108.213	35.3188	甘肃	甘肃－甘肃	四郎河罗川	Ⅲ	Ⅲ	达标	5.6	2.4	14	0.25	0.73	0.02	0.005	0.025	0.32	0.0002	0.00015	2e-05	5e-05	0.004	0.005	0.0002	0.0015	0.005	0.0015	0.002
四月	97.2333	33.0167	青海	青海－四川	长江直门达	Ⅱ			/	/	/	/	/	/	/	/	/	/	/	/	/	/	/	/	/	/	/	/
四月	101.119	32.6349	青海	青海－四川	岷江－大渡河幸福桥（达吉）	Ⅱ			/	/	/	/	/	/	/	/	/	/	/	/	/	/	/	/	/	/	/	/
四月	101.566	32.9892	青海	青海－四川	克柯河阿坝	Ⅱ			/	/	/	/	/	/	/	/	/	/	/	/	/	/	/	/	/	/	/	/
四月	97.1833	31.1333	青海	青海－西藏	昂曲昌都预制厂	Ⅱ	Ⅰ	达标	8.6	0.25	5	/	0.0125	0.02	0.005	0.025	0.025	0.0002	0.0137	2e-05	5e-05	0.002	0.005	/	/	/	/	/
四月	102.758	35.842	青海	青海－甘肃	黄河大河家	Ⅱ	Ⅰ	达标	8.8	1.3	6	1.5	0.06	0.01	0.005	0.025	0.16	0.0002	0.0019	1e-05	5e-05	0.002	0.005	0.0002	0.0015	0.005	0.0015	0.002
四月	102.84	36.3361	青海	青海－甘肃	湟水东垣村	Ⅳ	Ⅴ	达标	8.6	2.2	12	6.2	0.97	0.01	0.005	0.025	0.24	0.0002	0.0004	2e-05	5e-05	0.007	0.005	0.0002	0.0015	0.005	0.0015	0.002
四月	103.346	36.1226	青海	青海－甘肃	湟水湟水桥	Ⅳ	Ⅱ	达标	8.2	2	12	2.2	0.34	0.1	0.005	0.025	0.23	0.0002	0.0019	2e-05	5e-05	0.015	0.005	0.0002	0.0015	0.005	0.0015	0.002
四月	102.5	36.95	青海	青海－甘肃	大通河天堂寺	Ⅲ	Ⅰ	达标	8.4	1.6	5	1.9	0.13	0.01	0.005	0.025	0.16	0.0002	0.0016	2e-05	5e-05	0.004	0.005	0.0002	0.0015	0.005	0.0015	0.002
四月	106.744	39.3907	宁夏	宁夏－内蒙古	黄河麻黄沟	Ⅲ	Ⅱ	达标	8.2	1.5	13.4	1	0.18	0.1	0.005	0.025	0.27	0.0007	0.0031	2e-05	5e-05	0.002	0.005	0.0002	0.0015	0.005	0.0015	0.002
四月	105.75	35.5634	宁夏	宁夏－甘肃	葫芦河郭罗	Ⅲ	Ⅳ	不达标	7.3	2.2	27.7	4.7	0.19	0.02	0.005	0.025	0.99	0.0002	0.00015	2e-05	5e-05	0.008	0.005	0.0002	0.0015	0.005	0.0015	0.002
四月	105.826	35.5543	宁夏	宁夏－甘肃	渝河王恒	Ⅲ	Ⅱ	达标	9.7	3.5	7	1.1	0.21	0.03	0.005	0.025	0.63	0.0002	0.00015	2e-05	5e-05	0.002	0.005	0.0002	0.0015	0.01	0.05	0.002
四月	106.483	35.4836	宁夏	宁夏－甘肃	泾河东梁	Ⅲ	Ⅱ	达标	10.2	3	6	0.25	0.07	0.01	0.005	0.025	0.42	0.0002	0.00015	2e-05	5e-05	0.002	0.005	0.0002	0.0015	0.03	0.0015	0.002
四月	106.831	35.728	宁夏	宁夏－甘肃	洪河庞沟	Ⅲ	Ⅲ	达标	8.5	4.3	12	0.6	0.19	0.01	0.005	0.025	0.73	0.0002	0.00015	2e-05	5e-05	0.002	0.005	0.0002	0.0015	0.005	0.05	0.002
四月	106.906	35.7902	宁夏	宁夏－甘肃	茹河麻子沟	Ⅳ	Ⅳ	达标	7.7	3.5	11	1.9	0.19	0.05	0.005	0.025	1.02	0.0002	0.00015	2e-05	5e-05	0.002	0.005	0.0002	0.0015	0.005	0.0015	0.002
五月	117.039	40.1005	北京	北京-河北	泃河东店	Ⅳ	Ⅳ	达标	9.6	8	29	5.1	0.381	0.29	0.005	0.025	0.35	0.0002	0.0061	2e-05	5e-05	0.003	0.005	0.0002	0.0015	/	0.0015	0.002
五月	116.749	40.0622	北京	北京-河北	潮白河苏庄（苏庄桥）	Ⅳ			/	/	/	/	/	/	/	/	/	/	/	/	/	/	/	/	/	/	/	/
五月	116.963	39.7831	北京	北京-河北	潮白河赶水坝闸（赶水坝）	Ⅳ	Ⅴ	不达标	12.1	7	28.1	3.4	0.55	0.38	0.00244	0.00389	0.47	0.0007	0.0014	2e-05	5e-05	0.01	0.005	0.011	0.0015	0.005	0.0015	0.002
五月	116.883	39.7358	北京	北京-河北	凤港减河凤港减河公路桥	Ⅳ	Ⅳ	达标	4.4	5.9	21.7	2.1	0.05	0.26	0.0024	0.0132	0.64	0.0002	0.001	2e-05	5e-05	0.013	0.005	0.008	0.0015	0.005	0.0015	0.002
五月	116.893	39.6667	北京	北京-天津	港沟河(北京排污河)里老闸（里老节制闸）	Ⅳ	Ⅳ	达标	8.1	5.6	23.4	2	1.45	0.24	0.00282	0.00405	0.57	0.0004	0.0011	4e-05	5e-05	0.007	0.005	0.008	0.0015	0.05	0.019	0.002
五月	116.908	39.7683	北京	北京-河北	北运河杨洼闸	Ⅳ	劣Ⅴ	不达标	11.5	9.2	42	2	2.43	0.22	0.00202	0.00353	0.56	0.0005	0.0016	2e-05	5e-05	0.012	0.005	0.008	0.0015	0.02	0.0015	0.002
五月	116.951	39.6856	北京	北京-天津	北运河土门楼(北)(闸下)	Ⅳ			/	/	/	/	/	/	/	/	/	/	/	/	/	/	/	/	/	/	/	/
五月	116.148	39.5803	北京	北京-河北	小清河八间房	Ⅳ	Ⅳ	达标	6.2	6.8	29.1	1	0.68	0.07	0.00222	0.01439	0.38	0.0002	0.0005	4e-05	5e-05	0.007	0.005	0.005	0.0015	0.02	0.0015	0.002
五月	115.69	39.5822	北京	北京-河北	拒马河张坊	Ⅲ			/	/	/	/	/	/	/	/	/	/	/	/	/	/	/	/	/	/	/	/
五月	116.095	39.5778	北京	北京-河北	琉璃河祖村	Ⅳ	Ⅴ	不达标	4.7	8.1	40	2.9	1.31	0.013	0.00371	0.01286	0.48	0.0005	0.0014	4e-05	5e-05	0.01	0.005	0.006	0.0015	0.02	0.0015	0.002
五月	117.345	40.1636	天津	天津-北京	泃河罗汉石	Ⅲ			/	/	/	/	/	/	/	/	/	/	/	/	/	/	/	/	/	/	/	/
五月	117.145	39.9481	河北	河北-天津	泃河桑梓红旗闸	Ⅲ	劣Ⅴ	不达标	15.2	11.8	78	7.7	4.36	0.9	0.005	0.025	0.59	0.0002	0.015	2e-05	5e-05	0.005	0.005	0.0002	0.0015	/	0.0015	0.002
五月	117.27	39.8275	河北	河北-天津	泃河宝平公路桥	Ⅳ	劣Ⅴ	不达标	3.1	9.6	60	5.1	4.43	2.2	0.005	0.025	0.53	0.0002	0.0195	5e-05	5e-05	0.01	0.005	0.0002	0.0015	/	0.0015	0.002
五月	117.748	40.0417	河北	河北-天津	州河(沙河)沙河桥	Ⅲ	Ⅱ	达标	11.4	3.68	14	1	0.041	0.05	0.005	0.025	0.56	0.0002	0.0025	2e-05	5e-05	0.002	0.005	0.0002	0.0015	/	0.0015	0.002
五月	117.742	40.0136	河北	河北-天津	黎河黎河桥	Ⅱ	Ⅲ	不达标	9.7	3.6	14	1	0.056	0.12	0.005	0.025	0.29	0.0004	0.0028	2e-05	5e-05	0.002	0.005	0.0002	0.0015	/	0.0015	0.002
五月	117.644	40.0858	河北	河北-天津	淋河淋河桥	Ⅱ	Ⅱ	达标	7.8	1.76	14	1	0.091	0.09	0.005	0.025	0.25	0.0002	0.0004	2e-05	5e-05	0.002	0.005	0.0002	0.0015	/	0.0015	0.002
五月	117.735	39.6072	河北	河北-天津	还乡河小赵官庄节制闸	Ⅳ	劣Ⅴ	不达标	15.9	13.4	120	6.6	0.228	1.12	0.005	0.025	0.69	0.0025	0.004	2e-05	5e-05	0.052	0.005	0.0002	0.0015	/	0.0015	0.002
五月	116.138	40.6857	河北	河北-北京	白河下堡（后城）	Ⅱ	Ⅱ	达标	12.6	3.1	12.6	2	0.35	0.08	0.00101	0.00078	0.6	0.0002	0.00015	2e-05	5e-05	0.004	0.005	0.004	0.0015	0.02	0.0015	0.002
五月	116.41	40.7697	河北	河北-北京	黑河四道甸	Ⅱ	Ⅱ	达标	10.2	1.9	5	1	0.04	0.03	0.00093	0.025	0.56	0.0002	0.00015	2e-05	5e-05	0.002	0.005	0.004	0.0015	0.005	0.0015	0.002
五月	116.605	40.9858	河北	河北-北京	汤河大草坪	Ⅱ	Ⅳ	不达标	9.3	1.6	5	1	0.07	0.08	0.00075	0.025	1.47	0.0002	0.00015	2e-05	5e-05	0.039	0.005	0.003	0.0015	0.03	0.0015	0.04
五月	117.166	40.7078	河北	河北-北京	潮河古北口	Ⅱ	Ⅱ	达标	11.2	2.4	5	1	0.04	0.06	0.00133	0.025	0.42	0.0002	0.00015	2e-05	5e-05	0.008	0.005	0.004	0.0015	0.03	0.0015	0.002
五月	117.593	39.7344	河北	河北-天津	蓟运河新安镇	Ⅳ	劣Ⅴ	不达标	7.4	4.16	72	3.5	0.142	0.15	0.005	0.025	0.35	0.0002	0.004	2e-05	5e-05	0.011	0.005	0.0002	0.0015	/	0.0015	0.002
五月	117.718	39.5222	河北	河北-天津	蓟运河江洼口大桥	Ⅳ	劣Ⅴ	不达标	6.1	5.28	66	2.5	0.673	0.24	0.005	0.025	0.42	0.0002	0.0063	2e-05	5e-05	0.011	0.005	0.0002	0.0015	/	0.0015	0.002
五月	117.127	39.7386	河北	河北-天津	潮白新河（引泃入潮）大套桥	Ⅳ	Ⅳ	达标	12.7	8	25.8	2.5	1.12	0.1	0.00245	0.00494	0.44	0.0004	0.001	2e-05	5e-05	0.009	0.005	0.012	0.0015	0.02	0.0015	0.002
五月	117.708	39.5595	河北	河北-天津	双城河双城闸	Ⅳ	劣Ⅴ	不达标	8.26	10.1	120	4.3	0.124	0.26	0.005	0.025	0.46	0.0002	0.022	2e-05	5e-05	0.031	0.005	0.0002	0.0015	/	0.0015	0.002
五月	116.854	39.3763	河北	河北-天津	永定河罗古判村	Ⅳ	Ⅴ	不达标	4.7	9.4	33	3.5	0.24	0.25	0.00362	0.007	0.77	0.0002	0.0026	2e-05	5e-05	0.004	0.005	0.003	0.0015	0.02	0.0015	0.002
五月	115.505	39.6553	河北	河北-北京	拒马河大沙地	Ⅲ	Ⅱ	达标	14.5	1.1	5	1	0.02	0.02	0.00067	0.025	0.22	0.0004	0.0005	4e-05	5e-05	0.002	0.005	0.007	0.0015	0.005	0.0015	0.002
五月	116.687	39.0125	河北	河北-天津	大清河安里屯	Ⅲ	劣Ⅴ	不达标	3.7	7.6	33.4	1	2.48	0.04	0.00505	0.00212	2.33	0.0005	0.00015	8e-05	5e-05	0.007	0.005	0.006	0.0015	0.04	0.0015	0.002
五月	117.078	38.6886	河北	河北-天津	青静黄排水渠团瓢桥	Ⅲ	劣Ⅴ	不达标	5.5	21.4	114	4.4	0.26	0.11	0.01677	0.0037	0.73	0.0004	0.0022	5e-05	5e-05	0.043	0.005	0.002	0.0015	0.02	0.0015	0.03
五月	117.253	38.6	河北	河北-天津	子牙新河翟庄子桥（阎辛庄）	Ⅳ	劣Ⅴ	不达标	8.3	6.9	29.4	3.1	10.7	0.13	0.00608	0.00436	0.76	0.0007	0.00015	5e-05	5e-05	0.01	0.005	0.007	0.0015	0.05	0.0015	0.002
五月	116.74	38.7408	河北	河北-天津	子牙河群英闸	Ⅳ	Ⅴ	不达标	4.4	7.4	32	2.1	0.19	0.03	0.00818	0.00079	0.83	0.0002	0.0009	0.00011	5e-05	0.002	0.005	0.002	0.0015	0.04	0.0015	0.002
五月	117.265	38.5828	河北	河北-天津	北排水河翟庄子北桥	Ⅳ	劣Ⅴ	不达标	8.5	22.5	100	5.5	0.34	0.16	0.02331	0.00127	0.54	0.0002	0.0033	4e-05	5e-05	0.012	0.005	0.004	0.0015	0.1	0.027	0.005
五月	117.263	38.5642	河北	河北-天津	沧浪渠翟庄子南（翟庄子南桥）	Ⅳ	劣Ⅴ	不达标	10.1	10.9	46.4	5.8	0.04	0.07	0.01479	0.0016	0.81	0.0002	0.0023	4e-05	5e-05	0.014	0.005	0.0002	0.0015	0.08	0.018	0.006
五月	113.885	36.3586	河北	河北-河南	清漳河合漳	Ⅲ	Ⅲ	达标	11.2	1.7	5	1	0.053	0.04	0.05	0.036	0.44	0.0041	0.0009	6e-05	5e-05	0.002	0.005	0.002	0.0015	0.03	0.083	0.002
五月	116.87	38.7033	河北	河北-天津	南运河九宣闸	Ⅱ	Ⅳ	不达标	4.3	5.5	20.3	3.1	1.46	0.09	0.00466	0.03332	0.67	0.0007	0.0014	6e-05	5e-05	0.007	0.005	0.004	0.0015	0.02	0.0015	0.002
五月	115.276	36.4967	河北	河北-山东	漳卫河(卫运河)秤钩湾	Ⅲ	Ⅲ	达标	8.6	3	16.6	1.7	0.18	0.03	0.064	0.057	0.49	0.0013	0.0015	9e-05	5e-05	0.002	0.005	0.0002	0.0015	0.03	0.0015	0.006
五月	115.695	36.8622	河北	河北-山东	漳卫河(卫运河)临清大桥（临清）	Ⅲ	Ⅲ	达标	9.2	3.5	19.6	1.6	0.279	0.07	0.077	0.045	0.6	0.0002	0.0015	9e-05	5e-05	0.002	0.005	0.002	0.0015	0.04	0.0015	0.011
五月	115.777	36.9994	河北	河北-山东	漳卫河(卫运河)油坊桥	Ⅲ	Ⅲ	达标	9	3.7	22.6	1.6	0.273	0.08	0.037	0.05	0.68	0.0002	0.0017	7e-05	5e-05	0.002	0.005	0.0002	0.0015	0.03	0.135	0.007
五月	116.561	37.605	河北	河北-山东	漳卫河玉泉庄桥	Ⅳ	劣Ⅴ	不达标	10.4	12.6	66.2	5.5	3.04	0.9	0.034	0.1	0.83	0.0037	0.0024	8e-05	5e-05	0.002	0.005	0.002	0.01	0.005	0.131	0.015
五月	116.67	37.7264	河北	河北-山东	漳卫河王营盘	Ⅳ	劣Ⅴ	不达标	10.8	9.3	61.7	9.3	2.51	0.67	0.015	0.097	0.22	0.0014	0.0038	4e-05	5e-05	0.002	0.005	0.0002	0.006	0.005	0.052	0.002
五月	117.585	38.0703	河北	河北-山东	漳卫河辛集（辛集闸）	Ⅳ	劣Ⅴ	不达标	12.9	10.5	122	7.7	0.413	0.08	0.025	0.027	0.52	0.0002	0.0044	2e-05	5e-05	0.002	0.005	0.0002	0.0015	0.09	0.149	0.034
五月	115.465	36.2147	河北	河北-山东	马颊河沙王庄	Ⅳ			/	/	/	/	/	/	/	/	/	/	/	/	/	/	/	/	/	/	/	/
五月	118.002	42.3279	河北	河北-内蒙古	阴河张家湾	Ⅲ			/	/	/	/	/	/	/	/	/	/	/	/	/	/	/	/	/	/	/	/
五月	118.825	41.3683	河北	河北-内蒙古	老哈河牛家窑	Ⅲ	Ⅲ	达标	8.1	1.4	6.3	0.8	0.094	0.15	0.005	0.025	0.44	0.0002	0.00015	2e-05	5e-05	0.009	0.005	0.0002	0.0015	0.005	0.05	0.002
五月	113.899	39.9922	山西	山西-河北	桑干河东册田村北桥	Ⅲ	劣Ⅴ	不达标	11.5	4.1	16.3	2.8	0.2	0.06	0.00439	0.00067	1.57	0.0005	0.0014	2e-05	5e-05	0.002	0.005	0.008	0.0015	0.02	0.0015	0.002
五月	114.435	39.2997	山西	山西-河北	唐河水堡	Ⅲ	Ⅲ	达标	9.8	1.8	5	2.5	0.07	0.13	0.00084	0.00081	0.23	0.0002	0.00015	2e-05	5e-05	0.005	0.005	0.003	0.0015	0.02	0.01	0.002
五月	113.537	38.4208	山西	山西-河北	滹沱河阎家庄大桥（闫家庄大桥）	Ⅲ	Ⅱ	达标	8.6	2.5	5	1	0.12	0.06	0.00194	0.025	0.46	0.0002	0.00015	2e-05	5e-05	0.006	0.005	0.006	0.0015	0.04	0.005	0.002
五月	114.05	37.7161	山西	山西-河北	冶河王寨村西	Ⅲ	Ⅱ	达标	8.7	1	5	0.7	0.064	0.005	0.04	0.038	0.44	0.0002	0.0009	3e-05	5e-05	0.002	0.005	0.0002	0.0015	/	0.079	0.002
五月	113.909	37.9739	山西	山西-河北	绵河地都	Ⅲ	Ⅰ	达标	9.2	1	5	0.9	0.116	0.02	0.009	0.036	0.41	0.0014	0.0011	3e-05	5e-05	0.002	0.005	0.003	0.0015	0.02	0.091	0.002
五月	113.51	36.7956	山西	山西-河北	清漳河（漳西渠、漳北渠）麻田	Ⅲ	Ⅱ	达标	8.6	1	5	0.7	0.082	0.005	0.045	0.04	0.35	0.0018	0.001	3e-05	5e-05	0.002	0.005	0.0002	0.0015	0.03	0.081	0.002
五月	111.858	35.0683	山西	山西－河南	黄河南村	Ⅲ	Ⅱ	达标	7.6	2.4	12.5	1.6	0.26	0.06	0.003	0.004	0.56	0.0002	0.0021	1e-05	0.0001	/	0.0025	/	0.0006	0.02	0.0015	0.002
五月	112.304	40.2404	山西	山西－内蒙古	红河杀虎口	Ⅲ	Ⅰ	达标	8.8	1.8	15.7	1.9	0.03	0.005	0.005	0.025	0.38	0.0002	0.0005	1e-05	5e-05	0.002	0.005	0.0002	0.0015	/	0.0015	0.002
五月	112.635	35.2836	山西	山西－河南	沁河拴驴泉坝下	Ⅲ	Ⅲ	达标	9.6	1.7	5.1	1.1	0.03	0.02	0.005	0.025	0.3	0.0002	0.0003	7e-05	5e-05	0.002	0.005	0.0002	0.002	0.005	0.0015	0.002
五月	112.996	35.268	山西	山西－河南	丹河青天河坝下	Ⅲ	Ⅲ	达标	9.8	1.6	7.4	1	0.06	0.02	0.005	0.025	0.43	0.0002	0.00015	6e-05	5e-05	0.002	0.005	0.0002	0.001	0.005	0.0015	0.002
五月	113.286	40.3453	内蒙古	内蒙古-山西	御河堡子湾	Ⅲ	Ⅳ	不达标	11.5	3.1	12.5	2.5	0.32	0.28	0.00231	0.00148	1.17	0.0007	0.0006	2e-05	5e-05	0.006	0.005	0.002	0.0015	0.02	0.0015	0.002
五月	113.236	40.4233	内蒙古	内蒙古-山西	御河黑疙瘩村（小黄土沟）	Ⅲ	劣Ⅴ	不达标	9.7	4.3	5	3	1.18	0.86	0.00407	0.00356	1.62	0.0004	0.0006	2e-05	5e-05	0.005	0.005	0.007	0.0015	0.02	0.0015	0.002
五月	114.056	40.8656	内蒙古	内蒙古-河北	二道河（东洋河）友谊水库坝上	Ⅲ	Ⅱ	达标	9.3	3.6	17.5	2.1	0.12	0.02	0.00174	0.025	0.86	0.0004	0.0005	2e-05	5e-05	0.002	0.005	0.011	0.0015	0.02	0.0015	0.002
五月	106.91	39.081	内蒙古	内蒙古－宁夏	都思兔河陶乌桥	Ⅲ	Ⅳ	不达标	8	4.7	9	1.3	0.24	0.08	0.01	0.025	1.3	0.0002	0.00015	2e-05	5e-05	0.002	0.005	0.0002	0.003	0.01	0.0015	0.002
五月	110.967	39.519	内蒙古	内蒙古－陕西	皇甫川古城	Ⅲ	Ⅲ	达标	8.8	4.5	24.6	3.3	0.08	0.04	0.005	0.025	0.54	0.0002	0.0006	1e-05	5e-05	0.002	0.005	0.0002	0.0015	/	0.0015	0.002
五月	110.718	39.3009	内蒙古	内蒙古－陕西	孤山川沙梁	Ⅲ	Ⅳ	不达标	8.7	3	25	4.7	0.74	0.06	0.005	0.025	0.43	0.0002	0.0075	2e-05	5e-05	0.002	0.005	0.0002	0.0015	/	0.0015	0.002
五月	110.119	39.4303	内蒙古	内蒙古－陕西	窟野河石圪台	Ⅲ	Ⅴ	不达标	2.8	2.5	15	3.2	0.06	0.08	0.005	0.025	0.77	0.0002	0.0023	2e-05	5e-05	0.002	0.005	0.0002	0.0015	0.005	0.0015	0.043
五月	110.217	39.2704	内蒙古	内蒙古－陕西	窟野河大柳塔	Ⅲ	Ⅳ	不达标	4.1	4.1	24	5.1	0.5	0.06	0.005	0.025	1.35	0.0002	0.0012	2e-05	5e-05	0.002	0.005	0.0002	0.0015	0.005	0.0015	0.01
五月	110.372	39.3181	内蒙古	内蒙古－陕西	悖牛川贾家畔	Ⅲ	Ⅳ	不达标	8.4	6.7	10.2	1.1	0.0125	0.13	0.005	0.025	0.42	0.0002	0.0009	2e-05	5e-05	0.002	0.005	0.0002	0.0015	/	0.0015	0.002
五月	108.781	37.9775	内蒙古	内蒙古－陕西	无定河巴图湾	Ⅲ	Ⅱ	达标	8.9	2.3	17.2	1.5	0.04	0.02	0.005	0.025	0.44	0.0007	0.0024	2e-05	5e-05	0.002	0.005	0.0002	0.0015	/	0.0015	0.002
五月	108.897	37.9985	内蒙古	内蒙古－陕西	无定河蘑菇台	Ⅲ	Ⅱ	达标	9	2.3	10.6	1.8	0.04	0.03	0.005	0.025	0.43	0.0006	0.0027	2e-05	5e-05	0.002	0.005	0.0002	0.0015	/	0.0015	0.002
五月	109.05	38.0233	内蒙古	内蒙古－陕西	无定河大草湾	Ⅲ	Ⅱ	达标	8.5	2.3	17.5	2	0.03	0.04	0.005	0.025	0.41	0.0004	0.004	2e-05	5e-05	0.002	0.005	0.0002	0.0015	/	0.0015	0.002
五月	124.26	48.5326	内蒙古	内蒙古-黑龙江	诺敏河古城子	Ⅲ	Ⅱ	达标	9.76	2.99	8.71	0.8	0.03	0.04	0.003	0.025	0.142	0.0002	0.0017	2e-05	5e-05	0.002	0.005	0.0002	0.0015	0.005	0.0015	0.002
五月	124.396	48.2661	内蒙古	内蒙古-黑龙江	诺敏河萨马街	Ⅲ	Ⅱ	达标	11.43	2.93	10.9	0.9	0.069	0.06	0.003	0.025	0.122	0.0002	0.002	2e-05	5e-05	0.002	0.005	0.0002	0.0015	0.005	0.0015	0.002
五月	123.608	48.0231	内蒙古	内蒙古-黑龙江	阿伦河兴鲜	Ⅲ	Ⅱ	达标	11.14	1.08	3.6	0.7	0.031	0.04	0.003	0.025	0.291	0.0002	0.0014	2e-05	5e-05	0.002	0.004	0.0002	0.0015	0.005	0.0015	0.002
五月	123.253	47.9525	内蒙古	内蒙古-黑龙江	音河新发	Ⅲ	Ⅱ	达标	11.01	2.01	7.38	1	0.132	0.03	0.003	0.0077	0.346	0.0002	0.0016	2e-05	5e-05	0.002	0.005	0.0002	0.0015	0.005	0.0015	0.002
五月	123.375	47.9428	内蒙古	内蒙古-黑龙江	音河大河	Ⅲ	Ⅱ	达标	13.06	1.52	7.97	1	0.21	0.03	0.003	0.025	0.278	0.0002	0.0019	2e-05	5e-05	0.002	0.005	0.0002	0.0015	0.005	0.0015	0.002
五月	122.826	47.6839	内蒙古	内蒙古-黑龙江	雅鲁河二节地	Ⅲ	Ⅱ	达标	11.81	1.58	2.98	1.1	0.207	0.02	0.003	0.025	0.14	0.0002	0.0015	2e-05	5e-05	0.002	0.005	0.0002	0.0015	0.005	0.0015	0.002
五月	122.857	47.6572	内蒙古	内蒙古-黑龙江	雅鲁河金蛇湾码头	Ⅲ	Ⅰ	达标	11.92	1.7	4.95	0.9	0.138	0.02	0.003	0.025	0.182	0.0002	0.0021	2e-05	5e-05	0.002	0.005	0.0002	0.0015	0.005	0.0015	0.002
五月	122.414	47.4472	内蒙古	内蒙古-黑龙江	济沁河东明	Ⅲ	Ⅱ	达标	11.67	1.07	2.74	0.7	0.122	0.04	0.003	0.025	0.188	0.0002	0.0013	2e-05	5e-05	0.002	0.005	0.0002	0.0015	0.005	0.0015	0.002
五月	122.502	47.3914	内蒙古	内蒙古-黑龙江	济沁河苗家堡子	Ⅲ	Ⅱ	达标	10.99	0.9	2.48	0.9	0.475	0.02	0.003	0.025	0.213	0.0002	0.0013	2e-05	5e-05	0.002	0.004	0.0002	0.0015	0.005	0.0015	0.002
五月	122.332	45.8593	内蒙古	内蒙古-吉林	洮儿河浩特营子	Ⅲ	Ⅲ	达标	6.59	2.54	15.65	0.8	0.089	0.14	0.005	0.025	0.616	0.0001	0.0009	2e-05	5e-05	0.002	0.005	0.0002	0.0015	0.005	0.0015	0.002
五月	122.36	45.8536	内蒙古	内蒙古-吉林	洮儿河林海	Ⅲ	Ⅱ	达标	6.1	2.38	19.69	0.7	0.058	0.05	0.005	0.025	0.569	0.0002	0.0007	2e-05	5e-05	0.002	0.005	0.0002	0.0015	0.005	0.0015	0.002
五月	121.648	45.8044	内蒙古	内蒙古-吉林	那金河永安	Ⅱ			/	/	/	/	/	/	/	/	/	/	/	/	/	/	/	/	/	/	/	/
五月	121.781	45.7547	内蒙古	内蒙古-吉林	那金河煤窑	Ⅱ			/	/	/	/	/	/	/	/	/	/	/	/	/	/	/	/	/	/	/	/
五月	121.909	45.635	内蒙古	内蒙古-吉林	蛟流河宝泉	Ⅲ			/	/	/	/	/	/	/	/	/	/	/	/	/	/	/	/	/	/	/	/
五月	122.001	45.6542	内蒙古	内蒙古-吉林	蛟流河野马图	Ⅲ			/	/	/	/	/	/	/	/	/	/	/	/	/	/	/	/	/	/	/	/
五月	122.087	44.87	内蒙古	内蒙古-吉林	霍林河同发	Ⅲ			/	/	/	/	/	/	/	/	/	/	/	/	/	/	/	/	/	/	/	/
五月	123.464	43.7347	内蒙古	内蒙古-吉林	新开河西靠山	Ⅲ	劣Ⅴ	不达标	9.29	13.72	77.9	4.4	0.256	0.21	0.005	0.025	1.1	0.0002	0.0237	2e-05	5e-05	0.002	0.005	0.002	0.0015	0.005	0.0015	0.002
五月	123.508	43.5997	内蒙古	内蒙古-吉林	新开河敖吉	Ⅲ	劣Ⅴ	不达标	9.81	10.61	57.2	2.8	0.613	0.15	0.005	0.025	1.06	0.0002	0.03	2e-05	5e-05	0.002	0.005	0.0002	0.0015	0.005	0.0015	0.002
五月	123.524	43.0075	内蒙古	内蒙古-辽宁	西辽河二道河子	Ⅲ	Ⅲ	达标	9.27	4.49	17.6	0.9	0.252	0.16	0.004	0.025	0.4	0.0002	0.015	2e-05	5e-05	0.002	0.005	0.0002	0.0015	0.005	0.0015	0.002
五月	123.55	42.9666	内蒙古	内蒙古-辽宁	辽河福德店	Ⅲ	Ⅲ	达标	8.93	5.4	25.4	2.3	0.628	0.09	0.052	0.025	0.386	0.0002	0.0031	2e-05	5e-05	0.002	0.005	0.0002	0.0015	0.005	0.0015	0.002
五月	122.792	42.7417	内蒙古	内蒙古-辽宁	秀水河常胜	Ⅲ	劣Ⅴ	不达标	9.45	5.04	16.1	1.9	0.487	0.54	0.01	0.0076	0.33	0.0002	0.0123	2e-05	5e-05	0.002	0.01	0.003	0.0015	0.005	0.0015	0.002
五月	121.916	42.6573	内蒙古	内蒙古-辽宁	新开河石门子	Ⅱ	劣Ⅴ	不达标	9.2	3.15	13.5	1.4	0.216	8.02	0.016	0.0266	0.608	0.0002	0.0056	2e-05	5e-05	0.002	0.009	0.0002	0.0015	0.005	0.0015	0.002
五月	120.946	42.2825	内蒙古	内蒙古-辽宁	牤牛河新营子	Ⅲ	Ⅲ	达标	10.24	1.85	6.83	1.1	0.25	0.16	0.005	0.025	0.575	0.0002	0.0041	2e-05	5e-05	0.002	0.005	0.0002	0.0015	0.005	0.0015	0.002
五月	121.035	42.2194	内蒙古	内蒙古-辽宁	牤牛河朗家窝铺	Ⅲ	Ⅱ	达标	10.95	2.15	7.84	0.9	0.296	0.09	0.01	0.004	0.498	0.0002	0.0031	2e-05	5e-05	0.002	0.004	0.0002	0.0015	0.005	0.0015	0.002
五月	125.276	42.1576	辽宁	辽宁-吉林	辉发河龙头堡	Ⅱ	Ⅴ	不达标	9.53	3.08	7.72	1.6	0.348	0.34	0.004	0.025	0.131	0.0002	0.003	2e-05	5e-05	0.002	0.005	0.0002	0.0015	0.005	0.0015	0.002
五月	119.488	42.3631	辽宁	辽宁-内蒙古	老哈河大北海	Ⅳ	Ⅲ	达标	7.8	3.7	10.6	1.2	0.084	0.14	0.005	0.025	0.87	0.0002	0.00015	2e-05	5e-05	0.011	0.005	0.0002	0.0015	0.005	0.08	0.002
五月	119.729	42.2072	辽宁	辽宁-内蒙古	蹦河扎兰营子	Ⅲ	Ⅳ	不达标	7.9	1.8	5.1	1.1	0.039	0.13	0.005	0.025	1.13	0.0002	0.00015	2e-05	5e-05	0.007	0.005	0.0002	0.0015	0.005	0.0015	0.002
五月	119.694	42.2389	辽宁	辽宁-内蒙古	蹦河庄头营子	Ⅲ	Ⅳ	不达标	8.3	2.1	6.1	0.8	0.06	0.12	0.005	0.025	1.17	0.0002	0.00015	2e-05	5e-05	0.01	0.005	0.0002	0.0015	0.005	0.0015	0.005
五月	124.719	45.3561	吉林	吉林-黑龙江	第二松花江松林	Ⅲ	Ⅳ	不达标	8.8	5.84	23.8	2.3	0.391	0.22	0.006	0.025	0.308	0.0002	0.0031	2e-05	5e-05	0.002	0.005	0.0002	0.0015	0.005	0.0015	0.002
五月	127.167	44.6325	吉林	吉林-黑龙江	细鳞河肖家船口	Ⅲ	Ⅱ	达标	9.81	1.73	7.92	0.8	0.188	0.03	0.004	0.025	0.029	0.0002	0.0021	2e-05	5e-05	0.002	0.007	0.0002	0.0015	0.005	0.0015	0.002
五月	127.168	44.7089	吉林	吉林-黑龙江	细鳞河和平桥	Ⅲ	Ⅲ	达标	9.17	3.1	9.6	1	0.866	0.07	0.005	0.025	0.101	0.0002	0.004	2e-05	5e-05	0.002	0.006	0.0002	0.0015	0.005	0.0015	0.002
五月	127.417	44.6166	吉林	吉林-黑龙江	拉林河向阳	Ⅲ	Ⅱ	达标	10.47	2.38	13.6	0.9	0.225	0.04	0.004	0.025	0.015	0.0002	0.0026	2e-05	5e-05	0.002	0.005	0.0002	0.0015	0.005	0.0015	0.002
五月	126.98	45.0664	吉林	吉林-黑龙江	拉林河振兴	Ⅲ	Ⅲ	达标	10.49	3.14	12.8	1.6	0.871	0.06	0.004	0.025	0.049	0.0002	0.0023	2e-05	5e-05	0.002	0.006	0.0002	0.0015	0.005	0.0015	0.002
五月	126.756	45.1733	吉林	吉林-黑龙江	拉林河牛头山大桥	Ⅲ	Ⅱ	达标	9.31	3.58	13.6	1.9	0.262	0.07	0.005	0.025	0.053	0.0002	0.0024	2e-05	5e-05	0.002	0.005	0.0002	0.0015	0.005	0.0015	0.002
五月	126.15	45.1333	吉林	吉林-黑龙江	拉林河蔡家沟	Ⅲ	Ⅲ	达标	10.22	4.76	17.6	0.6	0.405	0.1	0.005	0.025	0.078	0.0002	0.0028	2e-05	5e-05	0.002	0.006	0.0002	0.0015	0.005	0.0015	0.002
五月	125.711	45.405	吉林	吉林-黑龙江	拉林河板子房	Ⅲ	Ⅲ	达标	9.77	5.3	17.1	1	0.301	0.08	0.005	0.025	0.089	0.0002	0.0028	2e-05	5e-05	0.002	0.005	0.0002	0.0015	0.005	0.0015	0.002
五月	126.774	45.1314	吉林	吉林-黑龙江	卡岔河龙家亮子	Ⅲ	劣Ⅴ	不达标	3.33	13.2	46.62	13.5	12.458	1.71	0.005	0.025	0.1	0.0002	0.00015	2e-05	5e-05	0.002	0.005	0.0002	0.003	0.005	0.06	0.002
五月	128.745	43.7556	吉林	吉林-黑龙江	牡丹江牡丹江1号桥	Ⅲ	Ⅲ	达标	9.9	4.3	15	0.9	0.16	0.05	0.012	0.025	0.12	0.0002	0.0005	4e-05	5e-05	0.002	0.005	0.0002	0.0015	0.005	0.0015	0.002
五月	123.591	43.4317	吉林	吉林-内蒙古	西辽河王奔桥	Ⅲ	Ⅴ	不达标	8.93	9.56	39.2	2.3	0.506	0.1	0.005	0.025	1.22	0.0002	0.0197	2e-05	5e-05	0.002	0.005	0.002	0.0015	0.005	0.0015	0.002
五月	123.572	43.3003	吉林	吉林-内蒙古	西辽河巴嘎呼萨	Ⅲ	Ⅳ	不达标	9.49	6.52	22.6	3.1	0.352	0.27	0.005	0.025	0.429	0.0002	0.0215	2e-05	5e-05	0.002	0.005	0.0002	0.0015	0.005	0.0015	0.002
五月	123.98	43.3044	吉林	吉林-辽宁	招苏台河两家子	Ⅳ	Ⅴ	不达标	14.2	8.21	33.8	2.5	0.552	0.29	0.007	0.025	0.393	0.0002	0.0029	2e-05	5e-05	0.002	0.005	0.0002	0.0015	0.005	0.0015	0.002
五月	124.265	43.2294	吉林	吉林-辽宁	条子河后义和	Ⅳ	劣Ⅴ	不达标	12.92	17.65	73.4	20.5	29.908	5.25	0.007	0.0225	0.414	0.0002	0.0039	2e-05	5e-05	0.002	0.006	0.009	0.008	0.005	0.17	0.002
五月	125.323	50.0483	黑龙江	黑龙江-内蒙古	嫩江石灰窑	Ⅲ	Ⅲ	达标	12.6	5	5	0.9	0.24	0.03	0.005	0.025	0.13	0.0002	0.0009	2e-05	5e-05	0.002	0.005	0.0002	0.0015	0.005	0.0015	0.002
五月	125.213	49.1861	黑龙江	黑龙江-内蒙古	嫩江嫩江浮桥	Ⅲ	Ⅱ	达标	10.8	3.7	15.5	1.1	0.22	0.04	0.005	0.025	0.17	0.0002	0.001	2e-05	5e-05	0.002	0.005	0.0002	0.0015	0.005	0.0015	0.002
五月	125.106	49.1233	黑龙江	黑龙江-内蒙古	嫩江繁荣新村	Ⅲ	Ⅲ	达标	11.57	4.6	16	1.3	0.083	0.07	0.007	0.025	0.094	0.0002	0.0023	2e-05	5e-05	0.002	0.005	0.0002	0.0015	0.005	0.0015	0.002
五月	124.533	48.4833	黑龙江	黑龙江-内蒙古	嫩江尼尔基大桥	Ⅲ	Ⅲ	达标	11.07	5.84	17.2	1.9	0.033	0.07	0.015	0.0006	0.113	0.0002	0.0021	2e-05	5e-05	0.002	0.005	0.0002	0.0015	0.005	0.0015	0.002
五月	124.514	48.4019	黑龙江	黑龙江-内蒙古	嫩江小莫丁	Ⅲ	Ⅲ	达标	10.89	5.72	17.2	0.7	0.068	0.14	0.005	0.025	0.137	0.0002	0.0021	2e-05	5e-05	0.002	0.004	0.0002	0.0015	0.005	0.0015	0.002
五月	124.569	48.2458	黑龙江	黑龙江-内蒙古	嫩江拉哈	Ⅲ	Ⅲ	达标	11.52	5.45	18.6	0.8	0.056	0.08	0.004	0.025	0.185	0.0002	0.0022	2e-05	5e-05	0.002	0.005	0.0002	0.0015	0.005	0.0015	0.002
五月	124.505	48.1281	黑龙江	黑龙江-内蒙古	嫩江鄂温克族乡	Ⅲ	Ⅲ	达标	11.58	5.58	17.4	0.6	0.054	0.07	0.004	0.025	0.134	0.0002	0.0022	2e-05	5e-05	0.002	0.005	0.0002	0.0015	0.005	0.0015	0.002
五月	123.343	47.0019	黑龙江	黑龙江-内蒙古	雅鲁河原种场	Ⅲ	Ⅱ	达标	11.25	1.72	3.68	1	0.273	0.03	0.004	0.025	0.232	0.0002	0.0026	2e-05	5e-05	0.002	0.005	0.0002	0.0015	0.005	0.0015	0.002
五月	123	46.7333	黑龙江	黑龙江-内蒙古	绰尔河两家子水文站	Ⅲ	Ⅱ	达标	11.93	1.78	4.91	0.9	0.257	0.04	0.004	0.025	0.221	0.0002	0.0018	2e-05	5e-05	0.002	0.004	0.0002	0.0015	0.005	0.0015	0.002
五月	123.591	46.7936	黑龙江	黑龙江-内蒙古	绰尔河乌塔其农场	Ⅲ	劣Ⅴ	不达标	11.2	1.88	5.59	0.9	0.129	3.79	0.004	0.025	0.264	0.0002	0.003	2e-05	5e-05	0.002	0.005	0.0002	0.0015	0.005	0.0015	0.002
五月	123.549	46.9908	黑龙江	黑龙江-内蒙古	嫩江莫呼渡口	Ⅲ	Ⅳ	不达标	10.45	6.43	20.4	1.5	0.125	0.11	0.005	0.0007	0.158	0.0002	0.0029	2e-05	5e-05	0.002	0.005	0.0002	0.0015	0.005	0.0015	0.002
五月	123.7	46.7833	黑龙江	黑龙江-内蒙古	嫩江江桥	Ⅲ	Ⅲ	达标	12.12	4.88	21.4	1.6	0.082	0.07	0.004	0.025	0.254	0.0002	0.0033	2e-05	5e-05	0.002	0.005	0.0002	0.0015	0.005	0.0015	0.002
五月	123.859	46.2953	黑龙江	黑龙江-吉林	嫩江白沙滩	Ⅲ	Ⅳ	不达标	8.74	7.42	21.8	1.2	0.557	0.1	0.005	0.025	0.151	0.0002	0.0032	2e-05	5e-05	0.002	0.007	0.0002	0.0015	0.005	0.0015	0.002
五月	124.285	45.5347	黑龙江	黑龙江-吉林	嫩江大安	Ⅲ	Ⅳ	不达标	8.42	6.64	22.8	0.9	0.409	0.07	0.004	0.025	0.199	0.0002	0.0038	2e-05	5e-05	0.002	0.006	0.0002	0.0015	0.005	0.0015	0.002
五月	124.385	45.4406	黑龙江	黑龙江-吉林	嫩江塔虎城渡口	Ⅲ	Ⅲ	达标	8.45	5.78	19.9	3.9	0.539	0.09	0.005	0.025	0.209	0.0002	0.004	2e-05	5e-05	0.002	0.007	0.0002	0.0015	0.005	0.0015	0.002
五月	124.6	45.4475	黑龙江	黑龙江-吉林	嫩江马克图	Ⅲ	Ⅲ	达标	8.76	5.66	18.5	1.6	0.382	0.07	0.004	0.025	0.227	0.0002	0.0032	2e-05	5e-05	0.002	0.004	0.0002	0.0015	0.005	0.0015	0.002
五月	125.4	45.4167	黑龙江	黑龙江-吉林	松花江下岱吉	Ⅲ	Ⅳ	不达标	10.23	6.54	23.1	0.7	0.377	0.11	0.005	0.025	0.286	0.0002	0.0034	2e-05	5e-05	0.002	0.005	0.0002	0.0015	0.005	0.0015	0.002
五月	125.866	45.5175	黑龙江	黑龙江-吉林	松花江88号照	Ⅲ	Ⅲ	达标	9.57	5.66	20.6	1.5	0.481	0.12	0.005	0.025	0.235	0.0002	0.0027	2e-05	5e-05	0.002	0.004	0.0002	0.0015	0.005	0.0015	0.002
五月	127.065	45.0936	黑龙江	黑龙江-吉林	牤牛河牤牛河大桥	Ⅲ	Ⅲ	达标	10.23	3.88	13	1.2	0.685	0.06	0.004	0.025	0.102	0.0002	0.0023	2e-05	5e-05	0.002	0.005	0.0002	0.0015	0.005	0.0015	0.002
五月	121.331	31.5196	江苏	江苏－上海	长江宝钢灰场	Ⅲ	Ⅱ	达标	8.4	2.7	/	1	0.206	0.1	0.005	0.025	0.3	/	0.00015	2e-05	5e-05	0.002	0.005	0.0002	0.0015	0.01	0.0015	0.002
五月	120.054	31.4417	江苏	江苏－浙江	太湖J12#竺山湖	Ⅲ	劣于Ⅴ	不达标	7.27	4.4	7.5	4.68	0.25	0.124	0.0063	0.01	0.728	0.00015	0.001	2.5e-05	5e-05	0.002	0.0012	0.001	0.001	0.025	0.025	0.0025
五月	120.028	31.3914	江苏	江苏－浙江	太湖B22#龙头	Ⅲ	劣于Ⅴ	不达标	12.72	12.7	40.5	5.32	0.05	0.169	0.0038	0.005	0.697	0.00015	0.0008	2.5e-05	0.0001	0.002	0.0011	0.001	0.001	0.025	0.025	0.0025
五月	120.388	31.4356	江苏	江苏－浙江	太湖J18#沙墩港	Ⅲ	Ⅳ	不达标	7.97	2.9	7.5	1.71	0.14	0.033	0.0022	0.005	0.438	0.00015	0.0008	2.5e-05	5e-05	0.002	0.001	0.001	0.001	0.025	0.025	0.0025
五月	120.24	31.405	江苏	江苏－浙江	太湖B21#渔业村	Ⅲ	Ⅴ	不达标	7.01	2.78	7.5	1.05	0.1	0.042	0.0029	0.005	0.494	0.00015	0.0006	2.5e-05	5e-05	0.002	0.0009	0.001	0.001	0.025	0.025	0.0025
五月	120.297	31.3717	江苏	江苏－浙江	太湖J17A#大贡山	Ⅲ	Ⅴ	不达标	7.65	4.73	15.2	3.65	0.07	0.093	0.0032	0.005	0.489	0.00015	0.0006	2.5e-05	5e-05	0.002	0.0014	0.001	0.001	0.025	0.025	0.0025
五月	120.368	31.4042	江苏	江苏－浙江	太湖B23#贡湖	Ⅲ	Ⅳ	不达标	8.42	3.27	7.5	2.21	0.06	0.029	0.0019	0.005	0.463	0.00015	0.0006	2.5e-05	5e-05	0.002	0.0006	0.001	0.001	0.025	0.025	0.0025
五月	120.238	31.3572	江苏	江苏－浙江	太湖J17#乌龟山	Ⅲ	Ⅴ	不达标	7.89	3.57	7.5	1.66	0.08	0.048	0.0034	0.005	0.489	0.00015	0.0008	2.5e-05	5e-05	0.002	0.0015	0.001	0.001	0.025	0.025	0.0025
五月	120.082	31.3486	江苏	江苏－浙江	太湖J14#焦山	Ⅲ	劣于Ⅴ	不达标	12.31	6.8	21.6	4.5	0.05	0.082	0.0037	0.005	0.601	0.00015	0.001	2.5e-05	0.0001	0.002	0.0013	0.001	0.001	0.025	0.025	0.0025
五月	120.111	31.2394	江苏	江苏－浙江	太湖J19#平台山	Ⅲ	劣于Ⅴ	不达标	9.69	5.22	16.4	3.13	0.04	0.096	0.0042	0.005	0.596	0.00015	0.0017	2.5e-05	5e-05	0.002	0.002	0.001	0.001	0.025	0.025	0.0025
五月	120.115	31.1022	江苏	江苏－浙江	太湖B26#湖心南	Ⅲ	劣于Ⅴ	不达标	9.66	5.5	17.2	2.55	0.05	0.045	0.0037	0.01	0.519	0.00015	0.0014	2.5e-05	5e-05	0.002	0.0022	0.001	0.001	0.025	0.025	0.0025
五月	120.259	31.1761	江苏	江苏－浙江	太湖B29#横山	Ⅲ	劣于Ⅴ	不达标	8.1	3.9	7.5	1.9	0.1	0.051	0.0035	0.005	0.484	0.00015	0.001	2.5e-05	5e-05	0.002	0.0018	0.001	0.001	0.025	0.025	0.0025
五月	119.943	31.3092	江苏	江苏－浙江	太湖J13#大浦口	Ⅲ	劣于Ⅴ	不达标	9.91	11.7	37.2	5.54	0.1	0.358	0.0063	0.02	0.616	0.00015	0.002	2.5e-05	0.0003	0.002	0.0022	0.001	0.001	0.025	0.052	0.0025
五月	119.909	31.2264	江苏	江苏－浙江	太湖J13A#伏东	Ⅲ	劣于Ⅴ	不达标	11.77	8.13	25.8	3.82	0.08	0.154	0.0037	0.005	0.534	0.00015	0.0013	2.5e-05	0.0002	0.002	0.0023	0.001	0.001	0.025	0.025	0.0025
五月	120.228	31.5381	江苏	江苏－浙江	太湖J6#梅园	Ⅲ	Ⅳ	不达标	7.94	3.17	7.5	2.11	0.07	0.045	0.0028	0.005	0.514	0.00015	0.0005	2.5e-05	5e-05	0.002	0.0007	0.001	0.001	0.025	0.025	0.0025
五月	120.211	31.4656	江苏	江苏－浙江	太湖B20#小湾里	Ⅲ	Ⅳ	不达标	8.04	3.94	7.5	2.31	0.08	0.05	0.0032	0.005	0.514	0.00015	0.0003	2.5e-05	5e-05	0.002	0.001	0.001	0.001	0.025	0.025	0.0025
五月	120.134	31.4942	江苏	江苏－浙江	太湖J11#闾江口	Ⅲ	劣于Ⅴ	不达标	8.48	4.58	15.9	1.9	0.06	0.095	0.0038	0.005	0.59	0.00015	0.0007	2.5e-05	5e-05	0.002	0.0011	0.001	0.001	0.025	0.025	0.0025
五月	120.164	31.4058	江苏	江苏－浙江	太湖J15#拖山	Ⅲ	劣于Ⅴ	不达标	8.69	3.71	7.5	2.31	0.04	0.149	0.003	0.005	0.55	0.00015	0.0009	2.5e-05	5e-05	0.002	0.0014	0.001	0.001	0.025	0.025	0.0025
五月	120.196	31.5078	江苏	江苏－浙江	太湖J16#三号标	Ⅲ	Ⅴ	不达标	8.39	3.74	7.5	1.49	0.09	0.054	0.0028	0.005	0.519	0.00015	0.0004	2.5e-05	5e-05	0.002	0.0009	0.001	0.001	0.025	0.025	0.0025
五月	120.294	31.2542	江苏	江苏－浙江	太湖J31#漫山	Ⅲ	Ⅴ	不达标	7.9	3.83	7.5	1.66	0.07	0.058	0.0028	0.005	0.473	0.00015	0.0007	2.5e-05	5e-05	0.002	0.001	0.001	0.001	0.025	0.025	0.0025
五月	120.257	31.5078	江苏	江苏－浙江	太湖J3#五里湖	Ⅲ	Ⅳ	不达标	7.35	4.16	7.5	2.78	0.07	0.074	0.0031	0.005	0.453	0.00015	0.0007	2.5e-05	5e-05	0.002	0.001	0.001	0.001	0.025	0.025	0.0025
五月	120.233	31.5383	江苏	江苏－浙江	太湖西五里湖	Ⅲ	Ⅳ	不达标	7.99	3.84	7.5	2.59	0.04	0.064	0.0026	0.005	0.458	0.00015	0.0005	2.5e-05	5e-05	0.002	0.0008	0.001	0.001	0.025	0.025	0.0025
五月	120.47	31.0317	江苏	江苏－浙江	太湖J36#东太湖	Ⅲ	Ⅳ	不达标	8.91	3.83	7.5	1.79	0.08	0.046	0.0029	0.005	0.519	0.00015	0.0006	2.5e-05	5e-05	0.002	0.0011	0.001	0.001	0.025	0.025	0.0025
五月	120.445	31.0008	江苏	江苏－浙江	太湖B24#庙港	Ⅲ	Ⅴ	不达标	8.65	3.38	7.5	2.2	0.03	0.045	0.0039	0.005	0.529	0.00015	0.0009	2.5e-05	5e-05	0.002	0.0013	0.001	0.001	0.025	0.025	0.0025
五月	120.491	31.0778	江苏	江苏－浙江	太湖B25#戗港外	Ⅲ	Ⅳ	不达标	8.85	3.71	7.5	1.97	0.03	0.047	0.0026	0.005	0.519	0.00015	0.0004	2.5e-05	5e-05	0.002	0.0011	0.001	0.001	0.025	0.025	0.0025
五月	120.219	31.0278	江苏	江苏－浙江	太湖J20#14号标	Ⅲ	劣于Ⅴ	不达标	9.03	4.45	15.9	2.55	0.04	0.083	0.0035	0.005	0.545	0.00015	0.0013	2.5e-05	5e-05	0.002	0.002	0.001	0.001	0.025	0.025	0.0025
五月	120.328	31.0878	江苏	江苏－浙江	太湖J26#西山	Ⅲ	Ⅴ	不达标	8.43	2.9	7.5	1.6	0.06	0.03	0.0028	0.005	0.478	0.00015	0.0007	2.5e-05	5e-05	0.002	0.0013	0.001	0.001	0.025	0.025	0.0025
五月	120.459	31.2156	江苏	江苏－浙江	太湖J28#胥口	Ⅲ	Ⅴ	不达标	8.76	2.82	7.5	1.26	0.08	0.042	0.0036	0.005	0.481	0.00015	0.0008	2.5e-05	5e-05	0.002	0.0027	0.001	0.001	0.025	0.025	0.0025
五月	120.403	31.1764	江苏	江苏－浙江	太湖B27#胥湖	Ⅲ	Ⅳ	不达标	8.42	3.02	7.5	1.45	0.09	0.038	0.0028	0.005	0.463	0.00015	0.0006	2.5e-05	5e-05	0.002	0.0013	0.001	0.001	0.025	0.025	0.0025
五月	120.345	30.9631	江苏	江苏－浙江	太湖汤溇	Ⅲ	Ⅴ	不达标	8.81	3.35	7.5	2.2	0.04	0.066	0.0029	0.005	0.532	0.00015	0.0005	2.5e-05	5e-05	0.002	0.0007	0.001	0.001	0.025	0.025	0.0025
五月	120.923	31.0942	江苏	江苏－上海	淀山湖淀南	Ⅲ	劣于Ⅴ	不达标	8.29	3.68	7.5	2.68	0.04	0.058	0.0037	0.005	0.593	0.00015	0.0006	2.5e-05	5e-05	0.002	0.00025	0.001	0.001	0.025	0.025	0.0025
五月	120.952	31.1339	江苏	江苏－上海	淀山湖淀北	Ⅲ	Ⅴ	不达标	8.07	3.83	7.5	2.13	0.04	0.072	0.0042	0.01	0.58	0.00015	0.0009	2.5e-05	5e-05	0.002	0.0006	0.001	0.001	0.025	0.025	0.0025
五月	120.961	31.12	江苏	江苏－上海	淀山湖淀中	Ⅲ	劣于Ⅴ	不达标	6.27	3.89	7.5	2.32	0.59	0.08	0.0088	0.02	0.596	0.00015	0.0009	2.5e-05	5e-05	0.002	0.0007	0.001	0.001	0.025	0.025	0.0025
五月	120.902	31.0828	江苏	江苏－上海	元荡元荡	Ⅲ	Ⅴ	不达标	9.5	4.15	7.5	2.97	0.07	0.059	0.0027	0.005	0.438	0.00015	0.0006	2.5e-05	5e-05	0.002	0.00025	0.001	0.001	0.025	0.025	0.0025
五月	120.522	30.8413	江苏	江苏－浙江	大德塘思源大桥	Ⅲ	Ⅳ	不达标	3.34	5.73	16.6	4.15	0.44	0.127	0.0037	0.02	0.412	0.00015	0.0014	2.5e-05	5e-05	0.002	0.0018	0.001	0.001	0.15	0.113	0.0025
五月	120.897	31.0206	江苏	江苏－上海	太浦河金泽（金泽水文站）	Ⅲ	Ⅲ	达标	5.81	3.59	7.5	2.16	0.33	0.08	0.0036	0.01	0.575	0.00015	0.0011	2.5e-05	5e-05	0.002	0.0018	0.001	0.001	0.025	0.025	0.0025
五月	120.711	30.8828	江苏	江苏－浙江	江南运河(苏州塘）北虹大桥	Ⅲ	Ⅳ	不达标	3.03	5.85	19.5	4.21	1.22	0.107	0.0036	0.01	0.456	0.00015	0.0013	2.5e-05	0.0001	0.002	0.0024	0.001	0.002	0.11	0.096	0.0025
五月	120.705	30.9229	江苏	江苏－浙江	双林港(乌桥港、斜路港)双林桥[水质]	Ⅲ	Ⅳ	不达标	4.29	4.92	18.4	3.09	0.49	0.114	0.0032	0.01	0.414	0.00015	0.001	2.5e-05	5e-05	0.002	0.0015	0.001	0.001	0.07	0.066	0.0025
五月	120.665	30.88	江苏	江苏－浙江	麻溪(后市河)(清溪河)太平桥	Ⅲ	劣于Ⅴ	不达标	0.83	7.6	22.2	5.67	0.75	0.21	0.0054	0.02	0.397	0.00015	0.0016	2.5e-05	5e-05	0.002	0.0025	0.001	0.001	0.5	0.167	0.0025
五月	121.044	31.275	江苏	江苏－上海	吴淞江石浦大桥	Ⅲ	Ⅳ	不达标	5.09	4.76	17.6	5.58	0.91	0.23	0.0099	0.02	0.489	0.00015	0.0017	2.5e-05	5e-05	0.002	0.003	0.001	0.001	0.025	0.025	0.0025
五月	120.989	31.205	江苏	江苏－上海	千灯浦千灯浦闸(千灯浦桥)	Ⅲ	Ⅳ	不达标	4.03	4.8	17.1	4.49	1.06	0.174	0.0118	0.02	0.616	0.00015	0.0018	2.5e-05	5e-05	0.002	0.0022	0.001	0.001	0.025	0.025	0.0025
五月	120.842	31.1221	江苏	江苏－上海	急水港周庄大桥	Ⅲ	Ⅳ	不达标	5.95	4.3	16.8	5.5	0.82	0.131	0.0085	0.04	0.585	0.00015	0.0014	2.5e-05	5e-05	0.002	0.003	0.001	0.001	0.025	0.025	0.0025
五月	121.128	31.4203	江苏	江苏－上海	盐铁塘新星桥（新星镇桥）	Ⅲ	Ⅴ	不达标	2.15	4.62	16.3	3.22	1.37	0.254	0.0061	0.02	0.601	0.00015	0.0022	2.5e-05	5e-05	0.002	0.0026	0.001	0.001	0.025	0.054	0.0025
五月	121.168	31.4569	江苏	江苏－上海	浏河太和大桥	Ⅲ	劣于Ⅴ	不达标	0.78	5.14	17.9	3.58	1.17	0.218	0.0044	0.02	0.713	0.00015	0.0015	2.5e-05	5e-05	0.002	0.0016	0.001	0.003	0.025	0.066	0.0025
五月	120.927	31.1414	江苏	江苏－上海	大、小朱厍港珠砂港大桥（珠砂港桥）	Ⅲ	Ⅲ	达标	6.26	3.54	15.2	2.66	0.21	0.115	0.0033	0.005	0.514	0.00015	0.0013	2.5e-05	5e-05	0.002	0.001	0.001	0.001	0.025	0.025	0.0025
五月	117.208	34.0748	江苏	江苏－安徽	奎河苏皖省界（奎河）	Ⅳ	劣Ⅴ	不达标	6.075	5.4	22.05	1.05	3.33	0.348	0.003	/	0.55	/	/	/	/	/	/	/	/	/	/	/
五月	117.202	34.0702	江苏	江苏－安徽	灌沟河苏皖省界（灌沟河）	Ⅳ	劣Ⅴ	不达标	4.75	5.48	20.5	/	1.035	0.426	0.004	/	0.4	/	/	/	/	/	/	/	/	/	/	/
五月	117.233	34.0706	江苏	江苏－安徽	琅溪河铜山赵庄桥	Ⅳ	Ⅴ	不达标	6.205	7.8	28.85	2.6	0.91	0.328	0.0035	/	0.75	/	0.009	/	/	/	/	/	/	/	/	/
五月	117.273	34.0821	江苏	江苏－安徽	阎河铜山官庄闸	Ⅳ	Ⅴ	不达标	5.395	7.88	34.15	2.45	0.29	0.218	0.0025	/	0.75	/	0.008	/	/	/	/	/	/	/	/	/
五月	117.006	34.7593	江苏	江苏－山东	沿河（丰沛运河）沛县李集	Ⅲ	Ⅳ	不达标	9.235	5.28	20.8	/	0.185	0.096	/	/	0.75	/	0.0025	/	/	/	/	/	/	/	/	/
五月	116.844	34.9413	江苏	江苏－山东	大沙河微山县后程子庙	Ⅲ	Ⅲ	达标	8.79	4.24	20	/	0.075	0.06	/	/	0.85	/	/	/	/	/	/	/	/	/	/	/
五月	116.716	34.9333	江苏	江苏－山东	复新河复新河闸上	Ⅲ	Ⅲ	达标	7.025	4.4	20	/	0.03	0.06	/	/	0.85	/	/	/	/	/	/	/	/	/	/	/
五月	119.946	31.1086	浙江	浙江－江苏	太湖J21#夹浦	Ⅲ	Ⅴ	不达标	9.63	4.42	15.4	2.17	0.05	0.133	0.0035	0.005	0.519	0.00015	0.0016	2.5e-05	5e-05	0.002	0.0023	0.001	0.001	0.025	0.025	0.0025
五月	120.002	31.0399	浙江	浙江－江苏	太湖J22#新塘	Ⅲ	劣于Ⅴ	不达标	8.65	3.59	7.5	1.81	0.08	0.089	0.0037	0.01	0.494	0.00015	0.0015	2.5e-05	5e-05	0.002	0.0028	0.001	0.001	0.025	0.025	0.0025
五月	120.108	30.9625	浙江	浙江－江苏	太湖J23#小梅口	Ⅲ	劣于Ⅴ	不达标	8.03	3.91	7.5	3.28	0.05	0.09	0.0036	0.01	0.397	0.00015	0.0015	2.5e-05	5e-05	0.002	0.0032	0.001	0.001	0.025	0.025	0.0025
五月	120.424	30.8857	浙江	浙江－江苏	頔塘南浔（頔塘苏浙交界处）	Ⅲ	Ⅳ	不达标	4.67	4.6	15.8	3.02	0.42	0.159	0.0037	0.04	0.57	0.00015	0.0014	2.5e-05	5e-05	0.002	0.0025	0.001	0.001	0.025	0.025	0.0025
五月	120.972	30.9808	浙江	浙江－上海	俞汇塘俞汇北大桥	Ⅲ	Ⅲ	达标	5.55	4.76	15.8	2.78	0.26	0.075	0.0036	0.01	0.534	0.00015	0.001	2.5e-05	5e-05	0.002	0.0012	0.001	0.001	0.025	0.064	0.0025
五月	120.344	30.8855	浙江	浙江－江苏	南横塘长村桥	Ⅲ	Ⅳ	不达标	5.58	4.21	7.5	4.08	0.53	0.138	0.0024	0.005	0.667	0.00015	0.0015	2.5e-05	5e-05	0.002	0.0017	0.001	0.001	0.025	0.025	0.0025
五月	120.486	30.7633	浙江	浙江－江苏	澜溪塘（大水桥港）太师桥	Ⅲ	Ⅳ	不达标	3.71	5.63	16.6	2.84	0.12	0.19	0.0088	0.03	0.402	0.00015	0.0018	2.5e-05	5e-05	0.002	0.0052	0.001	0.001	0.025	0.025	0.0025
五月	120.589	30.8389	浙江	浙江－江苏	新塍塘北支圣塘桥	Ⅲ	Ⅳ	不达标	4.39	4.62	15.2	2.75	0.15	0.113	0.0031	0.005	0.412	0.00015	0.0011	2.5e-05	5e-05	0.002	0.0019	0.001	0.001	0.025	0.025	0.0025
五月	120.562	30.8133	浙江	浙江－江苏	新塍塘西支洛东大桥	Ⅲ	Ⅲ	达标	5.58	5.26	17.2	3.68	0.09	0.076	0.0029	0.005	0.39	0.00015	0.0011	2.5e-05	5e-05	0.002	0.0017	0.001	0.001	0.025	0.025	0.0025
五月	121.011	30.9564	浙江	浙江－上海	大蒸塘横港大桥	Ⅲ	Ⅳ	不达标	4.19	5.71	17.1	3.15	0.4	0.099	0.0039	0.02	0.473	0.00015	0.0012	2.5e-05	5e-05	0.002	0.0019	0.001	0.001	0.025	0.088	0.0025
五月	120.831	31.0017	浙江	浙江－江苏	芦墟塘陶庄枢纽	Ⅲ	Ⅲ	达标	5.68	4.02	7.5	3.12	0.5	0.061	0.0044	0.01	0.514	0.00015	0.0011	2.5e-05	5e-05	0.002	0.0019	0.001	0.001	0.025	0.025	0.0025
五月	120.755	30.9786	浙江	浙江－江苏	斜路港(大坝水路）章湾圩公路桥（章湾圩公路大桥）	Ⅲ	Ⅳ	不达标	5.41	5.22	19.2	4.15	0.98	0.09	0.0082	0.01	0.412	0.00015	0.0012	2.5e-05	5e-05	0.002	0.0018	0.001	0.003	0.025	0.078	0.0025
五月	120.972	30.84	浙江	浙江－上海	嘉善塘东海桥	Ⅲ	Ⅴ	不达标	2.04	5.24	18.2	4.83	1.45	0.254	0.0044	0.02	0.494	0.00015	0.0015	2.5e-05	5e-05	0.002	0.0018	0.001	0.001	0.025	0.025	0.0025
五月	121.017	30.8842	浙江	浙江－上海	枫泾塘（七仙泾-北石港-茹塘）枫南大桥	Ⅲ	Ⅳ	不达标	3.07	5.46	19	5.44	1.07	0.223	0.0053	0.02	0.489	0.00015	0.0015	2.5e-05	5e-05	0.002	0.005	0.001	0.001	0.025	0.025	0.0025
五月	121.099	30.8194	浙江	浙江－上海	上海塘蒋古渡（青阳汇）	Ⅲ	Ⅳ	不达标	3.87	4.47	15.8	2.82	0.52	0.211	0.0048	0.01	0.458	0.00015	0.0014	2.5e-05	5e-05	0.002	0.0028	0.001	0.001	0.025	0.025	0.0025
五月	121.258	30.7072	浙江	浙江－上海	黄姑塘金丝娘桥	Ⅲ	劣于Ⅴ	不达标	1.94	5.71	17.9	3.51	1.39	0.292	0.004	0.02	0.733	0.00015	0.0022	2.5e-05	5e-05	0.002	0.0023	0.001	0.001	0.025	0.025	0.0025
五月	121.131	30.7878	浙江	浙江－上海	广陈塘(六里塘)六里塘桥	Ⅲ	Ⅳ	不达标	4.19	4.31	7.5	2.68	0.33	0.153	0.0041	0.02	0.494	0.00015	0.0016	2.5e-05	5e-05	0.002	0.0024	0.001	0.001	0.025	0.025	0.0025
五月	121.185	30.7864	浙江	浙江－上海	惠高泾新风路桥	Ⅲ	Ⅳ	不达标	4.22	5.36	17.6	3.7	0.41	0.197	0.0062	0.02	0.616	0.00015	0.0019	2.5e-05	5e-05	0.002	0.0032	0.001	0.001	0.025	0.025	0.0025
五月	118.919	27.6197	浙江	浙江－福建	松溪马蹄岙水库坝头	Ⅲ	Ⅱ	达标	8.69	1.67	7.5	1.32	0.07	0.037	0.0016	0.005	0.112	0.00015	0.0004	2.5e-05	5e-05	0.002	0.0019	0.001	0.001	0.025	0.025	0.0025
五月	118.994	27.5	浙江	浙江－福建	安溪庆元政和交界处	Ⅲ	Ⅱ	达标	8.51	1.8	7.5	1.13	0.04	0.033	0.0007	0.005	0.066	0.00015	0.0001	2.5e-05	5e-05	0.002	0.0007	0.001	0.001	0.025	0.025	0.0025
五月	118.903	27.6474	浙江	浙江－福建	竹口溪新窑	Ⅲ	Ⅱ	达标	9.06	2.42	7.5	0.93	0.06	0.027	0.0008	0.005	0.173	0.00015	0.0004	2.5e-05	5e-05	0.002	0.0012	0.001	0.001	0.025	0.025	0.0025
五月	120.111	27.3622	浙江	浙江－福建	沙埕港（水北溪）【汇甲溪（水北溪）】南溪水库入库口	Ⅲ	Ⅱ	达标	10.24	2.28	7.5	2.88	0.05	0.029	0.0008	0.005	0.112	0.00015	0.0001	2.5e-05	5e-05	0.002	0.0008	0.001	0.001	0.025	0.025	0.0025
五月	120.369	27.3439	浙江	浙江－福建	照兰溪（甘宋溪、南宋溪、甘歧水库、友谊溪水尾溪）甘歧水库	Ⅲ	Ⅴ	不达标	10.16	2.81	7.5	2.57	0.39	0.047	0.0017	0.005	0.183	0.00015	0.0008	2.5e-05	5e-05	0.002	0.00025	0.001	0.001	0.025	0.025	0.0025
五月	119.765	27.3097	浙江	浙江－福建	交溪(东溪)柘泰大桥东溪交汇口上游断面	Ⅲ	Ⅱ	达标	7.62	1.59	7.5	1.11	0.03	0.041	0.001	0.03	0.178	0.00015	0.0001	2.5e-05	0.0002	0.002	0.0006	0.001	0.001	0.025	0.025	0.0025
五月	119.766	27.3079	浙江	浙江－福建	交溪(东溪)柘泰大桥东溪交汇口下游断面	Ⅲ	Ⅱ	达标	8.64	1.57	7.5	1.14	0.04	0.08	0.0008	0.005	0.097	0.00015	0.0003	2.5e-05	5e-05	0.002	0.0009	0.001	0.001	0.025	0.025	0.0025
五月	119.695	27.5269	浙江	浙江－福建	寿泰溪S52寿泰溪大桥	Ⅲ	Ⅱ	达标	9.06	1.37	7.5	1.23	0.04	0.029	0.0006	0.005	0.092	0.00015	0.0001	2.5e-05	5e-05	0.002	0.0007	0.001	0.001	0.025	0.025	0.0025
五月	119.766	27.3093	浙江	浙江－福建	寿泰溪柘泰大桥寿泰溪断面	Ⅲ	Ⅱ	达标	8.77	1.54	7.5	1.08	0.05	0.081	0.0006	0.005	0.112	0.00015	0.0002	2.5e-05	5e-05	0.002	0.0008	0.001	0.001	0.025	0.025	0.0025
五月	120.463	30.8008	浙江	浙江－江苏	长三港文桥（升罗桥）	Ⅲ	劣于Ⅴ	不达标	1.54	5.38	17.4	3.64	0.97	0.153	0.0018	0.005	0.407	0.00015	0.0015	2.5e-05	5e-05	0.002	0.0006	0.001	0.001	0.025	0.025	0.0025
五月	120.512	30.7464	浙江	浙江－江苏	上塔庙港乌桥	Ⅲ	Ⅴ	不达标	3.55	5.58	16.7	6.53	0.74	0.192	0.0034	0.005	0.43	0.00015	0.0016	2.5e-05	5e-05	0.002	0.0019	0.001	0.001	0.025	0.025	0.0025
五月	120.906	31.0173	浙江	浙江－上海	坟头港大舜枢纽	Ⅲ	Ⅲ	达标	5.2	4.21	16	2.52	0.38	0.057	0.0039	0.01	0.458	0.00015	0.0011	2.5e-05	5e-05	0.002	0.0019	0.001	0.003	0.025	0.025	0.0025
五月	120.952	31.017	浙江	浙江－上海	丁栅港丁栅闸（丁栅枢纽）	Ⅲ	Ⅲ	达标	5.33	3.95	7.5	2	0.5	0.079	0.0033	0.005	0.575	0.00015	0.0011	2.5e-05	5e-05	0.002	0.0011	0.001	0.001	0.025	0.025	0.0025
五月	120.99	30.915	浙江	浙江－上海	清凉港清凉大桥	Ⅲ	Ⅳ	不达标	4.37	4.95	18.4	3.36	0.51	0.143	0.0056	0.02	0.47	0.00015	0.0013	2.5e-05	5e-05	0.002	0.0034	0.001	0.001	0.025	0.05	0.0025
五月	121.02	30.9469	浙江	浙江－上海	范塘－和尚泾朱枫公路和尚泾桥	Ⅲ	Ⅳ	不达标	4.96	5.25	19.2	2.72	0.41	0.101	0.0036	0.01	0.499	0.00015	0.0012	2.5e-05	5e-05	0.002	0.0016	0.001	0.001	0.025	0.077	0.0025
五月	116.733	30.0455	安徽	安徽－江西	长江马垱	Ⅲ	Ⅱ	达标	8.2	1.9	/	1.2	0.188	0.1	0.005	0.025	0.17	0.0002	0.003	2e-05	5e-05	0.002	0.005	0.0002	0.0015	0.005	0.0015	0.002
五月	118.499	31.7761	安徽	安徽－江苏	长江马鞍山	Ⅲ	Ⅲ	达标	7.8	1.8	/	0.9	0.108	0.12	0.005	0.025	0.21	0.0002	0.0013	2e-05	5e-05	0.002	0.005	0.0002	0.0015	0.005	0.0015	0.002
五月	118.502	31.8539	安徽	安徽－江苏	长江骚狗山	Ⅲ	Ⅲ	达标	7.8	1.8	/	0.8	0.112	0.12	0.005	0.025	0.21	0.0002	0.0013	2e-05	5e-05	0.002	0.005	0.0002	0.0015	0.005	0.0015	0.002
五月	118.79	31.2303	安徽	安徽－江苏	水阳江水阳镇	Ⅲ	Ⅱ	达标	7.3	2	23	1.2	0.26	0.07	0.005	0.025	0.22	0.0002	0.00015	2e-05	5e-05	0.002	0.005	0.0002	0.0015	0.03	0.0015	0.002
五月	118.657	31.3081	安徽	安徽－江苏	水阳江乌溪镇	Ⅲ	Ⅲ	达标	7	2.1	14	0.5	0.05	0.08	0.005	0.025	0.42	0.0002	0.00015	8e-05	5e-05	0.002	0.005	0.0002	0.0015	/	/	/
五月	118.409	32.0869	安徽	安徽－江苏	滁河312国道桥	Ⅳ	Ⅴ	不达标	4.7	6.1	32	2.1	1.65	0.15	0.005	0.025	0.27	0.0002	0.00015	2e-05	5e-05	0.002	0.005	0.0002	0.0015	0.03	0.0015	0.002
五月	118.598	32.2028	安徽	安徽－江苏	滁河104国道桥	Ⅳ	劣Ⅴ	不达标	7	6.2	/	4.9	2.086	0.4	0.005	0.025	0.37	0.0002	0.0019	2e-05	5e-05	0.002	0.005	0.0002	0.0015	0.03	0.0015	0.002
[truncated: 3,338 more rows]

## Sheet: F1与F2
						Ⅱ			6	4	15	3	0.5	0.1	1	1	1	0.01	0.05	5e-05	0.005	0.05	0.01	0.05	0.002	0.05	0.2	0.1
						Ⅲ			5	6	20	4	1	0.2	1	1	1	0.01	0.05	0.0001	0.005	0.05	0.05	0.2	0.005	0.05	0.2	0.2
						Ⅳ			3	10	30	6	1.5	0.3	1	2	1.5	0.02	0.1	0.001	0.005	0.05	0.05	0.2	0.01	0.5	0.3	0.5
						Ⅴ			2	15	40	10	2	0.4	1	2	1.5	0.02	0.1	0.001	0.01	0.1	0.1	0.2	0.1	1	0.3	1
月份	经度	纬度	隶属省份	省界	断面	目标	类别	是否达标	溶解氧	高锰酸盐指数	化学需氧量	五日生化需氧量	氨氮	总磷	铜	锌	氟化物	硒	砷	汞	镉	铬（六价）	铅	氰化物	挥发酚	石油类	阴离子表面活性	硫化物	溶解氧	高锰酸盐指数	化学需氧量	五日生化需氧量	氨氮	总磷	铜	锌	氟化物	硒	砷	汞	镉	铬（六价）	铅	氰化物	挥发酚	石油类	阴离子表面活性	硫化物
一月	117.742	40.0136	河北	河北-天津	黎河黎河桥	Ⅱ	Ⅱ	不达标	14.7	2	5	1	0.391	0.08	0.005	0.025	0.22	0.0005	0.0009	2e-05	5e-05	0.015	0.005	0.0002	0.0015	/	0.0015	0.002	8.7	2	10	2	0.109	0.02	0.995	0.975	0.78	0.0095	0.0491	3e-05	0.00495	0.035	0.005	0.0498	0.0005	#VALUE!	0.1985	0.098
一月	117.644	40.0858	河北	河北-天津	淋河淋河桥	Ⅱ	Ⅴ	不达标	13.7	1.8	5	1	0.624	0.12	0.005	0.025	0.78	0.0004	0.001	2e-05	5e-05	0.08	0.005	0.0002	0.0015	/	0.0015	0.002	7.7	2.2	10	2	-0.124	-0.02	0.995	0.975	0.22	0.0096	0.049	3e-05	0.00495	-0.03	0.005	0.0498	0.0005	#VALUE!	0.1985	0.098
一月	116.138	40.6857	河北	河北-北京	白河下堡（后城）	Ⅱ	Ⅲ	不达标	13.2	1.2	5	1	0.6	0.11	0.00094	0.00103	0.51	0.0002	0.0004	2e-05	5e-05	0.006	0.005	0.003	0.0015	/	0.0015	0.002	7.2	2.8	10	2	-0.1	-0.01	0.99906	0.99897	0.49	0.0098	0.0496	3e-05	0.00495	0.044	0.005	0.047	0.0005	#VALUE!	0.1985	0.098
一月	116.41	40.7697	河北	河北-北京	黑河四道甸	Ⅱ	Ⅱ	达标	12.9	1.6	5	1	0.01	0.05	0.00098	0.00268	0.55	0.0002	0.0003	2e-05	5e-05	0.005	0.0001	0.002	0.0015	/	0.0015	0.002	6.9	2.4	10	2	0.49	0.05	0.99902	0.99732	0.45	0.0098	0.0497	3e-05	0.00495	0.045	0.0099	0.048	0.0005	#VALUE!	0.1985	0.098
一月	116.605	40.9858	河北	河北-北京	汤河大草坪	Ⅱ	Ⅳ	不达标	13.2	1.1	5	1	0.01	0.03	0.00062	0.025	1.44	0.0002	0.00015	2e-05	5e-05	0.005	0.005	0.002	0.0015	/	0.0015	0.002	7.2	2.9	10	2	0.49	0.07	0.99938	0.975	-0.44	0.0098	0.04985	3e-05	0.00495	0.045	0.005	0.048	0.0005	#VALUE!	0.1985	0.098
一月	117.166	40.7078	河北	河北-北京	潮河古北口	Ⅱ	Ⅰ	达标	15.7	1.5	5	1	0.02	0.01	0.00133	0.00132	0.45	0.0002	0.00015	2e-05	5e-05	0.002	0.005	0.003	0.0015	/	0.0015	0.002	9.7	2.5	10	2	0.48	0.09	0.99867	0.99868	0.55	0.0098	0.04985	3e-05	0.00495	0.048	0.005	0.047	0.0005	#VALUE!	0.1985	0.098
一月	116.87	38.7033	河北	河北-天津	南运河九宣闸	Ⅱ			/	/	/	/	/	/	/	/	/	/	/	/	/	/	/	/	/	/	/	/	#VALUE!	#VALUE!	#VALUE!	#VALUE!	#VALUE!	#VALUE!	#VALUE!	#VALUE!	#VALUE!	#VALUE!	#VALUE!	#VALUE!	#VALUE!	#VALUE!	#VALUE!	#VALUE!	#VALUE!	#VALUE!	#VALUE!	#VALUE!
一月	121.648	45.8044	内蒙古	内蒙古-吉林	那金河永安	Ⅱ			/	/	/	/	/	/	/	/	/	/	/	/	/	/	/	/	/	/	/	/	#VALUE!	#VALUE!	#VALUE!	#VALUE!	#VALUE!	#VALUE!	#VALUE!	#VALUE!	#VALUE!	#VALUE!	#VALUE!	#VALUE!	#VALUE!	#VALUE!	#VALUE!	#VALUE!	#VALUE!	#VALUE!	#VALUE!	#VALUE!
一月	121.781	45.7547	内蒙古	内蒙古-吉林	那金河煤窑	Ⅱ			/	/	/	/	/	/	/	/	/	/	/	/	/	/	/	/	/	/	/	/	#VALUE!	#VALUE!	#VALUE!	#VALUE!	#VALUE!	#VALUE!	#VALUE!	#VALUE!	#VALUE!	#VALUE!	#VALUE!	#VALUE!	#VALUE!	#VALUE!	#VALUE!	#VALUE!	#VALUE!	#VALUE!	#VALUE!	#VALUE!
一月	121.916	42.6573	内蒙古	内蒙古-辽宁	新开河石门子	Ⅱ			/	/	/	/	/	/	/	/	/	/	/	/	/	/	/	/	/	/	/	/	#VALUE!	#VALUE!	#VALUE!	#VALUE!	#VALUE!	#VALUE!	#VALUE!	#VALUE!	#VALUE!	#VALUE!	#VALUE!	#VALUE!	#VALUE!	#VALUE!	#VALUE!	#VALUE!	#VALUE!	#VALUE!	#VALUE!	#VALUE!
一月	125.276	42.1576	辽宁	辽宁-吉林	辉发河龙头堡	Ⅱ	Ⅱ	达标	11.41	2.3	8.73	0.9	0.407	0.09	0.007	0.0515	0.119	0.0002	0.0007	2e-05	0.0007	0.002	0.005	0.0002	0.0015	0.01	0.0015	0.002	5.41	1.7	6.27	2.1	0.093	0.01	0.993	0.9485	0.881	0.0098	0.0493	3e-05	0.0043	0.048	0.005	0.0498	0.0005	0.04	0.1985	0.098
一月	116.331	37.5722	山东	山东-河北	南运河第三店	Ⅱ	劣Ⅴ	不达标	16.6	5.8	43.8	5.6	0.247	0.09	0.005	0.062	0.96	0.003	0.0025	2e-05	5e-05	0.002	0.005	0.002	0.0015	/	0.095	0.016	10.6	-1.8	-28.8	-2.6	0.253	0.01	0.995	0.938	0.04	0.007	0.0475	3e-05	0.00495	0.048	0.005	0.048	0.0005	#VALUE!	0.105	0.084
一月	113.32	29.6661	湖北	湖北－湖南	长江螺山	Ⅱ	Ⅱ	达标	10.4	2.6	/	1.6	0.064	0.1	0.005	0.025	0.19	0.0002	0.005	2e-05	5e-05	0.002	0.005	0.0002	0.0015	0.005	0.0015	0.002	4.4	1.4	#VALUE!	1.4	0.436	0	0.995	0.975	0.81	0.0098	0.045	3e-05	0.00495	0.048	0.005	0.0498	0.0005	0.045	0.1985	0.098
一月	116.107	29.8235	湖北	湖北－安徽	长江刘佐	Ⅱ	Ⅲ	不达标	10.1	1.8	/	1.9	0.184	0.14	0.005	0.025	0.23	0.0002	0.0041	2e-05	5e-05	0.002	0.005	0.0002	0.0015	0.02	0.0015	0.002	4.1	2.2	#VALUE!	1.1	0.316	-0.04	0.995	0.975	0.77	0.0098	0.0459	3e-05	0.00495	0.048	0.005	0.0498	0.0005	0.03	0.1985	0.098
一月	108.478	30.5196	湖北	湖北－重庆	磨刀溪大滩口	Ⅱ	Ⅱ	达标	10.4	3	5	0.9	0.103	0.03	0.005	0.025	0.06	0.0002	0.0008	2e-05	5e-05	0.002	0.005	0.0002	0.0015	0.005	0.0015	0.002	4.4	1	10	2.1	0.397	0.07	0.995	0.975	0.94	0.0098	0.0492	3e-05	0.00495	0.048	0.005	0.0498	0.0005	0.045	0.1985	0.098
一月	109	30.6167	湖北	湖北－重庆	长滩河梅子水	Ⅱ	Ⅱ	达标	10.3	2.5	5	0.9	0.326	0.03	0.005	0.025	0.09	0.0002	0.0003	2e-05	5e-05	0.002	0.005	0.0002	0.0015	0.005	0.0015	0.002	4.3	1.5	10	2.1	0.174	0.07	0.995	0.975	0.91	0.0098	0.0497	3e-05	0.00495	0.048	0.005	0.0498	0.0005	0.045	0.1985	0.098
一月	108.919	29.6119	湖北	湖北－重庆	阿蓬江(唐岩河、濯河)朝阳寺	Ⅱ	Ⅱ	达标	11.8	0.9	/	0.25	0.0125	0.08	0.005	0.025	0.06	0.0002	0.001	2e-05	5e-05	0.002	0.005	0.0002	0.0015	0.005	0.0015	0.002	5.8	3.1	#VALUE!	2.75	0.4875	0.02	0.995	0.975	0.94	0.0098	0.049	3e-05	0.00495	0.048	0.005	0.0498	0.0005	0.045	0.1985	0.098
一月	108.501	29.7336	湖北	湖北－重庆	郁江长顺	Ⅱ	Ⅱ	达标	11.6	1.1	/	0.25	0.0125	0.03	0.005	0.025	0.09	0.0002	0.00015	2e-05	5e-05	0.002	0.005	0.0002	0.0015	0.005	0.0015	0.002	5.6	2.9	#VALUE!	2.75	0.4875	0.07	0.995	0.975	0.91	0.0098	0.04985	3e-05	0.00495	0.048	0.005	0.0498	0.0005	0.045	0.1985	0.098
一月	109.207	29.1992	湖北	湖北－重庆	酉水卯洞	Ⅱ	Ⅱ	达标	11.6	1.4	/	0.25	0.3	0.07	0.005	0.025	0.04	0.0004	0.0008	2e-05	5e-05	0.002	0.005	0.0002	0.0015	0.01	0.0015	0.002	5.6	2.6	#VALUE!	2.75	0.2	0.03	0.995	0.975	0.96	0.0096	0.0492	3e-05	0.00495	0.048	0.005	0.0498	0.0005	0.04	0.1985	0.098
一月	110.383	29.6339	湖北	湖北－湖南	溇水淋溪河	Ⅱ	Ⅰ	达标	10.6	0.7	/	1.6	0.069	0.01	0.005	0.025	0.21	0.0002	0.00015	2e-05	5e-05	0.002	0.005	0.0002	0.0015	0.005	0.0015	0.027	4.6	3.3	#VALUE!	1.4	0.431	0.09	0.995	0.975	0.79	0.0098	0.04985	3e-05	0.00495	0.048	0.005	0.0498	0.0005	0.045	0.1985	0.073
一月	111.522	32.6481	湖北	湖北－河南	丹江口水库凉水河	Ⅱ	Ⅱ	达标	8.9	1.8	/	1.3	0.07	0.02	0.005	0.025	0.2	0.0002	0.00015	2e-05	5e-05	0.002	0.005	0.0002	0.0015	0.02	0.0015	0.002	2.9	2.2	#VALUE!	1.7	0.43	0.08	0.995	0.975	0.8	0.0098	0.04985	3e-05	0.00495	0.048	0.005	0.0498	0.0005	0.03	0.1985	0.098
一月	109.985	26.1945	湖南	湖南-广西	平等河布龙	Ⅱ	Ⅱ	达标	7.1	0.9	4	0.8	0.046	0.02	0.005	0.025	0.025	0.0002	0.0003	2e-05	5e-05	0.002	0.005	0.0002	0.0015	0.01	0.0015	0.002	1.1	3.1	11	2.2	0.454	0.08	0.995	0.975	0.975	0.0098	0.0497	3e-05	0.00495	0.048	0.005	0.0498	0.0005	0.04	0.1985	0.098
一月	107.112	28.8912	重庆	重庆－贵州	藻渡河界牌	Ⅱ			/	/	/	/	/	/	/	/	/	/	/	/	/	/	/	/	/	/	/	/	#VALUE!	#VALUE!	#VALUE!	#VALUE!	#VALUE!	#VALUE!	#VALUE!	#VALUE!	#VALUE!	#VALUE!	#VALUE!	#VALUE!	#VALUE!	#VALUE!	#VALUE!	#VALUE!	#VALUE!	#VALUE!	#VALUE!	#VALUE!
一月	108.531	30.4478	重庆	重庆－湖北	磨刀溪建南镇	Ⅱ	Ⅱ	达标	10.4	2.1	5	1	0.182	0.03	0.005	0.025	0.06	0.0002	0.0005	2e-05	5e-05	0.002	0.005	0.0002	0.0015	0.005	0.0015	0.002	4.4	1.9	10	2	0.318	0.07	0.995	0.975	0.94	0.0098	0.0495	3e-05	0.00495	0.048	0.005	0.0498	0.0005	0.045	0.1985	0.098
一月	108.487	31.7759	重庆	重庆－四川	州河鸡唱	Ⅱ	Ⅱ	达标	10.2	1.1	5	0.9	0.169	0.005	0.005	0.025	0.08	0.0002	0.0002	2e-05	5e-05	0.002	0.005	0.0002	0.0015	0.005	0.0015	0.002	4.2	2.9	10	2.1	0.331	0.095	0.995	0.975	0.92	0.0098	0.0498	3e-05	0.00495	0.048	0.005	0.0498	0.0005	0.045	0.1985	0.098
一月	108.629	28.6518	重庆	重庆－贵州	甘龙河小河	Ⅱ	Ⅱ	达标	9.7	1.3	/	0.6	0.229	0.05	0.005	0.025	0.15	0.0003	0.0004	2e-05	5e-05	0.002	0.005	0.0002	0.0015	/	/	/	3.7	2.7	#VALUE!	2.4	0.271	0.05	0.995	0.975	0.85	0.0097	0.0496	3e-05	0.00495	0.048	0.005	0.0498	0.0005	#VALUE!	#VALUE!	#VALUE!
一月	108.406	32.072	重庆	重庆－四川	任河钟停	Ⅱ	Ⅰ	达标	10.9	1.7	/	0.25	0.117	0.02	0.005	0.025	0.1	0.0002	0.0006	2e-05	5e-05	0.01	0.005	0.0002	0.0015	0.005	0.0015	0.008	4.9	2.3	#VALUE!	2.75	0.383	0.08	0.995	0.975	0.9	0.0098	0.0494	3e-05	0.00495	0.04	0.005	0.0498	0.0005	0.045	0.1985	0.092
一月	99.305	28.2378	四川	四川－云南	长江(金沙江)奔子栏	Ⅱ	Ⅱ	达标	9.3	1	5	0.6	0.106	0.03	0.005	0.025	0.14	0.0002	0.0026	2e-05	5e-05	0.002	0.01	0.0002	0.0015	0.005	0.0015	0.002	3.3	3	10	2.4	0.394	0.07	0.995	0.975	0.86	0.0098	0.0474	3e-05	0.00495	0.048	0	0.0498	0.0005	0.045	0.1985	0.098
一月	99.722	28.695	四川	四川－云南	许曲上游（洞松）	Ⅱ			/	/	/	/	/	/	/	/	/	/	/	/	/	/	/	/	/	/	/	/	#VALUE!	#VALUE!	#VALUE!	#VALUE!	#VALUE!	#VALUE!	#VALUE!	#VALUE!	#VALUE!	#VALUE!	#VALUE!	#VALUE!	#VALUE!	#VALUE!	#VALUE!	#VALUE!	#VALUE!	#VALUE!	#VALUE!	#VALUE!
一月	100.982	32.2648	四川	四川－青海	绰斯甲河壤塘	Ⅱ	Ⅱ	达标	10.5	0.9	5	0.25	/	0.01	0.005	0.025	0.07	0.0002	0.00015	2e-05	5e-05	0.011	0.005	0.0002	0.0015	0.005	0.0015	0.002	4.5	3.1	10	2.75	#VALUE!	0.09	0.995	0.975	0.93	0.0098	0.04985	3e-05	0.00495	0.039	0.005	0.0498	0.0005	0.045	0.1985	0.098
一月	104.671	32.9444	四川	四川－甘肃	白水江文县（鹄衣坝）	Ⅱ	Ⅱ	达标	11.2	0.8	5	0.25	0.192	0.07	0.005	0.025	0.12	0.0002	0.00015	2e-05	5e-05	0.004	0.005	0.0002	0.0015	0.005	0.0015	0.057	5.2	3.2	10	2.75	0.308	0.03	0.995	0.975	0.88	0.0098	0.04985	3e-05	0.00495	0.046	0.005	0.0498	0.0005	0.045	0.1985	0.043
一月	102.095	33.96	四川	四川－甘肃	黄河玛曲	Ⅱ			/	/	/	/	/	/	/	/	/	/	/	/	/	/	/	/	/	/	/	/	#VALUE!	#VALUE!	#VALUE!	#VALUE!	#VALUE!	#VALUE!	#VALUE!	#VALUE!	#VALUE!	#VALUE!	#VALUE!	#VALUE!	#VALUE!	#VALUE!	#VALUE!	#VALUE!	#VALUE!	#VALUE!	#VALUE!	#VALUE!
一月	102.269	33.9921	四川	四川－甘肃	黑河大水	Ⅱ			/	/	/	/	/	/	/	/	/	/	/	/	/	/	/	/	/	/	/	/	#VALUE!	#VALUE!	#VALUE!	#VALUE!	#VALUE!	#VALUE!	#VALUE!	#VALUE!	#VALUE!	#VALUE!	#VALUE!	#VALUE!	#VALUE!	#VALUE!	#VALUE!	#VALUE!	#VALUE!	#VALUE!	#VALUE!	#VALUE!
一月	103.616	27.0107	贵州	贵州－云南	牛栏江大沙店（江底）	Ⅱ	Ⅱ	达标	11	0.9	5	1.2	0.209	0.03	0.005	0.025	0.2	0.0002	0.0007	2e-05	0.002	0.002	0.005	0.0002	0.0015	0.005	0.0015	0.002	5	3.1	10	1.8	0.291	0.07	0.995	0.975	0.8	0.0098	0.0493	3e-05	0.003	0.048	0.005	0.0498	0.0005	0.045	0.1985	0.098
一月	104.004	27.4859	贵州	贵州－云南	横江(洛泽河)麻窝电站	Ⅱ	Ⅱ	达标	10.8	1	5	1.7	0.186	0.03	0.005	0.025	0.18	0.0002	0.0005	2e-05	0.002	0.002	0.01	0.0002	0.0015	0.005	0.0015	0.002	4.8	3	10	1.3	0.314	0.07	0.995	0.975	0.82	0.0098	0.0495	3e-05	0.003	0.048	0	0.0498	0.0005	0.045	0.1985	0.098
一月	106.779	28.7534	贵州	贵州－重庆	藻渡河藻渡	Ⅱ	Ⅰ	达标	9.7	1.1	5	1	0.035	0.02	0.005	0.025	0.24	0.0006	0.0005	2e-05	5e-05	0.002	0.005	0.0002	0.0015	0.005	0.0015	0.002	3.7	2.9	10	2	0.465	0.08	0.995	0.975	0.76	0.0094	0.0495	3e-05	0.00495	0.048	0.005	0.0498	0.0005	0.045	0.1985	0.098
一月	108.502	28.5814	贵州	贵州－重庆	乌江沿河	Ⅱ	Ⅲ	不达标	8.7	1.5	5	1	0.035	0.15	0.007	0.025	0.24	0.0002	0.0008	2e-05	5e-05	0.002	0.005	0.0002	0.0015	0.005	0.0015	0.002	2.7	2.5	10	2	0.465	-0.05	0.993	0.975	0.76	0.0098	0.0492	3e-05	0.00495	0.048	0.005	0.0498	0.0005	0.045	0.1985	0.098
一月	108.285	29.1446	贵州	贵州－重庆	乌江鹿角沱	Ⅱ	Ⅲ	不达标	8.4	1.1	5	1	0.029	0.13	0.005	0.025	0.24	0.0002	0.0008	2e-05	5e-05	0.002	0.005	0.0002	0.0015	0.005	0.0015	0.002	2.4	2.9	10	2	0.471	-0.03	0.995	0.975	0.76	0.0098	0.0492	3e-05	0.00495	0.048	0.005	0.0498	0.0005	0.045	0.1985	0.098
一月	107.864	29.2104	贵州	贵州－重庆	芙蓉江忠信	Ⅱ	Ⅰ	达标	10.5	1.1	5	0.8	0.046	0.01	0.005	0.025	0.18	0.0002	0.0002	2e-05	5e-05	0.002	0.005	0.0002	0.0015	0.005	0.0015	0.002	4.5	2.9	10	2.2	0.454	0.09	0.995	0.975	0.82	0.0098	0.0498	3e-05	0.00495	0.048	0.005	0.0498	0.0005	0.045	0.1985	0.098
一月	108.708	28.327	贵州	贵州－重庆	甘龙河甘龙镇	Ⅱ	Ⅱ	达标	9.9	0.9	5	1.1	0.338	0.04	0.005	0.025	0.15	0.0002	0.00015	2e-05	5e-05	0.002	0.005	0.0002	0.0015	0.005	0.0015	0.002	3.9	3.1	10	1.9	0.162	0.06	0.995	0.975	0.85	0.0098	0.04985	3e-05	0.00495	0.048	0.005	0.0498	0.0005	0.045	0.1985	0.098
一月	109.48	27.0753	贵州	贵州－湖南	沅江金紫	Ⅱ	Ⅱ	达标	10.6	1.8	/	1.5	0.057	0.05	0.008	0.025	0.3	/	0.0012	2e-05	5e-05	0.005	0.005	0.0002	0.0015	0.005	/	/	4.6	2.2	#VALUE!	1.5	0.443	0.05	0.992	0.975	0.7	#VALUE!	0.0488	3e-05	0.00495	0.045	0.005	0.0498	0.0005	0.045	#VALUE!	#VALUE!
一月	109.467	26.2333	贵州	贵州－湖南	仁里河流团	Ⅱ	Ⅱ	达标	10.9	1.6	/	1.4	0.181	0.01	0.005	0.025	0.17	/	0.001	2e-05	5e-05	0.002	0.005	0.0002	0.0015	0.005	/	/	4.9	2.4	#VALUE!	1.6	0.319	0.09	0.995	0.975	0.83	#VALUE!	0.049	3e-05	0.00495	0.048	0.005	0.0498	0.0005	0.045	#VALUE!	#VALUE!
一月	109.41	27.7041	贵州	贵州－湖南	辰水漾头电站	Ⅱ	Ⅲ	不达标	10.1	0.9	5	1.1	0.801	0.08	0.005	0.025	0.15	0.0002	0.00015	2e-05	5e-05	0.002	0.005	0.0002	0.0015	0.005	0.0015	0.002	4.1	3.1	10	1.9	-0.301	0.02	0.995	0.975	0.85	0.0098	0.04985	3e-05	0.00495	0.048	0.005	0.0498	0.0005	0.045	0.1985	0.098
一月	107.194	25.6251	贵州	贵州-广西	六硐河甲茶	Ⅱ	Ⅰ	达标	7.7	1.1	5	0.6	0.0125	0.005	0.005	0.025	0.11	0.0002	0.00015	2e-05	5e-05	0.002	0.005	0.0002	0.0015	0.005	0.0015	0.002	1.7	2.9	10	2.4	0.4875	0.095	0.995	0.975	0.89	0.0098	0.04985	3e-05	0.00495	0.048	0.005	0.0498	0.0005	0.045	0.1985	0.098
一月	108.908	25.7161	贵州	贵州-广西	都柳江石碑	Ⅱ	Ⅱ	达标	7.7	1.1	4	0.9	0.031	0.06	0.005	0.025	0.025	0.0002	0.0006	2e-05	5e-05	0.002	0.005	0.0002	0.0003	0.01	0.0015	0.002	1.7	2.9	11	2.1	0.469	0.04	0.995	0.975	0.975	0.0098	0.0494	3e-05	0.00495	0.048	0.005	0.0498	0.0017	0.04	0.1985	0.098
一月	107.741	25.2024	贵州	贵州-广西	打狗河贵江	Ⅱ	Ⅰ	达标	8	1.2	6	0.8	0.034	0.02	0.005	0.025	0.025	0.0002	0.00015	2e-05	5e-05	0.002	0.005	0.0002	0.0015	0.01	0.0015	0.002	2	2.8	9	2.2	0.466	0.08	0.995	0.975	0.975	0.0098	0.04985	3e-05	0.00495	0.048	0.005	0.0498	0.0005	0.04	0.1985	0.098
一月	108.242	25.4256	贵州	贵州-广西	大环江何家寨	Ⅱ	Ⅱ	达标	7.2	1.3	5	0.9	0.026	0.02	0.005	0.025	0.025	0.0002	0.0003	2e-05	5e-05	0.002	0.005	0.0002	0.0015	0.01	0.0015	0.002	1.2	2.7	10	2.1	0.474	0.08	0.995	0.975	0.975	0.0098	0.0497	3e-05	0.00495	0.048	0.005	0.0498	0.0005	0.04	0.1985	0.098
一月	108.445	25.4168	贵州	贵州-广西	小环江黄种村	Ⅱ	Ⅱ	达标	7	0.9	5	0.9	0.029	0.01	0.005	0.025	0.025	0.0002	0.00015	2e-05	5e-05	0.002	0.005	0.0002	0.0015	0.01	0.0015	0.002	1	3.1	10	2.1	0.471	0.09	0.995	0.975	0.975	0.0098	0.04985	3e-05	0.00495	0.048	0.005	0.0498	0.0005	0.04	0.1985	0.098
一月	100.294	27.6681	云南	云南－四川	长江(金沙江)老火房	Ⅱ			/	/	/	/	/	/	/	/	/	/	/	/	/	/	/	/	/	/	/	/	#VALUE!	#VALUE!	#VALUE!	#VALUE!	#VALUE!	#VALUE!	#VALUE!	#VALUE!	#VALUE!	#VALUE!	#VALUE!	#VALUE!	#VALUE!	#VALUE!	#VALUE!	#VALUE!	#VALUE!	#VALUE!	#VALUE!	#VALUE!
一月	99.4797	28.4562	云南	云南－四川	许曲色仓	Ⅱ	Ⅰ	达标	12.1	0.7	/	2	0.037	0.005	0.005	0.025	0.14	0.0002	0.003	2e-05	5e-05	0.002	0.005	0.0002	0.0015	0.005	0.0015	0.002	6.1	3.3	#VALUE!	1	0.463	0.095	0.995	0.975	0.86	0.0098	0.047	3e-05	0.00495	0.048	0.005	0.0498	0.0005	0.045	0.1985	0.098
一月	100.454	27.8996	云南	云南－四川	水洛河油米	Ⅱ	Ⅱ	达标	11.9	0.9	/	0.6	0.0125	0.05	0.005	0.025	0.11	0.0002	0.0014	2e-05	5e-05	0.002	0.005	0.0002	0.0015	0.005	0.0015	0.002	5.9	3.1	#VALUE!	2.4	0.4875	0.05	0.995	0.975	0.89	0.0098	0.0486	3e-05	0.00495	0.048	0.005	0.0498	0.0005	0.045	0.1985	0.098
一月	101.371	26.803	云南	云南－四川	三源河糖房	Ⅱ	Ⅰ	达标	10.5	1	/	0.25	0.0125	0.005	0.005	0.025	0.07	0.0002	0.0014	2e-05	5e-05	0.002	0.005	0.0002	0.0015	0.005	0.0015	0.002	4.5	3	#VALUE!	2.75	0.4875	0.095	0.995	0.975	0.93	0.0098	0.0486	3e-05	0.00495	0.048	0.005	0.0498	0.0005	0.045	0.1985	0.098
一月	103.733	26.5	云南	云南－贵州	牛栏江黄梨树	Ⅱ	Ⅱ	达标	10.6	0.8	5	1.9	0.154	0.03	0.005	0.025	0.18	0.0002	0.0012	2e-05	0.001	0.002	0.005	0.0002	0.0015	0.005	0.0015	0.002	4.6	3.2	10	1.1	0.346	0.07	0.995	0.975	0.82	0.0098	0.0488	3e-05	0.004	0.048	0.005	0.0498	0.0005	0.045	0.1985	0.098
一月	105.377	28.0946	云南	云南－四川	永宁河（清水河）两河	Ⅱ			/	/	/	/	/	/	/	/	/	/	/	/	/	/	/	/	/	/	/	/	#VALUE!	#VALUE!	#VALUE!	#VALUE!	#VALUE!	#VALUE!	#VALUE!	#VALUE!	#VALUE!	#VALUE!	#VALUE!	#VALUE!	#VALUE!	#VALUE!	#VALUE!	#VALUE!	#VALUE!	#VALUE!	#VALUE!	#VALUE!
一月	105.615	23.3175	云南	云南-广西	百南河那全	Ⅱ	Ⅱ	达标	6.29	2.4	10	2	0.051	0.02	0.005	0.025	0.114	0.0002	0.00015	2e-05	5e-05	0.002	0.005	0.0002	0.0015	0.02	0.0015	0.002	0.29	1.6	5	1	0.449	0.08	0.995	0.975	0.886	0.0098	0.04985	3e-05	0.00495	0.048	0.005	0.0498	0.0005	0.03	0.1985	0.098
一月	104.486	24.6505	云南	云南-广西	清水江清水江大桥	Ⅱ	Ⅱ	达标	6.6	2.2	4.8	1.8	0.068	0.056	0.005	0.025	0.139	0.0002	0.003	2e-05	5e-05	0.002	0.005	0.0002	0.0015	0.005	0.0015	0.002	0.6	1.8	10.2	1.2	0.432	0.044	0.995	0.975	0.861	0.0098	0.047	3e-05	0.00495	0.048	0.005	0.0498	0.0005	0.045	0.1985	0.098
一月	105.521	24.0123	云南	云南-广西	西洋江那柳	Ⅱ	Ⅰ	达标	8.1	1.2	1.8	0.25	0.0125	0.014	0.005	0.025	0.113	0.0002	0.0011	2e-05	5e-05	0.002	0.005	0.0002	0.0015	0.01	0.0015	0.011	2.1	2.8	13.2	2.75	0.4875	0.086	0.995	0.975	0.887	0.0098	0.0489	3e-05	0.00495	0.048	0.005	0.0498	0.0005	0.04	0.1985	0.089
一月	98.7853	28.5561	西藏	西藏－云南	澜沧江溜筒江	Ⅱ	Ⅰ	达标	11.5	0.8	/	0.8	0.068	0.02	0.005	0.025	0.21	0.0002	0.019	2e-05	5e-05	0.002	0.005	0.0002	0.0015	0.005	0.0015	0.002	5.5	3.2	#VALUE!	2.2	0.432	0.08	0.995	0.975	0.79	0.0098	0.031	3e-05	0.00495	0.048	0.005	0.0498	0.0005	0.045	0.1985	0.098
一月	98.6119	28.035	西藏	西藏－云南	怒江青拉桶	Ⅱ	Ⅰ	达标	9.3	0.6	/	0.5	0.045	0.005	0.005	0.025	0.16	0.0002	0.003	2e-05	5e-05	0.002	0.005	0.0002	0.0015	0.005	0.0015	0.002	3.3	3.4	#VALUE!	2.5	0.455	0.095	0.995	0.975	0.84	0.0098	0.047	3e-05	0.00495	0.048	0.005	0.0498	0.0005	0.045	0.1985	0.098
一月	98.2363	28.1985	西藏	西藏－云南	独龙江南代	Ⅱ	Ⅰ	达标	9.1	0.6	/	0.5	0.039	0.01	0.005	0.025	0.1	0.0002	0.00015	2e-05	5e-05	0.002	0.005	0.0002	0.0015	0.005	0.0015	0.002	3.1	3.4	#VALUE!	2.5	0.461	0.09	0.995	0.975	0.9	0.0098	0.04985	3e-05	0.00495	0.048	0.005	0.0498	0.0005	0.045	0.1985	0.098
一月	106.75	34.4667	陕西	陕西－甘肃	嘉陵江两河口	Ⅱ	Ⅰ	达标	11.4	0.7	5	0.25	0.112	0.01	0.005	0.025	0.2	0.0002	0.00015	2e-05	5e-05	0.002	0.005	0.0002	0.0015	0.005	0.0015	0.025	5.4	3.3	10	2.75	0.388	0.09	0.995	0.975	0.8	0.0098	0.04985	3e-05	0.00495	0.048	0.005	0.0498	0.0005	0.045	0.1985	0.075
一月	107.718	32.2031	陕西	陕西－四川	月滩河竹峪	Ⅱ	Ⅰ	达标	9.8	1.1	5	0.8	0.09	0.005	0.005	0.025	0.29	0.0002	0.00015	2e-05	/	0.002	/	0.0002	0.0015	/	/	/	3.8	2.9	10	2.2	0.41	0.095	0.995	0.975	0.71	0.0098	0.04985	3e-05	#VALUE!	0.048	#VALUE!	0.0498	0.0005	#VALUE!	#VALUE!	#VALUE!
一月	107.184	32.3781	陕西	陕西－四川	小通江楼子	Ⅱ	Ⅰ	达标	9.4	1.1	5	1	0.15	0.01	0.005	0.025	0.13	0.0002	0.00015	2e-05	/	0.002	/	0.0002	0.0015	/	/	/	3.4	2.9	10	2	0.35	0.09	0.995	0.975	0.87	0.0098	0.04985	3e-05	#VALUE!	0.048	#VALUE!	0.0498	0.0005	#VALUE!	#VALUE!	#VALUE!
一月	109.833	32.8833	陕西	陕西－湖北	汉江兰滩	Ⅱ	Ⅱ	达标	10	1.8	/	2.5	0.133	0.03	0.005	0.025	0.16	0.0002	0.00015	2e-05	5e-05	0.002	0.005	0.0002	0.0015	0.01	0.0015	0.002	4	2.2	#VALUE!	0.5	0.367	0.07	0.995	0.975	0.84	0.0098	0.04985	3e-05	0.00495	0.048	0.005	0.0498	0.0005	0.04	0.1985	0.098
一月	110.117	32.8167	陕西	陕西－湖北	汉江白河	Ⅱ	Ⅱ	达标	10.5	1.7	/	1.6	0.126	0.03	0.005	0.025	0.17	0.0002	0.0004	2e-05	5e-05	0.002	0.005	0.0002	0.0015	0.01	0.0015	0.002	4.5	2.3	#VALUE!	1.4	0.374	0.07	0.995	0.975	0.83	0.0098	0.0496	3e-05	0.00495	0.048	0.005	0.0498	0.0005	0.04	0.1985	0.098
一月	109.9	33.3	陕西	陕西－湖北	金钱河南宽坪	Ⅱ	Ⅱ	不达标	12.4	0.8	/	1	0.368	0.04	0.005	0.025	0.19	0.0002	0.00015	2e-05	5e-05	0.002	0.005	0.0002	0.0015	0.005	0.0015	0.002	6.4	3.2	#VALUE!	2	0.132	0.06	0.995	0.975	0.81	0.0098	0.04985	3e-05	0.00495	0.048	0.005	0.0498	0.0005	0.045	0.1985	0.098
一月	110.037	33.1547	陕西	陕西－湖北	金钱河上津	Ⅱ	Ⅲ	不达标	11.4	1.3	/	3	0.898	0.07	0.005	0.06	0.31	0.0002	0.0003	2e-05	5e-05	0.002	0.005	0.0002	0.0015	0.02	0.0015	0.002	5.4	2.7	#VALUE!	0	-0.398	0.03	0.995	0.94	0.69	0.0098	0.0497	3e-05	0.00495	0.048	0.005	0.0498	0.0005	0.03	0.1985	0.098
一月	110.35	33.2	陕西	陕西－湖北	天河照川	Ⅱ	Ⅰ	达标	11.4	0.7	/	0.7	0.025	0.01	0.005	0.025	0.16	0.0002	0.00015	2e-05	5e-05	0.002	0.005	0.0002	0.0015	0.005	0.0015	0.002	5.4	3.3	#VALUE!	2.3	0.475	0.09	0.995	0.975	0.84	0.0098	0.04985	3e-05	0.00495	0.048	0.005	0.0498	0.0005	0.045	0.1985	0.098
一月	109.716	32.1897	陕西	陕西－湖北	堵河鄂坪	Ⅱ	Ⅰ	达标	9.2	1.4	/	0.8	0.0125	0.02	0.005	0.025	0.13	0.0002	0.00015	2e-05	5e-05	0.002	0.005	0.0002	0.0015	0.005	0.0015	0.002	3.2	2.6	#VALUE!	2.2	0.4875	0.08	0.995	0.975	0.87	0.0098	0.04985	3e-05	0.00495	0.048	0.005	0.0498	0.0005	0.045	0.1985	0.098
一月	111.013	33.2542	陕西	陕西－河南	丹江荆紫关	Ⅱ	Ⅱ	达标	11.7	1.2	/	1	0.329	0.05	0.005	0.025	0.29	0.0002	0.00015	2e-05	5e-05	0.002	0.005	0.0002	0.0015	0.005	0.0015	0.002	5.7	2.8	#VALUE!	2	0.171	0.05	0.995	0.975	0.71	0.0098	0.04985	3e-05	0.00495	0.048	0.005	0.0498	0.0005	0.045	0.1985	0.098
一月	110.967	33.2833	陕西	陕西－河南	丹江湘河	Ⅱ	Ⅱ	达标	11.9	0.9	/	1.1	0.341	0.04	0.005	0.025	0.28	0.0002	0.0002	2e-05	5e-05	0.002	0.005	0.0002	0.0015	0.005	0.0015	0.002	5.9	3.1	#VALUE!	1.9	0.159	0.06	0.995	0.975	0.72	0.0098	0.0498	3e-05	0.00495	0.048	0.005	0.0498	0.0005	0.045	0.1985	0.098
一月	110.91	33.1344	陕西	陕西－湖北	滔河滔河水库	Ⅱ	Ⅱ	达标	10.6	1.9	/	1.4	0.073	0.01	0.005	0.06	0.15	0.0002	0.00015	2e-05	5e-05	0.002	0.005	0.0002	0.0015	0.01	0.0015	0.002	4.6	2.1	#VALUE!	1.6	0.427	0.09	0.995	0.94	0.85	0.0098	0.04985	3e-05	0.00495	0.048	0.005	0.0498	0.0005	0.04	0.1985	0.098
一月	106.079	33.5736	甘肃	甘肃－陕西	嘉陵江白水江	Ⅱ	Ⅱ	达标	10.1	1.4	5	1	0.11	0.01	0.005	0.59	0.26	0.0002	0.00015	2e-05	/	0.002	/	0.0002	0.0015	/	/	/	4.1	2.6	10	2	0.39	0.09	0.995	0.41	0.74	0.0098	0.04985	3e-05	#VALUE!	0.048	#VALUE!	0.0498	0.0005	#VALUE!	#VALUE!	#VALUE!
一月	97.2333	33.0167	青海	青海－四川	长江直门达	Ⅱ	Ⅰ	达标	8.4	1.1	5	1.1	0.052	0.01	0.005	0.025	0.19	0.0002	0.0015	2e-05	5e-05	0.002	0.005	0.0002	0.0015	0.005	0.0015	0.002	2.4	2.9	10	1.9	0.448	0.09	0.995	0.975	0.81	0.0098	0.0485	3e-05	0.00495	0.048	0.005	0.0498	0.0005	0.045	0.1985	0.098
一月	101.119	32.6349	青海	青海－四川	岷江－大渡河幸福桥（达吉）	Ⅱ	Ⅰ	达标	10.8	1	5	0.25	0.14	0.005	0.005	0.025	0.11	0.0002	0.00015	2e-05	5e-05	0.005	0.005	0.0002	0.0015	0.005	0.0015	0.002	4.8	3	10	2.75	0.36	0.095	0.995	0.975	0.89	0.0098	0.04985	3e-05	0.00495	0.045	0.005	0.0498	0.0005	0.045	0.1985	0.098
一月	101.566	32.9892	青海	青海－四川	克柯河阿坝	Ⅱ	Ⅱ	达标	9.6	0.7	5	0.25	0.16	0.005	0.005	0.025	0.31	0.0002	0.00015	2e-05	5e-05	0.002	0.005	0.0002	0.0015	0.005	0.0015	0.002	3.6	3.3	10	2.75	0.34	0.095	0.995	0.975	0.69	0.0098	0.04985	3e-05	0.00495	0.048	0.005	0.0498	0.0005	0.045	0.1985	0.098
一月	97.1833	31.1333	青海	青海－西藏	昂曲昌都预制厂	Ⅱ	Ⅰ	达标	7.6	1.7	/	/	0.0125	0.005	0.006	0.025	0.1	/	0.01	/	5e-05	0.002	0.005	/	/	/	/	/	1.6	2.3	#VALUE!	#VALUE!	0.4875	0.095	0.994	0.975	0.9	#VALUE!	0.04	#VALUE!	0.00495	0.048	0.005	#VALUE!	#VALUE!	#VALUE!	#VALUE!	#VALUE!
一月	102.758	35.842	青海	青海－甘肃	黄河大河家	Ⅱ	Ⅱ	达标	8.7	1.8	10.7	1.9	0.09	0.01	0.005	0.025	0.14	0.0002	0.0017	2e-05	5e-05	/	0.005	/	0.0015	0.005	0.0015	0.002	2.7	2.2	4.3	1.1	0.41	0.09	0.995	0.975	0.86	0.0098	0.0483	3e-05	0.00495	#VALUE!	0.005	#VALUE!	0.0005	0.045	0.1985	0.098
二月	117.742	40.0136	河北	河北-天津	黎河黎河桥	Ⅱ	Ⅲ	不达标	15.1	1.6	5	1	0.664	0.09	0.005	0.025	0.23	0.0002	0.0004	2e-05	5e-05	0.014	0.005	0.0002	0.0015	/	0.0015	0.002	9.1	2.4	10	2	-0.164	0.01	0.995	0.975	0.77	0.0098	0.0496	3e-05	0.00495	0.036	0.005	0.0498	0.0005	#VALUE!	0.1985	0.098
二月	117.644	40.0858	河北	河北-天津	淋河淋河桥	Ⅱ	Ⅴ	不达标	14	1.9	5	1	0.474	0.04	0.005	0.025	0.12	0.0002	0.0016	2e-05	5e-05	0.078	0.005	0.0002	0.0015	/	0.0015	0.002	8	2.1	10	2	0.026	0.06	0.995	0.975	0.88	0.0098	0.0484	3e-05	0.00495	-0.028	0.005	0.0498	0.0005	#VALUE!	0.1985	0.098
二月	116.138	40.6857	河北	河北-北京	白河下堡（后城）	Ⅱ	Ⅱ	达标	12.2	1.3	5	1	0.42	0.1	0.00067	0.00127	0.51	0.0002	0.00015	2e-05	5e-05	0.002	0.005	0.003	0.0015	/	0.063	0.002	6.2	2.7	10	2	0.08	0	0.99933	0.99873	0.49	0.0098	0.04985	3e-05	0.00495	0.048	0.005	0.047	0.0005	#VALUE!	0.137	0.098
二月	116.41	40.7697	河北	河北-北京	黑河四道甸	Ⅱ	Ⅱ	达标	13.4	1.2	5	1	0.02	0.05	0.0006	0.00191	0.55	0.0006	0.00015	2e-05	5e-05	0.004	0.0001	0.003	0.0015	/	0.029	0.002	7.4	2.8	10	2	0.48	0.05	0.9994	0.99809	0.45	0.0094	0.04985	3e-05	0.00495	0.046	0.0099	0.047	0.0005	#VALUE!	0.171	0.098
二月	116.605	40.9858	河北	河北-北京	汤河大草坪	Ⅱ	Ⅳ	不达标	13.5	1.1	5	1	0.01	0.02	0.00043	0.025	1.44	0.0004	0.00015	2e-05	5e-05	0.002	0.005	0.0002	0.0015	/	0.024	0.002	7.5	2.9	10	2	0.49	0.08	0.99957	0.975	-0.44	0.0096	0.04985	3e-05	0.00495	0.048	0.005	0.0498	0.0005	#VALUE!	0.176	0.098
二月	117.166	40.7078	河北	河北-北京	潮河古北口	Ⅱ	Ⅰ	达标	15.1	1.4	5	1	0.02	0.02	0.00098	0.00094	0.44	0.0006	0.00015	2e-05	5e-05	0.004	0.005	0.0002	0.0015	/	0.0015	0.002	9.1	2.6	10	2	0.48	0.08	0.99902	0.99906	0.56	0.0094	0.04985	3e-05	0.00495	0.046	0.005	0.0498	0.0005	#VALUE!	0.1985	0.098
二月	116.87	38.7033	河北	河北-天津	南运河九宣闸	Ⅱ			/	/	/	/	/	/	/	/	/	/	/	/	/	/	/	/	/	/	/	/	#VALUE!	#VALUE!	#VALUE!	#VALUE!	#VALUE!	#VALUE!	#VALUE!	#VALUE!	#VALUE!	#VALUE!	#VALUE!	#VALUE!	#VALUE!	#VALUE!	#VALUE!	#VALUE!	#VALUE!	#VALUE!	#VALUE!	#VALUE!
二月	121.648	45.8044	内蒙古	内蒙古-吉林	那金河永安	Ⅱ			/	/	/	/	/	/	/	/	/	/	/	/	/	/	/	/	/	/	/	/	#VALUE!	#VALUE!	#VALUE!	#VALUE!	#VALUE!	#VALUE!	#VALUE!	#VALUE!	#VALUE!	#VALUE!	#VALUE!	#VALUE!	#VALUE!	#VALUE!	#VALUE!	#VALUE!	#VALUE!	#VALUE!	#VALUE!	#VALUE!
二月	121.781	45.7547	内蒙古	内蒙古-吉林	那金河煤窑	Ⅱ			/	/	/	/	/	/	/	/	/	/	/	/	/	/	/	/	/	/	/	/	#VALUE!	#VALUE!	#VALUE!	#VALUE!	#VALUE!	#VALUE!	#VALUE!	#VALUE!	#VALUE!	#VALUE!	#VALUE!	#VALUE!	#VALUE!	#VALUE!	#VALUE!	#VALUE!	#VALUE!	#VALUE!	#VALUE!	#VALUE!
二月	121.916	42.6573	内蒙古	内蒙古-辽宁	新开河石门子	Ⅱ			/	/	/	/	/	/	/	/	/	/	/	/	/	/	/	/	/	/	/	/	#VALUE!	#VALUE!	#VALUE!	#VALUE!	#VALUE!	#VALUE!	#VALUE!	#VALUE!	#VALUE!	#VALUE!	#VALUE!	#VALUE!	#VALUE!	#VALUE!	#VALUE!	#VALUE!	#VALUE!	#VALUE!	#VALUE!	#VALUE!
二月	125.276	42.1576	辽宁	辽宁-吉林	辉发河龙头堡	Ⅱ			/	/	/	/	/	/	/	/	/	/	/	/	/	/	/	/	/	/	/	/	#VALUE!	#VALUE!	#VALUE!	#VALUE!	#VALUE!	#VALUE!	#VALUE!	#VALUE!	#VALUE!	#VALUE!	#VALUE!	#VALUE!	#VALUE!	#VALUE!	#VALUE!	#VALUE!	#VALUE!	#VALUE!	#VALUE!	#VALUE!
二月	116.331	37.5722	山东	山东-河北	南运河第三店	Ⅱ			/	/	/	/	/	/	/	/	/	/	/	/	/	/	/	/	/	/	/	/	#VALUE!	#VALUE!	#VALUE!	#VALUE!	#VALUE!	#VALUE!	#VALUE!	#VALUE!	#VALUE!	#VALUE!	#VALUE!	#VALUE!	#VALUE!	#VALUE!	#VALUE!	#VALUE!	#VALUE!	#VALUE!	#VALUE!	#VALUE!
二月	113.32	29.6661	湖北	湖北－湖南	长江螺山	Ⅱ	Ⅱ	达标	10.8	2.5	/	1.5	0.09	0.09	0.005	0.025	0.18	0.0002	0.0025	2e-05	5e-05	0.002	0.005	0.0002	0.0015	0.005	0.0015	0.002	4.8	1.5	#VALUE!	1.5	0.41	0.01	0.995	0.975	0.82	0.0098	0.0475	3e-05	0.00495	0.048	0.005	0.0498	0.0005	0.045	0.1985	0.098
二月	116.107	29.8235	湖北	湖北－安徽	长江刘佐	Ⅱ	Ⅲ	不达标	11.1	2.3	/	1.6	0.204	0.13	0.005	0.025	0.18	0.0002	0.0038	2e-05	5e-05	0.002	0.005	0.0002	0.0015	0.005	0.0015	0.002	5.1	1.7	#VALUE!	1.4	0.296	-0.03	0.995	0.975	0.82	0.0098	0.0462	3e-05	0.00495	0.048	0.005	0.0498	0.0005	0.045	0.1985	0.098
二月	108.478	30.5196	湖北	湖北－重庆	磨刀溪大滩口	Ⅱ	Ⅰ	达标	10.5	1.6	5	1	0.101	0.02	0.005	0.025	0.11	0.0002	0.0007	2e-05	5e-05	0.002	0.005	0.0002	0.0015	0.005	0.0015	0.002	4.5	2.4	10	2	0.399	0.08	0.995	0.975	0.89	0.0098	0.0493	3e-05	0.00495	0.048	0.005	0.0498	0.0005	0.045	0.1985	0.098
二月	109	30.6167	湖北	湖北－重庆	长滩河梅子水	Ⅱ	Ⅱ	达标	10.5	2.3	5	1.8	0.427	0.05	0.005	0.025	0.18	0.0002	0.0006	2e-05	5e-05	0.002	0.005	0.0002	0.0015	0.005	0.0015	0.002	4.5	1.7	10	1.2	0.073	0.05	0.995	0.975	0.82	0.0098	0.0494	3e-05	0.00495	0.048	0.005	0.0498	0.0005	0.045	0.1985	0.098
二月	108.919	29.6119	湖北	湖北－重庆	阿蓬江(唐岩河、濯河)朝阳寺	Ⅱ	Ⅰ	达标	10.2	1.3	/	0.25	0.1	0.02	0.005	0.025	0.08	0.0005	0.0002	2e-05	5e-05	0.002	0.005	0.0002	0.0015	0.01	0.0015	0.002	4.2	2.7	#VALUE!	2.75	0.4	0.08	0.995	0.975	0.92	0.0095	0.0498	3e-05	0.00495	0.048	0.005	0.0498	0.0005	0.04	0.1985	0.098
二月	108.501	29.7336	湖北	湖北－重庆	郁江长顺	Ⅱ	Ⅰ	达标	10.2	0.9	/	0.25	0.0125	0.02	0.005	0.025	0.09	0.0004	0.0002	2e-05	5e-05	0.002	0.005	0.0002	0.0015	0.005	0.0015	0.002	4.2	3.1	#VALUE!	2.75	0.4875	0.08	0.995	0.975	0.91	0.0096	0.0498	3e-05	0.00495	0.048	0.005	0.0498	0.0005	0.045	0.1985	0.098
二月	109.207	29.1992	湖北	湖北－重庆	酉水卯洞	Ⅱ	Ⅱ	达标	9.5	1.4	/	0.25	0.11	0.08	0.005	0.025	0.09	0.0002	0.0002	2e-05	5e-05	0.002	0.005	0.0002	0.0015	0.005	0.0015	0.002	3.5	2.6	#VALUE!	2.75	0.39	0.02	0.995	0.975	0.91	0.0098	0.0498	3e-05	0.00495	0.048	0.005	0.0498	0.0005	0.045	0.1985	0.098
二月	110.383	29.6339	湖北	湖北－湖南	溇水淋溪河	Ⅱ	Ⅰ	达标	11.5	0.8	/	2.1	0.051	0.02	0.005	0.025	0.13	0.0002	0.00015	2e-05	5e-05	0.002	0.005	0.0002	0.0015	0.005	0.0015	0.002	5.5	3.2	#VALUE!	0.9	0.449	0.08	0.995	0.975	0.87	0.0098	0.04985	3e-05	0.00495	0.048	0.005	0.0498	0.0005	0.045	0.1985	0.098
二月	111.522	32.6481	湖北	湖北－河南	丹江口水库凉水河	Ⅱ	Ⅱ	达标	10.8	1.9	/	2.2	0.062	0.02	0.005	0.025	0.19	0.0002	0.0005	2e-05	5e-05	0.002	0.005	0.0002	0.0015	0.005	0.0015	0.002	4.8	2.1	#VALUE!	0.8	0.438	0.08	0.995	0.975	0.81	0.0098	0.0495	3e-05	0.00495	0.048	0.005	0.0498	0.0005	0.045	0.1985	0.098
二月	109.985	26.1945	湖南	湖南-广西	平等河布龙	Ⅱ	Ⅱ	达标	7.8	0.7	5	0.6	0.168	0.01	0.005	0.025	0.025	0.0002	0.0004	2e-05	5e-05	0.002	0.005	0.0002	0.0015	0.01	0.0015	0.002	1.8	3.3	10	2.4	0.332	0.09	0.995	0.975	0.975	0.0098	0.0496	3e-05	0.00495	0.048	0.005	0.0498	0.0005	0.04	0.1985	0.098
二月	107.112	28.8912	重庆	重庆－贵州	藻渡河界牌	Ⅱ	Ⅱ	达标	9.2	1.2	5	0.8	0.06	0.06	0.005	0.025	0.16	0.0002	0.0012	2e-05	5e-05	0.002	0.005	0.0002	0.0015	0.02	0.0015	0.002	3.2	2.8	10	2.2	0.44	0.04	0.995	0.975	0.84	0.0098	0.0488	3e-05	0.00495	0.048	0.005	0.0498	0.0005	0.03	0.1985	0.098
二月	108.531	30.4478	重庆	重庆－湖北	磨刀溪建南镇	Ⅱ	Ⅱ	达标	10.4	1.8	5	1	0.152	0.02	0.005	0.025	0.1	0.0002	0.0008	2e-05	5e-05	0.002	0.01	0.0002	0.0015	0.005	0.0015	0.002	4.4	2.2	10	2	0.348	0.08	0.995	0.975	0.9	0.0098	0.0492	3e-05	0.00495	0.048	0	0.0498	0.0005	0.045	0.1985	0.098
二月	108.487	31.7759	重庆	重庆－四川	州河鸡唱	Ⅱ	Ⅱ	达标	10.1	1.5	5	1	0.079	0.03	0.005	0.025	0.13	0.0002	0.0004	2e-05	5e-05	0.002	0.005	0.0002	0.0015	0.005	0.0015	0.002	4.1	2.5	10	2	0.421	0.07	0.995	0.975	0.87	0.0098	0.0496	3e-05	0.00495	0.048	0.005	0.0498	0.0005	0.045	0.1985	0.098
二月	108.629	28.6518	重庆	重庆－贵州	甘龙河小河	Ⅱ	Ⅱ	达标	10.4	0.9	/	0.25	0.102	0.03	0.005	0.025	0.14	/	0.00015	2e-05	5e-05	0.002	0.005	0.0002	0.0015	/	/	/	4.4	3.1	#VALUE!	2.75	0.398	0.07	0.995	0.975	0.86	#VALUE!	0.04985	3e-05	0.00495	0.048	0.005	0.0498	0.0005	#VALUE!	#VALUE!	#VALUE!
二月	108.406	32.072	重庆	重庆－四川	任河钟停	Ⅱ	Ⅱ	达标	10.8	1.5	/	0.25	0.0125	0.04	0.005	0.23	0.1	0.0002	0.00015	2e-05	5e-05	0.006	0.005	0.0002	0.0015	0.005	0.0015	0.005	4.8	2.5	#VALUE!	2.75	0.4875	0.06	0.995	0.77	0.9	0.0098	0.04985	3e-05	0.00495	0.044	0.005	0.0498	0.0005	0.045	0.1985	0.095
二月	99.305	28.2378	四川	四川－云南	长江(金沙江)奔子栏	Ⅱ			/	/	/	/	/	/	/	/	/	/	/	/	/	/	/	/	/	/	/	/	#VALUE!	#VALUE!	#VALUE!	#VALUE!	#VALUE!	#VALUE!	#VALUE!	#VALUE!	#VALUE!	#VALUE!	#VALUE!	#VALUE!	#VALUE!	#VALUE!	#VALUE!	#VALUE!	#VALUE!	#VALUE!	#VALUE!	#VALUE!
二月	99.722	28.695	四川	四川－云南	许曲上游（洞松）	Ⅱ			/	/	/	/	/	/	/	/	/	/	/	/	/	/	/	/	/	/	/	/	#VALUE!	#VALUE!	#VALUE!	#VALUE!	#VALUE!	#VALUE!	#VALUE!	#VALUE!	#VALUE!	#VALUE!	#VALUE!	#VALUE!	#VALUE!	#VALUE!	#VALUE!	#VALUE!	#VALUE!	#VALUE!	#VALUE!	#VALUE!
二月	100.982	32.2648	四川	四川－青海	绰斯甲河壤塘	Ⅱ			/	/	/	/	/	/	/	/	/	/	/	/	/	/	/	/	/	/	/	/	#VALUE!	#VALUE!	#VALUE!	#VALUE!	#VALUE!	#VALUE!	#VALUE!	#VALUE!	#VALUE!	#VALUE!	#VALUE!	#VALUE!	#VALUE!	#VALUE!	#VALUE!	#VALUE!	#VALUE!	#VALUE!	#VALUE!	#VALUE!
二月	104.671	32.9444	四川	四川－甘肃	白水江文县（鹄衣坝）	Ⅱ	Ⅱ	达标	12	0.6	5	0.25	0.194	0.005	0.005	0.025	0.23	0.0002	0.00015	2e-05	5e-05	0.002	0.005	0.0002	0.0015	0.005	0.0015	0.048	6	3.4	10	2.75	0.306	0.095	0.995	0.975	0.77	0.0098	0.04985	3e-05	0.00495	0.048	0.005	0.0498	0.0005	0.045	0.1985	0.052
二月	102.095	33.96	四川	四川－甘肃	黄河玛曲	Ⅱ	Ⅱ	达标	9.2	1.3	13.7	1.4	0.14	0.02	0.005	0.025	0.08	0.0002	0.0009	2e-05	5e-05	0.002	0.005	0.0002	0.0015	0.005	0.0015	0.002	3.2	2.7	1.3	1.6	0.36	0.08	0.995	0.975	0.92	0.0098	0.0491	3e-05	0.00495	0.048	0.005	0.0498	0.0005	0.045	0.1985	0.098
二月	102.269	33.9921	四川	四川－甘肃	黑河大水	Ⅱ			/	/	/	/	/	/	/	/	/	/	/	/	/	/	/	/	/	/	/	/	#VALUE!	#VALUE!	#VALUE!	#VALUE!	#VALUE!	#VALUE!	#VALUE!	#VALUE!	#VALUE!	#VALUE!	#VALUE!	#VALUE!	#VALUE!	#VALUE!	#VALUE!	#VALUE!	#VALUE!	#VALUE!	#VALUE!	#VALUE!
二月	103.616	27.0107	贵州	贵州－云南	牛栏江大沙店（江底）	Ⅱ	Ⅱ	达标	10.2	0.6	5	0.8	0.056	0.02	0.005	0.025	0.15	0.0002	0.0011	2e-05	0.002	0.002	0.01	0.0002	0.0015	0.005	0.0015	0.002	4.2	3.4	10	2.2	0.444	0.08	0.995	0.975	0.85	0.0098	0.0489	3e-05	0.003	0.048	0	0.0498	0.0005	0.045	0.1985	0.098
二月	104.004	27.4859	贵州	贵州－云南	横江(洛泽河)麻窝电站	Ⅱ	Ⅱ	达标	11.1	0.5	5	1.2	0.029	0.01	0.005	0.025	0.14	0.0002	0.0008	2e-05	0.002	0.002	0.01	0.0002	0.0015	0.005	0.0015	0.002	5.1	3.5	10	1.8	0.471	0.09	0.995	0.975	0.86	0.0098	0.0492	3e-05	0.003	0.048	0	0.0498	0.0005	0.045	0.1985	0.098
二月	106.779	28.7534	贵州	贵州－重庆	藻渡河藻渡	Ⅱ	Ⅰ	达标	9.5	1	5	1.5	0.061	0.005	0.005	0.025	0.15	0.0002	0.0013	2e-05	5e-05	0.002	0.005	0.0002	0.0015	0.005	0.0015	0.002	3.5	3	10	1.5	0.439	0.095	0.995	0.975	0.85	0.0098	0.0487	3e-05	0.00495	0.048	0.005	0.0498	0.0005	0.045	0.1985	0.098
二月	108.502	28.5814	贵州	贵州－重庆	乌江沿河	Ⅱ	Ⅲ	不达标	9.8	1.7	5	0.7	0.051	0.12	0.005	0.025	0.18	0.0002	0.0016	2e-05	5e-05	0.002	0.005	0.0002	0.0015	0.005	0.0015	0.002	3.8	2.3	10	2.3	0.449	-0.02	0.995	0.975	0.82	0.0098	0.0484	3e-05	0.00495	0.048	0.005	0.0498	0.0005	0.045	0.1985	0.098
二月	108.285	29.1446	贵州	贵州－重庆	乌江鹿角沱	Ⅱ	Ⅲ	不达标	9.2	2.7	5	0.9	0.069	0.11	0.005	0.025	0.17	0.0003	0.0015	2e-05	5e-05	0.002	0.005	0.0002	0.0015	0.005	0.0015	0.002	3.2	1.3	10	2.1	0.431	-0.01	0.995	0.975	0.83	0.0097	0.0485	3e-05	0.00495	0.048	0.005	0.0498	0.0005	0.045	0.1985	0.098
二月	107.864	29.2104	贵州	贵州－重庆	芙蓉江忠信	Ⅱ	Ⅱ	达标	10.1	1.2	5	0.9	0.075	0.03	0.005	0.025	0.1	0.0003	0.0016	2e-05	5e-05	0.002	0.005	0.0002	0.0015	0.005	0.0015	0.002	4.1	2.8	10	2.1	0.425	0.07	0.995	0.975	0.9	0.0097	0.0484	3e-05	0.00495	0.048	0.005	0.0498	0.0005	0.045	0.1985	0.098
二月	108.708	28.327	贵州	贵州－重庆	甘龙河甘龙镇	Ⅱ	Ⅱ	达标	10.5	0.7	5	1	0.18	0.04	0.005	0.025	0.11	0.0002	0.00015	2e-05	5e-05	0.002	0.005	0.0002	0.0015	0.005	0.0015	0.002	4.5	3.3	10	2	0.32	0.06	0.995	0.975	0.89	0.0098	0.04985	3e-05	0.00495	0.048	0.005	0.0498	0.0005	0.045	0.1985	0.098
二月	109.48	27.0753	贵州	贵州－湖南	沅江金紫	Ⅱ	Ⅱ	达标	11	2.2	/	0.8	0.084	0.09	0.005	0.025	0.32	/	0.0014	2e-05	5e-05	0.002	0.005	0.0002	0.0015	0.005	/	/	5	1.8	#VALUE!	2.2	0.416	0.01	0.995	0.975	0.68	#VALUE!	0.0486	3e-05	0.00495	0.048	0.005	0.0498	0.0005	0.045	#VALUE!	#VALUE!
二月	109.467	26.2333	贵州	贵州－湖南	仁里河流团	Ⅱ	Ⅱ	达标	12.4	1.9	/	1.2	0.327	0.05	0.005	0.025	0.14	/	0.001	2e-05	5e-05	0.002	0.005	0.0002	0.0015	0.005	/	/	6.4	2.1	#VALUE!	1.8	0.173	0.05	0.995	0.975	0.86	#VALUE!	0.049	3e-05	0.00495	0.048	0.005	0.0498	0.0005	0.045	#VALUE!	#VALUE!
二月	109.41	27.7041	贵州	贵州－湖南	辰水漾头电站	Ⅱ	Ⅳ	不达标	10.6	0.7	5	1.1	1.144	0.09	0.005	0.025	0.17	0.0002	0.00015	2e-05	5e-05	0.002	0.005	0.0002	0.0015	0.005	0.0015	0.002	4.6	3.3	10	1.9	-0.644	0.01	0.995	0.975	0.83	0.0098	0.04985	3e-05	0.00495	0.048	0.005	0.0498	0.0005	0.045	0.1985	0.098
二月	107.194	25.6251	贵州	贵州-广西	六硐河甲茶	Ⅱ	Ⅰ	达标	10.5	1	5	1	0.0125	0.005	0.005	0.025	0.07	0.0002	0.00015	2e-05	5e-05	0.002	0.005	0.0002	0.0015	0.005	0.0015	0.002	4.5	3	10	2	0.4875	0.095	0.995	0.975	0.93	0.0098	0.04985	3e-05	0.00495	0.048	0.005	0.0498	0.0005	0.045	0.1985	0.098
二月	108.908	25.7161	贵州	贵州-广西	都柳江石碑	Ⅱ	Ⅱ	达标	7.7	0.966667	5	1.1	0.0923333	0.06	0.005	0.025	0.08	0.0002	0.0005	2e-05	5e-05	0.002	0.005	0.0002	0.000833333	0.01	0.0015	0.002	1.7	3.03333	10	1.9	0.407667	0.04	0.995	0.975	0.92	0.0098	0.0495	3e-05	0.00495	0.048	0.005	0.0498	0.00116667	0.04	0.1985	0.098
二月	107.741	25.2024	贵州	贵州-广西	打狗河贵江	Ⅱ	Ⅰ	达标	7.9	1.1	7	0.8	0.136	0.02	0.005	0.025	0.07	0.0002	0.0003	2e-05	5e-05	0.002	0.005	0.0002	0.0015	0.01	0.0015	0.002	1.9	2.9	8	2.2	0.364	0.08	0.995	0.975	0.93	0.0098	0.0497	3e-05	0.00495	0.048	0.005	0.0498	0.0005	0.04	0.1985	0.098
二月	108.242	25.4256	贵州	贵州-广西	大环江何家寨	Ⅱ	Ⅰ	达标	7.5	0.7	5	0.7	0.109	0.01	0.005	0.025	0.025	0.0002	0.0003	2e-05	5e-05	0.002	0.005	0.0002	0.0004	0.01	0.0015	0.002	1.5	3.3	10	2.3	0.391	0.09	0.995	0.975	0.975	0.0098	0.0497	3e-05	0.00495	0.048	0.005	0.0498	0.0016	0.04	0.1985	0.098
二月	108.445	25.4168	贵州	贵州-广西	小环江黄种村	Ⅱ	Ⅰ	达标	7.8	0.6	5	0.8	0.112	0.01	0.005	0.025	0.05	0.0002	0.0003	2e-05	5e-05	0.002	0.005	0.0002	0.0007	0.01	0.0015	0.002	1.8	3.4	10	2.2	0.388	0.09	0.995	0.975	0.95	0.0098	0.0497	3e-05	0.00495	0.048	0.005	0.0498	0.0013	0.04	0.1985	0.098
二月	100.294	27.6681	云南	云南－四川	长江(金沙江)老火房	Ⅱ			/	/	/	/	/	/	/	/	/	/	/	/	/	/	/	/	/	/	/	/	#VALUE!	#VALUE!	#VALUE!	#VALUE!	#VALUE!	#VALUE!	#VALUE!	#VALUE!	#VALUE!	#VALUE!	#VALUE!	#VALUE!	#VALUE!	#VALUE!	#VALUE!	#VALUE!	#VALUE!	#VALUE!	#VALUE!	#VALUE!
二月	99.4797	28.4562	云南	云南－四川	许曲色仓	Ⅱ			/	/	/	/	/	/	/	/	/	/	/	/	/	/	/	/	/	/	/	/	#VALUE!	#VALUE!	#VALUE!	#VALUE!	#VALUE!	#VALUE!	#VALUE!	#VALUE!	#VALUE!	#VALUE!	#VALUE!	#VALUE!	#VALUE!	#VALUE!	#VALUE!	#VALUE!	#VALUE!	#VALUE!	#VALUE!	#VALUE!
二月	100.454	27.8996	云南	云南－四川	水洛河油米	Ⅱ			/	/	/	/	/	/	/	/	/	/	/	/	/	/	/	/	/	/	/	/	#VALUE!	#VALUE!	#VALUE!	#VALUE!	#VALUE!	#VALUE!	#VALUE!	#VALUE!	#VALUE!	#VALUE!	#VALUE!	#VALUE!	#VALUE!	#VALUE!	#VALUE!	#VALUE!	#VALUE!	#VALUE!	#VALUE!	#VALUE!
二月	101.371	26.803	云南	云南－四川	三源河糖房	Ⅱ			/	/	/	/	/	/	/	/	/	/	/	/	/	/	/	/	/	/	/	/	#VALUE!	#VALUE!	#VALUE!	#VALUE!	#VALUE!	#VALUE!	#VALUE!	#VALUE!	#VALUE!	#VALUE!	#VALUE!	#VALUE!	#VALUE!	#VALUE!	#VALUE!	#VALUE!	#VALUE!	#VALUE!	#VALUE!	#VALUE!
二月	103.733	26.5	云南	云南－贵州	牛栏江黄梨树	Ⅱ	Ⅰ	达标	11.1	0.5	5	1.6	0.053	0.02	0.005	0.025	0.16	0.0002	0.0012	2e-05	0.001	0.002	0.01	0.0002	0.0015	0.005	0.0015	0.002	5.1	3.5	10	1.4	0.447	0.08	0.995	0.975	0.84	0.0098	0.0488	3e-05	0.004	0.048	0	0.0498	0.0005	0.045	0.1985	0.098
二月	105.377	28.0946	云南	云南－四川	永宁河（清水河）两河	Ⅱ	Ⅱ	达标	11.3	0.6	5	1.8	0.059	0.02	0.005	0.025	0.11	0.0002	0.0018	2e-05	0.002	0.002	0.01	0.0002	0.0015	0.005	0.0015	0.002	5.3	3.4	10	1.2	0.441	0.08	0.995	0.975	0.89	0.0098	0.0482	3e-05	0.003	0.048	0	0.0498	0.0005	0.045	0.1985	0.098
二月	105.615	23.3175	云南	云南-广西	百南河那全	Ⅱ	Ⅱ	达标	6.79	3.4	11	2.3	0.031	0.02	0.005	0.025	0.111	0.0002	0.00015	2e-05	5e-05	0.002	0.005	0.0002	0.0015	0.02	0.0015	0.002	0.79	0.6	4	0.7	0.469	0.08	0.995	0.975	0.889	0.0098	0.04985	3e-05	0.00495	0.048	0.005	0.0498	0.0005	0.03	0.1985	0.098
二月	104.486	24.6505	云南	云南-广西	清水江清水江大桥	Ⅱ	Ⅱ	达标	8.4	1.2	3.7	0.8	0.093	0.046	0.005	0.025	0.071	0.0002	0.0024	2e-05	5e-05	0.002	0.005	0.0002	0.0015	0.005	0.0015	0.002	2.4	2.8	11.3	2.2	0.407	0.054	0.995	0.975	0.929	0.0098	0.0476	3e-05	0.00495	0.048	0.005	0.0498	0.0005	0.045	0.1985	0.098
二月	105.521	24.0123	云南	云南-广西	西洋江那柳	Ⅱ	Ⅰ	达标	9	1.4	1.8	1.2	0.106	0.014	0.005	0.025	0.1	0.0002	0.0003	2e-05	5e-05	0.002	0.005	0.0002	0.0015	0.01	0.03	0.002	3	2.6	13.2	1.8	0.394	0.086	0.995	0.975	0.9	0.0098	0.0497	3e-05	0.00495	0.048	0.005	0.0498	0.0005	0.04	0.17	0.098
二月	98.7853	28.5561	西藏	西藏－云南	澜沧江溜筒江	Ⅱ	Ⅰ	达标	7.9	0.7	/	0.25	0.035	0.01	0.005	0.025	0.31	0.0002	0.021	2e-05	5e-05	0.002	0.005	0.0002	0.0015	0.005	0.0015	0.002	1.9	3.3	#VALUE!	2.75	0.465	0.09	0.995	0.975	0.69	0.0098	0.029	3e-05	0.00495	0.048	0.005	0.0498	0.0005	0.045	0.1985	0.098
二月	98.6119	28.035	西藏	西藏－云南	怒江青拉桶	Ⅱ			/	/	/	/	/	/	/	/	/	/	/	/	/	/	/	/	/	/	/	/	#VALUE!	#VALUE!	#VALUE!	#VALUE!	#VALUE!	#VALUE!	#VALUE!	#VALUE!	#VALUE!	#VALUE!	#VALUE!	#VALUE!	#VALUE!	#VALUE!	#VALUE!	#VALUE!	#VALUE!	#VALUE!	#VALUE!	#VALUE!
二月	98.2363	28.1985	西藏	西藏－云南	独龙江南代	Ⅱ			/	/	/	/	/	/	/	/	/	/	/	/	/	/	/	/	/	/	/	/	#VALUE!	#VALUE!	#VALUE!	#VALUE!	#VALUE!	#VALUE!	#VALUE!	#VALUE!	#VALUE!	#VALUE!	#VALUE!	#VALUE!	#VALUE!	#VALUE!	#VALUE!	#VALUE!	#VALUE!	#VALUE!	#VALUE!	#VALUE!
二月	106.75	34.4667	陕西	陕西－甘肃	嘉陵江两河口	Ⅱ	Ⅱ	达标	10.5	1.2	10	0.25	0.176	0.03	0.005	0.025	0.21	0.0002	0.00015	2e-05	5e-05	0.004	0.005	0.0002	0.0015	0.005	0.0015	0.024	4.5	2.8	5	2.75	0.324	0.07	0.995	0.975	0.79	0.0098	0.04985	3e-05	0.00495	0.046	0.005	0.0498	0.0005	0.045	0.1985	0.076
二月	107.718	32.2031	陕西	陕西－四川	月滩河竹峪	Ⅱ	Ⅰ	达标	9.4	1	5	0.7	0.12	0.02	0.005	0.025	0.28	0.0002	0.00015	2e-05	5e-05	0.002	0.005	0.0002	0.0015	/	/	/	3.4	3	10	2.3	0.38	0.08	0.995	0.975	0.72	0.0098	0.04985	3e-05	0.00495	0.048	0.005	0.0498	0.0005	#VALUE!	#VALUE!	#VALUE!
二月	107.184	32.3781	陕西	陕西－四川	小通江楼子	Ⅱ	Ⅰ	达标	9.6	0.8	5	0.7	0.05	0.01	0.005	0.025	0.12	0.0002	0.00015	2e-05	5e-05	0.002	0.005	0.0002	0.0015	/	/	/	3.6	3.2	10	2.3	0.45	0.09	0.995	0.975	0.88	0.0098	0.04985	3e-05	0.00495	0.048	0.005	0.0498	0.0005	#VALUE!	#VALUE!	#VALUE!
二月	109.833	32.8833	陕西	陕西－湖北	汉江兰滩	Ⅱ	Ⅱ	达标	10.3	2.3	/	2.1	0.05	0.03	0.005	0.025	0.2	0.0002	0.0008	2e-05	5e-05	0.002	0.005	0.0002	0.0015	0.005	0.0015	0.002	4.3	1.7	#VALUE!	0.9	0.45	0.07	0.995	0.975	0.8	0.0098	0.0492	3e-05	0.00495	0.048	0.005	0.0498	0.0005	0.045	0.1985	0.098
二月	110.117	32.8167	陕西	陕西－湖北	汉江白河	Ⅱ	Ⅱ	达标	10.9	1.8	/	2.4	0.046	0.03	0.005	0.025	0.12	0.0002	0.0005	2e-05	5e-05	0.002	0.005	0.0002	0.0015	0.005	0.0015	0.002	4.9	2.2	#VALUE!	0.6	0.454	0.07	0.995	0.975	0.88	0.0098	0.0495	3e-05	0.00495	0.048	0.005	0.0498	0.0005	0.045	0.1985	0.098
二月	109.9	33.3	陕西	陕西－湖北	金钱河南宽坪	Ⅱ	Ⅱ	达标	11.5	1.1	/	2.7	0.0125	0.04	0.005	0.025	0.19	0.0002	0.0008	2e-05	5e-05	0.002	0.01	0.0002	0.0015	0.005	0.0015	0.002	5.5	2.9	#VALUE!	0.3	0.4875	0.06	0.995	0.975	0.81	0.0098	0.0492	3e-05	0.00495	0.048	0	0.0498	0.0005	0.045	0.1985	0.098
二月	110.037	33.1547	陕西	陕西－湖北	金钱河上津	Ⅱ	Ⅰ	达标	11.9	1.1	/	2	0.0125	0.02	0.005	0.025	0.11	0.0002	0.0004	2e-05	5e-05	0.002	0.005	0.0002	0.0015	0.005	0.0015	0.002	5.9	2.9	#VALUE!	1	0.4875	0.08	0.995	0.975	0.89	0.0098	0.0496	3e-05	0.00495	0.048	0.005	0.0498	0.0005	0.045	0.1985	0.098
二月	110.35	33.2	陕西	陕西－湖北	天河照川	Ⅱ	Ⅰ	达标	11.7	0.6	/	2	0.0125	0.01	0.005	0.025	0.15	0.0002	0.0013	2e-05	5e-05	0.002	0.005	0.0002	0.0015	0.005	0.0015	0.002	5.7	3.4	#VALUE!	1	0.4875	0.09	0.995	0.975	0.85	0.0098	0.0487	3e-05	0.00495	0.048	0.005	0.0498	0.0005	0.045	0.1985	0.098
二月	109.716	32.1897	陕西	陕西－湖北	堵河鄂坪	Ⅱ	Ⅰ	达标	9.3	1.1	/	1.1	0.026	0.02	0.005	0.025	0.13	0.0002	0.0011	2e-05	5e-05	0.002	0.005	0.0002	0.0015	0.005	0.0015	0.002	3.3	2.9	#VALUE!	1.9	0.474	0.08	0.995	0.975	0.87	0.0098	0.0489	3e-05	0.00495	0.048	0.005	0.0498	0.0005	0.045	0.1985	0.098
二月	111.013	33.2542	陕西	陕西－河南	丹江荆紫关	Ⅱ	Ⅱ	达标	11.8	2.8	/	3	0.356	0.04	0.005	0.025	0.1	0.0002	0.0008	2e-05	5e-05	0.002	0.005	0.0002	0.0015	0.005	0.0015	0.002	5.8	1.2	#VALUE!	0	0.144	0.06	0.995	0.975	0.9	0.0098	0.0492	3e-05	0.00495	0.048	0.005	0.0498	0.0005	0.045	0.1985	0.098
二月	110.967	33.2833	陕西	陕西－河南	丹江湘河	Ⅱ	Ⅱ	达标	12.2	1.1	/	2.2	0.172	0.04	0.005	0.025	0.14	0.0002	0.00015	2e-05	5e-05	0.002	0.005	0.0002	0.0015	0.005	0.0015	0.002	6.2	2.9	#VALUE!	0.8	0.328	0.06	0.995	0.975	0.86	0.0098	0.04985	3e-05	0.00495	0.048	0.005	0.0498	0.0005	0.045	0.1985	0.098
二月	110.91	33.1344	陕西	陕西－湖北	滔河滔河水库	Ⅱ	Ⅰ	达标	11.4	2	/	1.8	0.0125	0.01	0.005	0.025	0.11	0.0002	0.0013	2e-05	5e-05	0.002	0.005	0.0002	0.0015	0.005	0.0015	0.002	5.4	2	#VALUE!	1.2	0.4875	0.09	0.995	0.975	0.89	0.0098	0.0487	3e-05	0.00495	0.048	0.005	0.0498	0.0005	0.045	0.1985	0.098
二月	106.079	33.5736	甘肃	甘肃－陕西	嘉陵江白水江	Ⅱ	Ⅰ	达标	10.7	1.3	5	0.9	0.05	0.02	0.005	0.025	0.21	0.0002	0.00015	2e-05	5e-05	0.002	0.005	0.0002	0.0015	/	/	/	4.7	2.7	10	2.1	0.45	0.08	0.995	0.975	0.79	0.0098	0.04985	3e-05	0.00495	0.048	0.005	0.0498	0.0005	#VALUE!	#VALUE!	#VALUE!
二月	97.2333	33.0167	青海	青海－四川	长江直门达	Ⅱ			/	/	/	/	/	/	/	/	/	/	/	/	/	/	/	/	/	/	/	/	#VALUE!	#VALUE!	#VALUE!	#VALUE!	#VALUE!	#VALUE!	#VALUE!	#VALUE!	#VALUE!	#VALUE!	#VALUE!	#VALUE!	#VALUE!	#VALUE!	#VALUE!	#VALUE!	#VALUE!	#VALUE!	#VALUE!	#VALUE!
二月	101.119	32.6349	青海	青海－四川	岷江－大渡河幸福桥（达吉）	Ⅱ			/	/	/	/	/	/	/	/	/	/	/	/	/	/	/	/	/	/	/	/	#VALUE!	#VALUE!	#VALUE!	#VALUE!	#VALUE!	#VALUE!	#VALUE!	#VALUE!	#VALUE!	#VALUE!	#VALUE!	#VALUE!	#VALUE!	#VALUE!	#VALUE!	#VALUE!	#VALUE!	#VALUE!	#VALUE!	#VALUE!
二月	101.566	32.9892	青海	青海－四川	克柯河阿坝	Ⅱ			/	/	/	/	/	/	/	/	/	/	/	/	/	/	/	/	/	/	/	/	#VALUE!	#VALUE!	#VALUE!	#VALUE!	#VALUE!	#VALUE!	#VALUE!	#VALUE!	#VALUE!	#VALUE!	#VALUE!	#VALUE!	#VALUE!	#VALUE!	#VALUE!	#VALUE!	#VALUE!	#VALUE!	#VALUE!	#VALUE!
二月	97.1833	31.1333	青海	青海－西藏	昂曲昌都预制厂	Ⅱ	Ⅱ	达标	8.6	0.6	/	/	0.172	0.005	0.005	0.025	0.1	0.0002	0.0092	2e-05	5e-05	0.002	0.005	/	/	/	/	/	2.6	3.4	#VALUE!	#VALUE!	0.328	0.095	0.995	0.975	0.9	0.0098	0.0408	3e-05	0.00495	0.048	0.005	#VALUE!	#VALUE!	#VALUE!	#VALUE!	#VALUE!
二月	102.758	35.842	青海	青海－甘肃	黄河大河家	Ⅱ	Ⅱ	达标	8.8	1.6	9.3	1.8	0.07	0.01	0.005	0.025	0.13	0.0002	0.0015	2e-05	5e-05	0.002	0.005	0.0002	0.0015	0.005	0.0015	0.002	2.8	2.4	5.7	1.2	0.43	0.09	0.995	0.975	0.87	0.0098	0.0485	3e-05	0.00495	0.048	0.005	0.0498	0.0005	0.045	0.1985	0.098
三月	117.742	40.0136	河北	河北-天津	黎河黎河桥	Ⅱ	Ⅱ	达标	15.1	2.4	5	1	0.363	0.08	0.005	0.025	0.21	0.0002	0.0012	2e-05	5e-05	0.018	0.005	0.0002	0.0015	/	0.0015	0.002	9.1	1.6	10	2	0.137	0.02	0.995	0.975	0.79	0.0098	0.0488	3e-05	0.00495	0.032	0.005	0.0498	0.0005	#VALUE!	0.1985	0.098
三月	117.644	40.0858	河北	河北-天津	淋河淋河桥	Ⅱ	劣Ⅴ	不达标	14.5	7.4	20	1	1.466	0.39	0.005	0.025	0.28	0.0002	0.0032	2e-05	5e-05	0.139	0.005	0.0002	0.0015	/	0.0015	0.002	8.5	-3.4	-5	2	-0.966	-0.29	0.995	0.975	0.72	0.0098	0.0468	3e-05	0.00495	-0.089	0.005	0.0498	0.0005	#VALUE!	0.1985	0.098
三月	116.138	40.6857	河北	河北-北京	白河下堡（后城）	Ⅱ	Ⅱ	达标	10.4	1.4	5	1	0.49	0.09	0.00077	0.025	0.43	0.0002	0.00015	2e-05	5e-05	0.005	0.005	0.003	0.0015	/	0.0015	0.002	4.4	2.6	10	2	0.01	0.01	0.99923	0.975	0.57	0.0098	0.04985	3e-05	0.00495	0.045	0.005	0.047	0.0005	#VALUE!	0.1985	0.098
三月	116.41	40.7697	河北	河北-北京	黑河四道甸	Ⅱ	Ⅱ	达标	13.8	1.3	5	1	0.02	0.08	0.00074	0.00123	0.49	0.0002	0.00015	2e-05	5e-05	0.005	0.005	0.0002	0.0015	/	0.0015	0.002	7.8	2.7	10	2	0.48	0.02	0.99926	0.99877	0.51	0.0098	0.04985	3e-05	0.00495	0.045	0.005	0.0498	0.0005	#VALUE!	0.1985	0.098
三月	116.605	40.9858	河北	河北-北京	汤河大草坪	Ⅱ	Ⅳ	不达标	10.4	1.2	5	1	0.03	0.05	0.00056	0.025	1.4	0.0002	0.00015	2e-05	5e-05	0.005	0.005	0.004	0.0015	/	0.0015	0.002	4.4	2.8	10	2	0.47	0.05	0.99944	0.975	-0.4	0.0098	0.04985	3e-05	0.00495	0.045	0.005	0.046	0.0005	#VALUE!	0.1985	0.098
三月	117.166	40.7078	河北	河北-北京	潮河古北口	Ⅱ	Ⅱ	达标	10.9	1.9	5	1	0.11	0.02	0.00101	0.00116	0.38	0.0002	0.00015	2e-05	5e-05	0.004	0.005	0.01	0.0015	/	0.0015	0.002	4.9	2.1	10	2	0.39	0.08	0.99899	0.99884	0.62	0.0098	0.04985	3e-05	0.00495	0.046	0.005	0.04	0.0005	#VALUE!	0.1985	0.098
三月	116.87	38.7033	河北	河北-天津	南运河九宣闸	Ⅱ			/	/	/	/	/	/	/	/	/	/	/	/	/	/	/	/	/	/	/	/	#VALUE!	#VALUE!	#VALUE!	#VALUE!	#VALUE!	#VALUE!	#VALUE!	#VALUE!	#VALUE!	#VALUE!	#VALUE!	#VALUE!	#VALUE!	#VALUE!	#VALUE!	#VALUE!	#VALUE!	#VALUE!	#VALUE!	#VALUE!
三月	121.648	45.8044	内蒙古	内蒙古-吉林	那金河永安	Ⅱ			/	/	/	/	/	/	/	/	/	/	/	/	/	/	/	/	/	/	/	/	#VALUE!	#VALUE!	#VALUE!	#VALUE!	#VALUE!	#VALUE!	#VALUE!	#VALUE!	#VALUE!	#VALUE!	#VALUE!	#VALUE!	#VALUE!	#VALUE!	#VALUE!	#VALUE!	#VALUE!	#VALUE!	#VALUE!	#VALUE!
三月	121.781	45.7547	内蒙古	内蒙古-吉林	那金河煤窑	Ⅱ			/	/	/	/	/	/	/	/	/	/	/	/	/	/	/	/	/	/	/	/	#VALUE!	#VALUE!	#VALUE!	#VALUE!	#VALUE!	#VALUE!	#VALUE!	#VALUE!	#VALUE!	#VALUE!	#VALUE!	#VALUE!	#VALUE!	#VALUE!	#VALUE!	#VALUE!	#VALUE!	#VALUE!	#VALUE!	#VALUE!
三月	121.916	42.6573	内蒙古	内蒙古-辽宁	新开河石门子	Ⅱ			/	/	/	/	/	/	/	/	/	/	/	/	/	/	/	/	/	/	/	/	#VALUE!	#VALUE!	#VALUE!	#VALUE!	#VALUE!	#VALUE!	#VALUE!	#VALUE!	#VALUE!	#VALUE!	#VALUE!	#VALUE!	#VALUE!	#VALUE!	#VALUE!	#VALUE!	#VALUE!	#VALUE!	#VALUE!	#VALUE!
三月	125.276	42.1576	辽宁	辽宁-吉林	辉发河龙头堡	Ⅱ	劣Ⅴ	不达标	9.55	18.4	70	9.7	0.484	0.46	0.02	0.0868	0.475	0.0002	0.0052	2e-05	5e-05	0.002	0.005	0.0002	0.0015	0.005	0.0015	0.002	3.55	-14.4	-55	-6.7	0.016	-0.36	0.98	0.9132	0.525	0.0098	0.0448	3e-05	0.00495	0.048	0.005	0.0498	0.0005	0.045	0.1985	0.098
三月	116.331	37.5722	山东	山东-河北	南运河第三店	Ⅱ	Ⅱ	达标	10.4	2.8	5	2.5	0.427	0.03	0.005	0.129	0.73	0.0022	0.0016	2e-05	5e-05	0.002	0.005	0.002	0.0015	/	0.077	0.008	4.4	1.2	10	0.5	0.073	0.07	0.995	0.871	0.27	0.0078	0.0484	3e-05	0.00495	0.048	0.005	0.048	0.0005	#VALUE!	0.123	0.092
三月	113.32	29.6661	湖北	湖北－湖南	长江螺山	Ⅱ	Ⅱ	达标	10.5	2.4	/	1.4	0.207	0.09	0.005	0.025	0.23	0.0002	0.002	2e-05	5e-05	0.002	0.005	0.0002	0.0015	0.005	0.0015	0.002	4.5	1.6	#VALUE!	1.6	0.293	0.01	0.995	0.975	0.77	0.0098	0.048	3e-05	0.00495	0.048	0.005	0.0498	0.0005	0.045	0.1985	0.098
三月	116.107	29.8235	湖北	湖北－安徽	长江刘佐	Ⅱ	Ⅲ	不达标	10	2	/	2	0.179	0.16	0.006	0.025	0.22	0.0002	0.0029	2e-05	5e-05	0.002	0.005	0.0002	0.0015	0.02	0.0015	0.002	4	2	#VALUE!	1	0.321	-0.06	0.994	0.975	0.78	0.0098	0.0471	3e-05	0.00495	0.048	0.005	0.0498	0.0005	0.03	0.1985	0.098
三月	108.478	30.5196	湖北	湖北－重庆	磨刀溪大滩口	Ⅱ	Ⅱ	达标	10.2	3.2	5	0.9	0.062	0.02	0.005	0.025	0.07	0.0002	0.0012	2e-05	5e-05	0.002	0.005	0.0002	0.0015	0.005	0.0015	0.002	4.2	0.8	10	2.1	0.438	0.08	0.995	0.975	0.93	0.0098	0.0488	3e-05	0.00495	0.048	0.005	0.0498	0.0005	0.045	0.1985	0.098
三月	109	30.6167	湖北	湖北－重庆	长滩河梅子水	Ⅱ	Ⅲ	不达标	9.8	5.8	5	4	0.486	0.09	0.005	0.025	0.11	0.0002	0.0013	2e-05	0.001	0.002	0.005	0.0002	0.0015	0.02	0.0015	0.002	3.8	-1.8	10	-1	0.014	0.01	0.995	0.975	0.89	0.0098	0.0487	3e-05	0.004	0.048	0.005	0.0498	0.0005	0.03	0.1985	0.098
三月	108.919	29.6119	湖北	湖北－重庆	阿蓬江(唐岩河、濯河)朝阳寺	Ⅱ	Ⅰ	达标	9.8	0.9	/	0.25	0.0125	0.02	0.005	0.025	0.1	0.0003	0.0003	2e-05	5e-05	0.002	0.005	0.0002	0.0015	0.02	0.0015	0.002	3.8	3.1	#VALUE!	2.75	0.4875	0.08	0.995	0.975	0.9	0.0097	0.0497	3e-05	0.00495	0.048	0.005	0.0498	0.0005	0.03	0.1985	0.098
三月	108.501	29.7336	湖北	湖北－重庆	郁江长顺	Ⅱ	Ⅱ	达标	9.6	0.9	/	0.25	0.0125	0.03	0.005	0.025	0.1	0.0002	0.0003	2e-05	5e-05	0.002	0.005	0.0002	0.0015	0.02	0.0015	0.002	3.6	3.1	#VALUE!	2.75	0.4875	0.07	0.995	0.975	0.9	0.0098	0.0497	3e-05	0.00495	0.048	0.005	0.0498	0.0005	0.03	0.1985	0.098
三月	109.207	29.1992	湖北	湖北－重庆	酉水卯洞	Ⅱ	Ⅱ	达标	9.4	1.3	/	0.25	0.08	0.08	0.005	0.025	0.09	0.0002	0.00015	2e-05	5e-05	0.002	0.005	0.0002	0.0015	0.04	0.0015	0.002	3.4	2.7	#VALUE!	2.75	0.42	0.02	0.995	0.975	0.91	0.0098	0.04985	3e-05	0.00495	0.048	0.005	0.0498	0.0005	0.01	0.1985	0.098
三月	110.383	29.6339	湖北	湖北－湖南	溇水淋溪河	Ⅱ	Ⅰ	达标	10	1.9	/	1.1	0.033	0.01	0.005	0.025	0.09	0.0002	0.00015	2e-05	5e-05	0.002	0.005	0.0002	0.0015	0.005	0.0015	0.01	4	2.1	#VALUE!	1.9	0.467	0.09	0.995	0.975	0.91	0.0098	0.04985	3e-05	0.00495	0.048	0.005	0.0498	0.0005	0.045	0.1985	0.09
三月	111.522	32.6481	湖北	湖北－河南	丹江口水库凉水河	Ⅱ	Ⅱ	达标	11.3	1.9	/	2.6	0.132	0.02	0.005	0.025	0.11	0.0002	0.0007	2e-05	5e-05	0.002	0.005	0.0002	0.0015	0.02	0.0015	0.002	5.3	2.1	#VALUE!	0.4	0.368	0.08	0.995	0.975	0.89	0.0098	0.0493	3e-05	0.00495	0.048	0.005	0.0498	0.0005	0.03	0.1985	0.098
三月	109.985	26.1945	湖南	湖南-广西	平等河布龙	Ⅱ	Ⅰ	达标	8	0.9	6	0.9	0.048	0.01	0.005	0.025	0.025	0.0002	0.0005	2e-05	5e-05	0.002	0.005	0.0002	0.0003	0.01	0.0015	0.002	2	3.1	9	2.1	0.452	0.09	0.995	0.975	0.975	0.0098	0.0495	3e-05	0.00495	0.048	0.005	0.0498	0.0017	0.04	0.1985	0.098
三月	107.112	28.8912	重庆	重庆－贵州	藻渡河界牌	Ⅱ			/	/	/	/	/	/	/	/	/	/	/	/	/	/	/	/	/	/	/	/	#VALUE!	#VALUE!	#VALUE!	#VALUE!	#VALUE!	#VALUE!	#VALUE!	#VALUE!	#VALUE!	#VALUE!	#VALUE!	#VALUE!	#VALUE!	#VALUE!	#VALUE!	#VALUE!	#VALUE!	#VALUE!	#VALUE!	#VALUE!
三月	108.531	30.4478	重庆	重庆－湖北	磨刀溪建南镇	Ⅱ	Ⅱ	达标	9.9	2.6	5	1	0.306	0.09	0.005	0.025	0.08	0.0002	0.0013	2e-05	5e-05	0.002	0.005	0.0002	0.0015	0.005	0.0015	0.002	3.9	1.4	10	2	0.194	0.01	0.995	0.975	0.92	0.0098	0.0487	3e-05	0.00495	0.048	0.005	0.0498	0.0005	0.045	0.1985	0.098
三月	108.487	31.7759	重庆	重庆－四川	州河鸡唱	Ⅱ	Ⅱ	达标	10.4	1.4	5	1.1	0.151	0.04	0.005	0.025	0.09	0.0002	0.0006	2e-05	0.001	0.002	0.005	0.0002	0.0015	0.02	0.0015	0.002	4.4	2.6	10	1.9	0.349	0.06	0.995	0.975	0.91	0.0098	0.0494	3e-05	0.004	0.048	0.005	0.0498	0.0005	0.03	0.1985	0.098
三月	108.629	28.6518	重庆	重庆－贵州	甘龙河小河	Ⅱ	Ⅰ	达标	8.1	1.1	/	0.25	0.036	0.02	0.005	0.025	0.17	/	0.0003	2e-05	5e-05	0.002	0.005	0.0002	0.0015	/	/	/	2.1	2.9	#VALUE!	2.75	0.464	0.08	0.995	0.975	0.83	#VALUE!	0.0497	3e-05	0.00495	0.048	0.005	0.0498	0.0005	#VALUE!	#VALUE!	#VALUE!
三月	108.406	32.072	重庆	重庆－四川	任河钟停	Ⅱ	Ⅱ	达标	10.3	0.8	5	0.25	0.202	0.02	0.005	0.3	0.025	0.0002	0.00015	2e-05	5e-05	0.002	0.005	0.0002	0.0015	0.005	0.0015	0.002	4.3	3.2	10	2.75	0.298	0.08	0.995	0.7	0.975	0.0098	0.04985	3e-05	0.00495	0.048	0.005	0.0498	0.0005	0.045	0.1985	0.098
三月	99.305	28.2378	四川	四川－云南	长江(金沙江)奔子栏	Ⅱ	Ⅱ	达标	8.9	0.9	5	0.5	0.0125	0.04	0.005	0.025	0.15	0.0002	0.0024	2e-05	0.001	0.002	0.005	0.0002	0.0015	0.01	0.0015	0.002	2.9	3.1	10	2.5	0.4875	0.06	0.995	0.975	0.85	0.0098	0.0476	3e-05	0.004	0.048	0.005	0.0498	0.0005	0.04	0.1985	0.098
三月	99.722	28.695	四川	四川－云南	许曲上游（洞松）	Ⅱ			/	/	/	/	/	/	/	/	/	/	/	/	/	/	/	/	/	/	/	/	#VALUE!	#VALUE!	#VALUE!	#VALUE!	#VALUE!	#VALUE!	#VALUE!	#VALUE!	#VALUE!	#VALUE!	#VALUE!	#VALUE!	#VALUE!	#VALUE!	#VALUE!	#VALUE!	#VALUE!	#VALUE!	#VALUE!	#VALUE!
三月	100.982	32.2648	四川	四川－青海	绰斯甲河壤塘	Ⅱ			/	/	/	/	/	/	/	/	/	/	/	/	/	/	/	/	/	/	/	/	#VALUE!	#VALUE!	#VALUE!	#VALUE!	#VALUE!	#VALUE!	#VALUE!	#VALUE!	#VALUE!	#VALUE!	#VALUE!	#VALUE!	#VALUE!	#VALUE!	#VALUE!	#VALUE!	#VALUE!	#VALUE!	#VALUE!	#VALUE!
三月	104.671	32.9444	四川	四川－甘肃	白水江文县（鹄衣坝）	Ⅱ	Ⅰ	达标	9.4	0.25	5	0.25	0.133	0.02	0.005	0.025	0.23	0.0002	0.00015	2e-05	5e-05	0.007	0.005	0.0002	0.0015	0.005	0.0015	0.018	3.4	3.75	10	2.75	0.367	0.08	0.995	0.975	0.77	0.0098	0.04985	3e-05	0.00495	0.043	0.005	0.0498	0.0005	0.045	0.1985	0.082
三月	102.095	33.96	四川	四川－甘肃	黄河玛曲	Ⅱ			/	/	/	/	/	/	/	/	/	/	/	/	/	/	/	/	/	/	/	/	#VALUE!	#VALUE!	#VALUE!	#VALUE!	#VALUE!	#VALUE!	#VALUE!	#VALUE!	#VALUE!	#VALUE!	#VALUE!	#VALUE!	#VALUE!	#VALUE!	#VALUE!	#VALUE!	#VALUE!	#VALUE!	#VALUE!	#VALUE!
三月	102.269	33.9921	四川	四川－甘肃	黑河大水	Ⅱ			/	/	/	/	/	/	/	/	/	/	/	/	/	/	/	/	/	/	/	/	#VALUE!	#VALUE!	#VALUE!	#VALUE!	#VALUE!	#VALUE!	#VALUE!	#VALUE!	#VALUE!	#VALUE!	#VALUE!	#VALUE!	#VALUE!	#VALUE!	#VALUE!	#VALUE!	#VALUE!	#VALUE!	#VALUE!	#VALUE!
三月	103.616	27.0107	贵州	贵州－云南	牛栏江大沙店（江底）	Ⅱ	Ⅱ	达标	9.6	0.9	5	1.3	0.147	0.03	0.005	0.025	0.14	0.0002	0.0011	2e-05	0.001	0.002	0.005	0.0002	0.0015	0.005	0.0015	0.002	3.6	3.1	10	1.7	0.353	0.07	0.995	0.975	0.86	0.0098	0.0489	3e-05	0.004	0.048	0.005	0.0498	0.0005	0.045	0.1985	0.098
三月	104.004	27.4859	贵州	贵州－云南	横江(洛泽河)麻窝电站	Ⅱ	Ⅱ	达标	9.4	0.8	5	1.4	0.114	0.01	0.005	0.025	0.13	0.0002	0.0014	2e-05	0.002	0.002	0.01	0.0002	0.0015	0.01	0.0015	0.002	3.4	3.2	10	1.6	0.386	0.09	0.995	0.975	0.87	0.0098	0.0486	3e-05	0.003	0.048	0	0.0498	0.0005	0.04	0.1985	0.098
三月	106.779	28.7534	贵州	贵州－重庆	藻渡河藻渡	Ⅱ	Ⅰ	达标	9.2	1.1	5	0.6	0.039	0.005	0.005	0.025	0.18	0.0002	0.0019	2e-05	5e-05	0.002	0.005	0.0002	0.0015	0.005	0.0015	0.002	3.2	2.9	10	2.4	0.461	0.095	0.995	0.975	0.82	0.0098	0.0481	3e-05	0.00495	0.048	0.005	0.0498	0.0005	0.045	0.1985	0.098
三月	108.502	28.5814	贵州	贵州－重庆	乌江沿河	Ⅱ	Ⅲ	不达标	10.1	1.3	5	0.25	0.0125	0.13	0.005	0.025	0.19	0.0002	0.0012	2e-05	5e-05	0.002	0.005	0.0002	0.0015	0.02	0.0015	0.002	4.1	2.7	10	2.75	0.4875	-0.03	0.995	0.975	0.81	0.0098	0.0488	3e-05	0.00495	0.048	0.005	0.0498	0.0005	0.03	0.1985	0.098
三月	108.285	29.1446	贵州	贵州－重庆	乌江鹿角沱	Ⅱ	Ⅱ	不达标	10.2	1.5	5	1.1	0.0125	0.1	0.005	0.025	0.18	0.0002	0.0013	2e-05	5e-05	0.002	0.005	0.0002	0.0015	0.005	0.0015	0.002	4.2	2.5	10	1.9	0.4875	0	0.995	0.975	0.82	0.0098	0.0487	3e-05	0.00495	0.048	0.005	0.0498	0.0005	0.045	0.1985	0.098
三月	107.864	29.2104	贵州	贵州－重庆	芙蓉江忠信	Ⅱ	Ⅰ	达标	11.2	1.2	5	0.7	0.0125	0.01	0.005	0.025	0.14	0.0002	0.0012	2e-05	5e-05	0.002	0.005	0.0002	0.0015	0.03	0.0015	0.002	5.2	2.8	10	2.3	0.4875	0.09	0.995	0.975	0.86	0.0098	0.0488	3e-05	0.00495	0.048	0.005	0.0498	0.0005	0.02	0.1985	0.098
三月	108.708	28.327	贵州	贵州－重庆	甘龙河甘龙镇	Ⅱ	Ⅱ	达标	8.5	1	5	1.3	0.165	0.05	0.025	0.025	0.12	0.0002	0.00015	2e-05	5e-05	0.002	0.005	0.002	0.0015	0.005	0.0015	0.002	2.5	3	10	1.7	0.335	0.05	0.975	0.975	0.88	0.0098	0.04985	3e-05	0.00495	0.048	0.005	0.048	0.0005	0.045	0.1985	0.098
三月	109.48	27.0753	贵州	贵州－湖南	沅江金紫	Ⅱ	Ⅱ	达标	9.6	2.3	/	1.5	0.087	0.04	0.005	0.025	0.34	/	0.0011	2e-05	5e-05	0.008	0.005	0.0002	0.0015	0.04	/	/	3.6	1.7	#VALUE!	1.5	0.413	0.06	0.995	0.975	0.66	#VALUE!	0.0489	3e-05	0.00495	0.042	0.005	0.0498	0.0005	0.01	#VALUE!	#VALUE!
三月	109.467	26.2333	贵州	贵州－湖南	仁里河流团	Ⅱ	Ⅱ	达标	9.8	1.8	/	0.9	0.332	0.09	0.006	0.025	0.18	/	0.0011	2e-05	5e-05	0.002	0.005	0.0002	0.0015	0.005	/	/	3.8	2.2	#VALUE!	2.1	0.168	0.01	0.994	0.975	0.82	#VALUE!	0.0489	3e-05	0.00495	0.048	0.005	0.0498	0.0005	0.045	#VALUE!	#VALUE!
三月	109.41	27.7041	贵州	贵州－湖南	辰水漾头电站	Ⅱ	Ⅲ	不达标	15.3	1.9	5	3.3	0.721	0.03	0.025	0.025	0.11	0.0002	0.00015	2e-05	5e-05	0.002	0.005	0.002	0.0015	0.005	0.0015	0.002	9.3	2.1	10	-0.3	-0.221	0.07	0.975	0.975	0.89	0.0098	0.04985	3e-05	0.00495	0.048	0.005	0.048	0.0005	0.045	0.1985	0.098
三月	107.194	25.6251	贵州	贵州-广西	六硐河甲茶	Ⅱ	Ⅰ	达标	8.5	0.9	5	0.6	0.0125	0.005	0.005	0.025	0.08	0.0002	0.00015	2e-05	5e-05	0.002	0.005	0.0002	0.0015	0.005	0.0015	0.002	2.5	3.1	10	2.4	0.4875	0.095	0.995	0.975	0.92	0.0098	0.04985	3e-05	0.00495	0.048	0.005	0.0498	0.0005	0.045	0.1985	0.098
三月	108.908	25.7161	贵州	贵州-广西	都柳江石碑	Ⅱ	Ⅰ	达标	7.8	1.1	8	0.7	0.07	0.02	0.005	0.025	0.025	0.0002	0.0008	2e-05	5e-05	0.002	0.005	0.0002	0.0005	0.01	0.0015	0.002	1.8	2.9	7	2.3	0.43	0.08	0.995	0.975	0.975	0.0098	0.0492	3e-05	0.00495	0.048	0.005	0.0498	0.0015	0.04	0.1985	0.098
三月	107.741	25.2024	贵州	贵州-广西	打狗河贵江	Ⅱ	Ⅱ	达标	7.8	2.1	13	1.2	0.033	0.03	0.005	0.025	0.025	0.0002	0.0005	2e-05	5e-05	0.002	0.005	0.0002	0.0003	0.01	0.0015	0.002	1.8	1.9	2	1.8	0.467	0.07	0.995	0.975	0.975	0.0098	0.0495	3e-05	0.00495	0.048	0.005	0.0498	0.0017	0.04	0.1985	0.098
三月	108.242	25.4256	贵州	贵州-广西	大环江何家寨	Ⅱ	Ⅰ	达标	7.9	0.9	7	0.7	0.085	0.02	0.005	0.025	0.025	0.0002	0.0006	2e-05	5e-05	0.002	0.005	0.0002	0.0015	0.01	0.0015	0.002	1.9	3.1	8	2.3	0.415	0.08	0.995	0.975	0.975	0.0098	0.0494	3e-05	0.00495	0.048	0.005	0.0498	0.0005	0.04	0.1985	0.098
三月	108.445	25.4168	贵州	贵州-广西	小环江黄种村	Ⅱ	Ⅰ	达标	7.8	1.1	7	0.8	0.061	0.01	0.005	0.025	0.025	0.0002	0.0005	2e-05	5e-05	0.002	0.005	0.0002	0.0008	0.01	0.0015	0.002	1.8	2.9	8	2.2	0.439	0.09	0.995	0.975	0.975	0.0098	0.0495	3e-05	0.00495	0.048	0.005	0.0498	0.0012	0.04	0.1985	0.098
三月	100.294	27.6681	云南	云南－四川	长江(金沙江)老火房	Ⅱ			/	/	/	/	/	/	/	/	/	/	/	/	/	/	/	/	/	/	/	/	#VALUE!	#VALUE!	#VALUE!	#VALUE!	#VALUE!	#VALUE!	#VALUE!	#VALUE!	#VALUE!	#VALUE!	#VALUE!	#VALUE!	#VALUE!	#VALUE!	#VALUE!	#VALUE!	#VALUE!	#VALUE!	#VALUE!	#VALUE!
三月	99.4797	28.4562	云南	云南－四川	许曲色仓	Ⅱ			/	/	/	/	/	/	/	/	/	/	/	/	/	/	/	/	/	/	/	/	#VALUE!	#VALUE!	#VALUE!	#VALUE!	#VALUE!	#VALUE!	#VALUE!	#VALUE!	#VALUE!	#VALUE!	#VALUE!	#VALUE!	#VALUE!	#VALUE!	#VALUE!	#VALUE!	#VALUE!	#VALUE!	#VALUE!	#VALUE!
三月	100.454	27.8996	云南	云南－四川	水洛河油米	Ⅱ			/	/	/	/	/	/	/	/	/	/	/	/	/	/	/	/	/	/	/	/	#VALUE!	#VALUE!	#VALUE!	#VALUE!	#VALUE!	#VALUE!	#VALUE!	#VALUE!	#VALUE!	#VALUE!	#VALUE!	#VALUE!	#VALUE!	#VALUE!	#VALUE!	#VALUE!	#VALUE!	#VALUE!	#VALUE!	#VALUE!
三月	101.371	26.803	云南	云南－四川	三源河糖房	Ⅱ	Ⅰ	达标	9.4	0.9	/	0.8	0.025	0.005	0.005	0.025	0.1	0.0002	0.0017	2e-05	5e-05	0.002	0.005	0.0002	0.0015	0.005	0.0015	0.002	3.4	3.1	#VALUE!	2.2	0.475	0.095	0.995	0.975	0.9	0.0098	0.0483	3e-05	0.00495	0.048	0.005	0.0498	0.0005	0.045	0.1985	0.098
三月	103.733	26.5	云南	云南－贵州	牛栏江黄梨树	Ⅱ	Ⅱ	达标	9.4	1.2	5	1.3	0.135	0.03	0.005	0.025	0.15	0.0002	0.0013	2e-05	0.001	0.002	0.005	0.0002	0.0015	0.005	0.0015	0.002	3.4	2.8	10	1.7	0.365	0.07	0.995	0.975	0.85	0.0098	0.0487	3e-05	0.004	0.048	0.005	0.0498	0.0005	0.045	0.1985	0.098
三月	105.377	28.0946	云南	云南－四川	永宁河（清水河）两河	Ⅱ			/	/	/	/	/	/	/	/	/	/	/	/	/	/	/	/	/	/	/	/	#VALUE!	#VALUE!	#VALUE!	#VALUE!	#VALUE!	#VALUE!	#VALUE!	#VALUE!	#VALUE!	#VALUE!	#VALUE!	#VALUE!	#VALUE!	#VALUE!	#VALUE!	#VALUE!	#VALUE!	#VALUE!	#VALUE!	#VALUE!
三月	105.615	23.3175	云南	云南-广西	百南河那全	Ⅱ	Ⅱ	达标	7.34	2.1	12	1.8	0.0125	0.02	0.005	0.025	0.111	0.0002	0.00015	2e-05	5e-05	0.002	0.005	0.0002	0.0015	0.005	0.0015	0.002	1.34	1.9	3	1.2	0.4875	0.08	0.995	0.975	0.889	0.0098	0.04985	3e-05	0.00495	0.048	0.005	0.0498	0.0005	0.045	0.1985	0.098
三月	104.486	24.6505	云南	云南-广西	清水江清水江大桥	Ⅱ	Ⅱ	达标	9.7	2.1	9	1.1	0.138	0.034	0.005	0.025	0.025	0.0002	0.0003	2e-05	5e-05	0.002	0.005	0.0002	0.0015	0.005	0.0057	0.002	3.7	1.9	6	1.9	0.362	0.066	0.995	0.975	0.975	0.0098	0.0497	3e-05	0.00495	0.048	0.005	0.0498	0.0005	0.045	0.1943	0.098
三月	105.521	24.0123	云南	云南-广西	西洋江那柳	Ⅱ	Ⅱ	达标	7.2	2.5	2.8	0.25	0.075	0.016	0.005	0.025	0.113	0.0002	0.0002	2e-05	5e-05	0.002	0.005	0.0002	0.0015	0.01	0.03	0.002	1.2	1.5	12.2	2.75	0.425	0.084	0.995	0.975	0.887	0.0098	0.0498	3e-05	0.00495	0.048	0.005	0.0498	0.0005	0.04	0.17	0.098
三月	98.7853	28.5561	西藏	西藏－云南	澜沧江溜筒江	Ⅱ	Ⅰ	达标	7.9	0.6	/	0.25	0.06	0.02	0.005	0.025	0.28	0.0002	0.00015	2e-05	5e-05	0.002	0.005	0.0002	0.0015	0.005	0.0015	0.002	1.9	3.4	#VALUE!	2.75	0.44	0.08	0.995	0.975	0.72	0.0098	0.04985	3e-05	0.00495	0.048	0.005	0.0498	0.0005	0.045	0.1985	0.098
三月	98.6119	28.035	西藏	西藏－云南	怒江青拉桶	Ⅱ			/	/	/	/	/	/	/	/	/	/	/	/	/	/	/	/	/	/	/	/	#VALUE!	#VALUE!	#VALUE!	#VALUE!	#VALUE!	#VALUE!	#VALUE!	#VALUE!	#VALUE!	#VALUE!	#VALUE!	#VALUE!	#VALUE!	#VALUE!	#VALUE!	#VALUE!	#VALUE!	#VALUE!	#VALUE!	#VALUE!
三月	98.2363	28.1985	西藏	西藏－云南	独龙江南代	Ⅱ			/	/	/	/	/	/	/	/	/	/	/	/	/	/	/	/	/	/	/	/	#VALUE!	#VALUE!	#VALUE!	#VALUE!	#VALUE!	#VALUE!	#VALUE!	#VALUE!	#VALUE!	#VALUE!	#VALUE!	#VALUE!	#VALUE!	#VALUE!	#VALUE!	#VALUE!	#VALUE!	#VALUE!	#VALUE!	#VALUE!
三月	106.75	34.4667	陕西	陕西－甘肃	嘉陵江两河口	Ⅱ	Ⅱ	达标	10	0.8	12	0.25	0.28	0.05	0.005	0.025	0.26	0.0002	0.00015	2e-05	5e-05	0.01	0.005	0.0002	0.0015	0.005	0.0015	0.012	4	3.2	3	2.75	0.22	0.05	0.995	0.975	0.74	0.0098	0.04985	3e-05	0.00495	0.04	0.005	0.0498	0.0005	0.045	0.1985	0.088
三月	107.718	32.2031	陕西	陕西－四川	月滩河竹峪	Ⅱ	Ⅱ	达标	7.9	0.8	5	0.8	0.23	0.01	0.005	0.025	0.29	0.0002	0.00015	5e-05	5e-05	0.002	0.005	0.0002	0.0015	/	/	/	1.9	3.2	10	2.2	0.27	0.09	0.995	0.975	0.71	0.0098	0.04985	0	0.00495	0.048	0.005	0.0498	0.0005	#VALUE!	#VALUE!	#VALUE!
三月	107.184	32.3781	陕西	陕西－四川	小通江楼子	Ⅱ	Ⅱ	达标	8.6	1.1	5	1	0.24	0.02	0.005	0.025	0.12	0.0002	0.00015	2e-05	5e-05	0.002	0.005	0.0002	0.0015	/	/	/	2.6	2.9	10	2	0.26	0.08	0.995	0.975	0.88	0.0098	0.04985	3e-05	0.00495	0.048	0.005	0.0498	0.0005	#VALUE!	#VALUE!	#VALUE!
三月	109.833	32.8833	陕西	陕西－湖北	汉江兰滩	Ⅱ	Ⅰ	达标	10.2	1.4	/	2.6	0.12	0.02	0.005	0.025	0.15	0.0002	0.0006	2e-05	5e-05	0.002	0.005	0.0002	0.0015	0.02	0.0015	0.002	4.2	2.6	#VALUE!	0.4	0.38	0.08	0.995	0.975	0.85	0.0098	0.0494	3e-05	0.00495	0.048	0.005	0.0498	0.0005	0.03	0.1985	0.098
三月	110.117	32.8167	陕西	陕西－湖北	汉江白河	Ⅱ	Ⅰ	达标	10.2	1.5	/	2.5	0.108	0.02	0.005	0.025	0.1	0.0002	0.0003	2e-05	5e-05	0.002	0.005	0.0002	0.0015	0.01	0.0015	0.002	4.2	2.5	#VALUE!	0.5	0.392	0.08	0.995	0.975	0.9	0.0098	0.0497	3e-05	0.00495	0.048	0.005	0.0498	0.0005	0.04	0.1985	0.098
三月	109.9	33.3	陕西	陕西－湖北	金钱河南宽坪	Ⅱ	Ⅱ	不达标	10	1.1	/	2.6	0.319	0.04	0.005	0.025	0.11	0.0002	0.0007	2e-05	5e-05	0.002	0.005	0.0002	0.0015	0.02	0.0015	0.002	4	2.9	#VALUE!	0.4	0.181	0.06	0.995	0.975	0.89	0.0098	0.0493	3e-05	0.00495	0.048	0.005	0.0498	0.0005	0.03	0.1985	0.098
三月	110.037	33.1547	陕西	陕西－湖北	金钱河上津	Ⅱ	Ⅲ	不达标	11.5	1.1	/	3.6	0.077	0.01	0.005	0.025	0.11	0.0002	0.0021	2e-05	5e-05	0.002	0.005	0.0002	0.0015	0.01	0.0015	0.002	5.5	2.9	#VALUE!	-0.6	0.423	0.09	0.995	0.975	0.89	0.0098	0.0479	3e-05	0.00495	0.048	0.005	0.0498	0.0005	0.04	0.1985	0.098
三月	110.35	33.2	陕西	陕西－湖北	天河照川	Ⅱ	Ⅰ	达标	11.1	0.8	/	1.9	0.074	0.005	0.005	0.025	0.21	0.0002	0.001	2e-05	5e-05	0.002	0.005	0.0002	0.0015	0.005	0.0015	0.002	5.1	3.2	#VALUE!	1.1	0.426	0.095	0.995	0.975	0.79	0.0098	0.049	3e-05	0.00495	0.048	0.005	0.0498	0.0005	0.045	0.1985	0.098
三月	109.716	32.1897	陕西	陕西－湖北	堵河鄂坪	Ⅱ	Ⅰ	达标	9.4	1.4	/	1.2	0.074	0.01	0.005	0.025	0.04	0.0002	0.0009	2e-05	5e-05	0.002	0.005	0.0002	0.0015	0.005	0.0015	0.002	3.4	2.6	#VALUE!	1.8	0.426	0.09	0.995	0.975	0.96	0.0098	0.0491	3e-05	0.00495	0.048	0.005	0.0498	0.0005	0.045	0.1985	0.098
三月	111.013	33.2542	陕西	陕西－河南	丹江荆紫关	Ⅱ	Ⅲ	达标	9.9	1.3	/	3.2	0.277	0.04	0.005	0.025	0.18	0.0002	0.0003	2e-05	5e-05	0.002	0.005	0.0002	0.0015	0.005	0.0015	0.002	3.9	2.7	#VALUE!	-0.2	0.223	0.06	0.995	0.975	0.82	0.0098	0.0497	3e-05	0.00495	0.048	0.005	0.0498	0.0005	0.045	0.1985	0.098
三月	110.967	33.2833	陕西	陕西－河南	丹江湘河	Ⅱ	Ⅱ	达标	10.2	1.3	/	2.8	0.281	0.04	0.005	0.025	0.19	0.0002	0.0005	2e-05	5e-05	0.002	0.005	0.0002	0.0015	0.005	0.0015	0.002	4.2	2.7	#VALUE!	0.2	0.219	0.06	0.995	0.975	0.81	0.0098	0.0495	3e-05	0.00495	0.048	0.005	0.0498	0.0005	0.045	0.1985	0.098
三月	110.91	33.1344	陕西	陕西－湖北	滔河滔河水库	Ⅱ	Ⅰ	达标	11.1	1.7	/	2.8	0.122	0.005	0.005	0.025	0.07	0.0002	0.0007	2e-05	5e-05	0.002	0.005	0.0002	0.0015	0.02	0.0015	0.002	5.1	2.3	#VALUE!	0.2	0.378	0.095	0.995	0.975	0.93	0.0098	0.0493	3e-05	0.00495	0.048	0.005	0.0498	0.0005	0.03	0.1985	0.098
三月	106.079	33.5736	甘肃	甘肃－陕西	嘉陵江白水江	Ⅱ	Ⅱ	达标	8.1	1.1	5	0.7	0.19	0.04	0.005	0.3	0.22	0.0002	0.0013	2e-05	5e-05	0.002	0.005	0.0002	0.0015	/	/	/	2.1	2.9	10	2.3	0.31	0.06	0.995	0.7	0.78	0.0098	0.0487	3e-05	0.00495	0.048	0.005	0.0498	0.0005	#VALUE!	#VALUE!	#VALUE!
三月	97.2333	33.0167	青海	青海－四川	长江直门达	Ⅱ			/	/	/	/	/	/	/	/	/	/	/	/	/	/	/	/	/	/	/	/	#VALUE!	#VALUE!	#VALUE!	#VALUE!	#VALUE!	#VALUE!	#VALUE!	#VALUE!	#VALUE!	#VALUE!	#VALUE!	#VALUE!	#VALUE!	#VALUE!	#VALUE!	#VALUE!	#VALUE!	#VALUE!	#VALUE!	#VALUE!
三月	101.119	32.6349	青海	青海－四川	岷江－大渡河幸福桥（达吉）	Ⅱ			/	/	/	/	/	/	/	/	/	/	/	/	/	/	/	/	/	/	/	/	#VALUE!	#VALUE!	#VALUE!	#VALUE!	#VALUE!	#VALUE!	#VALUE!	#VALUE!	#VALUE!	#VALUE!	#VALUE!	#VALUE!	#VALUE!	#VALUE!	#VALUE!	#VALUE!	#VALUE!	#VALUE!	#VALUE!	#VALUE!
三月	101.566	32.9892	青海	青海－四川	克柯河阿坝	Ⅱ	Ⅱ	达标	9.1	0.9	/	0.25	0.23	0.005	0.005	0.025	0.34	0.0002	0.00015	2e-05	5e-05	0.002	0.005	0.0002	0.0015	0.005	0.0015	0.002	3.1	3.1	#VALUE!	2.75	0.27	0.095	0.995	0.975	0.66	0.0098	0.04985	3e-05	0.00495	0.048	0.005	0.0498	0.0005	0.045	0.1985	0.098
三月	97.1833	31.1333	青海	青海－西藏	昂曲昌都预制厂	Ⅱ	Ⅱ	达标	7.4	0.8	/	/	0.077	0.02	0.005	0.025	0.025	0.001	0.0032	2e-05	0.003	0.002	0.005	/	/	/	/	/	1.4	3.2	#VALUE!	#VALUE!	0.423	0.08	0.995	0.975	0.975	0.009	0.0468	3e-05	0.002	0.048	0.005	#VALUE!	#VALUE!	#VALUE!	#VALUE!	#VALUE!
三月	102.758	35.842	青海	青海－甘肃	黄河大河家	Ⅱ	Ⅰ	达标	8.3	2	4.7	2.3	0.06	0.01	0.005	0.025	0.15	0.0002	0.0015	2e-05	5e-05	/	0.005	/	0.0015	0.005	0.0015	0.002	2.3	2	10.3	0.7	0.44	0.09	0.995	0.975	0.85	0.0098	0.0485	3e-05	0.00495	#VALUE!	0.005	#VALUE!	0.0005	0.045	0.1985	0.098
四月	117.742	40.0136	河北	河北-天津	黎河黎河桥	Ⅱ	Ⅲ	不达标	9.3	2.96	12	1	0.112	0.16	0.005	0.025	0.42	0.0008	0.0019	2e-05	5e-05	0.047	0.005	0.0002	0.0015	/	0.0015	0.002	3.3	1.04	3	2	0.388	-0.06	0.995	0.975	0.58	0.0092	0.0481	3e-05	0.00495	0.003	0.005	0.0498	0.0005	#VALUE!	0.1985	0.098
四月	117.644	40.0858	河北	河北-天津	淋河淋河桥	Ⅱ	Ⅱ	达标	8.2	2.24	12	1	0.042	0.05	0.005	0.025	0.29	0.0002	0.0014	2e-05	5e-05	0.042	0.005	0.0002	0.0015	/	0.0015	0.002	2.2	1.76	3	2	0.458	0.05	0.995	0.975	0.71	0.0098	0.0486	3e-05	0.00495	0.008	0.005	0.0498	0.0005	#VALUE!	0.1985	0.098
四月	116.138	40.6857	河北	河北-北京	白河下堡（后城）	Ⅱ	Ⅱ	达标	11.1	2.1	5	1	0.12	0.1	0.00087	0.025	0.53	0.0002	0.00015	2e-05	5e-05	0.006	0.005	0.003	0.0015	0.005	0.0015	0.002	5.1	1.9	10	2	0.38	0	0.99913	0.975	0.47	0.0098	0.04985	3e-05	0.00495	0.044	0.005	0.047	0.0005	0.045	0.1985	0.098
四月	116.41	40.7697	河北	河北-北京	黑河四道甸	Ⅱ	Ⅰ	达标	11.8	1.5	5	1	0.05	0.02	0.00074	0.025	0.57	0.0002	0.0005	2e-05	5e-05	0.002	0.005	0.002	0.0015	0.005	0.0015	0.002	5.8	2.5	10	2	0.45	0.08	0.99926	0.975	0.43	0.0098	0.0495	3e-05	0.00495	0.048	0.005	0.048	0.0005	0.045	0.1985	0.098
四月	116.605	40.9858	河北	河北-北京	汤河大草坪	Ⅱ	Ⅳ	不达标	11.8	1.2	5	1	0.06	0.03	0.00056	0.025	1.5	0.0004	0.0003	2e-05	5e-05	0.002	0.005	0.002	0.0015	0.02	0.0015	0.002	5.8	2.8	10	2	0.44	0.07	0.99944	0.975	-0.5	0.0096	0.0497	3e-05	0.00495	0.048	0.005	0.048	0.0005	0.03	0.1985	0.098
四月	117.166	40.7078	河北	河北-北京	潮河古北口	Ⅱ	Ⅱ	达标	11.8	1.7	5	1	0.05	0.03	0.00137	0.0051	0.4	0.0008	0.0004	2e-05	5e-05	0.005	0.005	0.0002	0.0015	0.005	0.0015	0.002	5.8	2.3	10	2	0.45	0.07	0.99863	0.9949	0.6	0.0092	0.0496	3e-05	0.00495	0.045	0.005	0.0498	0.0005	0.045	0.1985	0.098
四月	116.87	38.7033	河北	河北-天津	南运河九宣闸	Ⅱ	Ⅲ	不达标	5.9	4.7	16.2	1	0.17	0.06	0.00285	0.01466	0.66	0.0002	0.0011	2e-05	5e-05	0.005	0.005	0.002	0.0015	0.03	0.104	0.002	-0.1	-0.7	-1.2	2	0.33	0.04	0.99715	0.98534	0.34	0.0098	0.0489	3e-05	0.00495	0.045	0.005	0.048	0.0005	0.02	0.096	0.098
四月	121.648	45.8044	内蒙古	内蒙古-吉林	那金河永安	Ⅱ	Ⅱ	达标	8.73	1.49	10.38	0.6	0.052	0.07	0.005	0.025	0.46	0.0002	0.00015	2e-05	5e-05	0.002	0.005	0.0002	0.0015	0.005	0.0015	0.002	2.73	2.51	4.62	2.4	0.448	0.03	0.995	0.975	0.54	0.0098	0.04985	3e-05	0.00495	0.048	0.005	0.0498	0.0005	0.045	0.1985	0.098
四月	121.781	45.7547	内蒙古	内蒙古-吉林	那金河煤窑	Ⅱ	Ⅱ	达标	8.9	1.57	6.43	1.1	0.0125	0.07	0.005	0.025	0.585	0.0002	0.0007	2e-05	5e-05	0.002	0.005	0.0002	0.0015	0.005	0.0015	0.002	2.9	2.43	8.57	1.9	0.4875	0.03	0.995	0.975	0.415	0.0098	0.0493	3e-05	0.00495	0.048	0.005	0.0498	0.0005	0.045	0.1985	0.098
四月	121.916	42.6573	内蒙古	内蒙古-辽宁	新开河石门子	Ⅱ	劣Ⅴ	不达标	10.56	3.1	8.79	1.4	0.438	0.42	0.011	0.0099	0.694	0.0002	0.0046	2e-05	5e-05	0.002	0.007	0.0002	0.0015	0.005	0.0015	0.002	4.56	0.9	6.21	1.6	0.062	-0.32	0.989	0.9901	0.306	0.0098	0.0454	3e-05	0.00495	0.048	0.003	0.0498	0.0005	0.045	0.1985	0.098
四月	125.276	42.1576	辽宁	辽宁-吉林	辉发河龙头堡	Ⅱ	劣Ⅴ	不达标	10.06	5.24	18.4	2.7	0.17	0.52	0.004	0.0011	0.107	0.0002	0.0021	2e-05	5e-05	0.002	0.004	0.0002	0.0015	0.005	0.0015	0.002	4.06	-1.24	-3.4	0.3	0.33	-0.42	0.996	0.9989	0.893	0.0098	0.0479	3e-05	0.00495	0.048	0.006	0.0498	0.0005	0.045	0.1985	0.098
四月	116.331	37.5722	山东	山东-河北	南运河第三店	Ⅱ			/	/	/	/	/	/	/	/	/	/	/	/	/	/	/	/	/	/	/	/	#VALUE!	#VALUE!	#VALUE!	#VALUE!	#VALUE!	#VALUE!	#VALUE!	#VALUE!	#VALUE!	#VALUE!	#VALUE!	#VALUE!	#VALUE!	#VALUE!	#VALUE!	#VALUE!	#VALUE!	#VALUE!	#VALUE!	#VALUE!
四月	113.32	29.6661	湖北	湖北－湖南	长江螺山	Ⅱ	Ⅱ	达标	8.7	2.6	/	1.4	0.0125	0.1	0.005	0.025	0.21	0.0002	0.002	2e-05	5e-05	0.002	0.005	0.0002	0.0015	0.005	0.0015	0.002	2.7	1.4	#VALUE!	1.6	0.4875	0	0.995	0.975	0.79	0.0098	0.048	3e-05	0.00495	0.048	0.005	0.0498	0.0005	0.045	0.1985	0.098
四月	116.107	29.8235	湖北	湖北－安徽	长江刘佐	Ⅱ	Ⅲ	不达标	8.9	1.9	/	1.7	0.127	0.12	0.005	0.025	0.19	0.0002	0.0032	2e-05	5e-05	0.002	0.005	0.0002	0.0015	0.01	0.0015	0.002	2.9	2.1	#VALUE!	1.3	0.373	-0.02	0.995	0.975	0.81	0.0098	0.0468	3e-05	0.00495	0.048	0.005	0.0498	0.0005	0.04	0.1985	0.098
四月	108.478	30.5196	湖北	湖北－重庆	磨刀溪大滩口	Ⅱ	Ⅲ	不达标	9	4.8	14	1.9	0.096	0.1	0.005	0.025	0.06	0.0002	0.001	2e-05	5e-05	0.002	0.005	0.0002	0.0015	0.005	0.0015	0.002	3	-0.8	1	1.1	0.404	0	0.995	0.975	0.94	0.0098	0.049	3e-05	0.00495	0.048	0.005	0.0498	0.0005	0.045	0.1985	0.098
四月	109	30.6167	湖北	湖北－重庆	长滩河梅子水	Ⅱ	Ⅱ	达标	8.7	3	14	1.8	0.416	0.05	0.005	0.025	0.1	0.0002	0.001	2e-05	5e-05	0.002	0.005	0.0002	0.0015	0.005	0.0015	0.002	2.7	1	1	1.2	0.084	0.05	0.995	0.975	0.9	0.0098	0.049	3e-05	0.00495	0.048	0.005	0.0498	0.0005	0.045	0.1985	0.098
四月	108.919	29.6119	湖北	湖北－重庆	阿蓬江(唐岩河、濯河)朝阳寺	Ⅱ	Ⅱ	达标	8.9	1	/	1	0.0125	0.03	0.005	0.025	0.09	0.0002	0.0005	2e-05	5e-05	0.002	0.005	0.0002	0.0015	0.03	0.0015	0.002	2.9	3	#VALUE!	2	0.4875	0.07	0.995	0.975	0.91	0.0098	0.0495	3e-05	0.00495	0.048	0.005	0.0498	0.0005	0.02	0.1985	0.098
四月	108.501	29.7336	湖北	湖北－重庆	郁江长顺	Ⅱ	Ⅱ	达标	8.5	1.5	/	1	0.06	0.03	0.005	0.025	0.11	0.0002	0.0007	2e-05	5e-05	0.004	0.005	0.0002	0.0015	0.03	0.0015	0.002	2.5	2.5	#VALUE!	2	0.44	0.07	0.995	0.975	0.89	0.0098	0.0493	3e-05	0.00495	0.046	0.005	0.0498	0.0005	0.02	0.1985	0.098
四月	109.207	29.1992	湖北	湖北－重庆	酉水卯洞	Ⅱ	Ⅱ	达标	8.4	1.3	/	1	0.13	0.03	0.005	0.025	0.09	0.0002	0.0006	2e-05	5e-05	0.002	0.005	0.0002	0.0015	0.02	0.0015	0.002	2.4	2.7	#VALUE!	2	0.37	0.07	0.995	0.975	0.91	0.0098	0.0494	3e-05	0.00495	0.048	0.005	0.0498	0.0005	0.03	0.1985	0.098
四月	110.383	29.6339	湖北	湖北－湖南	溇水淋溪河	Ⅱ	Ⅰ	达标	7.9	0.8	/	1.8	0.0125	0.01	0.005	0.025	0.08	0.0002	0.0002	2e-05	5e-05	0.002	0.005	0.0002	0.0015	0.005	0.0015	0.002	1.9	3.2	#VALUE!	1.2	0.4875	0.09	0.995	0.975	0.92	0.0098	0.0498	3e-05	0.00495	0.048	0.005	0.0498	0.0005	0.045	0.1985	0.098
四月	111.522	32.6481	湖北	湖北－河南	丹江口水库凉水河	Ⅱ	Ⅱ	达标	9.2	2.4	/	1.2	0.098	0.01	0.005	0.025	0.2	0.0002	0.0014	2e-05	5e-05	0.002	0.005	0.0002	0.0015	0.01	0.0015	0.002	3.2	1.6	#VALUE!	1.8	0.402	0.09	0.995	0.975	0.8	0.0098	0.0486	3e-05	0.00495	0.048	0.005	0.0498	0.0005	0.04	0.1985	0.098
四月	109.985	26.1945	湖南	湖南-广西	平等河布龙	Ⅱ	Ⅱ	达标	7.8	0.7	5	0.6	0.168	0.01	0.005	0.025	0.025	0.0002	0.0004	2e-05	5e-05	0.002	0.005	0.0002	0.0015	0.01	0.0015	0.002	1.8	3.3	10	2.4	0.332	0.09	0.995	0.975	0.975	0.0098	0.0496	3e-05	0.00495	0.048	0.005	0.0498	0.0005	0.04	0.1985	0.098
四月	107.112	28.8912	重庆	重庆－贵州	藻渡河界牌	Ⅱ	Ⅰ	达标	9.6	1.1	5	0.7	0.027	0.02	0.005	0.025	0.11	0.0002	0.0019	2e-05	5e-05	0.002	0.005	0.0002	0.0015	0.005	0.0015	0.002	3.6	2.9	10	2.3	0.473	0.08	0.995	0.975	0.89	0.0098	0.0481	3e-05	0.00495	0.048	0.005	0.0498	0.0005	0.045	0.1985	0.098
四月	108.531	30.4478	重庆	重庆－湖北	磨刀溪建南镇	Ⅱ	Ⅱ	不达标	9.2	3.6	13	1.1	0.08	0.09	0.005	0.025	0.06	0.0002	0.0011	2e-05	5e-05	0.002	0.005	0.0002	0.0015	0.005	0.0015	0.002	3.2	0.4	2	1.9	0.42	0.01	0.995	0.975	0.94	0.0098	0.0489	3e-05	0.00495	0.048	0.005	0.0498	0.0005	0.045	0.1985	0.098
四月	108.487	31.7759	重庆	重庆－四川	州河鸡唱	Ⅱ	Ⅰ	达标	8.9	1	5	1	0.049	0.01	0.005	0.025	0.1	0.0002	0.0005	2e-05	5e-05	0.002	0.005	0.0002	0.0015	0.005	0.0015	0.002	2.9	3	10	2	0.451	0.09	0.995	0.975	0.9	0.0098	0.0495	3e-05	0.00495	0.048	0.005	0.0498	0.0005	0.045	0.1985	0.098
四月	108.629	28.6518	重庆	重庆－贵州	甘龙河小河	Ⅱ	Ⅱ	达标	7.4	0.9	/	0.25	0.082	0.06	0.005	0.025	0.19	/	0.0006	2e-05	5e-05	0.002	0.005	0.0002	0.0015	/	/	/	1.4	3.1	#VALUE!	2.75	0.418	0.04	0.995	0.975	0.81	#VALUE!	0.0494	3e-05	0.00495	0.048	0.005	0.0498	0.0005	#VALUE!	#VALUE!	#VALUE!
四月	108.406	32.072	重庆	重庆－四川	任河钟停	Ⅱ	Ⅱ	达标	8.5	1.4	/	0.25	0.0125	0.07	0.007	0.12	0.04	0.0002	0.0003	2e-05	5e-05	0.007	0.005	0.0002	0.0015	0.005	0.0015	0.013	2.5	2.6	#VALUE!	2.75	0.4875	0.03	0.993	0.88	0.96	0.0098	0.0497	3e-05	0.00495	0.043	0.005	0.0498	0.0005	0.045	0.1985	0.087
四月	99.305	28.2378	四川	四川－云南	长江(金沙江)奔子栏	Ⅱ			/	/	/	/	/	/	/	/	/	/	/	/	/	/	/	/	/	/	/	/	#VALUE!	#VALUE!	#VALUE!	#VALUE!	#VALUE!	#VALUE!	#VALUE!	#VALUE!	#VALUE!	#VALUE!	#VALUE!	#VALUE!	#VALUE!	#VALUE!	#VALUE!	#VALUE!	#VALUE!	#VALUE!	#VALUE!	#VALUE!
四月	99.722	28.695	四川	四川－云南	许曲上游（洞松）	Ⅱ			/	/	/	/	/	/	/	/	/	/	/	/	/	/	/	/	/	/	/	/	#VALUE!	#VALUE!	#VALUE!	#VALUE!	#VALUE!	#VALUE!	#VALUE!	#VALUE!	#VALUE!	#VALUE!	#VALUE!	#VALUE!	#VALUE!	#VALUE!	#VALUE!	#VALUE!	#VALUE!	#VALUE!	#VALUE!	#VALUE!
四月	100.982	32.2648	四川	四川－青海	绰斯甲河壤塘	Ⅱ			/	/	/	/	/	/	/	/	/	/	/	/	/	/	/	/	/	/	/	/	#VALUE!	#VALUE!	#VALUE!	#VALUE!	#VALUE!	#VALUE!	#VALUE!	#VALUE!	#VALUE!	#VALUE!	#VALUE!	#VALUE!	#VALUE!	#VALUE!	#VALUE!	#VALUE!	#VALUE!	#VALUE!	#VALUE!	#VALUE!
四月	104.671	32.9444	四川	四川－甘肃	白水江文县（鹄衣坝）	Ⅱ	Ⅰ	达标	9.1	0.25	5	0.25	0.118	0.005	0.005	0.025	0.28	0.0002	0.00015	2e-05	5e-05	0.004	0.005	0.0002	0.0015	0.005	0.0015	0.021	3.1	3.75	10	2.75	0.382	0.095	0.995	0.975	0.72	0.0098	0.04985	3e-05	0.00495	0.046	0.005	0.0498	0.0005	0.045	0.1985	0.079
四月	102.095	33.96	四川	四川－甘肃	黄河玛曲	Ⅱ	Ⅱ	达标	9.2	2	6.3	2.3	0.2	0.02	0.005	0.025	0.09	0.0002	0.001	2e-05	5e-05	0.002	0.005	0.0002	0.0015	0.005	0.0015	0.002	3.2	2	8.7	0.7	0.3	0.08	0.995	0.975	0.91	0.0098	0.049	3e-05	0.00495	0.048	0.005	0.0498	0.0005	0.045	0.1985	0.098
四月	102.269	33.9921	四川	四川－甘肃	黑河大水	Ⅱ			/	/	/	/	/	/	/	/	/	/	/	/	/	/	/	/	/	/	/	/	#VALUE!	#VALUE!	#VALUE!	#VALUE!	#VALUE!	#VALUE!	#VALUE!	#VALUE!	#VALUE!	#VALUE!	#VALUE!	#VALUE!	#VALUE!	#VALUE!	#VALUE!	#VALUE!	#VALUE!	#VALUE!	#VALUE!	#VALUE!
四月	103.616	27.0107	贵州	贵州－云南	牛栏江大沙店（江底）	Ⅱ	Ⅰ	达标	8.4	1	5	1.4	0.054	0.01	0.005	0.025	0.2	0.0002	0.0014	2e-05	5e-05	0.002	0.005	0.0002	0.0015	0.005	0.0015	0.002	2.4	3	10	1.6	0.446	0.09	0.995	0.975	0.8	0.0098	0.0486	3e-05	0.00495	0.048	0.005	0.0498	0.0005	0.045	0.1985	0.098
四月	104.004	27.4859	贵州	贵州－云南	横江(洛泽河)麻窝电站	Ⅱ	Ⅰ	达标	8.4	0.8	5	0.8	0.04	0.01	0.005	0.025	0.19	0.0002	0.0012	2e-05	5e-05	0.004	0.005	0.0002	0.0015	0.005	0.0015	0.002	2.4	3.2	10	2.2	0.46	0.09	0.995	0.975	0.81	0.0098	0.0488	3e-05	0.00495	0.046	0.005	0.0498	0.0005	0.045	0.1985	0.098
四月	106.779	28.7534	贵州	贵州－重庆	藻渡河藻渡	Ⅱ	Ⅱ	达标	9	1.3	5	0.7	0.04	0.03	0.005	0.025	0.12	0.0002	0.0008	2e-05	5e-05	0.002	0.005	0.0002	0.0015	0.005	0.0015	0.002	3	2.7	10	2.3	0.46	0.07	0.995	0.975	0.88	0.0098	0.0492	3e-05	0.00495	0.048	0.005	0.0498	0.0005	0.045	0.1985	0.098
四月	108.502	28.5814	贵州	贵州－重庆	乌江沿河	Ⅱ	Ⅲ	不达标	9.4	1.5	5	0.25	0.0125	0.19	0.005	0.025	0.19	0.0002	0.0009	2e-05	5e-05	0.002	0.005	0.0002	0.0015	0.005	0.0015	0.002	3.4	2.5	10	2.75	0.4875	-0.09	0.995	0.975	0.81	0.0098	0.0491	3e-05	0.00495	0.048	0.005	0.0498	0.0005	0.045	0.1985	0.098
四月	108.285	29.1446	贵州	贵州－重庆	乌江鹿角沱	Ⅱ	Ⅲ	不达标	9.5	1.5	5	0.6	0.0125	0.13	0.005	0.025	0.17	0.0002	0.0009	2e-05	5e-05	0.002	0.005	0.0002	0.0015	0.005	0.0015	0.002	3.5	2.5	10	2.4	0.4875	-0.03	0.995	0.975	0.83	0.0098	0.0491	3e-05	0.00495	0.048	0.005	0.0498	0.0005	0.045	0.1985	0.098
四月	107.864	29.2104	贵州	贵州－重庆	芙蓉江忠信	Ⅱ	Ⅰ	达标	9.9	1.4	5	1.1	0.0125	0.02	0.005	0.025	0.12	0.0002	0.0017	2e-05	5e-05	0.002	0.005	0.0002	0.0015	0.005	0.0015	0.002	3.9	2.6	10	1.9	0.4875	0.08	0.995	0.975	0.88	0.0098	0.0483	3e-05	0.00495	0.048	0.005	0.0498	0.0005	0.045	0.1985	0.098
四月	108.708	28.327	贵州	贵州－重庆	甘龙河甘龙镇	Ⅱ	Ⅱ	达标	8.8	1.2	5	1.2	0.175	0.03	0.025	0.025	0.1	0.0002	0.00015	2e-05	5e-05	0.002	0.005	0.002	0.0015	0.005	0.0015	0.002	2.8	2.8	10	1.8	0.325	0.07	0.975	0.975	0.9	0.0098	0.04985	3e-05	0.00495	0.048	0.005	0.048	0.0005	0.045	0.1985	0.098
四月	109.48	27.0753	贵州	贵州－湖南	沅江金紫	Ⅱ	Ⅲ	不达标	7.7	2	/	0.25	0.256	0.14	0.005	0.025	0.21	/	0.0017	2e-05	5e-05	0.002	0.005	0.0002	0.0015	0.005	/	/	1.7	2	#VALUE!	2.75	0.244	-0.04	0.995	0.975	0.79	#VALUE!	0.0483	3e-05	0.00495	0.048	0.005	0.0498	0.0005	0.045	#VALUE!	#VALUE!
四月	109.467	26.2333	贵州	贵州－湖南	仁里河流团	Ⅱ	Ⅱ	达标	7.8	2.4	/	0.25	0.273	0.1	0.005	0.025	0.15	/	0.0014	2e-05	5e-05	0.005	0.005	0.0002	0.0015	0.005	/	/	1.8	1.6	#VALUE!	2.75	0.227	0	0.995	0.975	0.85	#VALUE!	0.0486	3e-05	0.00495	0.045	0.005	0.0498	0.0005	0.045	#VALUE!	#VALUE!
四月	109.41	27.7041	贵州	贵州－湖南	辰水漾头电站	Ⅱ	Ⅲ	不达标	9.6	1.6	5	2.3	0.681	0.1	0.025	0.025	0.11	0.0002	0.00015	2e-05	5e-05	0.002	0.005	0.002	0.0015	0.005	0.0015	0.002	3.6	2.4	10	0.7	-0.181	0	0.975	0.975	0.89	0.0098	0.04985	3e-05	0.00495	0.048	0.005	0.048	0.0005	0.045	0.1985	0.098
四月	107.194	25.6251	贵州	贵州-广西	六硐河甲茶	Ⅱ	Ⅱ	达标	8.6	2.4	5	1	0.479	0.04	0.005	0.025	0.11	0.0002	0.00015	2e-05	5e-05	0.002	0.005	0.0002	0.0015	0.005	0.0015	0.002	2.6	1.6	10	2	0.021	0.06	0.995	0.975	0.89	0.0098	0.04985	3e-05	0.00495	0.048	0.005	0.0498	0.0005	0.045	0.1985	0.098
四月	108.908	25.7161	贵州	贵州-广西	都柳江石碑	Ⅱ	Ⅱ	达标	7.9	1	5	1.1	0.092	0.06	0.005	0.025	0.08	0.0002	0.0005	2e-05	5e-05	0.002	0.005	0.0002	0.0008	0.01	0.0015	0.002	1.9	3	10	1.9	0.408	0.04	0.995	0.975	0.92	0.0098	0.0495	3e-05	0.00495	0.048	0.005	0.0498	0.0012	0.04	0.1985	0.098
四月	107.741	25.2024	贵州	贵州-广西	打狗河贵江	Ⅱ	Ⅰ	达标	7.9	1.1	7	0.8	0.136	0.02	0.005	0.025	0.07	0.0002	0.0003	2e-05	5e-05	0.002	0.005	0.0002	0.0015	0.01	0.0015	0.002	1.9	2.9	8	2.2	0.364	0.08	0.995	0.975	0.93	0.0098	0.0497	3e-05	0.00495	0.048	0.005	0.0498	0.0005	0.04	0.1985	0.098
四月	108.242	25.4256	贵州	贵州-广西	大环江何家寨	Ⅱ	Ⅱ	达标	6.9	1	6	0.7	0.0125	0.02	0.005	0.025	0.08	0.0002	0.0003	2e-05	5e-05	0.002	0.005	0.0002	0.0015	0.01	0.0015	0.002	0.9	3	9	2.3	0.4875	0.08	0.995	0.975	0.92	0.0098	0.0497	3e-05	0.00495	0.048	0.005	0.0498	0.0005	0.04	0.1985	0.098
四月	108.445	25.4168	贵州	贵州-广西	小环江黄种村	Ⅱ	Ⅰ	达标	7.6	1.1	5	0.8	0.0125	0.01	0.005	0.025	0.05	0.0002	0.0003	2e-05	5e-05	0.002	0.005	0.0002	0.0015	0.01	0.0015	0.002	1.6	2.9	10	2.2	0.4875	0.09	0.995	0.975	0.95	0.0098	0.0497	3e-05	0.00495	0.048	0.005	0.0498	0.0005	0.04	0.1985	0.098
四月	100.294	27.6681	云南	云南－四川	长江(金沙江)老火房	Ⅱ			/	/	/	/	/	/	/	/	/	/	/	/	/	/	/	/	/	/	/	/	#VALUE!	#VALUE!	#VALUE!	#VALUE!	#VALUE!	#VALUE!	#VALUE!	#VALUE!	#VALUE!	#VALUE!	#VALUE!	#VALUE!	#VALUE!	#VALUE!	#VALUE!	#VALUE!	#VALUE!	#VALUE!	#VALUE!	#VALUE!
四月	99.4797	28.4562	云南	云南－四川	许曲色仓	Ⅱ			/	/	/	/	/	/	/	/	/	/	/	/	/	/	/	/	/	/	/	/	#VALUE!	#VALUE!	#VALUE!	#VALUE!	#VALUE!	#VALUE!	#VALUE!	#VALUE!	#VALUE!	#VALUE!	#VALUE!	#VALUE!	#VALUE!	#VALUE!	#VALUE!	#VALUE!	#VALUE!	#VALUE!	#VALUE!	#VALUE!
四月	100.454	27.8996	云南	云南－四川	水洛河油米	Ⅱ			/	/	/	/	/	/	/	/	/	/	/	/	/	/	/	/	/	/	/	/	#VALUE!	#VALUE!	#VALUE!	#VALUE!	#VALUE!	#VALUE!	#VALUE!	#VALUE!	#VALUE!	#VALUE!	#VALUE!	#VALUE!	#VALUE!	#VALUE!	#VALUE!	#VALUE!	#VALUE!	#VALUE!	#VALUE!	#VALUE!
四月	101.371	26.803	云南	云南－四川	三源河糖房	Ⅱ			/	/	/	/	/	/	/	/	/	/	/	/	/	/	/	/	/	/	/	/	#VALUE!	#VALUE!	#VALUE!	#VALUE!	#VALUE!	#VALUE!	#VALUE!	#VALUE!	#VALUE!	#VALUE!	#VALUE!	#VALUE!	#VALUE!	#VALUE!	#VALUE!	#VALUE!	#VALUE!	#VALUE!	#VALUE!	#VALUE!
四月	103.733	26.5	云南	云南－贵州	牛栏江黄梨树	Ⅱ	Ⅰ	达标	8.4	1.1	5	1.2	0.032	0.01	0.005	0.025	0.2	0.0002	0.0016	2e-05	5e-05	0.002	0.005	0.0002	0.0015	0.005	0.0015	0.002	2.4	2.9	10	1.8	0.468	0.09	0.995	0.975	0.8	0.0098	0.0484	3e-05	0.00495	0.048	0.005	0.0498	0.0005	0.045	0.1985	0.098
四月	105.377	28.0946	云南	云南－四川	永宁河（清水河）两河	Ⅱ	Ⅰ	达标	8.4	1	5	1.9	0.048	0.02	0.005	0.025	0.2	0.0002	0.0018	2e-05	5e-05	0.002	0.005	0.0002	0.0015	0.005	0.0015	0.002	2.4	3	10	1.1	0.452	0.08	0.995	0.975	0.8	0.0098	0.0482	3e-05	0.00495	0.048	0.005	0.0498	0.0005	0.045	0.1985	0.098
四月	105.615	23.3175	云南	云南-广西	百南河那全	Ⅱ	Ⅱ	达标	7.61	1.8	14	2	0.029	0.03	0.005	0.025	0.074	0.0002	0.00015	2e-05	5e-05	0.002	0.005	0.0002	0.0015	0.005	0.0015	0.002	1.61	2.2	1	1	0.471	0.07	0.995	0.975	0.926	0.0098	0.04985	3e-05	0.00495	0.048	0.005	0.0498	0.0005	0.045	0.1985	0.098
四月	104.486	24.6505	云南	云南-广西	清水江清水江大桥	Ⅱ	Ⅱ	达标	10.8	2.6	9.6	2.1	0.089	0.044	0.005	0.025	0.025	0.0002	0.0012	2e-05	5e-05	0.002	0.005	0.0002	0.0015	0.005	0.0015	0.002	4.8	1.4	5.4	0.9	0.411	0.056	0.995	0.975	0.975	0.0098	0.0488	3e-05	0.00495	0.048	0.005	0.0498	0.0005	0.045	0.1985	0.098
四月	105.521	24.0123	云南	云南-广西	西洋江那柳	Ⅱ	Ⅱ	达标	7.3	1	2.1	0.7	0.058	0.021	0.005	0.025	0.086	0.0002	0.00015	2e-05	5e-05	0.002	0.005	0.0002	0.0015	0.005	0.05	0.002	1.3	3	12.9	2.3	0.442	0.079	0.995	0.975	0.914	0.0098	0.04985	3e-05	0.00495	0.048	0.005	0.0498	0.0005	0.045	0.15	0.098
四月	98.7853	28.5561	西藏	西藏－云南	澜沧江溜筒江	Ⅱ	Ⅱ	达标	7.9	0.8	/	1.2	0.156	0.02	0.005	0.025	0.25	0.001	0.016	2e-05	5e-05	0.002	0.005	0.0002	0.0015	0.005	0.0015	0.002	1.9	3.2	#VALUE!	1.8	0.344	0.08	0.995	0.975	0.75	0.009	0.034	3e-05	0.00495	0.048	0.005	0.0498	0.0005	0.045	0.1985	0.098
四月	98.6119	28.035	西藏	西藏－云南	怒江青拉桶	Ⅱ			/	/	/	/	/	/	/	/	/	/	/	/	/	/	/	/	/	/	/	/	#VALUE!	#VALUE!	#VALUE!	#VALUE!	#VALUE!	#VALUE!	#VALUE!	#VALUE!	#VALUE!	#VALUE!	#VALUE!	#VALUE!	#VALUE!	#VALUE!	#VALUE!	#VALUE!	#VALUE!	#VALUE!	#VALUE!	#VALUE!
四月	98.2363	28.1985	西藏	西藏－云南	独龙江南代	Ⅱ			/	/	/	/	/	/	/	/	/	/	/	/	/	/	/	/	/	/	/	/	#VALUE!	#VALUE!	#VALUE!	#VALUE!	#VALUE!	#VALUE!	#VALUE!	#VALUE!	#VALUE!	#VALUE!	#VALUE!	#VALUE!	#VALUE!	#VALUE!	#VALUE!	#VALUE!	#VALUE!	#VALUE!	#VALUE!	#VALUE!
四月	106.75	34.4667	陕西	陕西－甘肃	嘉陵江两河口	Ⅱ	Ⅰ	达标	9.8	0.8	10	0.25	0.133	0.02	0.005	0.025	0.18	0.0002	0.00015	2e-05	5e-05	0.006	0.005	0.0002	0.0015	0.005	0.0015	0.036	3.8	3.2	5	2.75	0.367	0.08	0.995	0.975	0.82	0.0098	0.04985	3e-05	0.00495	0.044	0.005	0.0498	0.0005	0.045	0.1985	0.064
四月	107.718	32.2031	陕西	陕西－四川	月滩河竹峪	Ⅱ	Ⅱ	达标	7.2	1.6	5	0.6	0.11	0.01	0.005	0.025	0.23	0.0002	0.00015	2e-05	5e-05	0.002	0.005	0.0002	0.0015	/	/	/	1.2	2.4	10	2.4	0.39	0.09	0.995	0.975	0.77	0.0098	0.04985	3e-05	0.00495	0.048	0.005	0.0498	0.0005	#VALUE!	#VALUE!	#VALUE!
四月	107.184	32.3781	陕西	陕西－四川	小通江楼子	Ⅱ	Ⅱ	达标	6.8	1.6	5	0.6	0.08	0.01	0.005	0.025	0.11	0.0002	0.00015	2e-05	5e-05	0.002	0.005	0.0002	0.0015	/	/	/	0.8	2.4	10	2.4	0.42	0.09	0.995	0.975	0.89	0.0098	0.04985	3e-05	0.00495	0.048	0.005	0.0498	0.0005	#VALUE!	#VALUE!	#VALUE!
四月	109.833	32.8833	陕西	陕西－湖北	汉江兰滩	Ⅱ	Ⅰ	达标	9.7	1.6	/	1.1	0.09	0.01	0.005	0.025	0.23	0.0002	0.0016	2e-05	5e-05	0.002	0.005	0.0002	0.0015	0.005	0.0015	0.002	3.7	2.4	#VALUE!	1.9	0.41	0.09	0.995	0.975	0.77	0.0098	0.0484	3e-05	0.00495	0.048	0.005	0.0498	0.0005	0.045	0.1985	0.098
四月	110.117	32.8167	陕西	陕西－湖北	汉江白河	Ⅱ	Ⅰ	达标	9.3	1.7	/	1.2	0.103	0.02	0.005	0.025	0.15	0.0002	0.0015	2e-05	5e-05	0.002	0.005	0.0002	0.0015	0.02	0.0015	0.002	3.3	2.3	#VALUE!	1.8	0.397	0.08	0.995	0.975	0.85	0.0098	0.0485	3e-05	0.00495	0.048	0.005	0.0498	0.0005	0.03	0.1985	0.098
四月	109.9	33.3	陕西	陕西－湖北	金钱河南宽坪	Ⅱ	Ⅱ	达标	8.8	1.1	/	1.2	0.159	0.02	0.005	0.025	0.17	0.0002	0.0009	2e-05	5e-05	0.002	0.005	0.0002	0.0015	0.005	0.0015	0.002	2.8	2.9	#VALUE!	1.8	0.341	0.08	0.995	0.975	0.83	0.0098	0.0491	3e-05	0.00495	0.048	0.005	0.0498	0.0005	0.045	0.1985	0.098
四月	110.037	33.1547	陕西	陕西－湖北	金钱河上津	Ⅱ	Ⅰ	达标	7.9	0.8	/	1	0.063	0.005	0.006	0.025	0.19	0.0002	0.001	2e-05	5e-05	0.002	0.005	0.0002	0.0015	0.005	0.0015	0.002	1.9	3.2	#VALUE!	2	0.437	0.095	0.994	0.975	0.81	0.0098	0.049	3e-05	0.00495	0.048	0.005	0.0498	0.0005	0.045	0.1985	0.098
四月	110.35	33.2	陕西	陕西－湖北	天河照川	Ⅱ	Ⅰ	达标	8.6	1.6	/	1.9	0.125	0.02	0.005	0.025	0.13	0.0002	0.0005	2e-05	5e-05	0.002	0.005	0.0002	0.0015	0.03	0.0015	0.002	2.6	2.4	#VALUE!	1.1	0.375	0.08	0.995	0.975	0.87	0.0098	0.0495	3e-05	0.00495	0.048	0.005	0.0498	0.0005	0.02	0.1985	0.098
四月	109.716	32.1897	陕西	陕西－湖北	堵河鄂坪	Ⅱ	Ⅱ	达标	7.9	0.8	/	0.7	0.039	0.04	0.005	0.025	0.18	0.0002	0.0005	2e-05	5e-05	0.002	0.005	0.0002	0.0015	0.01	0.0015	0.002	1.9	3.2	#VALUE!	2.3	0.461	0.06	0.995	0.975	0.82	0.0098	0.0495	3e-05	0.00495	0.048	0.005	0.0498	0.0005	0.04	0.1985	0.098
四月	111.013	33.2542	陕西	陕西－河南	丹江荆紫关	Ⅱ	Ⅰ	达标	8.2	1	/	1.2	0.119	0.01	0.005	0.025	0.31	0.0002	0.0015	2e-05	5e-05	0.002	0.005	0.0002	0.0015	0.03	0.0015	0.002	2.2	3	#VALUE!	1.8	0.381	0.09	0.995	0.975	0.69	0.0098	0.0485	3e-05	0.00495	0.048	0.005	0.0498	0.0005	0.02	0.1985	0.098
四月	110.967	33.2833	陕西	陕西－河南	丹江湘河	Ⅱ	Ⅰ	达标	8.2	1.1	/	2.7	0.108	0.01	0.005	0.025	0.24	0.0002	0.0009	2e-05	5e-05	0.002	0.005	0.0002	0.0015	0.005	0.0015	0.002	2.2	2.9	#VALUE!	0.3	0.392	0.09	0.995	0.975	0.76	0.0098	0.0491	3e-05	0.00495	0.048	0.005	0.0498	0.0005	0.045	0.1985	0.098
四月	110.91	33.1344	陕西	陕西－湖北	滔河滔河水库	Ⅱ	Ⅰ	达标	10.2	1.6	/	1	0.046	0.005	0.005	0.025	0.13	0.0002	0.0009	2e-05	5e-05	0.002	0.005	0.0002	0.0015	0.005	0.0015	0.002	4.2	2.4	#VALUE!	2	0.454	0.095	0.995	0.975	0.87	0.0098	0.0491	3e-05	0.00495	0.048	0.005	0.0498	0.0005	0.045	0.1985	0.098
四月	106.079	33.5736	甘肃	甘肃－陕西	嘉陵江白水江	Ⅱ	Ⅱ	达标	7.4	1.7	5	1.1	0.12	0.01	0.005	0.39	0.22	0.0002	0.0035	2e-05	5e-05	0.002	0.005	0.0002	0.0015	/	/	/	1.4	2.3	10	1.9	0.38	0.09	0.995	0.61	0.78	0.0098	0.0465	3e-05	0.00495	0.048	0.005	0.0498	0.0005	#VALUE!	#VALUE!	#VALUE!
四月	97.2333	33.0167	青海	青海－四川	长江直门达	Ⅱ			/	/	/	/	/	/	/	/	/	/	/	/	/	/	/	/	/	/	/	/	#VALUE!	#VALUE!	#VALUE!	#VALUE!	#VALUE!	#VALUE!	#VALUE!	#VALUE!	#VALUE!	#VALUE!	#VALUE!	#VALUE!	#VALUE!	#VALUE!	#VALUE!	#VALUE!	#VALUE!	#VALUE!	#VALUE!	#VALUE!
四月	101.119	32.6349	青海	青海－四川	岷江－大渡河幸福桥（达吉）	Ⅱ			/	/	/	/	/	/	/	/	/	/	/	/	/	/	/	/	/	/	/	/	#VALUE!	#VALUE!	#VALUE!	#VALUE!	#VALUE!	#VALUE!	#VALUE!	#VALUE!	#VALUE!	#VALUE!	#VALUE!	#VALUE!	#VALUE!	#VALUE!	#VALUE!	#VALUE!	#VALUE!	#VALUE!	#VALUE!	#VALUE!
四月	101.566	32.9892	青海	青海－四川	克柯河阿坝	Ⅱ			/	/	/	/	/	/	/	/	/	/	/	/	/	/	/	/	/	/	/	/	#VALUE!	#VALUE!	#VALUE!	#VALUE!	#VALUE!	#VALUE!	#VALUE!	#VALUE!	#VALUE!	#VALUE!	#VALUE!	#VALUE!	#VALUE!	#VALUE!	#VALUE!	#VALUE!	#VALUE!	#VALUE!	#VALUE!	#VALUE!
四月	97.1833	31.1333	青海	青海－西藏	昂曲昌都预制厂	Ⅱ	Ⅰ	达标	8.6	0.25	5	/	0.0125	0.02	0.005	0.025	0.025	0.0002	0.0137	2e-05	5e-05	0.002	0.005	/	/	/	/	/	2.6	3.75	10	#VALUE!	0.4875	0.08	0.995	0.975	0.975	0.0098	0.0363	3e-05	0.00495	0.048	0.005	#VALUE!	#VALUE!	#VALUE!	#VALUE!	#VALUE!
四月	102.758	35.842	青海	青海－甘肃	黄河大河家	Ⅱ	Ⅰ	达标	8.8	1.3	6	1.5	0.06	0.01	0.005	0.025	0.16	0.0002	0.0019	1e-05	5e-05	0.002	0.005	0.0002	0.0015	0.005	0.0015	0.002	2.8	2.7	9	1.5	0.44	0.09	0.995	0.975	0.84	0.0098	0.0481	4e-05	0.00495	0.048	0.005	0.0498	0.0005	0.045	0.1985	0.098
五月	117.742	40.0136	河北	河北-天津	黎河黎河桥	Ⅱ	Ⅲ	不达标	9.7	3.6	14	1	0.056	0.12	0.005	0.025	0.29	0.0004	0.0028	2e-05	5e-05	0.002	0.005	0.0002	0.0015	/	0.0015	0.002	3.7	0.4	1	2	0.444	-0.02	0.995	0.975	0.71	0.0096	0.0472	3e-05	0.00495	0.048	0.005	0.0498	0.0005	#VALUE!	0.1985	0.098
五月	117.644	40.0858	河北	河北-天津	淋河淋河桥	Ⅱ	Ⅱ	达标	7.8	1.76	14	1	0.091	0.09	0.005	0.025	0.25	0.0002	0.0004	2e-05	5e-05	0.002	0.005	0.0002	0.0015	/	0.0015	0.002	1.8	2.24	1	2	0.409	0.01	0.995	0.975	0.75	0.0098	0.0496	3e-05	0.00495	0.048	0.005	0.0498	0.0005	#VALUE!	0.1985	0.098
五月	116.138	40.6857	河北	河北-北京	白河下堡（后城）	Ⅱ	Ⅱ	达标	12.6	3.1	12.6	2	0.35	0.08	0.00101	0.00078	0.6	0.0002	0.00015	2e-05	5e-05	0.004	0.005	0.004	0.0015	0.02	0.0015	0.002	6.6	0.9	2.4	1	0.15	0.02	0.99899	0.99922	0.4	0.0098	0.04985	3e-05	0.00495	0.046	0.005	0.046	0.0005	0.03	0.1985	0.098
五月	116.41	40.7697	河北	河北-北京	黑河四道甸	Ⅱ	Ⅱ	达标	10.2	1.9	5	1	0.04	0.03	0.00093	0.025	0.56	0.0002	0.00015	2e-05	5e-05	0.002	0.005	0.004	0.0015	0.005	0.0015	0.002	4.2	2.1	10	2	0.46	0.07	0.99907	0.975	0.44	0.0098	0.04985	3e-05	0.00495	0.048	0.005	0.046	0.0005	0.045	0.1985	0.098
五月	116.605	40.9858	河北	河北-北京	汤河大草坪	Ⅱ	Ⅳ	不达标	9.3	1.6	5	1	0.07	0.08	0.00075	0.025	1.47	0.0002	0.00015	2e-05	5e-05	0.039	0.005	0.003	0.0015	0.03	0.0015	0.04	3.3	2.4	10	2	0.43	0.02	0.99925	0.975	-0.47	0.0098	0.04985	3e-05	0.00495	0.011	0.005	0.047	0.0005	0.02	0.1985	0.06
五月	117.166	40.7078	河北	河北-北京	潮河古北口	Ⅱ	Ⅱ	达标	11.2	2.4	5	1	0.04	0.06	0.00133	0.025	0.42	0.0002	0.00015	2e-05	5e-05	0.008	0.005	0.004	0.0015	0.03	0.0015	0.002	5.2	1.6	10	2	0.46	0.04	0.99867	0.975	0.58	0.0098	0.04985	3e-05	0.00495	0.042	0.005	0.046	0.0005	0.02	0.1985	0.098
五月	116.87	38.7033	河北	河北-天津	南运河九宣闸	Ⅱ	Ⅳ	不达标	4.3	5.5	20.3	3.1	1.46	0.09	0.00466	0.03332	0.67	0.0007	0.0014	6e-05	5e-05	0.007	0.005	0.004	0.0015	0.02	0.0015	0.002	-1.7	-1.5	-5.3	-0.1	-0.96	0.01	0.99534	0.96668	0.33	0.0093	0.0486	-1e-05	0.00495	0.043	0.005	0.046	0.0005	0.03	0.1985	0.098
五月	121.648	45.8044	内蒙古	内蒙古-吉林	那金河永安	Ⅱ			/	/	/	/	/	/	/	/	/	/	/	/	/	/	/	/	/	/	/	/	#VALUE!	#VALUE!	#VALUE!	#VALUE!	#VALUE!	#VALUE!	#VALUE!	#VALUE!	#VALUE!	#VALUE!	#VALUE!	#VALUE!	#VALUE!	#VALUE!	#VALUE!	#VALUE!	#VALUE!	#VALUE!	#VALUE!	#VALUE!
五月	121.781	45.7547	内蒙古	内蒙古-吉林	那金河煤窑	Ⅱ			/	/	/	/	/	/	/	/	/	/	/	/	/	/	/	/	/	/	/	/	#VALUE!	#VALUE!	#VALUE!	#VALUE!	#VALUE!	#VALUE!	#VALUE!	#VALUE!	#VALUE!	#VALUE!	#VALUE!	#VALUE!	#VALUE!	#VALUE!	#VALUE!	#VALUE!	#VALUE!	#VALUE!	#VALUE!	#VALUE!
五月	121.916	42.6573	内蒙古	内蒙古-辽宁	新开河石门子	Ⅱ	劣Ⅴ	不达标	9.2	3.15	13.5	1.4	0.216	8.02	0.016	0.0266	0.608	0.0002	0.0056	2e-05	5e-05	0.002	0.009	0.0002	0.0015	0.005	0.0015	0.002	3.2	0.85	1.5	1.6	0.284	-7.92	0.984	0.9734	0.392	0.0098	0.0444	3e-05	0.00495	0.048	0.001	0.0498	0.0005	0.045	0.1985	0.098
五月	125.276	42.1576	辽宁	辽宁-吉林	辉发河龙头堡	Ⅱ	Ⅴ	不达标	9.53	3.08	7.72	1.6	0.348	0.34	0.004	0.025	0.131	0.0002	0.003	2e-05	5e-05	0.002	0.005	0.0002	0.0015	0.005	0.0015	0.002	3.53	0.92	7.28	1.4	0.152	-0.24	0.996	0.975	0.869	0.0098	0.047	3e-05	0.00495	0.048	0.005	0.0498	0.0005	0.045	0.1985	0.098
五月	116.331	37.5722	山东	山东-河北	南运河第三店	Ⅱ			/	/	/	/	/	/	/	/	/	/	/	/	/	/	/	/	/	/	/	/	#VALUE!	#VALUE!	#VALUE!	#VALUE!	#VALUE!	#VALUE!	#VALUE!	#VALUE!	#VALUE!	#VALUE!	#VALUE!	#VALUE!	#VALUE!	#VALUE!	#VALUE!	#VALUE!	#VALUE!	#VALUE!	#VALUE!	#VALUE!
五月	113.32	29.6661	湖北	湖北－湖南	长江螺山	Ⅱ	Ⅱ	达标	8.1	2.3	/	1.3	0.0125	0.07	0.005	0.025	0.21	0.0002	0.002	2e-05	5e-05	0.002	0.005	0.0002	0.0015	0.005	0.0015	0.002	2.1	1.7	#VALUE!	1.7	0.4875	0.03	0.995	0.975	0.79	0.0098	0.048	3e-05	0.00495	0.048	0.005	0.0498	0.0005	0.045	0.1985	0.098
五月	116.107	29.8235	湖北	湖北－安徽	长江刘佐	Ⅱ	Ⅲ	不达标	8.1	2	/	1.1	0.092	0.13	0.005	0.025	0.19	0.0002	0.0024	2e-05	5e-05	0.002	0.005	0.0002	0.0015	0.02	0.0015	0.002	2.1	2	#VALUE!	1.9	0.408	-0.03	0.995	0.975	0.81	0.0098	0.0476	3e-05	0.00495	0.048	0.005	0.0498	0.0005	0.03	0.1985	0.098
五月	108.478	30.5196	湖北	湖北－重庆	磨刀溪大滩口	Ⅱ	Ⅲ	达标	8.6	4.1	5	0.9	0.24	0.08	0.005	0.025	0.12	0.0002	0.0006	2e-05	5e-05	0.002	0.005	0.0002	0.0015	0.005	0.0015	0.002	2.6	-0.1	10	2.1	0.26	0.02	0.995	0.975	0.88	0.0098	0.0494	3e-05	0.00495	0.048	0.005	0.0498	0.0005	0.045	0.1985	0.098
五月	109	30.6167	湖北	湖北－重庆	长滩河梅子水	Ⅱ	Ⅲ	不达标	8.6	4.5	5	1.5	0.337	0.07	0.005	0.025	0.21	0.0002	0.0013	2e-05	5e-05	0.002	0.005	0.0002	0.0015	0.005	0.0015	0.002	2.6	-0.5	10	1.5	0.163	0.03	0.995	0.975	0.79	0.0098	0.0487	3e-05	0.00495	0.048	0.005	0.0498	0.0005	0.045	0.1985	0.098
五月	108.919	29.6119	湖北	湖北－重庆	阿蓬江(唐岩河、濯河)朝阳寺	Ⅱ	Ⅱ	达标	7.9	1.4	/	0.25	0.17	0.04	0.005	0.025	0.07	0.0002	0.0003	2e-05	5e-05	0.002	0.005	0.0002	0.0015	0.02	0.0015	0.002	1.9	2.6	#VALUE!	2.75	0.33	0.06	0.995	0.975	0.93	0.0098	0.0497	3e-05	0.00495	0.048	0.005	0.0498	0.0005	0.03	0.1985	0.098
五月	108.501	29.7336	湖北	湖北－重庆	郁江长顺	Ⅱ	Ⅱ	达标	7.7	1.6	/	0.25	0.19	0.04	0.005	0.025	0.1	0.0002	0.0002	2e-05	5e-05	0.002	0.005	0.0002	0.0015	0.02	0.0015	0.002	1.7	2.4	#VALUE!	2.75	0.31	0.06	0.995	0.975	0.9	0.0098	0.0498	3e-05	0.00495	0.048	0.005	0.0498	0.0005	0.03	0.1985	0.098
五月	109.207	29.1992	湖北	湖北－重庆	酉水卯洞	Ⅱ	Ⅱ	达标	7.9	1	/	0.25	0.09	0.04	0.005	0.025	0.06	0.0002	0.0002	2e-05	5e-05	0.002	0.005	0.0002	0.0015	0.02	0.0015	0.002	1.9	3	#VALUE!	2.75	0.41	0.06	0.995	0.975	0.94	0.0098	0.0498	3e-05	0.00495	0.048	0.005	0.0498	0.0005	0.03	0.1985	0.098
五月	110.383	29.6339	湖北	湖北－湖南	溇水淋溪河	Ⅱ	Ⅰ	达标	7.9	0.6	/	0.25	0.032	0.01	0.005	0.025	0.12	0.0002	0.0003	2e-05	5e-05	0.002	0.005	0.0002	0.0015	0.005	0.0015	0.002	1.9	3.4	#VALUE!	2.75	0.468	0.09	0.995	0.975	0.88	0.0098	0.0497	3e-05	0.00495	0.048	0.005	0.0498	0.0005	0.045	0.1985	0.098
五月	111.522	32.6481	湖北	湖北－河南	丹江口水库凉水河	Ⅱ	Ⅰ	达标	8.5	1.9	/	0.9	0.078	0.01	0.005	0.025	0.13	0.0002	0.0004	2e-05	5e-05	0.002	0.005	0.0002	0.0015	0.02	0.0015	0.002	2.5	2.1	#VALUE!	2.1	0.422	0.09	0.995	0.975	0.87	0.0098	0.0496	3e-05	0.00495	0.048	0.005	0.0498	0.0005	0.03	0.1985	0.098
五月	109.985	26.1945	湖南	湖南-广西	平等河布龙	Ⅱ	Ⅱ	达标	8	1	6	0.7	0.044	0.03	0.005	0.025	0.025	0.0002	0.0006	2e-05	5e-05	0.002	0.005	0.0002	0.0015	0.02	0.0015	0.002	2	3	9	2.3	0.456	0.07	0.995	0.975	0.975	0.0098	0.0494	3e-05	0.00495	0.048	0.005	0.0498	0.0005	0.03	0.1985	0.098
五月	107.112	28.8912	重庆	重庆－贵州	藻渡河界牌	Ⅱ			/	/	/	/	/	/	/	/	/	/	/	/	/	/	/	/	/	/	/	/	#VALUE!	#VALUE!	#VALUE!	#VALUE!	#VALUE!	#VALUE!	#VALUE!	#VALUE!	#VALUE!	#VALUE!	#VALUE!	#VALUE!	#VALUE!	#VALUE!	#VALUE!	#VALUE!	#VALUE!	#VALUE!	#VALUE!	#VALUE!
五月	108.531	30.4478	重庆	重庆－湖北	磨刀溪建南镇	Ⅱ	Ⅱ	达标	8.6	3.6	5	0.9	0.176	0.09	0.005	0.025	0.11	0.0002	0.0006	2e-05	5e-05	0.002	0.005	0.0002	0.0015	0.005	0.0015	0.002	2.6	0.4	10	2.1	0.324	0.01	0.995	0.975	0.89	0.0098	0.0494	3e-05	0.00495	0.048	0.005	0.0498	0.0005	0.045	0.1985	0.098
五月	108.487	31.7759	重庆	重庆－四川	州河鸡唱	Ⅱ	Ⅰ	达标	8.3	1	5	1.1	0.137	0.005	0.005	0.025	0.16	0.0002	0.0003	2e-05	5e-05	0.002	0.005	0.0002	0.0015	0.005	0.0015	0.002	2.3	3	10	1.9	0.363	0.095	0.995	0.975	0.84	0.0098	0.0497	3e-05	0.00495	0.048	0.005	0.0498	0.0005	0.045	0.1985	0.098
五月	108.629	28.6518	重庆	重庆－贵州	甘龙河小河	Ⅱ	Ⅱ	达标	8	1.2	/	0.25	0.296	0.05	0.005	0.025	0.14	0.0013	0.0006	2e-05	5e-05	0.002	0.005	0.0002	0.0015	/	/	/	2	2.8	#VALUE!	2.75	0.204	0.05	0.995	0.975	0.86	0.0087	0.0494	3e-05	0.00495	0.048	0.005	0.0498	0.0005	#VALUE!	#VALUE!	#VALUE!
五月	108.406	32.072	重庆	重庆－四川	任河钟停	Ⅱ	Ⅱ	达标	8.7	1.6	/	0.25	0.0125	0.03	0.009	0.07	0.06	0.0002	0.00015	2e-05	5e-05	0.007	0.005	0.0002	0.0015	0.005	0.0015	0.019	2.7	2.4	#VALUE!	2.75	0.4875	0.07	0.991	0.93	0.94	0.0098	0.04985	3e-05	0.00495	0.043	0.005	0.0498	0.0005	0.045	0.1985	0.081
五月	99.305	28.2378	四川	四川－云南	长江(金沙江)奔子栏	Ⅱ	Ⅰ	达标	8.9	1.8	5	0.6	0.0125	0.02	0.005	0.025	0.16	0.0002	0.0042	2e-05	5e-05	0.002	0.005	0.0002	0.0015	0.02	0.0015	0.002	2.9	2.2	10	2.4	0.4875	0.08	0.995	0.975	0.84	0.0098	0.0458	3e-05	0.00495	0.048	0.005	0.0498	0.0005	0.03	0.1985	0.098
五月	99.722	28.695	四川	四川－云南	许曲上游（洞松）	Ⅱ			/	/	/	/	/	/	/	/	/	/	/	/	/	/	/	/	/	/	/	/	#VALUE!	#VALUE!	#VALUE!	#VALUE!	#VALUE!	#VALUE!	#VALUE!	#VALUE!	#VALUE!	#VALUE!	#VALUE!	#VALUE!	#VALUE!	#VALUE!	#VALUE!	#VALUE!	#VALUE!	#VALUE!	#VALUE!	#VALUE!
五月	100.982	32.2648	四川	四川－青海	绰斯甲河壤塘	Ⅱ			/	/	/	/	/	/	/	/	/	/	/	/	/	/	/	/	/	/	/	/	#VALUE!	#VALUE!	#VALUE!	#VALUE!	#VALUE!	#VALUE!	#VALUE!	#VALUE!	#VALUE!	#VALUE!	#VALUE!	#VALUE!	#VALUE!	#VALUE!	#VALUE!	#VALUE!	#VALUE!	#VALUE!	#VALUE!	#VALUE!
五月	104.671	32.9444	四川	四川－甘肃	白水江文县（鹄衣坝）	Ⅱ	Ⅱ	达标	9.7	1.5	5	0.25	0.107	0.05	0.005	0.025	0.17	0.0002	0.00015	2e-05	5e-05	0.023	0.005	0.0002	0.0015	0.005	0.0015	0.012	3.7	2.5	10	2.75	0.393	0.05	0.995	0.975	0.83	0.0098	0.04985	3e-05	0.00495	0.027	0.005	0.0498	0.0005	0.045	0.1985	0.088
五月	102.095	33.96	四川	四川－甘肃	黄河玛曲	Ⅱ			/	/	/	/	/	/	/	/	/	/	/	/	/	/	/	/	/	/	/	/	#VALUE!	#VALUE!	#VALUE!	#VALUE!	#VALUE!	#VALUE!	#VALUE!	#VALUE!	#VALUE!	#VALUE!	#VALUE!	#VALUE!	#VALUE!	#VALUE!	#VALUE!	#VALUE!	#VALUE!	#VALUE!	#VALUE!	#VALUE!
五月	102.269	33.9921	四川	四川－甘肃	黑河大水	Ⅱ	Ⅱ	达标	8.4	3.8	14	1.1	0.37	0.05	0.001	0.025	0.06	0.0002	0.00015	2e-05	5e-05	0.013	0.005	0.0002	0.0015	0.005	0.0015	0.002	2.4	0.2	1	1.9	0.13	0.05	0.999	0.975	0.94	0.0098	0.04985	3e-05	0.00495	0.037	0.005	0.0498	0.0005	0.045	0.1985	0.098
五月	103.616	27.0107	贵州	贵州－云南	牛栏江大沙店（江底）	Ⅱ	Ⅰ	达标	8.3	0.7	5	0.8	0.069	0.02	0.005	0.025	0.19	0.0002	0.0007	2e-05	5e-05	0.002	0.005	0.0002	0.0015	0.005	0.0015	0.002	2.3	3.3	10	2.2	0.431	0.08	0.995	0.975	0.81	0.0098	0.0493	3e-05	0.00495	0.048	0.005	0.0498	0.0005	0.045	0.1985	0.098
五月	104.004	27.4859	贵州	贵州－云南	横江(洛泽河)麻窝电站	Ⅱ	Ⅰ	达标	8.4	0.8	5	0.9	0.086	0.01	0.005	0.025	0.19	0.0002	0.0003	2e-05	5e-05	0.002	0.005	0.0002	0.0015	0.005	0.0015	0.002	2.4	3.2	10	2.1	0.414	0.09	0.995	0.975	0.81	0.0098	0.0497	3e-05	0.00495	0.048	0.005	0.0498	0.0005	0.045	0.1985	0.098
五月	106.779	28.7534	贵州	贵州－重庆	藻渡河藻渡	Ⅱ	Ⅱ	达标	9	3	5	1.1	0.036	0.09	0.005	0.025	0.14	0.0002	0.0014	2e-05	5e-05	0.002	0.01	0.0002	0.0015	0.005	0.0015	0.002	3	1	10	1.9	0.464	0.01	0.995	0.975	0.86	0.0098	0.0486	3e-05	0.00495	0.048	0	0.0498	0.0005	0.045	0.1985	0.098
五月	108.502	28.5814	贵州	贵州－重庆	乌江沿河	Ⅱ	Ⅲ	不达标	7.9	1.4	5	0.25	0.034	0.15	0.005	0.025	0.18	0.0002	0.0005	2e-05	5e-05	0.002	0.005	0.0002	0.0015	0.005	0.0015	0.002	1.9	2.6	10	2.75	0.466	-0.05	0.995	0.975	0.82	0.0098	0.0495	3e-05	0.00495	0.048	0.005	0.0498	0.0005	0.045	0.1985	0.098
五月	108.285	29.1446	贵州	贵州－重庆	乌江鹿角沱	Ⅱ	Ⅲ	不达标	8.2	1.4	5	0.25	0.039	0.11	0.005	0.025	0.16	0.0002	0.0006	2e-05	5e-05	0.002	0.005	0.0002	0.0015	0.005	0.0015	0.002	2.2	2.6	10	2.75	0.461	-0.01	0.995	0.975	0.84	0.0098	0.0494	3e-05	0.00495	0.048	0.005	0.0498	0.0005	0.045	0.1985	0.098
五月	107.864	29.2104	贵州	贵州－重庆	芙蓉江忠信	Ⅱ	Ⅲ	不达标	8.8	1.6	5	0.25	0.75	0.04	0.005	0.025	0.1	0.0002	0.0003	2e-05	5e-05	0.002	0.005	0.0002	0.0015	0.03	0.0015	0.002	2.8	2.4	10	2.75	-0.25	0.06	0.995	0.975	0.9	0.0098	0.0497	3e-05	0.00495	0.048	0.005	0.0498	0.0005	0.02	0.1985	0.098
五月	108.708	28.327	贵州	贵州－重庆	甘龙河甘龙镇	Ⅱ	Ⅱ	达标	8.3	1.1	5	0.6	0.209	0.04	0.005	0.025	0.09	0.0002	0.00015	2e-05	5e-05	0.002	0.005	0.0002	0.0015	0.005	0.0015	0.002	2.3	2.9	10	2.4	0.291	0.06	0.995	0.975	0.91	0.0098	0.04985	3e-05	0.00495	0.048	0.005	0.0498	0.0005	0.045	0.1985	0.098
五月	109.48	27.0753	贵州	贵州－湖南	沅江金紫	Ⅱ	Ⅱ	达标	7.7	2.3	/	2.3	0.032	0.03	0.005	0.025	0.26	/	0.001	2e-05	5e-05	0.01	0.005	0.0002	0.0015	0.005	/	/	1.7	1.7	#VALUE!	0.7	0.468	0.07	0.995	0.975	0.74	#VALUE!	0.049	3e-05	0.00495	0.04	0.005	0.0498	0.0005	0.045	#VALUE!	#VALUE!
五月	109.467	26.2333	贵州	贵州－湖南	仁里河流团	Ⅱ	Ⅱ	达标	7.8	3.6	/	0.6	0.197	0.04	0.005	0.025	0.16	/	0.0017	2e-05	5e-05	0.005	0.005	0.0002	0.0015	0.005	/	/	1.8	0.4	#VALUE!	2.4	0.303	0.06	0.995	0.975	0.84	#VALUE!	0.0483	3e-05	0.00495	0.045	0.005	0.0498	0.0005	0.045	#VALUE!	#VALUE!
五月	109.41	27.7041	贵州	贵州－湖南	辰水漾头电站	Ⅱ	Ⅱ	达标	7.3	0.7	5	0.6	0.311	0.05	0.005	0.025	0.07	0.0002	0.00015	2e-05	5e-05	0.002	0.005	0.0002	0.0015	0.005	0.0015	0.002	1.3	3.3	10	2.4	0.189	0.05	0.995	0.975	0.93	0.0098	0.04985	3e-05	0.00495	0.048	0.005	0.0498	0.0005	0.045	0.1985	0.098
五月	107.194	25.6251	贵州	贵州-广西	六硐河甲茶	Ⅱ	Ⅱ	达标	8.1	1	5	0.25	0.15	0.03	0.005	0.025	0.12	0.0002	0.00015	2e-05	5e-05	0.002	0.005	0.0002	0.0015	0.005	0.0015	0.002	2.1	3	10	2.75	0.35	0.07	0.995	0.975	0.88	0.0098	0.04985	3e-05	0.00495	0.048	0.005	0.0498	0.0005	0.045	0.1985	0.098
五月	108.908	25.7161	贵州	贵州-广西	都柳江石碑	Ⅱ	Ⅱ	达标	7.4	2	12	0.9	0.143	0.07	0.005	0.025	0.025	0.0002	0.0011	2e-05	5e-05	0.002	0.005	0.0002	0.0006	0.01	0.0015	0.002	1.4	2	3	2.1	0.357	0.03	0.995	0.975	0.975	0.0098	0.0489	3e-05	0.00495	0.048	0.005	0.0498	0.0014	0.04	0.1985	0.098
五月	107.741	25.2024	贵州	贵州-广西	打狗河贵江	Ⅱ	Ⅱ	达标	6.8	1.5	8	0.9	0.0125	0.04	0.005	0.025	0.06	0.0002	0.0006	2e-05	5e-05	0.004	0.005	0.0002	0.0015	0.01	0.0015	0.002	0.8	2.5	7	2.1	0.4875	0.06	0.995	0.975	0.94	0.0098	0.0494	3e-05	0.00495	0.046	0.005	0.0498	0.0005	0.04	0.1985	0.098
五月	108.242	25.4256	贵州	贵州-广西	大环江何家寨	Ⅱ	Ⅰ	达标	7.6	1.2	5	0.6	0.0125	0.02	0.005	0.025	0.025	0.0002	0.0005	2e-05	5e-05	0.002	0.005	0.0002	0.0004	0.02	0.0015	0.002	1.6	2.8	10	2.4	0.4875	0.08	0.995	0.975	0.975	0.0098	0.0495	3e-05	0.00495	0.048	0.005	0.0498	0.0016	0.03	0.1985	0.098
五月	108.445	25.4168	贵州	贵州-广西	小环江黄种村	Ⅱ	Ⅱ	达标	6	0.8	7	0.8	0.0125	0.02	0.005	0.025	0.025	0.0002	0.0005	2e-05	5e-05	0.002	0.005	0.0002	0.0003	0.02	0.0015	0.002	0	3.2	8	2.2	0.4875	0.08	0.995	0.975	0.975	0.0098	0.0495	3e-05	0.00495	0.048	0.005	0.0498	0.0017	0.03	0.1985	0.098
五月	100.294	27.6681	云南	云南－四川	长江(金沙江)老火房	Ⅱ			/	/	/	/	/	/	/	/	/	/	/	/	/	/	/	/	/	/	/	/	#VALUE!	#VALUE!	#VALUE!	#VALUE!	#VALUE!	#VALUE!	#VALUE!	#VALUE!	#VALUE!	#VALUE!	#VALUE!	#VALUE!	#VALUE!	#VALUE!	#VALUE!	#VALUE!	#VALUE!	#VALUE!	#VALUE!	#VALUE!
五月	99.4797	28.4562	云南	云南－四川	许曲色仓	Ⅱ			/	/	/	/	/	/	/	/	/	/	/	/	/	/	/	/	/	/	/	/	#VALUE!	#VALUE!	#VALUE!	#VALUE!	#VALUE!	#VALUE!	#VALUE!	#VALUE!	#VALUE!	#VALUE!	#VALUE!	#VALUE!	#VALUE!	#VALUE!	#VALUE!	#VALUE!	#VALUE!	#VALUE!	#VALUE!	#VALUE!
五月	100.454	27.8996	云南	云南－四川	水洛河油米	Ⅱ	Ⅱ	达标	9.4	1.2	/	0.8	0.053	0.04	0.005	0.025	0.08	0.0002	0.0017	2e-05	5e-05	0.002	0.005	0.0002	0.0015	0.005	0.0015	0.002	3.4	2.8	#VALUE!	2.2	0.447	0.06	0.995	0.975	0.92	0.0098	0.0483	3e-05	0.00495	0.048	0.005	0.0498	0.0005	0.045	0.1985	0.098
五月	101.371	26.803	云南	云南－四川	三源河糖房	Ⅱ	Ⅰ	达标	8.7	1.3	/	0.5	0.044	0.005	0.005	0.025	0.06	0.0002	0.0012	2e-05	5e-05	0.002	0.005	0.0002	0.0015	0.005	0.0015	0.002	2.7	2.7	#VALUE!	2.5	0.456	0.095	0.995	0.975	0.94	0.0098	0.0488	3e-05	0.00495	0.048	0.005	0.0498	0.0005	0.045	0.1985	0.098
五月	103.733	26.5	云南	云南－贵州	牛栏江黄梨树	Ⅱ	Ⅰ	达标	8.3	0.9	5	1.2	0.066	0.02	0.005	0.025	0.19	0.0002	0.0015	2e-05	5e-05	0.002	0.005	0.0002	0.0015	0.005	0.0015	0.002	2.3	3.1	10	1.8	0.434	0.08	0.995	0.975	0.81	0.0098	0.0485	3e-05	0.00495	0.048	0.005	0.0498	0.0005	0.045	0.1985	0.098
五月	105.377	28.0946	云南	云南－四川	永宁河（清水河）两河	Ⅱ			/	/	/	/	/	/	/	/	/	/	/	/	/	/	/	/	/	/	/	/	#VALUE!	#VALUE!	#VALUE!	#VALUE!	#VALUE!	#VALUE!	#VALUE!	#VALUE!	#VALUE!	#VALUE!	#VALUE!	#VALUE!	#VALUE!	#VALUE!	#VALUE!	#VALUE!	#VALUE!	#VALUE!	#VALUE!	#VALUE!
五月	105.615	23.3175	云南	云南-广西	百南河那全	Ⅱ	Ⅱ	达标	7.81	1.2	15	2.1	0.038	0.05	0.005	0.025	0.092	0.0002	0.00015	2e-05	5e-05	0.002	0.005	0.0002	0.0015	0.02	0.0015	0.002	1.81	2.8	0	0.9	0.462	0.05	0.995	0.975	0.908	0.0098	0.04985	3e-05	0.00495	0.048	0.005	0.0498	0.0005	0.03	0.1985	0.098
五月	104.486	24.6505	云南	云南-广西	清水江清水江大桥	Ⅱ	Ⅲ	不达标	7.9	2.9	7	1.1	0.073	0.11	0.005	0.025	0.184	0.0002	0.0074	2e-05	5e-05	0.002	0.005	0.0002	0.0015	0.005	0.0015	0.002	1.9	1.1	8	1.9	0.427	-0.01	0.995	0.975	0.816	0.0098	0.0426	3e-05	0.00495	0.048	0.005	0.0498	0.0005	0.045	0.1985	0.098
五月	105.521	24.0123	云南	云南-广西	西洋江那柳	Ⅱ	Ⅱ	达标	6.6	2.3	2.7	0.25	0.0125	0.025	0.005	0.025	0.265	0.0002	0.0002	2e-05	0.0006	0.002	0.005	0.0002	0.0015	0.005	0.02	0.002	0.6	1.7	12.3	2.75	0.4875	0.075	0.995	0.975	0.735	0.0098	0.0498	3e-05	0.0044	0.048	0.005	0.0498	0.0005	0.045	0.18	0.098
五月	98.7853	28.5561	西藏	西藏－云南	澜沧江溜筒江	Ⅱ	Ⅲ	不达标	6.1	0.7	/	0.25	0.036	0.16	0.005	0.025	0.25	0.0002	0.015	2e-05	5e-05	0.002	0.005	0.0002	0.0015	0.005	0.0015	0.002	0.1	3.3	#VALUE!	2.75	0.464	-0.06	0.995	0.975	0.75	0.0098	0.035	3e-05	0.00495	0.048	0.005	0.0498	0.0005	0.045	0.1985	0.098
五月	98.6119	28.035	西藏	西藏－云南	怒江青拉桶	Ⅱ			/	/	/	/	/	/	/	/	/	/	/	/	/	/	/	/	/	/	/	/	#VALUE!	#VALUE!	#VALUE!	#VALUE!	#VALUE!	#VALUE!	#VALUE!	#VALUE!	#VALUE!	#VALUE!	#VALUE!	#VALUE!	#VALUE!	#VALUE!	#VALUE!	#VALUE!	#VALUE!	#VALUE!	#VALUE!	#VALUE!
五月	98.2363	28.1985	西藏	西藏－云南	独龙江南代	Ⅱ			/	/	/	/	/	/	/	/	/	/	/	/	/	/	/	/	/	/	/	/	#VALUE!	#VALUE!	#VALUE!	#VALUE!	#VALUE!	#VALUE!	#VALUE!	#VALUE!	#VALUE!	#VALUE!	#VALUE!	#VALUE!	#VALUE!	#VALUE!	#VALUE!	#VALUE!	#VALUE!	#VALUE!	#VALUE!	#VALUE!
五月	106.75	34.4667	陕西	陕西－甘肃	嘉陵江两河口	Ⅱ	Ⅱ	达标	10.4	1.4	10	0.25	0.145	0.07	0.005	0.025	0.29	0.0002	0.00015	2e-05	5e-05	0.002	0.005	0.0002	0.0015	0.005	0.0015	0.002	4.4	2.6	5	2.75	0.355	0.03	0.995	0.975	0.71	0.0098	0.04985	3e-05	0.00495	0.048	0.005	0.0498	0.0005	0.045	0.1985	0.098
五月	107.718	32.2031	陕西	陕西－四川	月滩河竹峪	Ⅱ	Ⅱ	达标	6.9	2.4	5	0.5	0.0125	0.005	0.005	0.025	0.21	0.0002	0.0041	2e-05	5e-05	0.002	0.005	0.0002	0.0015	/	/	/	0.9	1.6	10	2.5	0.4875	0.095	0.995	0.975	0.79	0.0098	0.0459	3e-05	0.00495	0.048	0.005	0.0498	0.0005	#VALUE!	#VALUE!	#VALUE!
五月	107.184	32.3781	陕西	陕西－四川	小通江楼子	Ⅱ	Ⅱ	达标	7	2.1	5	0.5	0.0125	0.02	0.005	0.025	0.14	0.0004	0.0045	2e-05	5e-05	0.002	0.005	0.0002	0.0015	/	/	/	1	1.9	10	2.5	0.4875	0.08	0.995	0.975	0.86	0.0096	0.0455	3e-05	0.00495	0.048	0.005	0.0498	0.0005	#VALUE!	#VALUE!	#VALUE!
五月	109.833	32.8833	陕西	陕西－湖北	汉江兰滩	Ⅱ	Ⅰ	达标	8.4	1.4	/	1.6	0.144	0.01	0.005	0.025	0.15	0.0002	0.0004	2e-05	5e-05	0.002	0.005	0.0002	0.0015	0.01	0.0015	0.002	2.4	2.6	#VALUE!	1.4	0.356	0.09	0.995	0.975	0.85	0.0098	0.0496	3e-05	0.00495	0.048	0.005	0.0498	0.0005	0.04	0.1985	0.098
五月	110.117	32.8167	陕西	陕西－湖北	汉江白河	Ⅱ	Ⅰ	达标	8.5	1.5	/	1.2	0.118	0.02	0.005	0.025	0.15	0.0002	0.0003	2e-05	5e-05	0.002	0.005	0.0002	0.0015	0.02	0.0015	0.002	2.5	2.5	#VALUE!	1.8	0.382	0.08	0.995	0.975	0.85	0.0098	0.0497	3e-05	0.00495	0.048	0.005	0.0498	0.0005	0.03	0.1985	0.098
五月	109.9	33.3	陕西	陕西－湖北	金钱河南宽坪	Ⅱ	Ⅰ	达标	9	1.2	/	1.1	0.125	0.01	0.006	0.025	0.17	0.0002	0.00015	2e-05	5e-05	0.002	0.005	0.0002	0.0015	0.005	0.0015	0.002	3	2.8	#VALUE!	1.9	0.375	0.09	0.994	0.975	0.83	0.0098	0.04985	3e-05	0.00495	0.048	0.005	0.0498	0.0005	0.045	0.1985	0.098
五月	110.037	33.1547	陕西	陕西－湖北	金钱河上津	Ⅱ	Ⅱ	达标	12.3	1.2	/	2.5	0.052	0.01	0.023	0.025	0.22	0.0002	0.0002	2e-05	5e-05	0.002	0.005	0.0002	0.0015	0.005	0.0015	0.002	6.3	2.8	#VALUE!	0.5	0.448	0.09	0.977	0.975	0.78	0.0098	0.0498	3e-05	0.00495	0.048	0.005	0.0498	0.0005	0.045	0.1985	0.098
五月	110.35	33.2	陕西	陕西－湖北	天河照川	Ⅱ	Ⅱ	达标	8.4	1.2	/	2.1	0.291	0.03	0.009	0.025	0.19	0.0002	0.0007	2e-05	5e-05	0.002	0.005	0.0002	0.0015	0.005	0.0015	0.002	2.4	2.8	#VALUE!	0.9	0.209	0.07	0.991	0.975	0.81	0.0098	0.0493	3e-05	0.00495	0.048	0.005	0.0498	0.0005	0.045	0.1985	0.098
五月	109.716	32.1897	陕西	陕西－湖北	堵河鄂坪	Ⅱ	Ⅱ	达标	11.9	1.3	/	2.1	0.082	0.03	0.012	0.025	0.22	0.0002	0.0005	2e-05	5e-05	0.002	0.005	0.0002	0.0015	0.005	0.0015	0.002	5.9	2.7	#VALUE!	0.9	0.418	0.07	0.988	0.975	0.78	0.0098	0.0495	3e-05	0.00495	0.048	0.005	0.0498	0.0005	0.045	0.1985	0.098
五月	111.013	33.2542	陕西	陕西－河南	丹江荆紫关	Ⅱ	Ⅰ	达标	8.5	1.1	/	1.8	0.067	0.02	0.005	0.025	0.28	0.0002	0.0004	2e-05	5e-05	0.002	0.005	0.0002	0.0015	0.005	0.0015	0.002	2.5	2.9	#VALUE!	1.2	0.433	0.08	0.995	0.975	0.72	0.0098	0.0496	3e-05	0.00495	0.048	0.005	0.0498	0.0005	0.045	0.1985	0.098
五月	110.967	33.2833	陕西	陕西－河南	丹江湘河	Ⅱ	Ⅰ	达标	8.8	1.2	/	2.9	0.079	0.02	0.009	0.025	0.26	0.0002	0.00015	2e-05	5e-05	0.002	0.005	0.0002	0.0015	0.005	0.0015	0.002	2.8	2.8	#VALUE!	0.1	0.421	0.08	0.991	0.975	0.74	0.0098	0.04985	3e-05	0.00495	0.048	0.005	0.0498	0.0005	0.045	0.1985	0.098
五月	110.91	33.1344	陕西	陕西－湖北	滔河滔河水库	Ⅱ	Ⅰ	达标	9.5	1.6	/	1	0.07	0.01	0.005	0.025	0.13	0.0002	0.0005	2e-05	5e-05	0.002	0.005	0.0002	0.0015	0.005	0.0015	0.002	3.5	2.4	#VALUE!	2	0.43	0.09	0.995	0.975	0.87	0.0098	0.0495	3e-05	0.00495	0.048	0.005	0.0498	0.0005	0.045	0.1985	0.098
五月	106.079	33.5736	甘肃	甘肃－陕西	嘉陵江白水江	Ⅱ	Ⅱ	达标	7.3	2.7	5	0.8	0.28	0.02	0.005	0.33	0.25	0.0002	0.0009	2e-05	5e-05	0.002	0.01	0.0002	0.0015	/	/	/	1.3	1.3	10	2.2	0.22	0.08	0.995	0.67	0.75	0.0098	0.0491	3e-05	0.00495	0.048	0	0.0498	0.0005	#VALUE!	#VALUE!	#VALUE!
五月	97.2333	33.0167	青海	青海－四川	长江直门达	Ⅱ			/	/	/	/	/	/	/	/	/	/	/	/	/	/	/	/	/	/	/	/	#VALUE!	#VALUE!	#VALUE!	#VALUE!	#VALUE!	#VALUE!	#VALUE!	#VALUE!	#VALUE!	#VALUE!	#VALUE!	#VALUE!	#VALUE!	#VALUE!	#VALUE!	#VALUE!	#VALUE!	#VALUE!	#VALUE!	#VALUE!
五月	101.119	32.6349	青海	青海－四川	岷江－大渡河幸福桥（达吉）	Ⅱ			/	/	/	/	/	/	/	/	/	/	/	/	/	/	/	/	/	/	/	/	#VALUE!	#VALUE!	#VALUE!	#VALUE!	#VALUE!	#VALUE!	#VALUE!	#VALUE!	#VALUE!	#VALUE!	#VALUE!	#VALUE!	#VALUE!	#VALUE!	#VALUE!	#VALUE!	#VALUE!	#VALUE!	#VALUE!	#VALUE!
五月	101.566	32.9892	青海	青海－四川	克柯河阿坝	Ⅱ	Ⅱ	达标	7.8	2.7	/	0.25	0.31	0.02	0.005	0.025	0.11	0.0002	0.00015	2e-05	5e-05	0.021	0.005	0.0002	0.0015	0.005	0.0015	0.002	1.8	1.3	#VALUE!	2.75	0.19	0.08	0.995	0.975	0.89	0.0098	0.04985	3e-05	0.00495	0.029	0.005	0.0498	0.0005	0.045	0.1985	0.098
[truncated: 4,949 more rows]
[truncated: 44 more columns]

## Sheet: F3
						Ⅱ			6	4	15	3	0.5	0.1	1	1	1	0.01	0.05	5e-05	0.005	0.05	0.01	0.05	0.002	0.05	0.2	0.1
[truncated: 5,341 more rows]
[truncated: 30 more columns]
