# Supplementary material for: Response of surface water quality characteristics to socio-economic factors in Eastern-Central China
Source: PLoS One. 2022 Apr 12;17(4):e0262064. doi: 10.1371/journal.pone.0262064 (PMC9004789; doi:10.1371/journal.pone.0262064)
Supplement: S1 File — (ZIP) [file pone.0262064.s001.zip › Supporting Information/╚1⁄2╣·╩í╜τ╠╪╒≈╓╡.xlsx]

## Sheet: 各类水质占比
月份	经度	纬度	隶属省份	省界	断面	目标	类别	是否达标	溶解氧	高锰酸盐指数	化学需氧量	五日生化需氧量	氨氮	总磷	总氮	铜	锌	氟化物	硒	砷	汞	镉	铬（六价）	铅	氰化物	挥发酚	石油类	阴离子表面活性	硫化物	粪大肠菌群	全国省界	隶属省份	溶解氧	高锰酸盐指数	化学需氧量	五日生化需氧量	氨氮	总磷	铜	锌	氟化物	硒	砷	汞	镉	铬（六价）	铅	氰化物	挥发酚
一月	117.742	40.0136	河北	河北-天津	黎河黎河桥	Ⅱ	Ⅱ	达标	14.7	2	5	1	0.391	0.08	11.9	0.005	0.025	0.22	0.0005	0.0009	2e-05	5e-05	0.015	0.005	0.0002	0.0015	/	0.0015	0.002	40		0.25	7.2	1.7	6	1	0.069	0.035	0.0035	0.005	0.17	0.0002	0.0004	2e-05	5e-05	0.002	0.004	0.0002	0.0015
一月	117.644	40.0858	河北	河北-天津	淋河淋河桥	Ⅱ	Ⅴ	不达标	13.7	1.8	5	1	0.624	0.12	16.1	0.005	0.025	0.78	0.0004	0.001	2e-05	5e-05	0.08	0.005	0.0002	0.0015	/	0.0015	0.002	1100		最小值	0.1	0.25	0.95	0.2	0.01	0.005	7e-05	0	0.002	9e-05	0.0001	1e-05	4e-05	0.002	0	0.0002	0.0002
一月	116.138	40.6857	河北	河北-北京	白河下堡（后城）	Ⅱ	Ⅲ	不达标	13.2	1.2	5	1	0.6	0.11	11.9	0.00094	0.00103	0.51	0.0002	0.0004	2e-05	5e-05	0.006	0.005	0.003	0.0015	/	0.0015	0.002	3877		均值	8.64437	3.55254	14.7709	2.08164	0.428129	0.124332	0.00615383	0.0200366	0.411264	0.000315926	0.00202368	3.07362e-05	0.000113538	0.00353759	0.00575407	0.000876837	0.00157752
一月	116.41	40.7697	河北	河北-北京	黑河四道甸	Ⅱ	Ⅱ	达标	12.9	1.6	5	1	0.01	0.05	5.95	0.00098	0.00268	0.55	0.0002	0.0003	2e-05	5e-05	0.005	0.0001	0.002	0.0015	/	0.0015	0.002	520		最大值	20.2	22.88	148	31.1	29.908	8.02	0.559	0.7	3.26	0.0086	0.079	0.00735	0.023	0.139	0.6	0.081	0.137
一月	116.605	40.9858	河北	河北-北京	汤河大草坪	Ⅱ	Ⅳ	不达标	13.2	1.1	5	1	0.01	0.03	3.09	0.00062	0.025	1.44	0.0002	0.00015	2e-05	5e-05	0.005	0.005	0.002	0.0015	/	0.0015	0.002	5		0.75	10.2	4.8	18.8	2.68	0.405	0.13	0.005	0.025	0.553	0.0002	0.0023	2.5e-05	5e-05	0.002	0.005	0.001	0.0015
一月	117.166	40.7078	河北	河北-北京	潮河古北口	Ⅱ	Ⅰ	达标	15.7	1.5	5	1	0.02	0.01	12.8	0.00133	0.00132	0.45	0.0002	0.00015	2e-05	5e-05	0.002	0.005	0.003	0.0015	/	0.0015	0.002	160
一月	125.276	42.1576	辽宁	辽宁-吉林	辉发河龙头堡	Ⅱ	Ⅱ	达标	11.41	2.3	8.73	0.9	0.407	0.09	2.52	0.007	0.0515	0.119	0.0002	0.0007	2e-05	0.0007	0.002	0.005	0.0002	0.0015	0.01	0.0015	0.002	130
一月	116.331	37.5722	山东	山东-河北	南运河第三店	Ⅱ	劣Ⅴ	不达标	16.6	5.8	43.8	5.6	0.247	0.09	4.88	0.005	0.062	0.96	0.003	0.0025	2e-05	5e-05	0.002	0.005	0.002	0.0015	/	0.095	0.016	40000
一月	113.32	29.6661	湖北	湖北－湖南	长江螺山	Ⅱ	Ⅱ	达标	10.4	2.6	/	1.6	0.064	0.1	/	0.005	0.025	0.19	0.0002	0.005	2e-05	5e-05	0.002	0.005	0.0002	0.0015	0.005	0.0015	0.002	1220
一月	116.107	29.8235	湖北	湖北－安徽	长江刘佐	Ⅱ	Ⅲ	不达标	10.1	1.8	/	1.9	0.184	0.14	/	0.005	0.025	0.23	0.0002	0.0041	2e-05	5e-05	0.002	0.005	0.0002	0.0015	0.02	0.0015	0.002	1317
一月	108.478	30.5196	湖北	湖北－重庆	磨刀溪大滩口	Ⅱ	Ⅱ	达标	10.4	3	5	0.9	0.103	0.03	0.87	0.005	0.025	0.06	0.0002	0.0008	2e-05	5e-05	0.002	0.005	0.0002	0.0015	0.005	0.0015	0.002	800
一月	109	30.6167	湖北	湖北－重庆	长滩河梅子水	Ⅱ	Ⅱ	达标	10.3	2.5	5	0.9	0.326	0.03	2.18	0.005	0.025	0.09	0.0002	0.0003	2e-05	5e-05	0.002	0.005	0.0002	0.0015	0.005	0.0015	0.002	17000
一月	108.919	29.6119	湖北	湖北－重庆	阿蓬江(唐岩河、濯河)朝阳寺	Ⅱ	Ⅱ	达标	11.8	0.9	/	0.25	0.0125	0.08	/	0.005	0.025	0.06	0.0002	0.001	2e-05	5e-05	0.002	0.005	0.0002	0.0015	0.005	0.0015	0.002	20																			全国5916次监测水质类别
一月	108.501	29.7336	湖北	湖北－重庆	郁江长顺	Ⅱ	Ⅱ	达标	11.6	1.1	/	0.25	0.0125	0.03	/	0.005	0.025	0.09	0.0002	0.00015	2e-05	5e-05	0.002	0.005	0.0002	0.0015	0.005	0.0015	0.002	790		隶属省份	溶解氧	高锰酸盐指数	化学需氧量	五日生化需氧量	氨氮	总磷	铜			15	40	10	2	0.4	1		Ⅰ
一月	109.207	29.1992	湖北	湖北－重庆	酉水卯洞	Ⅱ	Ⅱ	达标	11.6	1.4	/	0.25	0.3	0.07	/	0.005	0.025	0.04	0.0004	0.0008	2e-05	5e-05	0.002	0.005	0.0002	0.0015	0.01	0.0015	0.002	16000		最小值	0.1	0.25	0.95	0.2	0.01	0.005	7e-05			高锰酸盐指数	化学需氧量	五日生化需氧量	氨氮	总磷	铜		Ⅱ
一月	110.383	29.6339	湖北	湖北－湖南	溇水淋溪河	Ⅱ	Ⅰ	达标	10.6	0.7	/	1.6	0.069	0.01	/	0.005	0.025	0.21	0.0002	0.00015	2e-05	5e-05	0.002	0.005	0.0002	0.0015	0.005	0.0015	0.027	/		0.25	7.2	1.7	6	1	0.069	0.035	0.0035		2	1.5	0.02	0.1	0.001	0.01	0.1		Ⅲ
一月	111.522	32.6481	湖北	湖北－河南	丹江口水库凉水河	Ⅱ	Ⅱ	达标	8.9	1.8	/	1.3	0.07	0.02	1.5	0.005	0.025	0.2	0.0002	0.00015	2e-05	5e-05	0.002	0.005	0.0002	0.0015	0.02	0.0015	0.002	27		均值	8.64437	3.55254	14.7709	2.08164	0.428129	0.124332	0.00615383		锌	氟化物	硒	砷	汞	镉	铬（六价）		Ⅳ
一月	109.985	26.1945	湖南	湖南-广西	平等河布龙	Ⅱ	Ⅱ	达标	7.1	0.9	4	0.8	0.046	0.02	/	0.005	0.025	0.025	0.0002	0.0003	2e-05	5e-05	0.002	0.005	0.0002	0.0015	0.01	0.0015	0.002	4900		0.75	10.2	4.8	18.8	2.68	0.405	0.13	0.005		0.1	0.2	0.1	1	0.3	1			Ⅴ
一月	108.531	30.4478	重庆	重庆－湖北	磨刀溪建南镇	Ⅱ	Ⅱ	达标	10.4	2.1	5	1	0.182	0.03	0.96	0.005	0.025	0.06	0.0002	0.0005	2e-05	5e-05	0.002	0.005	0.0002	0.0015	0.005	0.0015	0.002	23000		最大值	20.2	22.88	148	31.1	29.908	8.02	0.559		铅	氰化物	挥发酚	石油类	阴离子表面活性	硫化物			劣Ⅴ
一月	108.487	31.7759	重庆	重庆－四川	州河鸡唱	Ⅱ	Ⅱ	达标	10.2	1.1	5	0.9	0.169	0.005	0.79	0.005	0.025	0.08	0.0002	0.0002	2e-05	5e-05	0.002	0.005	0.0002	0.0015	0.005	0.0015	0.002	1700		隶属省份	锌	氟化物	硒	砷	汞	镉	铬（六价）
一月	108.629	28.6518	重庆	重庆－贵州	甘龙河小河	Ⅱ	Ⅱ	达标	9.7	1.3	/	0.6	0.229	0.05	/	0.005	0.025	0.15	0.0003	0.0004	2e-05	5e-05	0.002	0.005	0.0002	0.0015	/	/	/	3300		最小值	0	0.002	9e-05	0.0001	1e-05	4e-05	0.002		溶解氧	高锰酸盐指数	化学需氧量	五日生化需氧量	氨氮	总磷	铜
一月	108.406	32.072	重庆	重庆－四川	任河钟停	Ⅱ	Ⅰ	达标	10.9	1.7	/	0.25	0.117	0.02	0.74	0.005	0.025	0.1	0.0002	0.0006	2e-05	5e-05	0.01	0.005	0.0002	0.0015	0.005	0.0015	0.008	/		0.25	0.005	0.17	0.0002	0.0004	2e-05	5e-05	0.002			1.52533	3.7	3.11	14.954	20.05	0.559
一月	99.305	28.2378	四川	四川－云南	长江(金沙江)奔子栏	Ⅱ	Ⅱ	达标	9.3	1	5	0.6	0.106	0.03	0.5	0.005	0.025	0.14	0.0002	0.0026	2e-05	5e-05	0.002	0.01	0.0002	0.0015	0.005	0.0015	0.002	3500		均值	0.0200366	0.411264	0.000315926	0.00202368	3.07362e-05	0.000113538	0.00353759		锌	氟化物	硒	砷	汞	镉	铬（六价）
一月	100.982	32.2648	四川	四川－青海	绰斯甲河壤塘	Ⅱ	Ⅱ	达标	10.5	0.9	5	0.25	/	0.01	0.74	0.005	0.025	0.07	0.0002	0.00015	2e-05	5e-05	0.011	0.005	0.0002	0.0015	0.005	0.0015	0.002	140		0.75	0.025	0.553	0.0002	0.0023	2.5e-05	5e-05	0.002		0.35	2.17333	0.43	0.79	7.35	2.3	1.39
一月	104.671	32.9444	四川	四川－甘肃	白水江文县（鹄衣坝）	Ⅱ	Ⅱ	达标	11.2	0.8	5	0.25	0.192	0.07	2.01	0.005	0.025	0.12	0.0002	0.00015	2e-05	5e-05	0.004	0.005	0.0002	0.0015	0.005	0.0015	0.057	9200		最大值	0.7	3.26	0.0086	0.079	0.00735	0.023	0.139		铅	氰化物	挥发酚	石油类	阴离子表面活性	硫化物	/
一月	103.616	27.0107	贵州	贵州－云南	牛栏江大沙店（江底）	Ⅱ	Ⅱ	达标	11	0.9	5	1.2	0.209	0.03	0.95	0.005	0.025	0.2	0.0002	0.0007	2e-05	0.002	0.002	0.005	0.0002	0.0015	0.005	0.0015	0.002	200		隶属省份	铅	氰化物	挥发酚	石油类	阴离子表面活性	硫化物	/		6	0.405	1.37	0.87	3.26667	0.186
一月	104.004	27.4859	贵州	贵州－云南	横江(洛泽河)麻窝电站	Ⅱ	Ⅱ	达标	10.8	1	5	1.7	0.186	0.03	1.53	0.005	0.025	0.18	0.0002	0.0005	2e-05	0.002	0.002	0.01	0.0002	0.0015	0.005	0.0015	0.002	2000		最小值	0	0.0002	0.0002	0.005	0.0015	0.002	/
一月	106.779	28.7534	贵州	贵州－重庆	藻渡河藻渡	Ⅱ	Ⅰ	达标	9.7	1.1	5	1	0.035	0.02	1.33	0.005	0.025	0.24	0.0006	0.0005	2e-05	5e-05	0.002	0.005	0.0002	0.0015	0.005	0.0015	0.002	1100		0.25	0.004	0.0002	0.0015	0.005	0.0015	0.002	/
一月	108.502	28.5814	贵州	贵州－重庆	乌江沿河	Ⅱ	Ⅲ	不达标	8.7	1.5	5	1	0.035	0.15	3.27	0.007	0.025	0.24	0.0002	0.0008	2e-05	5e-05	0.002	0.005	0.0002	0.0015	0.005	0.0015	0.002	20		均值	0.00575407	0.000876837	0.00157752	0.0154923	0.0203526	0.00356856	/
一月	108.285	29.1446	贵州	贵州－重庆	乌江鹿角沱	Ⅱ	Ⅲ	不达标	8.4	1.1	5	1	0.029	0.13	3.25	0.005	0.025	0.24	0.0002	0.0008	2e-05	5e-05	0.002	0.005	0.0002	0.0015	0.005	0.0015	0.002	10		0.75	0.005	0.001	0.0015	0.025	0.025	0.0025	/
一月	107.864	29.2104	贵州	贵州－重庆	芙蓉江忠信	Ⅱ	Ⅰ	达标	10.5	1.1	5	0.8	0.046	0.01	1.65	0.005	0.025	0.18	0.0002	0.0002	2e-05	5e-05	0.002	0.005	0.0002	0.0015	0.005	0.0015	0.002	20		最大值	0.6	0.081	0.137	0.87	0.98	0.186	/
一月	108.708	28.327	贵州	贵州－重庆	甘龙河甘龙镇	Ⅱ	Ⅱ	达标	9.9	0.9	5	1.1	0.338	0.04	1.37	0.005	0.025	0.15	0.0002	0.00015	2e-05	5e-05	0.002	0.005	0.0002	0.0015	0.005	0.0015	0.002	24000
一月	109.48	27.0753	贵州	贵州－湖南	沅江金紫	Ⅱ	Ⅱ	达标	10.6	1.8	/	1.5	0.057	0.05	/	0.008	0.025	0.3	/	0.0012	2e-05	5e-05	0.005	0.005	0.0002	0.0015	0.005	/	/	/
一月	109.467	26.2333	贵州	贵州－湖南	仁里河流团	Ⅱ	Ⅱ	达标	10.9	1.6	/	1.4	0.181	0.01	/	0.005	0.025	0.17	/	0.001	2e-05	5e-05	0.002	0.005	0.0002	0.0015	0.005	/	/	/
一月	109.41	27.7041	贵州	贵州－湖南	辰水漾头电站	Ⅱ	Ⅲ	不达标	10.1	0.9	5	1.1	0.801	0.08	2.79	0.005	0.025	0.15	0.0002	0.00015	2e-05	5e-05	0.002	0.005	0.0002	0.0015	0.005	0.0015	0.002	1800
一月	107.194	25.6251	贵州	贵州-广西	六硐河甲茶	Ⅱ	Ⅰ	达标	7.7	1.1	5	0.6	0.0125	0.005	0.97	0.005	0.025	0.11	0.0002	0.00015	2e-05	5e-05	0.002	0.005	0.0002	0.0015	0.005	0.0015	0.002	230
一月	108.908	25.7161	贵州	贵州-广西	都柳江石碑	Ⅱ	Ⅱ	达标	7.7	1.1	4	0.9	0.031	0.06	/	0.005	0.025	0.025	0.0002	0.0006	2e-05	5e-05	0.002	0.005	0.0002	0.0003	0.01	0.0015	0.002	18333
一月	107.741	25.2024	贵州	贵州-广西	打狗河贵江	Ⅱ	Ⅰ	达标	8	1.2	6	0.8	0.034	0.02	/	0.005	0.025	0.025	0.0002	0.00015	2e-05	5e-05	0.002	0.005	0.0002	0.0015	0.01	0.0015	0.002	4900
一月	108.242	25.4256	贵州	贵州-广西	大环江何家寨	Ⅱ	Ⅱ	达标	7.2	1.3	5	0.9	0.026	0.02	/	0.005	0.025	0.025	0.0002	0.0003	2e-05	5e-05	0.002	0.005	0.0002	0.0015	0.01	0.0015	0.002	11000
一月	108.445	25.4168	贵州	贵州-广西	小环江黄种村	Ⅱ	Ⅱ	达标	7	0.9	5	0.9	0.029	0.01	/	0.005	0.025	0.025	0.0002	0.00015	2e-05	5e-05	0.002	0.005	0.0002	0.0015	0.01	0.0015	0.002	2300
一月	99.4797	28.4562	云南	云南－四川	许曲色仓	Ⅱ	Ⅰ	达标	12.1	0.7	/	2	0.037	0.005	/	0.005	0.025	0.14	0.0002	0.003	2e-05	5e-05	0.002	0.005	0.0002	0.0015	0.005	0.0015	0.002	/
一月	100.454	27.8996	云南	云南－四川	水洛河油米	Ⅱ	Ⅱ	达标	11.9	0.9	/	0.6	0.0125	0.05	/	0.005	0.025	0.11	0.0002	0.0014	2e-05	5e-05	0.002	0.005	0.0002	0.0015	0.005	0.0015	0.002	/
一月	101.371	26.803	云南	云南－四川	三源河糖房	Ⅱ	Ⅰ	达标	10.5	1	/	0.25	0.0125	0.005	/	0.005	0.025	0.07	0.0002	0.0014	2e-05	5e-05	0.002	0.005	0.0002	0.0015	0.005	0.0015	0.002	/
一月	103.733	26.5	云南	云南－贵州	牛栏江黄梨树	Ⅱ	Ⅱ	达标	10.6	0.8	5	1.9	0.154	0.03	1.09	0.005	0.025	0.18	0.0002	0.0012	2e-05	0.001	0.002	0.005	0.0002	0.0015	0.005	0.0015	0.002	2000
一月	105.615	23.3175	云南	云南-广西	百南河那全	Ⅱ	Ⅱ	达标	6.29	2.4	10	2	0.051	0.02	/	0.005	0.025	0.114	0.0002	0.00015	2e-05	5e-05	0.002	0.005	0.0002	0.0015	0.02	0.0015	0.002	130
一月	104.486	24.6505	云南	云南-广西	清水江清水江大桥	Ⅱ	Ⅱ	达标	6.6	2.2	4.8	1.8	0.068	0.056	/	0.005	0.025	0.139	0.0002	0.003	2e-05	5e-05	0.002	0.005	0.0002	0.0015	0.005	0.0015	0.002	/
一月	105.521	24.0123	云南	云南-广西	西洋江那柳	Ⅱ	Ⅰ	达标	8.1	1.2	1.8	0.25	0.0125	0.014	/	0.005	0.025	0.113	0.0002	0.0011	2e-05	5e-05	0.002	0.005	0.0002	0.0015	0.01	0.0015	0.011	/
一月	98.7853	28.5561	西藏	西藏－云南	澜沧江溜筒江	Ⅱ	Ⅰ	达标	11.5	0.8	/	0.8	0.068	0.02	/	0.005	0.025	0.21	0.0002	0.019	2e-05	5e-05	0.002	0.005	0.0002	0.0015	0.005	0.0015	0.002	/
一月	98.6119	28.035	西藏	西藏－云南	怒江青拉桶	Ⅱ	Ⅰ	达标	9.3	0.6	/	0.5	0.045	0.005	/	0.005	0.025	0.16	0.0002	0.003	2e-05	5e-05	0.002	0.005	0.0002	0.0015	0.005	0.0015	0.002	/
一月	98.2363	28.1985	西藏	西藏－云南	独龙江南代	Ⅱ	Ⅰ	达标	9.1	0.6	/	0.5	0.039	0.01	/	0.005	0.025	0.1	0.0002	0.00015	2e-05	5e-05	0.002	0.005	0.0002	0.0015	0.005	0.0015	0.002	/
一月	106.75	34.4667	陕西	陕西－甘肃	嘉陵江两河口	Ⅱ	Ⅰ	达标	11.4	0.7	5	0.25	0.112	0.01	3.79	0.005	0.025	0.2	0.0002	0.00015	2e-05	5e-05	0.002	0.005	0.0002	0.0015	0.005	0.0015	0.025	790
一月	107.718	32.2031	陕西	陕西－四川	月滩河竹峪	Ⅱ	Ⅰ	达标	9.8	1.1	5	0.8	0.09	0.005	0.92	0.005	0.025	0.29	0.0002	0.00015	2e-05	/	0.002	/	0.0002	0.0015	/	/	/	/
一月	107.184	32.3781	陕西	陕西－四川	小通江楼子	Ⅱ	Ⅰ	达标	9.4	1.1	5	1	0.15	0.01	1.23	0.005	0.025	0.13	0.0002	0.00015	2e-05	/	0.002	/	0.0002	0.0015	/	/	/	/
一月	109.833	32.8833	陕西	陕西－湖北	汉江兰滩	Ⅱ	Ⅱ	达标	10	1.8	/	2.5	0.133	0.03	1.78	0.005	0.025	0.16	0.0002	0.00015	2e-05	5e-05	0.002	0.005	0.0002	0.0015	0.01	0.0015	0.002	280
一月	110.117	32.8167	陕西	陕西－湖北	汉江白河	Ⅱ	Ⅱ	达标	10.5	1.7	/	1.6	0.126	0.03	1.63	0.005	0.025	0.17	0.0002	0.0004	2e-05	5e-05	0.002	0.005	0.0002	0.0015	0.01	0.0015	0.002	383
一月	109.9	33.3	陕西	陕西－湖北	金钱河南宽坪	Ⅱ	Ⅱ	不达标	12.4	0.8	/	1	0.368	0.04	3.25	0.005	0.025	0.19	0.0002	0.00015	2e-05	5e-05	0.002	0.005	0.0002	0.0015	0.005	0.0015	0.002	5400
一月	110.037	33.1547	陕西	陕西－湖北	金钱河上津	Ⅱ	Ⅲ	不达标	11.4	1.3	/	3	0.898	0.07	4.15	0.005	0.06	0.31	0.0002	0.0003	2e-05	5e-05	0.002	0.005	0.0002	0.0015	0.02	0.0015	0.002	16000
一月	110.35	33.2	陕西	陕西－湖北	天河照川	Ⅱ	Ⅰ	达标	11.4	0.7	/	0.7	0.025	0.01	2.81	0.005	0.025	0.16	0.0002	0.00015	2e-05	5e-05	0.002	0.005	0.0002	0.0015	0.005	0.0015	0.002	50
一月	109.716	32.1897	陕西	陕西－湖北	堵河鄂坪	Ⅱ	Ⅰ	达标	9.2	1.4	/	0.8	0.0125	0.02	0.8	0.005	0.025	0.13	0.0002	0.00015	2e-05	5e-05	0.002	0.005	0.0002	0.0015	0.005	0.0015	0.002	10
一月	111.013	33.2542	陕西	陕西－河南	丹江荆紫关	Ⅱ	Ⅱ	达标	11.7	1.2	/	1	0.329	0.05	7.05	0.005	0.025	0.29	0.0002	0.00015	2e-05	5e-05	0.002	0.005	0.0002	0.0015	0.005	0.0015	0.002	170
一月	110.967	33.2833	陕西	陕西－河南	丹江湘河	Ⅱ	Ⅱ	达标	11.9	0.9	/	1.1	0.341	0.04	6.99	0.005	0.025	0.28	0.0002	0.0002	2e-05	5e-05	0.002	0.005	0.0002	0.0015	0.005	0.0015	0.002	10
一月	110.91	33.1344	陕西	陕西－湖北	滔河滔河水库	Ⅱ	Ⅱ	达标	10.6	1.9	/	1.4	0.073	0.01	1.84	0.005	0.06	0.15	0.0002	0.00015	2e-05	5e-05	0.002	0.005	0.0002	0.0015	0.01	0.0015	0.002	10
一月	106.079	33.5736	甘肃	甘肃－陕西	嘉陵江白水江	Ⅱ	Ⅱ	达标	10.1	1.4	5	1	0.11	0.01	2.51	0.005	0.59	0.26	0.0002	0.00015	2e-05	/	0.002	/	0.0002	0.0015	/	/	/	/
一月	97.2333	33.0167	青海	青海－四川	长江直门达	Ⅱ	Ⅰ	达标	8.4	1.1	5	1.1	0.052	0.01	1.1	0.005	0.025	0.19	0.0002	0.0015	2e-05	5e-05	0.002	0.005	0.0002	0.0015	0.005	0.0015	0.002	10
一月	101.119	32.6349	青海	青海－四川	岷江－大渡河幸福桥（达吉）	Ⅱ	Ⅰ	达标	10.8	1	5	0.25	0.14	0.005	0.45	0.005	0.025	0.11	0.0002	0.00015	2e-05	5e-05	0.005	0.005	0.0002	0.0015	0.005	0.0015	0.002	120
一月	101.566	32.9892	青海	青海－四川	克柯河阿坝	Ⅱ	Ⅱ	达标	9.6	0.7	5	0.25	0.16	0.005	0.7	0.005	0.025	0.31	0.0002	0.00015	2e-05	5e-05	0.002	0.005	0.0002	0.0015	0.005	0.0015	0.002	160
一月	97.1833	31.1333	青海	青海－西藏	昂曲昌都预制厂	Ⅱ	Ⅰ	达标	7.6	1.7	/	/	0.0125	0.005	/	0.006	0.025	0.1	/	0.01	/	5e-05	0.002	0.005	/	/	/	/	/	/
一月	102.758	35.842	青海	青海－甘肃	黄河大河家	Ⅱ	Ⅱ	达标	8.7	1.8	10.7	1.9	0.09	0.01	/	0.005	0.025	0.14	0.0002	0.0017	2e-05	5e-05	/	0.005	/	0.0015	0.005	0.0015	0.002	/
二月	117.742	40.0136	河北	河北-天津	黎河黎河桥	Ⅱ	Ⅲ	不达标	15.1	1.6	5	1	0.664	0.09	8.58	0.005	0.025	0.23	0.0002	0.0004	2e-05	5e-05	0.014	0.005	0.0002	0.0015	/	0.0015	0.002	5
二月	117.644	40.0858	河北	河北-天津	淋河淋河桥	Ⅱ	Ⅴ	不达标	14	1.9	5	1	0.474	0.04	17.2	0.005	0.025	0.12	0.0002	0.0016	2e-05	5e-05	0.078	0.005	0.0002	0.0015	/	0.0015	0.002	1200
二月	116.138	40.6857	河北	河北-北京	白河下堡（后城）	Ⅱ	Ⅱ	达标	12.2	1.3	5	1	0.42	0.1	10.9	0.00067	0.00127	0.51	0.0002	0.00015	2e-05	5e-05	0.002	0.005	0.003	0.0015	/	0.063	0.002	61
二月	116.41	40.7697	河北	河北-北京	黑河四道甸	Ⅱ	Ⅱ	达标	13.4	1.2	5	1	0.02	0.05	5.8	0.0006	0.00191	0.55	0.0006	0.00015	2e-05	5e-05	0.004	0.0001	0.003	0.0015	/	0.029	0.002	109
二月	116.605	40.9858	河北	河北-北京	汤河大草坪	Ⅱ	Ⅳ	不达标	13.5	1.1	5	1	0.01	0.02	2.81	0.00043	0.025	1.44	0.0004	0.00015	2e-05	5e-05	0.002	0.005	0.0002	0.0015	/	0.024	0.002	5
二月	117.166	40.7078	河北	河北-北京	潮河古北口	Ⅱ	Ⅰ	达标	15.1	1.4	5	1	0.02	0.02	12.5	0.00098	0.00094	0.44	0.0006	0.00015	2e-05	5e-05	0.004	0.005	0.0002	0.0015	/	0.0015	0.002	30
二月	113.32	29.6661	湖北	湖北－湖南	长江螺山	Ⅱ	Ⅱ	达标	10.8	2.5	/	1.5	0.09	0.09	/	0.005	0.025	0.18	0.0002	0.0025	2e-05	5e-05	0.002	0.005	0.0002	0.0015	0.005	0.0015	0.002	475
二月	116.107	29.8235	湖北	湖北－安徽	长江刘佐	Ⅱ	Ⅲ	不达标	11.1	2.3	/	1.6	0.204	0.13	/	0.005	0.025	0.18	0.0002	0.0038	2e-05	5e-05	0.002	0.005	0.0002	0.0015	0.005	0.0015	0.002	1190
二月	108.478	30.5196	湖北	湖北－重庆	磨刀溪大滩口	Ⅱ	Ⅰ	达标	10.5	1.6	5	1	0.101	0.02	0.93	0.005	0.025	0.11	0.0002	0.0007	2e-05	5e-05	0.002	0.005	0.0002	0.0015	0.005	0.0015	0.002	800
二月	109	30.6167	湖北	湖北－重庆	长滩河梅子水	Ⅱ	Ⅱ	达标	10.5	2.3	5	1.8	0.427	0.05	2.59	0.005	0.025	0.18	0.0002	0.0006	2e-05	5e-05	0.002	0.005	0.0002	0.0015	0.005	0.0015	0.002	2300
二月	108.919	29.6119	湖北	湖北－重庆	阿蓬江(唐岩河、濯河)朝阳寺	Ⅱ	Ⅰ	达标	10.2	1.3	/	0.25	0.1	0.02	/	0.005	0.025	0.08	0.0005	0.0002	2e-05	5e-05	0.002	0.005	0.0002	0.0015	0.01	0.0015	0.002	80
二月	108.501	29.7336	湖北	湖北－重庆	郁江长顺	Ⅱ	Ⅰ	达标	10.2	0.9	/	0.25	0.0125	0.02	/	0.005	0.025	0.09	0.0004	0.0002	2e-05	5e-05	0.002	0.005	0.0002	0.0015	0.005	0.0015	0.002	80
二月	109.207	29.1992	湖北	湖北－重庆	酉水卯洞	Ⅱ	Ⅱ	达标	9.5	1.4	/	0.25	0.11	0.08	2.17	0.005	0.025	0.09	0.0002	0.0002	2e-05	5e-05	0.002	0.005	0.0002	0.0015	0.005	0.0015	0.002	22000
二月	110.383	29.6339	湖北	湖北－湖南	溇水淋溪河	Ⅱ	Ⅰ	达标	11.5	0.8	/	2.1	0.051	0.02	/	0.005	0.025	0.13	0.0002	0.00015	2e-05	5e-05	0.002	0.005	0.0002	0.0015	0.005	0.0015	0.002	/
二月	111.522	32.6481	湖北	湖北－河南	丹江口水库凉水河	Ⅱ	Ⅱ	达标	10.8	1.9	/	2.2	0.062	0.02	1.45	0.005	0.025	0.19	0.0002	0.0005	2e-05	5e-05	0.002	0.005	0.0002	0.0015	0.005	0.0015	0.002	23
二月	109.985	26.1945	湖南	湖南-广西	平等河布龙	Ⅱ	Ⅱ	达标	7.8	0.7	5	0.6	0.168	0.01	/	0.005	0.025	0.025	0.0002	0.0004	2e-05	5e-05	0.002	0.005	0.0002	0.0015	0.01	0.0015	0.002	3300
二月	107.112	28.8912	重庆	重庆－贵州	藻渡河界牌	Ⅱ	Ⅱ	达标	9.2	1.2	5	0.8	0.06	0.06	1.26	0.005	0.025	0.16	0.0002	0.0012	2e-05	5e-05	0.002	0.005	0.0002	0.0015	0.02	0.0015	0.002	4900
二月	108.531	30.4478	重庆	重庆－湖北	磨刀溪建南镇	Ⅱ	Ⅱ	达标	10.4	1.8	5	1	0.152	0.02	0.88	0.005	0.025	0.1	0.0002	0.0008	2e-05	5e-05	0.002	0.01	0.0002	0.0015	0.005	0.0015	0.002	23000
二月	108.487	31.7759	重庆	重庆－四川	州河鸡唱	Ⅱ	Ⅱ	达标	10.1	1.5	5	1	0.079	0.03	0.52	0.005	0.025	0.13	0.0002	0.0004	2e-05	5e-05	0.002	0.005	0.0002	0.0015	0.005	0.0015	0.002	1300
二月	108.629	28.6518	重庆	重庆－贵州	甘龙河小河	Ⅱ	Ⅱ	达标	10.4	0.9	/	0.25	0.102	0.03	/	0.005	0.025	0.14	/	0.00015	2e-05	5e-05	0.002	0.005	0.0002	0.0015	/	/	/	200
二月	108.406	32.072	重庆	重庆－四川	任河钟停	Ⅱ	Ⅱ	达标	10.8	1.5	/	0.25	0.0125	0.04	0.81	0.005	0.23	0.1	0.0002	0.00015	2e-05	5e-05	0.006	0.005	0.0002	0.0015	0.005	0.0015	0.005	/
二月	104.671	32.9444	四川	四川－甘肃	白水江文县（鹄衣坝）	Ⅱ	Ⅱ	达标	12	0.6	5	0.25	0.194	0.005	3.9	0.005	0.025	0.23	0.0002	0.00015	2e-05	5e-05	0.002	0.005	0.0002	0.0015	0.005	0.0015	0.048	5400
二月	102.095	33.96	四川	四川－甘肃	黄河玛曲	Ⅱ	Ⅱ	达标	9.2	1.3	13.7	1.4	0.14	0.02	/	0.005	0.025	0.08	0.0002	0.0009	2e-05	5e-05	0.002	0.005	0.0002	0.0015	0.005	0.0015	0.002	/
二月	103.616	27.0107	贵州	贵州－云南	牛栏江大沙店（江底）	Ⅱ	Ⅱ	达标	10.2	0.6	5	0.8	0.056	0.02	1.19	0.005	0.025	0.15	0.0002	0.0011	2e-05	0.002	0.002	0.01	0.0002	0.0015	0.005	0.0015	0.002	2000
二月	104.004	27.4859	贵州	贵州－云南	横江(洛泽河)麻窝电站	Ⅱ	Ⅱ	达标	11.1	0.5	5	1.2	0.029	0.01	2.83	0.005	0.025	0.14	0.0002	0.0008	2e-05	0.002	0.002	0.01	0.0002	0.0015	0.005	0.0015	0.002	2000
二月	106.779	28.7534	贵州	贵州－重庆	藻渡河藻渡	Ⅱ	Ⅰ	达标	9.5	1	5	1.5	0.061	0.005	1.36	0.005	0.025	0.15	0.0002	0.0013	2e-05	5e-05	0.002	0.005	0.0002	0.0015	0.005	0.0015	0.002	700
二月	108.502	28.5814	贵州	贵州－重庆	乌江沿河	Ⅱ	Ⅲ	不达标	9.8	1.7	5	0.7	0.051	0.12	3.4	0.005	0.025	0.18	0.0002	0.0016	2e-05	5e-05	0.002	0.005	0.0002	0.0015	0.005	0.0015	0.002	157
二月	108.285	29.1446	贵州	贵州－重庆	乌江鹿角沱	Ⅱ	Ⅲ	不达标	9.2	2.7	5	0.9	0.069	0.11	3.88	0.005	0.025	0.17	0.0003	0.0015	2e-05	5e-05	0.002	0.005	0.0002	0.0015	0.005	0.0015	0.002	20
二月	107.864	29.2104	贵州	贵州－重庆	芙蓉江忠信	Ⅱ	Ⅱ	达标	10.1	1.2	5	0.9	0.075	0.03	1.82	0.005	0.025	0.1	0.0003	0.0016	2e-05	5e-05	0.002	0.005	0.0002	0.0015	0.005	0.0015	0.002	20
二月	108.708	28.327	贵州	贵州－重庆	甘龙河甘龙镇	Ⅱ	Ⅱ	达标	10.5	0.7	5	1	0.18	0.04	3.95	0.005	0.025	0.11	0.0002	0.00015	2e-05	5e-05	0.002	0.005	0.0002	0.0015	0.005	0.0015	0.002	24000
二月	109.48	27.0753	贵州	贵州－湖南	沅江金紫	Ⅱ	Ⅱ	达标	11	2.2	/	0.8	0.084	0.09	/	0.005	0.025	0.32	/	0.0014	2e-05	5e-05	0.002	0.005	0.0002	0.0015	0.005	/	/	/
二月	109.467	26.2333	贵州	贵州－湖南	仁里河流团	Ⅱ	Ⅱ	达标	12.4	1.9	/	1.2	0.327	0.05	/	0.005	0.025	0.14	/	0.001	2e-05	5e-05	0.002	0.005	0.0002	0.0015	0.005	/	/	/
二月	109.41	27.7041	贵州	贵州－湖南	辰水漾头电站	Ⅱ	Ⅳ	不达标	10.6	0.7	5	1.1	1.144	0.09	4.68	0.005	0.025	0.17	0.0002	0.00015	2e-05	5e-05	0.002	0.005	0.0002	0.0015	0.005	0.0015	0.002	230
二月	107.194	25.6251	贵州	贵州-广西	六硐河甲茶	Ⅱ	Ⅰ	达标	10.5	1	5	1	0.0125	0.005	/	0.005	0.025	0.07	0.0002	0.00015	2e-05	5e-05	0.002	0.005	0.0002	0.0015	0.005	0.0015	0.002	50
二月	108.908	25.7161	贵州	贵州-广西	都柳江石碑	Ⅱ	Ⅱ	达标	7.7	0.966667	5	1.1	0.0923333	0.06	/	0.005	0.025	0.08	0.0002	0.0005	2e-05	5e-05	0.002	0.005	0.0002	0.000833333	0.01	0.0015	0.002	60333
二月	107.741	25.2024	贵州	贵州-广西	打狗河贵江	Ⅱ	Ⅰ	达标	7.9	1.1	7	0.8	0.136	0.02	/	0.005	0.025	0.07	0.0002	0.0003	2e-05	5e-05	0.002	0.005	0.0002	0.0015	0.01	0.0015	0.002	54000
二月	108.242	25.4256	贵州	贵州-广西	大环江何家寨	Ⅱ	Ⅰ	达标	7.5	0.7	5	0.7	0.109	0.01	/	0.005	0.025	0.025	0.0002	0.0003	2e-05	5e-05	0.002	0.005	0.0002	0.0004	0.01	0.0015	0.002	54000
二月	108.445	25.4168	贵州	贵州-广西	小环江黄种村	Ⅱ	Ⅰ	达标	7.8	0.6	5	0.8	0.112	0.01	/	0.005	0.025	0.05	0.0002	0.0003	2e-05	5e-05	0.002	0.005	0.0002	0.0007	0.01	0.0015	0.002	54000
二月	103.733	26.5	云南	云南－贵州	牛栏江黄梨树	Ⅱ	Ⅰ	达标	11.1	0.5	5	1.6	0.053	0.02	1.11	0.005	0.025	0.16	0.0002	0.0012	2e-05	0.001	0.002	0.01	0.0002	0.0015	0.005	0.0015	0.002	2000
二月	105.377	28.0946	云南	云南－四川	永宁河（清水河）两河	Ⅱ	Ⅱ	达标	11.3	0.6	5	1.8	0.059	0.02	1.07	0.005	0.025	0.11	0.0002	0.0018	2e-05	0.002	0.002	0.01	0.0002	0.0015	0.005	0.0015	0.002	49000
二月	105.615	23.3175	云南	云南-广西	百南河那全	Ⅱ	Ⅱ	达标	6.79	3.4	11	2.3	0.031	0.02	/	0.005	0.025	0.111	0.0002	0.00015	2e-05	5e-05	0.002	0.005	0.0002	0.0015	0.02	0.0015	0.002	270
二月	104.486	24.6505	云南	云南-广西	清水江清水江大桥	Ⅱ	Ⅱ	达标	8.4	1.2	3.7	0.8	0.093	0.046	/	0.005	0.025	0.071	0.0002	0.0024	2e-05	5e-05	0.002	0.005	0.0002	0.0015	0.005	0.0015	0.002	230
二月	105.521	24.0123	云南	云南-广西	西洋江那柳	Ⅱ	Ⅰ	达标	9	1.4	1.8	1.2	0.106	0.014	/	0.005	0.025	0.1	0.0002	0.0003	2e-05	5e-05	0.002	0.005	0.0002	0.0015	0.01	0.03	0.002	1300
二月	98.7853	28.5561	西藏	西藏－云南	澜沧江溜筒江	Ⅱ	Ⅰ	达标	7.9	0.7	/	0.25	0.035	0.01	/	0.005	0.025	0.31	0.0002	0.021	2e-05	5e-05	0.002	0.005	0.0002	0.0015	0.005	0.0015	0.002	/
二月	106.75	34.4667	陕西	陕西－甘肃	嘉陵江两河口	Ⅱ	Ⅱ	达标	10.5	1.2	10	0.25	0.176	0.03	6.51	0.005	0.025	0.21	0.0002	0.00015	2e-05	5e-05	0.004	0.005	0.0002	0.0015	0.005	0.0015	0.024	330
二月	107.718	32.2031	陕西	陕西－四川	月滩河竹峪	Ⅱ	Ⅰ	达标	9.4	1	5	0.7	0.12	0.02	0.66	0.005	0.025	0.28	0.0002	0.00015	2e-05	5e-05	0.002	0.005	0.0002	0.0015	/	/	/	/
二月	107.184	32.3781	陕西	陕西－四川	小通江楼子	Ⅱ	Ⅰ	达标	9.6	0.8	5	0.7	0.05	0.01	1.13	0.005	0.025	0.12	0.0002	0.00015	2e-05	5e-05	0.002	0.005	0.0002	0.0015	/	/	/	/
二月	109.833	32.8833	陕西	陕西－湖北	汉江兰滩	Ⅱ	Ⅱ	达标	10.3	2.3	/	2.1	0.05	0.03	1.61	0.005	0.025	0.2	0.0002	0.0008	2e-05	5e-05	0.002	0.005	0.0002	0.0015	0.005	0.0015	0.002	280
二月	110.117	32.8167	陕西	陕西－湖北	汉江白河	Ⅱ	Ⅱ	达标	10.9	1.8	/	2.4	0.046	0.03	1.65	0.005	0.025	0.12	0.0002	0.0005	2e-05	5e-05	0.002	0.005	0.0002	0.0015	0.005	0.0015	0.002	1233
二月	109.9	33.3	陕西	陕西－湖北	金钱河南宽坪	Ⅱ	Ⅱ	达标	11.5	1.1	/	2.7	0.0125	0.04	2.71	0.005	0.025	0.19	0.0002	0.0008	2e-05	5e-05	0.002	0.01	0.0002	0.0015	0.005	0.0015	0.002	1700
二月	110.037	33.1547	陕西	陕西－湖北	金钱河上津	Ⅱ	Ⅰ	达标	11.9	1.1	/	2	0.0125	0.02	2.82	0.005	0.025	0.11	0.0002	0.0004	2e-05	5e-05	0.002	0.005	0.0002	0.0015	0.005	0.0015	0.002	1100
二月	110.35	33.2	陕西	陕西－湖北	天河照川	Ⅱ	Ⅰ	达标	11.7	0.6	/	2	0.0125	0.01	2.44	0.005	0.025	0.15	0.0002	0.0013	2e-05	5e-05	0.002	0.005	0.0002	0.0015	0.005	0.0015	0.002	10
二月	109.716	32.1897	陕西	陕西－湖北	堵河鄂坪	Ⅱ	Ⅰ	达标	9.3	1.1	/	1.1	0.026	0.02	0.92	0.005	0.025	0.13	0.0002	0.0011	2e-05	5e-05	0.002	0.005	0.0002	0.0015	0.005	0.0015	0.002	10
二月	111.013	33.2542	陕西	陕西－河南	丹江荆紫关	Ⅱ	Ⅱ	达标	11.8	2.8	/	3	0.356	0.04	6.3	0.005	0.025	0.1	0.0002	0.0008	2e-05	5e-05	0.002	0.005	0.0002	0.0015	0.005	0.0015	0.002	140
二月	110.967	33.2833	陕西	陕西－河南	丹江湘河	Ⅱ	Ⅱ	达标	12.2	1.1	/	2.2	0.172	0.04	6.55	0.005	0.025	0.14	0.0002	0.00015	2e-05	5e-05	0.002	0.005	0.0002	0.0015	0.005	0.0015	0.002	10
二月	110.91	33.1344	陕西	陕西－湖北	滔河滔河水库	Ⅱ	Ⅰ	达标	11.4	2	/	1.8	0.0125	0.01	1.55	0.005	0.025	0.11	0.0002	0.0013	2e-05	5e-05	0.002	0.005	0.0002	0.0015	0.005	0.0015	0.002	10
二月	106.079	33.5736	甘肃	甘肃－陕西	嘉陵江白水江	Ⅱ	Ⅰ	达标	10.7	1.3	5	0.9	0.05	0.02	1.86	0.005	0.025	0.21	0.0002	0.00015	2e-05	5e-05	0.002	0.005	0.0002	0.0015	/	/	/	/
二月	97.1833	31.1333	青海	青海－西藏	昂曲昌都预制厂	Ⅱ	Ⅱ	达标	8.6	0.6	/	/	0.172	0.005	/	0.005	0.025	0.1	0.0002	0.0092	2e-05	5e-05	0.002	0.005	/	/	/	/	/	/
二月	102.758	35.842	青海	青海－甘肃	黄河大河家	Ⅱ	Ⅱ	达标	8.8	1.6	9.3	1.8	0.07	0.01	/	0.005	0.025	0.13	0.0002	0.0015	2e-05	5e-05	0.002	0.005	0.0002	0.0015	0.005	0.0015	0.002	/
三月	117.742	40.0136	河北	河北-天津	黎河黎河桥	Ⅱ	Ⅱ	达标	15.1	2.4	5	1	0.363	0.08	8.2	0.005	0.025	0.21	0.0002	0.0012	2e-05	5e-05	0.018	0.005	0.0002	0.0015	/	0.0015	0.002	5
三月	117.644	40.0858	河北	河北-天津	淋河淋河桥	Ⅱ	劣Ⅴ	不达标	14.5	7.4	20	1	1.466	0.39	11.7	0.005	0.025	0.28	0.0002	0.0032	2e-05	5e-05	0.139	0.005	0.0002	0.0015	/	0.0015	0.002	20
三月	116.138	40.6857	河北	河北-北京	白河下堡（后城）	Ⅱ	Ⅱ	达标	10.4	1.4	5	1	0.49	0.09	12	0.00077	0.025	0.43	0.0002	0.00015	2e-05	5e-05	0.005	0.005	0.003	0.0015	/	0.0015	0.002	420
三月	116.41	40.7697	河北	河北-北京	黑河四道甸	Ⅱ	Ⅱ	达标	13.8	1.3	5	1	0.02	0.08	5.34	0.00074	0.00123	0.49	0.0002	0.00015	2e-05	5e-05	0.005	0.005	0.0002	0.0015	/	0.0015	0.002	748
三月	116.605	40.9858	河北	河北-北京	汤河大草坪	Ⅱ	Ⅳ	不达标	10.4	1.2	5	1	0.03	0.05	2.81	0.00056	0.025	1.4	0.0002	0.00015	2e-05	5e-05	0.005	0.005	0.004	0.0015	/	0.0015	0.002	305
三月	117.166	40.7078	河北	河北-北京	潮河古北口	Ⅱ	Ⅱ	达标	10.9	1.9	5	1	0.11	0.02	11.3	0.00101	0.00116	0.38	0.0002	0.00015	2e-05	5e-05	0.004	0.005	0.01	0.0015	/	0.0015	0.002	31
三月	125.276	42.1576	辽宁	辽宁-吉林	辉发河龙头堡	Ⅱ	劣Ⅴ	不达标	9.55	18.4	70	9.7	0.484	0.46	12.9	0.02	0.0868	0.475	0.0002	0.0052	2e-05	5e-05	0.002	0.005	0.0002	0.0015	0.005	0.0015	0.002	/
三月	116.331	37.5722	山东	山东-河北	南运河第三店	Ⅱ	Ⅱ	达标	10.4	2.8	5	2.5	0.427	0.03	4.25	0.005	0.129	0.73	0.0022	0.0016	2e-05	5e-05	0.002	0.005	0.002	0.0015	/	0.077	0.008	345
三月	113.32	29.6661	湖北	湖北－湖南	长江螺山	Ⅱ	Ⅱ	达标	10.5	2.4	/	1.4	0.207	0.09	/	0.005	0.025	0.23	0.0002	0.002	2e-05	5e-05	0.002	0.005	0.0002	0.0015	0.005	0.0015	0.002	1213
三月	116.107	29.8235	湖北	湖北－安徽	长江刘佐	Ⅱ	Ⅲ	不达标	10	2	/	2	0.179	0.16	/	0.006	0.025	0.22	0.0002	0.0029	2e-05	5e-05	0.002	0.005	0.0002	0.0015	0.02	0.0015	0.002	1467
三月	108.478	30.5196	湖北	湖北－重庆	磨刀溪大滩口	Ⅱ	Ⅱ	达标	10.2	3.2	5	0.9	0.062	0.02	1.26	0.005	0.025	0.07	0.0002	0.0012	2e-05	5e-05	0.002	0.005	0.0002	0.0015	0.005	0.0015	0.002	1100
三月	109	30.6167	湖北	湖北－重庆	长滩河梅子水	Ⅱ	Ⅲ	不达标	9.8	5.8	5	4	0.486	0.09	2.99	0.005	0.025	0.11	0.0002	0.0013	2e-05	0.001	0.002	0.005	0.0002	0.0015	0.02	0.0015	0.002	3300
三月	108.919	29.6119	湖北	湖北－重庆	阿蓬江(唐岩河、濯河)朝阳寺	Ⅱ	Ⅰ	达标	9.8	0.9	/	0.25	0.0125	0.02	/	0.005	0.025	0.1	0.0003	0.0003	2e-05	5e-05	0.002	0.005	0.0002	0.0015	0.02	0.0015	0.002	20
三月	108.501	29.7336	湖北	湖北－重庆	郁江长顺	Ⅱ	Ⅱ	达标	9.6	0.9	/	0.25	0.0125	0.03	/	0.005	0.025	0.1	0.0002	0.0003	2e-05	5e-05	0.002	0.005	0.0002	0.0015	0.02	0.0015	0.002	5400
三月	109.207	29.1992	湖北	湖北－重庆	酉水卯洞	Ⅱ	Ⅱ	达标	9.4	1.3	/	0.25	0.08	0.08	/	0.005	0.025	0.09	0.0002	0.00015	2e-05	5e-05	0.002	0.005	0.0002	0.0015	0.04	0.0015	0.002	16000
三月	110.383	29.6339	湖北	湖北－湖南	溇水淋溪河	Ⅱ	Ⅰ	达标	10	1.9	/	1.1	0.033	0.01	/	0.005	0.025	0.09	0.0002	0.00015	2e-05	5e-05	0.002	0.005	0.0002	0.0015	0.005	0.0015	0.01	/
三月	111.522	32.6481	湖北	湖北－河南	丹江口水库凉水河	Ⅱ	Ⅱ	达标	11.3	1.9	/	2.6	0.132	0.02	1.29	0.005	0.025	0.11	0.0002	0.0007	2e-05	5e-05	0.002	0.005	0.0002	0.0015	0.02	0.0015	0.002	10
三月	109.985	26.1945	湖南	湖南-广西	平等河布龙	Ⅱ	Ⅰ	达标	8	0.9	6	0.9	0.048	0.01	/	0.005	0.025	0.025	0.0002	0.0005	2e-05	5e-05	0.002	0.005	0.0002	0.0003	0.01	0.0015	0.002	4600
三月	108.531	30.4478	重庆	重庆－湖北	磨刀溪建南镇	Ⅱ	Ⅱ	达标	9.9	2.6	5	1	0.306	0.09	1.72	0.005	0.025	0.08	0.0002	0.0013	2e-05	5e-05	0.002	0.005	0.0002	0.0015	0.005	0.0015	0.002	23000
三月	108.487	31.7759	重庆	重庆－四川	州河鸡唱	Ⅱ	Ⅱ	达标	10.4	1.4	5	1.1	0.151	0.04	1.04	0.005	0.025	0.09	0.0002	0.0006	2e-05	0.001	0.002	0.005	0.0002	0.0015	0.02	0.0015	0.002	1100
三月	108.629	28.6518	重庆	重庆－贵州	甘龙河小河	Ⅱ	Ⅰ	达标	8.1	1.1	/	0.25	0.036	0.02	/	0.005	0.025	0.17	/	0.0003	2e-05	5e-05	0.002	0.005	0.0002	0.0015	/	/	/	200
三月	108.406	32.072	重庆	重庆－四川	任河钟停	Ⅱ	Ⅱ	达标	10.3	0.8	5	0.25	0.202	0.02	1.19	0.005	0.3	0.025	0.0002	0.00015	2e-05	5e-05	0.002	0.005	0.0002	0.0015	0.005	0.0015	0.002	/
三月	99.305	28.2378	四川	四川－云南	长江(金沙江)奔子栏	Ⅱ	Ⅱ	达标	8.9	0.9	5	0.5	0.0125	0.04	0.55	0.005	0.025	0.15	0.0002	0.0024	2e-05	0.001	0.002	0.005	0.0002	0.0015	0.01	0.0015	0.002	233
三月	104.671	32.9444	四川	四川－甘肃	白水江文县（鹄衣坝）	Ⅱ	Ⅰ	达标	9.4	0.25	5	0.25	0.133	0.02	2.49	0.005	0.025	0.23	0.0002	0.00015	2e-05	5e-05	0.007	0.005	0.0002	0.0015	0.005	0.0015	0.018	9200
三月	103.616	27.0107	贵州	贵州－云南	牛栏江大沙店（江底）	Ⅱ	Ⅱ	达标	9.6	0.9	5	1.3	0.147	0.03	1.21	0.005	0.025	0.14	0.0002	0.0011	2e-05	0.001	0.002	0.005	0.0002	0.0015	0.005	0.0015	0.002	200
三月	104.004	27.4859	贵州	贵州－云南	横江(洛泽河)麻窝电站	Ⅱ	Ⅱ	达标	9.4	0.8	5	1.4	0.114	0.01	1.45	0.005	0.025	0.13	0.0002	0.0014	2e-05	0.002	0.002	0.01	0.0002	0.0015	0.01	0.0015	0.002	2000
三月	106.779	28.7534	贵州	贵州－重庆	藻渡河藻渡	Ⅱ	Ⅰ	达标	9.2	1.1	5	0.6	0.039	0.005	1.35	0.005	0.025	0.18	0.0002	0.0019	2e-05	5e-05	0.002	0.005	0.0002	0.0015	0.005	0.0015	0.002	2700
三月	108.502	28.5814	贵州	贵州－重庆	乌江沿河	Ⅱ	Ⅲ	不达标	10.1	1.3	5	0.25	0.0125	0.13	3.21	0.005	0.025	0.19	0.0002	0.0012	2e-05	5e-05	0.002	0.005	0.0002	0.0015	0.02	0.0015	0.002	800
三月	108.285	29.1446	贵州	贵州－重庆	乌江鹿角沱	Ⅱ	Ⅱ	不达标	10.2	1.5	5	1.1	0.0125	0.1	1.83	0.005	0.025	0.18	0.0002	0.0013	2e-05	5e-05	0.002	0.005	0.0002	0.0015	0.005	0.0015	0.002	90
三月	107.864	29.2104	贵州	贵州－重庆	芙蓉江忠信	Ⅱ	Ⅰ	达标	11.2	1.2	5	0.7	0.0125	0.01	1.73	0.005	0.025	0.14	0.0002	0.0012	2e-05	5e-05	0.002	0.005	0.0002	0.0015	0.03	0.0015	0.002	50
三月	108.708	28.327	贵州	贵州－重庆	甘龙河甘龙镇	Ⅱ	Ⅱ	达标	8.5	1	5	1.3	0.165	0.05	/	0.025	0.025	0.12	0.0002	0.00015	2e-05	5e-05	0.002	0.005	0.002	0.0015	0.005	0.0015	0.002	24000
三月	109.48	27.0753	贵州	贵州－湖南	沅江金紫	Ⅱ	Ⅱ	达标	9.6	2.3	/	1.5	0.087	0.04	/	0.005	0.025	0.34	/	0.0011	2e-05	5e-05	0.008	0.005	0.0002	0.0015	0.04	/	/	/
三月	109.467	26.2333	贵州	贵州－湖南	仁里河流团	Ⅱ	Ⅱ	达标	9.8	1.8	/	0.9	0.332	0.09	/	0.006	0.025	0.18	/	0.0011	2e-05	5e-05	0.002	0.005	0.0002	0.0015	0.005	/	/	/
三月	109.41	27.7041	贵州	贵州－湖南	辰水漾头电站	Ⅱ	Ⅲ	不达标	15.3	1.9	5	3.3	0.721	0.03	/	0.025	0.025	0.11	0.0002	0.00015	2e-05	5e-05	0.002	0.005	0.002	0.0015	0.005	0.0015	0.002	790
三月	107.194	25.6251	贵州	贵州-广西	六硐河甲茶	Ⅱ	Ⅰ	达标	8.5	0.9	5	0.6	0.0125	0.005	/	0.005	0.025	0.08	0.0002	0.00015	2e-05	5e-05	0.002	0.005	0.0002	0.0015	0.005	0.0015	0.002	270
三月	108.908	25.7161	贵州	贵州-广西	都柳江石碑	Ⅱ	Ⅰ	达标	7.8	1.1	8	0.7	0.07	0.02	/	0.005	0.025	0.025	0.0002	0.0008	2e-05	5e-05	0.002	0.005	0.0002	0.0005	0.01	0.0015	0.002	11667
三月	107.741	25.2024	贵州	贵州-广西	打狗河贵江	Ⅱ	Ⅱ	达标	7.8	2.1	13	1.2	0.033	0.03	/	0.005	0.025	0.025	0.0002	0.0005	2e-05	5e-05	0.002	0.005	0.0002	0.0003	0.01	0.0015	0.002	7000
三月	108.242	25.4256	贵州	贵州-广西	大环江何家寨	Ⅱ	Ⅰ	达标	7.9	0.9	7	0.7	0.085	0.02	/	0.005	0.025	0.025	0.0002	0.0006	2e-05	5e-05	0.002	0.005	0.0002	0.0015	0.01	0.0015	0.002	4900
三月	108.445	25.4168	贵州	贵州-广西	小环江黄种村	Ⅱ	Ⅰ	达标	7.8	1.1	7	0.8	0.061	0.01	/	0.005	0.025	0.025	0.0002	0.0005	2e-05	5e-05	0.002	0.005	0.0002	0.0008	0.01	0.0015	0.002	4900
三月	101.371	26.803	云南	云南－四川	三源河糖房	Ⅱ	Ⅰ	达标	9.4	0.9	/	0.8	0.025	0.005	/	0.005	0.025	0.1	0.0002	0.0017	2e-05	5e-05	0.002	0.005	0.0002	0.0015	0.005	0.0015	0.002	/
三月	103.733	26.5	云南	云南－贵州	牛栏江黄梨树	Ⅱ	Ⅱ	达标	9.4	1.2	5	1.3	0.135	0.03	1.15	0.005	0.025	0.15	0.0002	0.0013	2e-05	0.001	0.002	0.005	0.0002	0.0015	0.005	0.0015	0.002	200
三月	105.615	23.3175	云南	云南-广西	百南河那全	Ⅱ	Ⅱ	达标	7.34	2.1	12	1.8	0.0125	0.02	/	0.005	0.025	0.111	0.0002	0.00015	2e-05	5e-05	0.002	0.005	0.0002	0.0015	0.005	0.0015	0.002	90
三月	104.486	24.6505	云南	云南-广西	清水江清水江大桥	Ⅱ	Ⅱ	达标	9.7	2.1	9	1.1	0.138	0.034	/	0.005	0.025	0.025	0.0002	0.0003	2e-05	5e-05	0.002	0.005	0.0002	0.0015	0.005	0.0057	0.002	270
三月	105.521	24.0123	云南	云南-广西	西洋江那柳	Ⅱ	Ⅱ	达标	7.2	2.5	2.8	0.25	0.075	0.016	/	0.005	0.025	0.113	0.0002	0.0002	2e-05	5e-05	0.002	0.005	0.0002	0.0015	0.01	0.03	0.002	1300
三月	98.7853	28.5561	西藏	西藏－云南	澜沧江溜筒江	Ⅱ	Ⅰ	达标	7.9	0.6	/	0.25	0.06	0.02	/	0.005	0.025	0.28	0.0002	0.00015	2e-05	5e-05	0.002	0.005	0.0002	0.0015	0.005	0.0015	0.002	/
三月	106.75	34.4667	陕西	陕西－甘肃	嘉陵江两河口	Ⅱ	Ⅱ	达标	10	0.8	12	0.25	0.28	0.05	7.57	0.005	0.025	0.26	0.0002	0.00015	2e-05	5e-05	0.01	0.005	0.0002	0.0015	0.005	0.0015	0.012	480
三月	107.718	32.2031	陕西	陕西－四川	月滩河竹峪	Ⅱ	Ⅱ	达标	7.9	0.8	5	0.8	0.23	0.01	1.34	0.005	0.025	0.29	0.0002	0.00015	5e-05	5e-05	0.002	0.005	0.0002	0.0015	/	/	/	/
三月	107.184	32.3781	陕西	陕西－四川	小通江楼子	Ⅱ	Ⅱ	达标	8.6	1.1	5	1	0.24	0.02	1.39	0.005	0.025	0.12	0.0002	0.00015	2e-05	5e-05	0.002	0.005	0.0002	0.0015	/	/	/	/
三月	109.833	32.8833	陕西	陕西－湖北	汉江兰滩	Ⅱ	Ⅰ	达标	10.2	1.4	/	2.6	0.12	0.02	1.44	0.005	0.025	0.15	0.0002	0.0006	2e-05	5e-05	0.002	0.005	0.0002	0.0015	0.02	0.0015	0.002	280
三月	110.117	32.8167	陕西	陕西－湖北	汉江白河	Ⅱ	Ⅰ	达标	10.2	1.5	/	2.5	0.108	0.02	1.63	0.005	0.025	0.1	0.0002	0.0003	2e-05	5e-05	0.002	0.005	0.0002	0.0015	0.01	0.0015	0.002	810
三月	109.9	33.3	陕西	陕西－湖北	金钱河南宽坪	Ⅱ	Ⅱ	不达标	10	1.1	/	2.6	0.319	0.04	2.22	0.005	0.025	0.11	0.0002	0.0007	2e-05	5e-05	0.002	0.005	0.0002	0.0015	0.02	0.0015	0.002	3500
三月	110.037	33.1547	陕西	陕西－湖北	金钱河上津	Ⅱ	Ⅲ	不达标	11.5	1.1	/	3.6	0.077	0.01	2.43	0.005	0.025	0.11	0.0002	0.0021	2e-05	5e-05	0.002	0.005	0.0002	0.0015	0.01	0.0015	0.002	1100
三月	110.35	33.2	陕西	陕西－湖北	天河照川	Ⅱ	Ⅰ	达标	11.1	0.8	/	1.9	0.074	0.005	2.1	0.005	0.025	0.21	0.0002	0.001	2e-05	5e-05	0.002	0.005	0.0002	0.0015	0.005	0.0015	0.002	220
三月	109.716	32.1897	陕西	陕西－湖北	堵河鄂坪	Ⅱ	Ⅰ	达标	9.4	1.4	/	1.2	0.074	0.01	0.52	0.005	0.025	0.04	0.0002	0.0009	2e-05	5e-05	0.002	0.005	0.0002	0.0015	0.005	0.0015	0.002	10
三月	111.013	33.2542	陕西	陕西－河南	丹江荆紫关	Ⅱ	Ⅲ	达标	9.9	1.3	/	3.2	0.277	0.04	5.72	0.005	0.025	0.18	0.0002	0.0003	2e-05	5e-05	0.002	0.005	0.0002	0.0015	0.005	0.0015	0.002	1100
三月	110.967	33.2833	陕西	陕西－河南	丹江湘河	Ⅱ	Ⅱ	达标	10.2	1.3	/	2.8	0.281	0.04	5.71	0.005	0.025	0.19	0.0002	0.0005	2e-05	5e-05	0.002	0.005	0.0002	0.0015	0.005	0.0015	0.002	20
三月	110.91	33.1344	陕西	陕西－湖北	滔河滔河水库	Ⅱ	Ⅰ	达标	11.1	1.7	/	2.8	0.122	0.005	1.67	0.005	0.025	0.07	0.0002	0.0007	2e-05	5e-05	0.002	0.005	0.0002	0.0015	0.02	0.0015	0.002	10
三月	106.079	33.5736	甘肃	甘肃－陕西	嘉陵江白水江	Ⅱ	Ⅱ	达标	8.1	1.1	5	0.7	0.19	0.04	2.53	0.005	0.3	0.22	0.0002	0.0013	2e-05	5e-05	0.002	0.005	0.0002	0.0015	/	/	/	/
三月	101.566	32.9892	青海	青海－四川	克柯河阿坝	Ⅱ	Ⅱ	达标	9.1	0.9	/	0.25	0.23	0.005	0.67	0.005	0.025	0.34	0.0002	0.00015	2e-05	5e-05	0.002	0.005	0.0002	0.0015	0.005	0.0015	0.002	170
三月	97.1833	31.1333	青海	青海－西藏	昂曲昌都预制厂	Ⅱ	Ⅱ	达标	7.4	0.8	/	/	0.077	0.02	/	0.005	0.025	0.025	0.001	0.0032	2e-05	0.003	0.002	0.005	/	/	/	/	/	/
三月	102.758	35.842	青海	青海－甘肃	黄河大河家	Ⅱ	Ⅰ	达标	8.3	2	4.7	2.3	0.06	0.01	/	0.005	0.025	0.15	0.0002	0.0015	2e-05	5e-05	/	0.005	/	0.0015	0.005	0.0015	0.002	/
四月	117.742	40.0136	河北	河北-天津	黎河黎河桥	Ⅱ	Ⅲ	不达标	9.3	2.96	12	1	0.112	0.16	6.98	0.005	0.025	0.42	0.0008	0.0019	2e-05	5e-05	0.047	0.005	0.0002	0.0015	/	0.0015	0.002	40
四月	117.644	40.0858	河北	河北-天津	淋河淋河桥	Ⅱ	Ⅱ	达标	8.2	2.24	12	1	0.042	0.05	16.54	0.005	0.025	0.29	0.0002	0.0014	2e-05	5e-05	0.042	0.005	0.0002	0.0015	/	0.0015	0.002	320
四月	116.138	40.6857	河北	河北-北京	白河下堡（后城）	Ⅱ	Ⅱ	达标	11.1	2.1	5	1	0.12	0.1	10.7	0.00087	0.025	0.53	0.0002	0.00015	2e-05	5e-05	0.006	0.005	0.003	0.0015	0.005	0.0015	0.002	1267
四月	116.41	40.7697	河北	河北-北京	黑河四道甸	Ⅱ	Ⅰ	达标	11.8	1.5	5	1	0.05	0.02	5.49	0.00074	0.025	0.57	0.0002	0.0005	2e-05	5e-05	0.002	0.005	0.002	0.0015	0.005	0.0015	0.002	20
四月	116.605	40.9858	河北	河北-北京	汤河大草坪	Ⅱ	Ⅳ	不达标	11.8	1.2	5	1	0.06	0.03	3.18	0.00056	0.025	1.5	0.0004	0.0003	2e-05	5e-05	0.002	0.005	0.002	0.0015	0.02	0.0015	0.002	10
四月	117.166	40.7078	河北	河北-北京	潮河古北口	Ⅱ	Ⅱ	达标	11.8	1.7	5	1	0.05	0.03	11.4	0.00137	0.0051	0.4	0.0008	0.0004	2e-05	5e-05	0.005	0.005	0.0002	0.0015	0.005	0.0015	0.002	30
四月	116.87	38.7033	河北	河北-天津	南运河九宣闸	Ⅱ	Ⅲ	不达标	5.9	4.7	16.2	1	0.17	0.06	1.94	0.00285	0.01466	0.66	0.0002	0.0011	2e-05	5e-05	0.005	0.005	0.002	0.0015	0.03	0.104	0.002	110
四月	121.648	45.8044	内蒙古	内蒙古-吉林	那金河永安	Ⅱ	Ⅱ	达标	8.73	1.49	10.38	0.6	0.052	0.07	4.45	0.005	0.025	0.46	0.0002	0.00015	2e-05	5e-05	0.002	0.005	0.0002	0.0015	0.005	0.0015	0.002	300
四月	121.781	45.7547	内蒙古	内蒙古-吉林	那金河煤窑	Ⅱ	Ⅱ	达标	8.9	1.57	6.43	1.1	0.0125	0.07	5.03	0.005	0.025	0.585	0.0002	0.0007	2e-05	5e-05	0.002	0.005	0.0002	0.0015	0.005	0.0015	0.002	500
四月	121.916	42.6573	内蒙古	内蒙古-辽宁	新开河石门子	Ⅱ	劣Ⅴ	不达标	10.56	3.1	8.79	1.4	0.438	0.42	3.21	0.011	0.0099	0.694	0.0002	0.0046	2e-05	5e-05	0.002	0.007	0.0002	0.0015	0.005	0.0015	0.002	100
四月	125.276	42.1576	辽宁	辽宁-吉林	辉发河龙头堡	Ⅱ	劣Ⅴ	不达标	10.06	5.24	18.4	2.7	0.17	0.52	3.62	0.004	0.0011	0.107	0.0002	0.0021	2e-05	5e-05	0.002	0.004	0.0002	0.0015	0.005	0.0015	0.002	26500
四月	113.32	29.6661	湖北	湖北－湖南	长江螺山	Ⅱ	Ⅱ	达标	8.7	2.6	/	1.4	0.0125	0.1	/	0.005	0.025	0.21	0.0002	0.002	2e-05	5e-05	0.002	0.005	0.0002	0.0015	0.005	0.0015	0.002	173
四月	116.107	29.8235	湖北	湖北－安徽	长江刘佐	Ⅱ	Ⅲ	不达标	8.9	1.9	/	1.7	0.127	0.12	/	0.005	0.025	0.19	0.0002	0.0032	2e-05	5e-05	0.002	0.005	0.0002	0.0015	0.01	0.0015	0.002	1450
四月	108.478	30.5196	湖北	湖北－重庆	磨刀溪大滩口	Ⅱ	Ⅲ	不达标	9	4.8	14	1.9	0.096	0.1	1.51	0.005	0.025	0.06	0.0002	0.001	2e-05	5e-05	0.002	0.005	0.0002	0.0015	0.005	0.0015	0.002	1300
四月	109	30.6167	湖北	湖北－重庆	长滩河梅子水	Ⅱ	Ⅱ	达标	8.7	3	14	1.8	0.416	0.05	3.15	0.005	0.025	0.1	0.0002	0.001	2e-05	5e-05	0.002	0.005	0.0002	0.0015	0.005	0.0015	0.002	3300
四月	108.919	29.6119	湖北	湖北－重庆	阿蓬江(唐岩河、濯河)朝阳寺	Ⅱ	Ⅱ	达标	8.9	1	/	1	0.0125	0.03	/	0.005	0.025	0.09	0.0002	0.0005	2e-05	5e-05	0.002	0.005	0.0002	0.0015	0.03	0.0015	0.002	110
四月	108.501	29.7336	湖北	湖北－重庆	郁江长顺	Ⅱ	Ⅱ	达标	8.5	1.5	/	1	0.06	0.03	/	0.005	0.025	0.11	0.0002	0.0007	2e-05	5e-05	0.004	0.005	0.0002	0.0015	0.03	0.0015	0.002	16000
四月	109.207	29.1992	湖北	湖北－重庆	酉水卯洞	Ⅱ	Ⅱ	达标	8.4	1.3	/	1	0.13	0.03	/	0.005	0.025	0.09	0.0002	0.0006	2e-05	5e-05	0.002	0.005	0.0002	0.0015	0.02	0.0015	0.002	480
四月	110.383	29.6339	湖北	湖北－湖南	溇水淋溪河	Ⅱ	Ⅰ	达标	7.9	0.8	/	1.8	0.0125	0.01	/	0.005	0.025	0.08	0.0002	0.0002	2e-05	5e-05	0.002	0.005	0.0002	0.0015	0.005	0.0015	0.002	/
四月	111.522	32.6481	湖北	湖北－河南	丹江口水库凉水河	Ⅱ	Ⅱ	达标	9.2	2.4	/	1.2	0.098	0.01	1.5	0.005	0.025	0.2	0.0002	0.0014	2e-05	5e-05	0.002	0.005	0.0002	0.0015	0.01	0.0015	0.002	10
四月	109.985	26.1945	湖南	湖南-广西	平等河布龙	Ⅱ	Ⅱ	达标	7.8	0.7	5	0.6	0.168	0.01	/	0.005	0.025	0.025	0.0002	0.0004	2e-05	5e-05	0.002	0.005	0.0002	0.0015	0.01	0.0015	0.002	3300
四月	107.112	28.8912	重庆	重庆－贵州	藻渡河界牌	Ⅱ	Ⅰ	达标	9.6	1.1	5	0.7	0.027	0.02	1.36	0.005	0.025	0.11	0.0002	0.0019	2e-05	5e-05	0.002	0.005	0.0002	0.0015	0.005	0.0015	0.002	1700
四月	108.531	30.4478	重庆	重庆－湖北	磨刀溪建南镇	Ⅱ	Ⅱ	不达标	9.2	3.6	13	1.1	0.08	0.09	1.26	0.005	0.025	0.06	0.0002	0.0011	2e-05	5e-05	0.002	0.005	0.0002	0.0015	0.005	0.0015	0.002	23000
四月	108.487	31.7759	重庆	重庆－四川	州河鸡唱	Ⅱ	Ⅰ	达标	8.9	1	5	1	0.049	0.01	0.86	0.005	0.025	0.1	0.0002	0.0005	2e-05	5e-05	0.002	0.005	0.0002	0.0015	0.005	0.0015	0.002	2300
四月	108.629	28.6518	重庆	重庆－贵州	甘龙河小河	Ⅱ	Ⅱ	达标	7.4	0.9	/	0.25	0.082	0.06	/	0.005	0.025	0.19	/	0.0006	2e-05	5e-05	0.002	0.005	0.0002	0.0015	/	/	/	1700
四月	108.406	32.072	重庆	重庆－四川	任河钟停	Ⅱ	Ⅱ	达标	8.5	1.4	/	0.25	0.0125	0.07	0.83	0.007	0.12	0.04	0.0002	0.0003	2e-05	5e-05	0.007	0.005	0.0002	0.0015	0.005	0.0015	0.013	/
四月	104.671	32.9444	四川	四川－甘肃	白水江文县（鹄衣坝）	Ⅱ	Ⅰ	达标	9.1	0.25	5	0.25	0.118	0.005	2.74	0.005	0.025	0.28	0.0002	0.00015	2e-05	5e-05	0.004	0.005	0.0002	0.0015	0.005	0.0015	0.021	5400
四月	102.095	33.96	四川	四川－甘肃	黄河玛曲	Ⅱ	Ⅱ	达标	9.2	2	6.3	2.3	0.2	0.02	/	0.005	0.025	0.09	0.0002	0.001	2e-05	5e-05	0.002	0.005	0.0002	0.0015	0.005	0.0015	0.002	/
四月	103.616	27.0107	贵州	贵州－云南	牛栏江大沙店（江底）	Ⅱ	Ⅰ	达标	8.4	1	5	1.4	0.054	0.01	1.13	0.005	0.025	0.2	0.0002	0.0014	2e-05	5e-05	0.002	0.005	0.0002	0.0015	0.005	0.0015	0.002	200
四月	104.004	27.4859	贵州	贵州－云南	横江(洛泽河)麻窝电站	Ⅱ	Ⅰ	达标	8.4	0.8	5	0.8	0.04	0.01	1.93	0.005	0.025	0.19	0.0002	0.0012	2e-05	5e-05	0.004	0.005	0.0002	0.0015	0.005	0.0015	0.002	2000
四月	106.779	28.7534	贵州	贵州－重庆	藻渡河藻渡	Ⅱ	Ⅱ	达标	9	1.3	5	0.7	0.04	0.03	1.46	0.005	0.025	0.12	0.0002	0.0008	2e-05	5e-05	0.002	0.005	0.0002	0.0015	0.005	0.0015	0.002	4900
四月	108.502	28.5814	贵州	贵州－重庆	乌江沿河	Ⅱ	Ⅲ	不达标	9.4	1.5	5	0.25	0.0125	0.19	3.31	0.005	0.025	0.19	0.0002	0.0009	2e-05	5e-05	0.002	0.005	0.0002	0.0015	0.005	0.0015	0.002	290
四月	108.285	29.1446	贵州	贵州－重庆	乌江鹿角沱	Ⅱ	Ⅲ	不达标	9.5	1.5	5	0.6	0.0125	0.13	2.8	0.005	0.025	0.17	0.0002	0.0009	2e-05	5e-05	0.002	0.005	0.0002	0.0015	0.005	0.0015	0.002	20
四月	107.864	29.2104	贵州	贵州－重庆	芙蓉江忠信	Ⅱ	Ⅰ	达标	9.9	1.4	5	1.1	0.0125	0.02	1.78	0.005	0.025	0.12	0.0002	0.0017	2e-05	5e-05	0.002	0.005	0.0002	0.0015	0.005	0.0015	0.002	80
四月	108.708	28.327	贵州	贵州－重庆	甘龙河甘龙镇	Ⅱ	Ⅱ	达标	8.8	1.2	5	1.2	0.175	0.03	/	0.025	0.025	0.1	0.0002	0.00015	2e-05	5e-05	0.002	0.005	0.002	0.0015	0.005	0.0015	0.002	9200
四月	109.48	27.0753	贵州	贵州－湖南	沅江金紫	Ⅱ	Ⅲ	不达标	7.7	2	/	0.25	0.256	0.14	/	0.005	0.025	0.21	/	0.0017	2e-05	5e-05	0.002	0.005	0.0002	0.0015	0.005	/	/	/
四月	109.467	26.2333	贵州	贵州－湖南	仁里河流团	Ⅱ	Ⅱ	达标	7.8	2.4	/	0.25	0.273	0.1	/	0.005	0.025	0.15	/	0.0014	2e-05	5e-05	0.005	0.005	0.0002	0.0015	0.005	/	/	/
四月	109.41	27.7041	贵州	贵州－湖南	辰水漾头电站	Ⅱ	Ⅲ	不达标	9.6	1.6	5	2.3	0.681	0.1	/	0.025	0.025	0.11	0.0002	0.00015	2e-05	5e-05	0.002	0.005	0.002	0.0015	0.005	0.0015	0.002	2400
四月	107.194	25.6251	贵州	贵州-广西	六硐河甲茶	Ⅱ	Ⅱ	达标	8.6	2.4	5	1	0.479	0.04	/	0.005	0.025	0.11	0.0002	0.00015	2e-05	5e-05	0.002	0.005	0.0002	0.0015	0.005	0.0015	0.002	40000
四月	108.908	25.7161	贵州	贵州-广西	都柳江石碑	Ⅱ	Ⅱ	达标	7.9	1	5	1.1	0.092	0.06	/	0.005	0.025	0.08	0.0002	0.0005	2e-05	5e-05	0.002	0.005	0.0002	0.0008	0.01	0.0015	0.002	56667
四月	107.741	25.2024	贵州	贵州-广西	打狗河贵江	Ⅱ	Ⅰ	达标	7.9	1.1	7	0.8	0.136	0.02	/	0.005	0.025	0.07	0.0002	0.0003	2e-05	5e-05	0.002	0.005	0.0002	0.0015	0.01	0.0015	0.002	7000
四月	108.242	25.4256	贵州	贵州-广西	大环江何家寨	Ⅱ	Ⅱ	达标	6.9	1	6	0.7	0.0125	0.02	/	0.005	0.025	0.08	0.0002	0.0003	2e-05	5e-05	0.002	0.005	0.0002	0.0015	0.01	0.0015	0.002	4900
四月	108.445	25.4168	贵州	贵州-广西	小环江黄种村	Ⅱ	Ⅰ	达标	7.6	1.1	5	0.8	0.0125	0.01	/	0.005	0.025	0.05	0.0002	0.0003	2e-05	5e-05	0.002	0.005	0.0002	0.0015	0.01	0.0015	0.002	4900
四月	103.733	26.5	云南	云南－贵州	牛栏江黄梨树	Ⅱ	Ⅰ	达标	8.4	1.1	5	1.2	0.032	0.01	1.08	0.005	0.025	0.2	0.0002	0.0016	2e-05	5e-05	0.002	0.005	0.0002	0.0015	0.005	0.0015	0.002	200
四月	105.377	28.0946	云南	云南－四川	永宁河（清水河）两河	Ⅱ	Ⅰ	达标	8.4	1	5	1.9	0.048	0.02	2	0.005	0.025	0.2	0.0002	0.0018	2e-05	5e-05	0.002	0.005	0.0002	0.0015	0.005	0.0015	0.002	130000
四月	105.615	23.3175	云南	云南-广西	百南河那全	Ⅱ	Ⅱ	达标	7.61	1.8	14	2	0.029	0.03	/	0.005	0.025	0.074	0.0002	0.00015	2e-05	5e-05	0.002	0.005	0.0002	0.0015	0.005	0.0015	0.002	20
四月	104.486	24.6505	云南	云南-广西	清水江清水江大桥	Ⅱ	Ⅱ	达标	10.8	2.6	9.6	2.1	0.089	0.044	/	0.005	0.025	0.025	0.0002	0.0012	2e-05	5e-05	0.002	0.005	0.0002	0.0015	0.005	0.0015	0.002	1700
四月	105.521	24.0123	云南	云南-广西	西洋江那柳	Ⅱ	Ⅱ	达标	7.3	1	2.1	0.7	0.058	0.021	/	0.005	0.025	0.086	0.0002	0.00015	2e-05	5e-05	0.002	0.005	0.0002	0.0015	0.005	0.05	0.002	80
四月	98.7853	28.5561	西藏	西藏－云南	澜沧江溜筒江	Ⅱ	Ⅱ	达标	7.9	0.8	/	1.2	0.156	0.02	/	0.005	0.025	0.25	0.001	0.016	2e-05	5e-05	0.002	0.005	0.0002	0.0015	0.005	0.0015	0.002	/
四月	106.75	34.4667	陕西	陕西－甘肃	嘉陵江两河口	Ⅱ	Ⅰ	达标	9.8	0.8	10	0.25	0.133	0.02	4.11	0.005	0.025	0.18	0.0002	0.00015	2e-05	5e-05	0.006	0.005	0.0002	0.0015	0.005	0.0015	0.036	460
四月	107.718	32.2031	陕西	陕西－四川	月滩河竹峪	Ⅱ	Ⅱ	达标	7.2	1.6	5	0.6	0.11	0.01	2.3	0.005	0.025	0.23	0.0002	0.00015	2e-05	5e-05	0.002	0.005	0.0002	0.0015	/	/	/	/
四月	107.184	32.3781	陕西	陕西－四川	小通江楼子	Ⅱ	Ⅱ	达标	6.8	1.6	5	0.6	0.08	0.01	1.55	0.005	0.025	0.11	0.0002	0.00015	2e-05	5e-05	0.002	0.005	0.0002	0.0015	/	/	/	/
四月	109.833	32.8833	陕西	陕西－湖北	汉江兰滩	Ⅱ	Ⅰ	达标	9.7	1.6	/	1.1	0.09	0.01	1.54	0.005	0.025	0.23	0.0002	0.0016	2e-05	5e-05	0.002	0.005	0.0002	0.0015	0.005	0.0015	0.002	360
四月	110.117	32.8167	陕西	陕西－湖北	汉江白河	Ⅱ	Ⅰ	达标	9.3	1.7	/	1.2	0.103	0.02	1.58	0.005	0.025	0.15	0.0002	0.0015	2e-05	5e-05	0.002	0.005	0.0002	0.0015	0.02	0.0015	0.002	590
四月	109.9	33.3	陕西	陕西－湖北	金钱河南宽坪	Ⅱ	Ⅱ	达标	8.8	1.1	/	1.2	0.159	0.02	2.16	0.005	0.025	0.17	0.0002	0.0009	2e-05	5e-05	0.002	0.005	0.0002	0.0015	0.005	0.0015	0.002	5400
四月	110.037	33.1547	陕西	陕西－湖北	金钱河上津	Ⅱ	Ⅰ	达标	7.9	0.8	/	1	0.063	0.005	2.18	0.006	0.025	0.19	0.0002	0.001	2e-05	5e-05	0.002	0.005	0.0002	0.0015	0.005	0.0015	0.002	790
四月	110.35	33.2	陕西	陕西－湖北	天河照川	Ⅱ	Ⅰ	达标	8.6	1.6	/	1.9	0.125	0.02	1.37	0.005	0.025	0.13	0.0002	0.0005	2e-05	5e-05	0.002	0.005	0.0002	0.0015	0.03	0.0015	0.002	9200
四月	109.716	32.1897	陕西	陕西－湖北	堵河鄂坪	Ⅱ	Ⅱ	达标	7.9	0.8	/	0.7	0.039	0.04	1.06	0.005	0.025	0.18	0.0002	0.0005	2e-05	5e-05	0.002	0.005	0.0002	0.0015	0.01	0.0015	0.002	10
四月	111.013	33.2542	陕西	陕西－河南	丹江荆紫关	Ⅱ	Ⅰ	达标	8.2	1	/	1.2	0.119	0.01	4.74	0.005	0.025	0.31	0.0002	0.0015	2e-05	5e-05	0.002	0.005	0.0002	0.0015	0.03	0.0015	0.002	3500
四月	110.967	33.2833	陕西	陕西－河南	丹江湘河	Ⅱ	Ⅰ	达标	8.2	1.1	/	2.7	0.108	0.01	5.05	0.005	0.025	0.24	0.0002	0.0009	2e-05	5e-05	0.002	0.005	0.0002	0.0015	0.005	0.0015	0.002	50
四月	110.91	33.1344	陕西	陕西－湖北	滔河滔河水库	Ⅱ	Ⅰ	达标	10.2	1.6	/	1	0.046	0.005	1.44	0.005	0.025	0.13	0.0002	0.0009	2e-05	5e-05	0.002	0.005	0.0002	0.0015	0.005	0.0015	0.002	10
四月	106.079	33.5736	甘肃	甘肃－陕西	嘉陵江白水江	Ⅱ	Ⅱ	达标	7.4	1.7	5	1.1	0.12	0.01	3.92	0.005	0.39	0.22	0.0002	0.0035	2e-05	5e-05	0.002	0.005	0.0002	0.0015	/	/	/	/
四月	97.1833	31.1333	青海	青海－西藏	昂曲昌都预制厂	Ⅱ	Ⅰ	达标	8.6	0.25	5	/	0.0125	0.02	/	0.005	0.025	0.025	0.0002	0.0137	2e-05	5e-05	0.002	0.005	/	/	/	/	/	/
四月	102.758	35.842	青海	青海－甘肃	黄河大河家	Ⅱ	Ⅰ	达标	8.8	1.3	6	1.5	0.06	0.01	/	0.005	0.025	0.16	0.0002	0.0019	1e-05	5e-05	0.002	0.005	0.0002	0.0015	0.005	0.0015	0.002	/
五月	117.742	40.0136	河北	河北-天津	黎河黎河桥	Ⅱ	Ⅲ	不达标	9.7	3.6	14	1	0.056	0.12	3.53	0.005	0.025	0.29	0.0004	0.0028	2e-05	5e-05	0.002	0.005	0.0002	0.0015	/	0.0015	0.002	50
五月	117.644	40.0858	河北	河北-天津	淋河淋河桥	Ⅱ	Ⅱ	达标	7.8	1.76	14	1	0.091	0.09	21.5	0.005	0.025	0.25	0.0002	0.0004	2e-05	5e-05	0.002	0.005	0.0002	0.0015	/	0.0015	0.002	40000
五月	116.138	40.6857	河北	河北-北京	白河下堡（后城）	Ⅱ	Ⅱ	达标	12.6	3.1	12.6	2	0.35	0.08	8.07	0.00101	0.00078	0.6	0.0002	0.00015	2e-05	5e-05	0.004	0.005	0.004	0.0015	0.02	0.0015	0.002	20
五月	116.41	40.7697	河北	河北-北京	黑河四道甸	Ⅱ	Ⅱ	达标	10.2	1.9	5	1	0.04	0.03	4.31	0.00093	0.025	0.56	0.0002	0.00015	2e-05	5e-05	0.002	0.005	0.004	0.0015	0.005	0.0015	0.002	171
五月	116.605	40.9858	河北	河北-北京	汤河大草坪	Ⅱ	Ⅳ	不达标	9.3	1.6	5	1	0.07	0.08	3.05	0.00075	0.025	1.47	0.0002	0.00015	2e-05	5e-05	0.039	0.005	0.003	0.0015	0.03	0.0015	0.04	785
五月	117.166	40.7078	河北	河北-北京	潮河古北口	Ⅱ	Ⅱ	达标	11.2	2.4	5	1	0.04	0.06	8.14	0.00133	0.025	0.42	0.0002	0.00015	2e-05	5e-05	0.008	0.005	0.004	0.0015	0.03	0.0015	0.002	298
五月	116.87	38.7033	河北	河北-天津	南运河九宣闸	Ⅱ	Ⅳ	不达标	4.3	5.5	20.3	3.1	1.46	0.09	2.7	0.00466	0.03332	0.67	0.0007	0.0014	6e-05	5e-05	0.007	0.005	0.004	0.0015	0.02	0.0015	0.002	318
五月	121.916	42.6573	内蒙古	内蒙古-辽宁	新开河石门子	Ⅱ	劣Ⅴ	不达标	9.2	3.15	13.5	1.4	0.216	8.02	1.9	0.016	0.0266	0.608	0.0002	0.0056	2e-05	5e-05	0.002	0.009	0.0002	0.0015	0.005	0.0015	0.002	100
五月	125.276	42.1576	辽宁	辽宁-吉林	辉发河龙头堡	Ⅱ	Ⅴ	不达标	9.53	3.08	7.72	1.6	0.348	0.34	1.64	0.004	0.025	0.131	0.0002	0.003	2e-05	5e-05	0.002	0.005	0.0002	0.0015	0.005	0.0015	0.002	23500
五月	113.32	29.6661	湖北	湖北－湖南	长江螺山	Ⅱ	Ⅱ	达标	8.1	2.3	/	1.3	0.0125	0.07	/	0.005	0.025	0.21	0.0002	0.002	2e-05	5e-05	0.002	0.005	0.0002	0.0015	0.005	0.0015	0.002	360
五月	116.107	29.8235	湖北	湖北－安徽	长江刘佐	Ⅱ	Ⅲ	不达标	8.1	2	/	1.1	0.092	0.13	/	0.005	0.025	0.19	0.0002	0.0024	2e-05	5e-05	0.002	0.005	0.0002	0.0015	0.02	0.0015	0.002	1500
五月	108.478	30.5196	湖北	湖北－重庆	磨刀溪大滩口	Ⅱ	Ⅲ	达标	8.6	4.1	5	0.9	0.24	0.08	1.16	0.005	0.025	0.12	0.0002	0.0006	2e-05	5e-05	0.002	0.005	0.0002	0.0015	0.005	0.0015	0.002	1300
五月	109	30.6167	湖北	湖北－重庆	长滩河梅子水	Ⅱ	Ⅲ	不达标	8.6	4.5	5	1.5	0.337	0.07	2.6	0.005	0.025	0.21	0.0002	0.0013	2e-05	5e-05	0.002	0.005	0.0002	0.0015	0.005	0.0015	0.002	23000
五月	108.919	29.6119	湖北	湖北－重庆	阿蓬江(唐岩河、濯河)朝阳寺	Ⅱ	Ⅱ	达标	7.9	1.4	/	0.25	0.17	0.04	/	0.005	0.025	0.07	0.0002	0.0003	2e-05	5e-05	0.002	0.005	0.0002	0.0015	0.02	0.0015	0.002	720
五月	108.501	29.7336	湖北	湖北－重庆	郁江长顺	Ⅱ	Ⅱ	达标	7.7	1.6	/	0.25	0.19	0.04	/	0.005	0.025	0.1	0.0002	0.0002	2e-05	5e-05	0.002	0.005	0.0002	0.0015	0.02	0.0015	0.002	16000
五月	109.207	29.1992	湖北	湖北－重庆	酉水卯洞	Ⅱ	Ⅱ	达标	7.9	1	/	0.25	0.09	0.04	/	0.005	0.025	0.06	0.0002	0.0002	2e-05	5e-05	0.002	0.005	0.0002	0.0015	0.02	0.0015	0.002	16000
五月	110.383	29.6339	湖北	湖北－湖南	溇水淋溪河	Ⅱ	Ⅰ	达标	7.9	0.6	/	0.25	0.032	0.01	/	0.005	0.025	0.12	0.0002	0.0003	2e-05	5e-05	0.002	0.005	0.0002	0.0015	0.005	0.0015	0.002	/
五月	111.522	32.6481	湖北	湖北－河南	丹江口水库凉水河	Ⅱ	Ⅰ	达标	8.5	1.9	/	0.9	0.078	0.01	1.43	0.005	0.025	0.13	0.0002	0.0004	2e-05	5e-05	0.002	0.005	0.0002	0.0015	0.02	0.0015	0.002	10
五月	109.985	26.1945	湖南	湖南-广西	平等河布龙	Ⅱ	Ⅱ	达标	8	1	6	0.7	0.044	0.03	/	0.005	0.025	0.025	0.0002	0.0006	2e-05	5e-05	0.002	0.005	0.0002	0.0015	0.02	0.0015	0.002	2300
五月	108.531	30.4478	重庆	重庆－湖北	磨刀溪建南镇	Ⅱ	Ⅱ	达标	8.6	3.6	5	0.9	0.176	0.09	0.8	0.005	0.025	0.11	0.0002	0.0006	2e-05	5e-05	0.002	0.005	0.0002	0.0015	0.005	0.0015	0.002	33000
五月	108.487	31.7759	重庆	重庆－四川	州河鸡唱	Ⅱ	Ⅰ	达标	8.3	1	5	1.1	0.137	0.005	0.66	0.005	0.025	0.16	0.0002	0.0003	2e-05	5e-05	0.002	0.005	0.0002	0.0015	0.005	0.0015	0.002	2300
五月	108.629	28.6518	重庆	重庆－贵州	甘龙河小河	Ⅱ	Ⅱ	达标	8	1.2	/	0.25	0.296	0.05	/	0.005	0.025	0.14	0.0013	0.0006	2e-05	5e-05	0.002	0.005	0.0002	0.0015	/	/	/	3300
五月	108.406	32.072	重庆	重庆－四川	任河钟停	Ⅱ	Ⅱ	达标	8.7	1.6	/	0.25	0.0125	0.03	0.99	0.009	0.07	0.06	0.0002	0.00015	2e-05	5e-05	0.007	0.005	0.0002	0.0015	0.005	0.0015	0.019	/
五月	99.305	28.2378	四川	四川－云南	长江(金沙江)奔子栏	Ⅱ	Ⅰ	达标	8.9	1.8	5	0.6	0.0125	0.02	0.6	0.005	0.025	0.16	0.0002	0.0042	2e-05	5e-05	0.002	0.005	0.0002	0.0015	0.02	0.0015	0.002	1400
五月	104.671	32.9444	四川	四川－甘肃	白水江文县（鹄衣坝）	Ⅱ	Ⅱ	达标	9.7	1.5	5	0.25	0.107	0.05	2.08	0.005	0.025	0.17	0.0002	0.00015	2e-05	5e-05	0.023	0.005	0.0002	0.0015	0.005	0.0015	0.012	16000
五月	102.269	33.9921	四川	四川－甘肃	黑河大水	Ⅱ	Ⅱ	达标	8.4	3.8	14	1.1	0.37	0.05	/	0.001	0.025	0.06	0.0002	0.00015	2e-05	5e-05	0.013	0.005	0.0002	0.0015	0.005	0.0015	0.002	320
五月	103.616	27.0107	贵州	贵州－云南	牛栏江大沙店（江底）	Ⅱ	Ⅰ	达标	8.3	0.7	5	0.8	0.069	0.02	0.93	0.005	0.025	0.19	0.0002	0.0007	2e-05	5e-05	0.002	0.005	0.0002	0.0015	0.005	0.0015	0.002	200
五月	104.004	27.4859	贵州	贵州－云南	横江(洛泽河)麻窝电站	Ⅱ	Ⅰ	达标	8.4	0.8	5	0.9	0.086	0.01	1.72	0.005	0.025	0.19	0.0002	0.0003	2e-05	5e-05	0.002	0.005	0.0002	0.0015	0.005	0.0015	0.002	200
五月	106.779	28.7534	贵州	贵州－重庆	藻渡河藻渡	Ⅱ	Ⅱ	达标	9	3	5	1.1	0.036	0.09	1.38	0.005	0.025	0.14	0.0002	0.0014	2e-05	5e-05	0.002	0.01	0.0002	0.0015	0.005	0.0015	0.002	2300
五月	108.502	28.5814	贵州	贵州－重庆	乌江沿河	Ⅱ	Ⅲ	不达标	7.9	1.4	5	0.25	0.034	0.15	2.62	0.005	0.025	0.18	0.0002	0.0005	2e-05	5e-05	0.002	0.005	0.0002	0.0015	0.005	0.0015	0.002	700
五月	108.285	29.1446	贵州	贵州－重庆	乌江鹿角沱	Ⅱ	Ⅲ	不达标	8.2	1.4	5	0.25	0.039	0.11	2.3	0.005	0.025	0.16	0.0002	0.0006	2e-05	5e-05	0.002	0.005	0.0002	0.0015	0.005	0.0015	0.002	330
五月	107.864	29.2104	贵州	贵州－重庆	芙蓉江忠信	Ⅱ	Ⅲ	不达标	8.8	1.6	5	0.25	0.75	0.04	1.58	0.005	0.025	0.1	0.0002	0.0003	2e-05	5e-05	0.002	0.005	0.0002	0.0015	0.03	0.0015	0.002	500
五月	108.708	28.327	贵州	贵州－重庆	甘龙河甘龙镇	Ⅱ	Ⅱ	达标	8.3	1.1	5	0.6	0.209	0.04	1.61	0.005	0.025	0.09	0.0002	0.00015	2e-05	5e-05	0.002	0.005	0.0002	0.0015	0.005	0.0015	0.002	24000
五月	109.48	27.0753	贵州	贵州－湖南	沅江金紫	Ⅱ	Ⅱ	达标	7.7	2.3	/	2.3	0.032	0.03	/	0.005	0.025	0.26	/	0.001	2e-05	5e-05	0.01	0.005	0.0002	0.0015	0.005	/	/	/
五月	109.467	26.2333	贵州	贵州－湖南	仁里河流团	Ⅱ	Ⅱ	达标	7.8	3.6	/	0.6	0.197	0.04	/	0.005	0.025	0.16	/	0.0017	2e-05	5e-05	0.005	0.005	0.0002	0.0015	0.005	/	/	/
五月	109.41	27.7041	贵州	贵州－湖南	辰水漾头电站	Ⅱ	Ⅱ	达标	7.3	0.7	5	0.6	0.311	0.05	1.87	0.005	0.025	0.07	0.0002	0.00015	2e-05	5e-05	0.002	0.005	0.0002	0.0015	0.005	0.0015	0.002	2800
五月	107.194	25.6251	贵州	贵州-广西	六硐河甲茶	Ⅱ	Ⅱ	达标	8.1	1	5	0.25	0.15	0.03	/	0.005	0.025	0.12	0.0002	0.00015	2e-05	5e-05	0.002	0.005	0.0002	0.0015	0.005	0.0015	0.002	5400
五月	108.908	25.7161	贵州	贵州-广西	都柳江石碑	Ⅱ	Ⅱ	达标	7.4	2	12	0.9	0.143	0.07	/	0.005	0.025	0.025	0.0002	0.0011	2e-05	5e-05	0.002	0.005	0.0002	0.0006	0.01	0.0015	0.002	9433
五月	107.741	25.2024	贵州	贵州-广西	打狗河贵江	Ⅱ	Ⅱ	达标	6.8	1.5	8	0.9	0.0125	0.04	/	0.005	0.025	0.06	0.0002	0.0006	2e-05	5e-05	0.004	0.005	0.0002	0.0015	0.01	0.0015	0.002	35000
五月	108.242	25.4256	贵州	贵州-广西	大环江何家寨	Ⅱ	Ⅰ	达标	7.6	1.2	5	0.6	0.0125	0.02	/	0.005	0.025	0.025	0.0002	0.0005	2e-05	5e-05	0.002	0.005	0.0002	0.0004	0.02	0.0015	0.002	18000
五月	108.445	25.4168	贵州	贵州-广西	小环江黄种村	Ⅱ	Ⅱ	达标	6	0.8	7	0.8	0.0125	0.02	/	0.005	0.025	0.025	0.0002	0.0005	2e-05	5e-05	0.002	0.005	0.0002	0.0003	0.02	0.0015	0.002	3400
五月	100.454	27.8996	云南	云南－四川	水洛河油米	Ⅱ	Ⅱ	达标	9.4	1.2	/	0.8	0.053	0.04	/	0.005	0.025	0.08	0.0002	0.0017	2e-05	5e-05	0.002	0.005	0.0002	0.0015	0.005	0.0015	0.002	/
五月	101.371	26.803	云南	云南－四川	三源河糖房	Ⅱ	Ⅰ	达标	8.7	1.3	/	0.5	0.044	0.005	/	0.005	0.025	0.06	0.0002	0.0012	2e-05	5e-05	0.002	0.005	0.0002	0.0015	0.005	0.0015	0.002	/
五月	103.733	26.5	云南	云南－贵州	牛栏江黄梨树	Ⅱ	Ⅰ	达标	8.3	0.9	5	1.2	0.066	0.02	1.45	0.005	0.025	0.19	0.0002	0.0015	2e-05	5e-05	0.002	0.005	0.0002	0.0015	0.005	0.0015	0.002	200
五月	105.615	23.3175	云南	云南-广西	百南河那全	Ⅱ	Ⅱ	达标	7.81	1.2	15	2.1	0.038	0.05	/	0.005	0.025	0.092	0.0002	0.00015	2e-05	5e-05	0.002	0.005	0.0002	0.0015	0.02	0.0015	0.002	170
五月	104.486	24.6505	云南	云南-广西	清水江清水江大桥	Ⅱ	Ⅲ	不达标	7.9	2.9	7	1.1	0.073	0.11	/	0.005	0.025	0.184	0.0002	0.0074	2e-05	5e-05	0.002	0.005	0.0002	0.0015	0.005	0.0015	0.002	9200
五月	105.521	24.0123	云南	云南-广西	西洋江那柳	Ⅱ	Ⅱ	达标	6.6	2.3	2.7	0.25	0.0125	0.025	/	0.005	0.025	0.265	0.0002	0.0002	2e-05	0.0006	0.002	0.005	0.0002	0.0015	0.005	0.02	0.002	9400
五月	98.7853	28.5561	西藏	西藏－云南	澜沧江溜筒江	Ⅱ	Ⅲ	不达标	6.1	0.7	/	0.25	0.036	0.16	/	0.005	0.025	0.25	0.0002	0.015	2e-05	5e-05	0.002	0.005	0.0002	0.0015	0.005	0.0015	0.002	/
五月	106.75	34.4667	陕西	陕西－甘肃	嘉陵江两河口	Ⅱ	Ⅱ	达标	10.4	1.4	10	0.25	0.145	0.07	5.36	0.005	0.025	0.29	0.0002	0.00015	2e-05	5e-05	0.002	0.005	0.0002	0.0015	0.005	0.0015	0.002	110
五月	107.718	32.2031	陕西	陕西－四川	月滩河竹峪	Ⅱ	Ⅱ	达标	6.9	2.4	5	0.5	0.0125	0.005	0.71	0.005	0.025	0.21	0.0002	0.0041	2e-05	5e-05	0.002	0.005	0.0002	0.0015	/	/	/	/
五月	107.184	32.3781	陕西	陕西－四川	小通江楼子	Ⅱ	Ⅱ	达标	7	2.1	5	0.5	0.0125	0.02	0.72	0.005	0.025	0.14	0.0004	0.0045	2e-05	5e-05	0.002	0.005	0.0002	0.0015	/	/	/	/
五月	109.833	32.8833	陕西	陕西－湖北	汉江兰滩	Ⅱ	Ⅰ	达标	8.4	1.4	/	1.6	0.144	0.01	1.56	0.005	0.025	0.15	0.0002	0.0004	2e-05	5e-05	0.002	0.005	0.0002	0.0015	0.01	0.0015	0.002	795
五月	110.117	32.8167	陕西	陕西－湖北	汉江白河	Ⅱ	Ⅰ	达标	8.5	1.5	/	1.2	0.118	0.02	1.61	0.005	0.025	0.15	0.0002	0.0003	2e-05	5e-05	0.002	0.005	0.0002	0.0015	0.02	0.0015	0.002	693
五月	109.9	33.3	陕西	陕西－湖北	金钱河南宽坪	Ⅱ	Ⅰ	达标	9	1.2	/	1.1	0.125	0.01	1.85	0.006	0.025	0.17	0.0002	0.00015	2e-05	5e-05	0.002	0.005	0.0002	0.0015	0.005	0.0015	0.002	700
五月	110.037	33.1547	陕西	陕西－湖北	金钱河上津	Ⅱ	Ⅱ	达标	12.3	1.2	/	2.5	0.052	0.01	1.51	0.023	0.025	0.22	0.0002	0.0002	2e-05	5e-05	0.002	0.005	0.0002	0.0015	0.005	0.0015	0.002	2200
五月	110.35	33.2	陕西	陕西－湖北	天河照川	Ⅱ	Ⅱ	达标	8.4	1.2	/	2.1	0.291	0.03	1.35	0.009	0.025	0.19	0.0002	0.0007	2e-05	5e-05	0.002	0.005	0.0002	0.0015	0.005	0.0015	0.002	490
五月	109.716	32.1897	陕西	陕西－湖北	堵河鄂坪	Ⅱ	Ⅱ	达标	11.9	1.3	/	2.1	0.082	0.03	1.03	0.012	0.025	0.22	0.0002	0.0005	2e-05	5e-05	0.002	0.005	0.0002	0.0015	0.005	0.0015	0.002	10
五月	111.013	33.2542	陕西	陕西－河南	丹江荆紫关	Ⅱ	Ⅰ	达标	8.5	1.1	/	1.8	0.067	0.02	3.79	0.005	0.025	0.28	0.0002	0.0004	2e-05	5e-05	0.002	0.005	0.0002	0.0015	0.005	0.0015	0.002	790
五月	110.967	33.2833	陕西	陕西－河南	丹江湘河	Ⅱ	Ⅰ	达标	8.8	1.2	/	2.9	0.079	0.02	3.91	0.009	0.025	0.26	0.0002	0.00015	2e-05	5e-05	0.002	0.005	0.0002	0.0015	0.005	0.0015	0.002	70
五月	110.91	33.1344	陕西	陕西－湖北	滔河滔河水库	Ⅱ	Ⅰ	达标	9.5	1.6	/	1	0.07	0.01	1.39	0.005	0.025	0.13	0.0002	0.0005	2e-05	5e-05	0.002	0.005	0.0002	0.0015	0.005	0.0015	0.002	10
五月	106.079	33.5736	甘肃	甘肃－陕西	嘉陵江白水江	Ⅱ	Ⅱ	达标	7.3	2.7	5	0.8	0.28	0.02	2.28	0.005	0.33	0.25	0.0002	0.0009	2e-05	5e-05	0.002	0.01	0.0002	0.0015	/	/	/	/
五月	101.566	32.9892	青海	青海－四川	克柯河阿坝	Ⅱ	Ⅱ	达标	7.8	2.7	/	0.25	0.31	0.02	0.87	0.005	0.025	0.11	0.0002	0.00015	2e-05	5e-05	0.021	0.005	0.0002	0.0015	0.005	0.0015	0.002	260
五月	97.1833	31.1333	青海	青海－西藏	昂曲昌都预制厂	Ⅱ	Ⅱ	达标	7	0.8	5	/	0.12	0.005	/	0.005	0.025	0.3	0.0002	0.0109	2e-05	0.003	0.002	0.01	/	/	/	/	/	/
五月	102.758	35.842	青海	青海－甘肃	黄河大河家	Ⅱ	Ⅰ	达标	7.7	1.6	8	1.6	0.05	0.01	/	0.005	0.025	0.15	0.0002	0.0007	2e-05	5e-05	/	0.005	/	0.0015	0.005	0.0015	0.002	/
六月	117.742	40.0136	河北	河北-天津	黎河黎河桥	Ⅱ	劣Ⅴ	不达标	7.7	3.6	5	2.3	0.043	0.87	3.36	0.005	0.025	0.51	0.0002	0.0044	5e-05	5e-05	0.005	0.005	0.0002	0.0015	/	0.0015	0.002	130
六月	116.138	40.6857	河北	河北-北京	白河下堡（后城）	Ⅱ	Ⅲ	不达标	10.6	2.3	5	1	0.0125	0.14	6.13	0.00104	0.025	0.56	0.0002	0.0004	2e-05	5e-05	0.004	0.005	0.003	0.0015	/	0.0015	0.002	20
六月	116.41	40.7697	河北	河北-北京	黑河四道甸	Ⅱ	Ⅱ	达标	11	1.8	5	1	0.0125	0.04	4.26	0.00096	0.025	0.57	0.0002	0.00015	2e-05	5e-05	0.002	0.005	0.003	0.0015	/	0.0015	0.002	5
六月	116.605	40.9858	河北	河北-北京	汤河大草坪	Ⅱ	Ⅳ	不达标	10	1.7	5	1	0.0125	0.04	3.18	0.00073	0.00109	1.46	0.0002	0.00015	2e-05	5e-05	0.007	0.005	0.0002	0.0015	/	0.0015	0.002	146
六月	117.166	40.7078	河北	河北-北京	潮河古北口	Ⅱ	Ⅱ	达标	8.8	2	5	1	0.03	0.04	6.02	0.00156	0.00139	0.47	0.0002	0.0003	2e-05	5e-05	0.002	0.005	0.002	0.0015	/	0.0015	0.002	5
六月	116.87	38.7033	河北	河北-天津	南运河九宣闸	Ⅱ	Ⅴ	不达标	7	7.7	31	1	0.3	0.16	0.97	0.00482	0.00541	0.98	0.0014	0.0022	4e-05	5e-05	0.007	0.005	0.004	0.005	/	0.0015	0.002	938
六月	121.916	42.6573	内蒙古	内蒙古-辽宁	新开河石门子	Ⅱ	Ⅲ	不达标	8.04	2.78	10	1	0.406	0.14	0.44	0.002	0.025	0.504	0.0002	0.0049	2e-05	5e-05	0.002	0.005	0.0002	0.0015	0.005	0.0015	0.002	1800
六月	125.276	42.1576	辽宁	辽宁-吉林	辉发河龙头堡	Ⅱ	Ⅲ	不达标	7.41	3.2	10.1	2.2	0.144	0.12	2.26	0.003	0.0009	0.131	0.0002	0.0017	2e-05	5e-05	0.002	0.005	0.0002	0.0015	0.005	0.0015	0.002	640
六月	116.331	37.5722	山东	山东-河北	南运河第三店	Ⅱ	Ⅳ	不达标	4.9	3.8	25.6	2.8	0.169	0.11	3.49	0.005	0.05	0.68	0.0002	0.003	2e-05	5e-05	0.002	0.005	0.0002	0.0015	/	0.062	0.002	10462
六月	113.32	29.6661	湖北	湖北－湖南	长江螺山	Ⅱ	Ⅱ	达标	7.6	2.7	/	1.3	0.038	0.08	/	0.005	0.025	0.22	0.0002	0.001	2e-05	5e-05	0.002	0.005	0.0002	0.0015	0.005	0.0015	0.002	233
六月	116.107	29.8235	湖北	湖北－安徽	长江刘佐	Ⅱ	Ⅱ	达标	7.3	1.9	/	0.25	0.102	0.09	/	0.005	0.025	0.2	0.0002	0.0024	2e-05	5e-05	0.002	0.005	0.0002	0.0015	0.04	0.0015	0.002	2767
六月	108.478	30.5196	湖北	湖北－重庆	磨刀溪大滩口	Ⅱ	Ⅱ	达标	8.3	3.9	5	1.1	0.153	0.05	1.31	0.005	0.025	0.1	0.0002	0.001	2e-05	5e-05	0.002	0.005	0.0002	0.0015	0.005	0.0015	0.002	1300
六月	109	30.6167	湖北	湖北－重庆	长滩河梅子水	Ⅱ	Ⅲ	不达标	8	3.8	10	2.4	0.679	0.07	4.57	0.005	0.025	0.27	0.0002	0.002	2e-05	5e-05	0.002	0.005	0.0002	0.002	0.005	0.0015	0.002	23000
六月	108.919	29.6119	湖北	湖北－重庆	阿蓬江(唐岩河、濯河)朝阳寺	Ⅱ	Ⅱ	达标	7.8	1.4	/	0.25	0.0125	0.07	/	0.005	0.025	0.1	0.0006	0.00015	2e-05	5e-05	0.002	0.005	0.0002	0.0015	0.005	0.0015	0.002	110
六月	108.501	29.7336	湖北	湖北－重庆	郁江长顺	Ⅱ	Ⅱ	达标	7.9	1.3	/	0.25	0.11	0.06	/	0.005	0.025	0.1	0.0005	0.0006	2e-05	5e-05	0.002	0.005	0.0002	0.0015	0.005	0.0015	0.002	5400
六月	109.207	29.1992	湖北	湖北－重庆	酉水卯洞	Ⅱ	Ⅱ	达标	7.7	1.8	/	0.25	0.1	0.08	/	0.005	0.025	0.1	0.0006	0.0006	2e-05	5e-05	0.002	0.01	0.0002	0.0015	0.005	0.0015	0.002	9200
六月	110.383	29.6339	湖北	湖北－湖南	溇水淋溪河	Ⅱ	Ⅰ	达标	7.9	1	/	0.25	0.055	0.02	/	0.005	0.025	0.08	0.0002	0.0002	2e-05	5e-05	0.002	0.005	0.0002	0.0015	0.005	0.0015	0.002	/
六月	111.522	32.6481	湖北	湖北－河南	丹江口水库凉水河	Ⅱ	Ⅰ	达标	8.5	1.6	/	1.4	0.0125	0.01	1.44	0.005	0.025	0.17	0.0002	0.0025	2e-05	5e-05	0.002	0.005	0.0002	0.0015	0.005	0.0015	0.002	10
六月	109.985	26.1945	湖南	湖南-广西	平等河布龙	Ⅱ	Ⅱ	达标	6	1.1	5	0.5	0.0125	0.02	/	0.005	0.025	0.025	0.0002	0.00015	2e-05	5e-05	0.002	0.005	0.0002	0.0015	0.01	0.0015	0.002	13000
六月	107.112	28.8912	重庆	重庆－贵州	藻渡河界牌	Ⅱ	Ⅱ	达标	8.5	2	5	1	0.086	0.005	1.53	0.559	0.025	0.09	0.0002	0.0017	2e-05	5e-05	0.002	0.005	0.0002	0.0015	0.005	0.0015	0.002	4600
六月	108.531	30.4478	重庆	重庆－湖北	磨刀溪建南镇	Ⅱ	Ⅱ	达标	8.3	2.4	5	1	0.136	0.04	1.12	0.005	0.025	0.1	0.0002	0.0008	2e-05	5e-05	0.002	0.005	0.0002	0.0015	0.005	0.0015	0.002	17000
六月	108.487	31.7759	重庆	重庆－四川	州河鸡唱	Ⅱ	Ⅰ	达标	7.8	1	5	0.9	0.137	0.01	0.74	0.005	0.025	0.15	0.0002	0.0006	2e-05	5e-05	0.002	0.005	0.0002	0.0015	0.005	0.0015	0.002	2300
六月	108.629	28.6518	重庆	重庆－贵州	甘龙河小河	Ⅱ	Ⅱ	达标	7.4	1	/	0.25	0.112	0.03	/	0.005	0.025	0.22	0.0004	0.00015	2e-05	5e-05	0.002	0.005	0.0002	0.0015	/	/	/	4900
六月	108.406	32.072	重庆	重庆－四川	任河钟停	Ⅱ	Ⅲ	不达标	8.4	2.5	5	0.25	0.0125	0.11	1.2	0.005	0.025	0.1	0.0006	0.0005	2e-05	5e-05	0.031	0.005	0.0002	0.0015	0.005	0.0015	0.007	/
六月	100.982	32.2648	四川	四川－青海	绰斯甲河壤塘	Ⅱ	Ⅱ	达标	7.5	1.4	/	0.25	0.28	0.01	0.49	0.005	0.025	0.03	0.0002	0.00015	2e-05	5e-05	0.002	0.005	0.0002	0.0015	0.005	0.0015	0.002	410
六月	104.671	32.9444	四川	四川－甘肃	白水江文县（鹄衣坝）	Ⅱ	Ⅱ	达标	9.7	1.4	5	0.25	0.057	0.02	2.23	0.005	0.025	0.16	0.0002	0.00015	2e-05	5e-05	0.015	0.005	0.0002	0.0015	0.005	0.0015	0.022	16000
六月	102.095	33.96	四川	四川－甘肃	黄河玛曲	Ⅱ	Ⅱ	达标	7.3	1.3	11.3	1.6	0.17	0.01	/	0.005	0.025	0.11	0.0002	0.0015	2e-05	5e-05	0.002	0.005	0.0002	0.0015	0.005	0.0015	0.002	/
六月	102.269	33.9921	四川	四川－甘肃	黑河大水	Ⅱ	Ⅱ	达标	6.9	3.9	19	0.25	0.39	0.01	/	0.005	0.025	0.07	0.0002	0.00015	2e-05	5e-05	0.002	0.005	0.0002	0.0015	0.005	0.0015	0.002	420
六月	103.616	27.0107	贵州	贵州－云南	牛栏江大沙店（江底）	Ⅱ	Ⅲ	达标	8.1	1.2	5	1.3	0.282	0.01	1.3	0.005	0.025	0.2	0.0002	0.0013	8e-05	5e-05	0.002	0.005	0.0002	0.0015	0.005	0.0015	0.002	2000
六月	104.004	27.4859	贵州	贵州－云南	横江(洛泽河)麻窝电站	Ⅱ	Ⅱ	达标	8.1	1.1	5	1.2	0.207	0.03	1.8	0.005	0.025	0.17	0.0002	0.0009	5e-05	5e-05	0.002	0.005	0.0002	0.0015	0.005	0.0015	0.002	5000
六月	106.779	28.7534	贵州	贵州－重庆	藻渡河藻渡	Ⅱ	Ⅱ	达标	8.7	1.5	5	1	0.064	0.09	1.1	0.231	0.025	0.07	0.0002	0.0014	2e-05	5e-05	0.002	0.01	0.0002	0.0015	0.02	0.0015	0.002	2600
六月	108.502	28.5814	贵州	贵州－重庆	乌江沿河	Ⅱ	Ⅱ	达标	9.1	1.6	5	0.25	0.032	0.09	3.02	0.005	0.025	0.18	0.0002	0.0008	2e-05	5e-05	0.002	0.005	0.0002	0.0015	0.005	0.0015	0.002	1000
六月	108.285	29.1446	贵州	贵州－重庆	乌江鹿角沱	Ⅱ	Ⅱ	达标	9.1	1.5	5	0.8	0.073	0.06	2.55	0.005	0.025	0.17	0.0002	0.001	2e-05	5e-05	0.002	0.005	0.0002	0.0015	0.005	0.0015	0.002	330
六月	107.864	29.2104	贵州	贵州－重庆	芙蓉江忠信	Ⅱ	Ⅰ	达标	9.2	1.1	5	0.9	0.0125	0.02	1.62	0.005	0.025	0.14	0.0002	0.0007	2e-05	5e-05	0.002	0.005	0.0002	0.0015	0.005	0.0015	0.002	50
六月	108.708	28.327	贵州	贵州－重庆	甘龙河甘龙镇	Ⅱ	Ⅱ	达标	8.2	0.7	5	0.6	0.199	0.04	2.03	0.005	0.025	0.1	0.0002	0.00015	2e-05	5e-05	0.002	0.005	0.0002	0.0015	0.005	0.0015	0.002	24000
六月	109.48	27.0753	贵州	贵州－湖南	沅江金紫	Ⅱ	Ⅱ	达标	7.5	1.7	/	1.1	0.112	0.07	/	0.005	0.025	0.23	/	0.0011	2e-05	5e-05	0.007	0.005	0.0002	0.0015	0.005	/	/	/
六月	109.467	26.2333	贵州	贵州－湖南	仁里河流团	Ⅱ	Ⅱ	达标	8	2.1	/	0.25	0.168	0.07	/	0.005	0.025	0.15	/	0.0014	2e-05	5e-05	0.013	0.005	0.0002	0.0015	0.005	/	/	/
六月	109.41	27.7041	贵州	贵州－湖南	辰水漾头电站	Ⅱ	Ⅱ	达标	8.2	0.9	5	1	0.383	0.03	1.87	0.005	0.025	0.1	0.0002	0.00015	2e-05	5e-05	0.002	0.005	0.0002	0.0015	0.005	0.0015	0.002	24000
六月	107.194	25.6251	贵州	贵州-广西	六硐河甲茶	Ⅱ	Ⅱ	达标	7.9	1.4	5	0.25	0.213	0.03	1.63	0.005	0.025	0.1	0.0002	0.00015	2e-05	5e-05	0.002	0.005	0.0002	0.0015	0.005	0.0015	0.002	9200
六月	108.908	25.7161	贵州	贵州-广西	都柳江石碑	Ⅱ	Ⅱ	达标	6.4	1.7	7	0.8	0.078	0.04	/	0.005	0.025	0.025	0.0002	0.00015	2e-05	5e-05	0.002	0.005	0.0002	0.0015	0.01	0.0015	0.002	47667
六月	107.741	25.2024	贵州	贵州-广西	打狗河贵江	Ⅱ	Ⅱ	达标	6.3	1.9	5	0.6	0.121	0.03	/	0.005	0.025	0.025	0.0002	0.00015	2e-05	5e-05	0.002	0.005	0.0002	0.0015	0.02	0.0015	0.002	92000
六月	108.242	25.4256	贵州	贵州-广西	大环江何家寨	Ⅱ	Ⅱ	达标	6.6	1.2	5	0.8	0.112	0.01	/	0.005	0.025	0.025	0.0002	0.0003	2e-05	5e-05	0.002	0.005	0.0002	0.0003	0.01	0.0015	0.002	13000
六月	108.445	25.4168	贵州	贵州-广西	小环江黄种村	Ⅱ	Ⅱ	达标	6	0.8	4	0.6	0.034	0.01	/	0.005	0.025	0.025	0.0002	0.00015	2e-05	5e-05	0.002	0.005	0.0002	0.0015	0.01	0.0015	0.002	54000
六月	100.294	27.6681	云南	云南－四川	长江(金沙江)老火房	Ⅱ	Ⅰ	达标	8.2	1.5	5	0.5	0.038	0.02	0.36	0.005	0.025	0.2	0.0002	0.0025	2e-05	5e-05	0.002	0.005	0.0002	0.0015	0.005	0.0015	0.002	170
六月	103.733	26.5	云南	云南－贵州	牛栏江黄梨树	Ⅱ	Ⅱ	达标	8.1	1.3	5	1.4	0.399	0.05	1.68	0.005	0.025	0.21	0.0002	0.0011	2e-05	5e-05	0.002	0.005	0.0002	0.0015	0.005	0.0015	0.002	800
六月	105.377	28.0946	云南	云南－四川	永宁河（清水河）两河	Ⅱ	Ⅱ	达标	8.2	1.1	5	0.7	0.158	0.01	2.09	0.005	0.025	0.16	0.0002	0.0003	2e-05	5e-05	0.002	0.005	0.0002	0.0015	0.01	0.0015	0.002	79000
六月	105.615	23.3175	云南	云南-广西	百南河那全	Ⅱ	Ⅱ	达标	8.18	2	12	1.6	0.106	0.03	/	0.005	0.025	0.04	0.0002	0.00015	2e-05	5e-05	0.002	0.005	0.0002	0.0015	0.03	0.0015	0.002	170
六月	104.486	24.6505	云南	云南-广西	清水江清水江大桥	Ⅱ	Ⅴ	不达标	7.3	3.2	10	2.4	0.409	0.325	/	0.005	0.025	0.068	0.0002	0.0017	2e-05	5e-05	0.002	0.005	0.0002	0.0015	0.005	0.0015	0.002	330
六月	105.521	24.0123	云南	云南-广西	西洋江那柳	Ⅱ	Ⅱ	达标	7.4	2	2.6	0.5	0.344	0.015	/	0.005	0.025	0.094	0.0002	0.0002	2e-05	5e-05	0.002	0.005	0.0002	0.0015	0.005	0.0015	0.009	490
六月	98.7853	28.5561	西藏	西藏－云南	澜沧江溜筒江	Ⅱ	Ⅱ	达标	9.3	0.9	/	0.25	0.038	0.04	/	0.005	0.025	0.28	0.0002	0.008	2e-05	5e-05	0.002	0.005	0.0002	0.0015	0.005	0.0015	0.002	/
六月	106.75	34.4667	陕西	陕西－甘肃	嘉陵江两河口	Ⅱ	Ⅱ	达标	11.6	2	12	0.25	0.166	0.005	4.07	0.005	0.025	0.24	0.0002	0.00015	2e-05	5e-05	0.004	0.005	0.0002	0.0015	0.005	0.0015	0.009	130
六月	107.718	32.2031	陕西	陕西－四川	月滩河竹峪	Ⅱ	Ⅰ	达标	8.6	1.2	5	0.7	0.07	0.01	0.93	0.005	0.025	0.19	0.0002	0.0006	2e-05	5e-05	0.002	0.005	0.0002	0.0015	/	/	/	/
六月	107.184	32.3781	陕西	陕西－四川	小通江楼子	Ⅱ	Ⅰ	达标	9	1.2	5	0.7	0.06	0.01	1.01	0.005	0.025	0.2	0.0002	0.0007	2e-05	5e-05	0.002	0.005	0.0002	0.0015	/	/	/	/
六月	109.833	32.8833	陕西	陕西－湖北	汉江兰滩	Ⅱ	Ⅰ	达标	7.6	1.9	/	2.1	0.067	0.02	1.64	0.005	0.025	0.13	0.0002	0.0046	2e-05	0.001	0.002	0.005	0.0002	0.0015	0.005	0.0015	0.002	280
六月	110.117	32.8167	陕西	陕西－湖北	汉江白河	Ⅱ	Ⅰ	达标	8	1.9	/	1.5	0.062	0.02	1.44	0.005	0.025	0.15	0.0002	0.0046	2e-05	5e-05	0.002	0.005	0.0002	0.0015	0.005	0.0015	0.002	500
六月	109.9	33.3	陕西	陕西－湖北	金钱河南宽坪	Ⅱ	Ⅱ	达标	8.3	1.7	/	1.5	0.076	0.03	1.77	0.005	0.025	0.2	0.0002	0.0042	2e-05	0.001	0.002	0.005	0.0002	0.0015	0.005	0.0015	0.002	330
六月	110.037	33.1547	陕西	陕西－湖北	金钱河上津	Ⅱ	Ⅱ	达标	7	2	/	2.8	0.055	0.03	1.72	0.005	0.025	0.23	0.0002	0.0043	2e-05	5e-05	0.002	0.005	0.0002	0.0015	0.005	0.0015	0.002	9200
六月	110.35	33.2	陕西	陕西－湖北	天河照川	Ⅱ	Ⅲ	不达标	7.7	2	/	3.9	0.989	0.05	4.89	0.005	0.025	0.14	0.0002	0.0042	2e-05	5e-05	0.002	0.005	0.0002	0.0015	0.005	0.0015	0.002	5400
六月	109.716	32.1897	陕西	陕西－湖北	堵河鄂坪	Ⅱ	Ⅱ	达标	8.5	2	/	1.8	0.129	0.03	5.19	0.005	0.025	0.11	0.0002	0.0047	2e-05	5e-05	0.002	0.005	0.0002	0.0015	0.005	0.0015	0.002	130
六月	111.013	33.2542	陕西	陕西－河南	丹江荆紫关	Ⅱ	Ⅱ	达标	7	1	/	1.6	0.147	0.01	1.38	0.005	0.025	0.29	0.0002	0.0015	2e-05	5e-05	0.002	0.005	0.0002	0.0015	0.005	0.0015	0.002	230
六月	110.967	33.2833	陕西	陕西－河南	丹江湘河	Ⅱ	Ⅲ	达标	7.3	1.7	/	2.1	0.156	0.005	1.64	0.005	0.025	0.35	0.0002	0.0025	2e-05	0.002	0.002	0.02	0.0002	0.0015	0.005	0.0015	0.002	80
六月	110.91	33.1344	陕西	陕西－湖北	滔河滔河水库	Ⅱ	Ⅰ	达标	9	2	/	1.8	0.027	0.005	1.36	0.005	0.025	0.14	0.0002	0.0035	2e-05	5e-05	0.002	0.005	0.0002	0.0015	0.005	0.0015	0.002	45
六月	106.079	33.5736	甘肃	甘肃－陕西	嘉陵江白水江	Ⅱ	Ⅰ	达标	8.3	1.6	5	0.8	0.0125	0.02	2.31	0.005	0.025	0.28	0.0002	0.0028	2e-05	5e-05	0.002	0.005	0.0002	0.0015	/	/	/	/
六月	101.119	32.6349	青海	青海－四川	岷江－大渡河幸福桥（达吉）	Ⅱ	Ⅱ	达标	7.1	2.3	/	0.25	0.4	0.02	0.53	0.005	0.025	0.06	0.0002	0.00015	2e-05	5e-05	0.002	0.005	0.0002	0.0015	0.005	0.0015	0.002	320
六月	97.1833	31.1333	青海	青海－西藏	昂曲昌都预制厂	Ⅱ	Ⅲ	不达标	7.9	1.4	5	/	0.344	0.01	/	0.005	0.025	0.2	0.0002	0.007	2e-05	0.002	0.002	0.02	/	/	/	/	/	/
六月	102.758	35.842	青海	青海－甘肃	黄河大河家	Ⅱ	Ⅱ	达标	7	1.4	5.3	1.5	0.07	0.01	/	0.005	0.025	0.14	0.0002	0.0013	2e-05	5e-05	0.002	0.005	0.0002	0.0015	0.005	0.0015	0.002	/
七月	117.742	40.0136	河北	河北-天津	黎河黎河桥	Ⅱ	Ⅲ	不达标	8.2	3.7	15	1	0.093	0.106	2.74	0.005	0.025	0.61	0.0002	0.0037	2e-05	5e-05	0.017	0.005	0.0002	0.0015	/	0.0015	0.002	1100
七月	116.138	40.6857	河北	河北-北京	白河下堡（后城）	Ⅱ	Ⅲ	不达标	7.5	3	5	1	0.22	0.14	7.26	0.00125	0.00089	0.5	0.001	0.0006	2e-05	5e-05	0.015	0.005	0.008	0.0015	/	0.0015	0.002	163
七月	116.41	40.7697	河北	河北-北京	黑河四道甸	Ⅱ	Ⅲ	不达标	7.6	1.8	5	1	0.11	0.11	5.38	0.00117	0.00152	0.59	0.0002	0.0003	2e-05	5e-05	0.016	0.00011	0.006	0.0015	/	0.0015	0.002	52
七月	116.605	40.9858	河北	河北-北京	汤河大草坪	Ⅱ	Ⅳ	不达标	10.5	1.2	5	1	0.09	0.05	2.38	0.00058	0.00076	1.4	0.0002	0.00015	2e-05	5e-05	0.005	0.005	0.006	0.0015	/	0.0015	0.002	20
七月	117.166	40.7078	河北	河北-北京	潮河古北口	Ⅱ	Ⅱ	达标	7.3	1.8	5	1	0.07	0.07	3.73	0.00149	0.00084	0.39	0.0002	0.00015	2e-05	5e-05	0.002	0.005	0.008	0.0015	/	0.0015	0.002	20
七月	116.87	38.7033	河北	河北-天津	南运河九宣闸	Ⅱ	Ⅴ	不达标	3.9	6.9	28.7	1	0.84	0.35	1.6	0.00369	0.00318	0.92	0.0009	0.0023	7e-05	5e-05	0.014	0.005	0.003	0.0015	/	0.011	0.002	5
七月	121.648	45.8044	内蒙古	内蒙古-吉林	那金河永安	Ⅱ	Ⅱ	达标	7.65	3.23	16.72	0.7	0.308	0.08	1.87	0.005	0.025	0.466	0.0002	0.0025	2e-05	5e-05	0.002	0.005	0.0002	0.0015	0.005	0.0015	0.002	5600
七月	121.781	45.7547	内蒙古	内蒙古-吉林	那金河煤窑	Ⅱ	Ⅱ	达标	6.99	3.15	14.15	0.7	0.225	0.07	1.7	0.005	0.025	0.496	0.0002	0.0013	2e-05	5e-05	0.002	0.005	0.0002	0.0015	0.005	0.0015	0.002	3800
七月	121.916	42.6573	内蒙古	内蒙古-辽宁	新开河石门子	Ⅱ	Ⅴ	不达标	5.7	5.8	18.8	2.8	0.126	0.33	1.38	0.004	0.025	0.885	0.0002	0.0088	2e-05	5e-05	0.002	0.005	0.0002	0.0015	0.005	0.0015	0.002	6200
七月	125.276	42.1576	辽宁	辽宁-吉林	辉发河龙头堡	Ⅱ	Ⅳ	不达标	7.71	4.26	15.4	1.8	0.323	0.22	2.64	0.004	0.0007	0.117	0.0002	0.0021	2e-05	5e-05	0.002	0.006	0.0002	0.0015	0.005	0.0015	0.002	4100
七月	113.32	29.6661	湖北	湖北－湖南	长江螺山	Ⅱ	Ⅲ	不达标	6.9	2.7	/	1.4	0.0125	0.16	/	0.014	0.1	0.22	0.0002	0.0017	2e-05	5e-05	0.002	0.01	0.0002	0.0015	0.005	0.0015	0.002	357
七月	116.107	29.8235	湖北	湖北－安徽	长江刘佐	Ⅱ	Ⅲ	不达标	7.1	1.6	/	0.6	0.1	0.11	/	0.005	0.025	0.15	0.0002	0.003	2e-05	5e-05	0.002	0.005	0.0002	0.0015	0.01	0.0015	0.002	1500
七月	108.478	30.5196	湖北	湖北－重庆	磨刀溪大滩口	Ⅱ	Ⅲ	不达标	7.5	5.2	5	2.2	0.191	0.08	1.4	0.005	0.025	0.11	0.0002	0.001	2e-05	5e-05	0.002	0.005	0.0002	0.002	0.005	0.0015	0.002	2300
七月	109	30.6167	湖北	湖北－重庆	长滩河梅子水	Ⅱ	Ⅱ	达标	7.5	3.4	5	1.1	0.173	0.04	2.97	0.005	0.025	0.21	0.0002	0.0019	2e-05	5e-05	0.002	0.005	0.0002	0.002	0.01	0.0015	0.002	23000
七月	108.919	29.6119	湖北	湖北－重庆	阿蓬江(唐岩河、濯河)朝阳寺	Ⅱ	Ⅱ	达标	7.5	2.1	/	0.25	0.09	0.03	1.84	0.005	0.025	0.1	0.0002	0.0006	2e-05	5e-05	0.002	0.01	0.0002	0.0015	0.005	0.0015	0.002	3500
七月	108.501	29.7336	湖北	湖北－重庆	郁江长顺	Ⅱ	Ⅱ	达标	7.4	2.4	/	0.25	0.06	0.02	1.58	0.005	0.025	0.12	0.0003	0.00015	2e-05	5e-05	0.002	0.01	0.0002	0.0015	0.005	0.0015	0.002	3500
七月	109.207	29.1992	湖北	湖北－重庆	酉水卯洞	Ⅱ	Ⅱ	达标	7.3	2.3	/	0.25	0.08	0.03	1.67	0.005	0.025	0.16	0.0002	0.0004	2e-05	5e-05	0.002	0.005	0.0002	0.0015	0.005	0.0015	0.002	9200
七月	110.383	29.6339	湖北	湖北－湖南	溇水淋溪河	Ⅱ	Ⅱ	达标	7.5	2.7	/	0.5	0.071	0.01	/	0.005	0.025	0.08	0.0002	0.0002	2e-05	5e-05	0.002	0.005	0.0002	0.0015	0.005	0.0015	0.08	/
七月	111.522	32.6481	湖北	湖北－河南	丹江口水库凉水河	Ⅱ	Ⅰ	达标	7.6	1.8	/	0.25	0.044	0.01	1.32	0.005	0.025	0.11	0.0002	0.00015	2e-05	5e-05	0.002	0.005	0.0002	0.0015	0.005	0.0015	0.002	130
七月	109.985	26.1945	湖南	湖南-广西	平等河布龙	Ⅱ	Ⅱ	达标	6.7	1	6	0.7	0.0125	0.01	/	0.005	0.025	0.025	0.0002	0.00015	2e-05	5e-05	0.002	0.005	0.0002	0.0005	0.01	0.0015	0.002	7900
七月	108.531	30.4478	重庆	重庆－湖北	磨刀溪建南镇	Ⅱ	Ⅱ	不达标	7.7	3.4	5	1	0.12	0.05	1.12	0.005	0.025	0.1	0.0002	0.0005	2e-05	5e-05	0.002	0.005	0.0002	0.002	0.01	0.0015	0.002	33000
七月	108.487	31.7759	重庆	重庆－四川	州河鸡唱	Ⅱ	Ⅱ	达标	7.4	1	5	0.9	0.059	0.005	0.85	0.005	0.025	0.12	0.0002	0.00015	2e-05	5e-05	0.002	0.005	0.0002	0.002	0.005	0.0015	0.002	2300
七月	108.629	28.6518	重庆	重庆－贵州	甘龙河小河	Ⅱ	Ⅱ	达标	6.6	1.1	/	0.25	0.059	0.02	/	0.005	0.025	0.12	0.0002	0.0008	2e-05	5e-05	0.002	0.01	0.002	0.0015	0.005	/	0.002	1700
七月	108.406	32.072	重庆	重庆－四川	任河钟停	Ⅱ	Ⅲ	不达标	7.3	2.2	/	0.25	0.0125	0.01	0.97	0.01	0.08	0.05	0.0002	0.00015	2e-05	5e-05	0.005	0.02	0.002	0.0015	0.005	0.0015	0.042	/
七月	99.305	28.2378	四川	四川－云南	长江(金沙江)奔子栏	Ⅱ	Ⅱ	达标	8.5	3.2	5	0.6	0.04	0.03	0.66	0.009	0.025	0.17	0.0002	0.0072	2e-05	5e-05	0.002	0.005	0.0002	0.0015	0.02	0.0015	0.002	1667
七月	104.671	32.9444	四川	四川－甘肃	白水江文县（鹄衣坝）	Ⅱ	Ⅱ	达标	8.5	1.2	5	0.25	0.04	0.005	1.47	0.005	0.025	0.17	0.0002	0.00015	2e-05	5e-05	0.006	0.005	0.002	0.0015	0.005	0.0015	0.051	16000
七月	102.269	33.9921	四川	四川－甘肃	黑河大水	Ⅱ	Ⅱ	达标	6.5	3.8	8	0.7	0.44	0.05	/	0.002	0.025	0.38	0.0002	0.002	2e-05	5e-05	0.022	0.005	0.0002	0.0015	0.005	0.0015	0.002	1300
七月	103.616	27.0107	贵州	贵州－云南	牛栏江大沙店（江底）	Ⅱ	Ⅱ	达标	7.2	1.9	5	1	0.208	0.03	2.96	0.005	0.025	0.23	0.0002	0.0014	2e-05	5e-05	0.002	0.005	0.0002	0.0015	0.005	0.0015	0.002	5000
七月	104.004	27.4859	贵州	贵州－云南	横江(洛泽河)麻窝电站	Ⅱ	Ⅲ	不达标	7.1	2.2	5	1	0.201	0.09	2.84	0.005	0.025	0.17	0.0002	0.0013	9e-05	5e-05	0.002	0.005	0.0002	0.0015	0.005	0.0015	0.002	130000
七月	106.779	28.7534	贵州	贵州－重庆	藻渡河藻渡	Ⅱ	Ⅱ	达标	7.8	2.4	5	0.9	0.034	0.05	1.65	0.005	0.025	0.14	0.0002	0.0016	2e-05	5e-05	0.002	0.005	0.0002	0.0015	0.005	0.0015	0.002	3300
七月	108.502	28.5814	贵州	贵州－重庆	乌江沿河	Ⅱ	Ⅱ	达标	7.2	1.4	5	0.5	0.0125	0.07	2.78	0.005	0.025	0.19	0.0002	0.0012	2e-05	5e-05	0.002	0.005	0.0002	0.0015	0.005	0.0015	0.002	263
七月	108.285	29.1446	贵州	贵州－重庆	乌江鹿角沱	Ⅱ	Ⅱ	达标	7.6	1.8	5	0.6	0.0125	0.05	2.32	0.005	0.025	0.15	0.0002	0.0009	2e-05	5e-05	0.002	0.005	0.0002	0.0015	0.005	0.0015	0.002	790
七月	107.864	29.2104	贵州	贵州－重庆	芙蓉江忠信	Ⅱ	Ⅱ	达标	9.3	1.8	5	0.6	0.0125	0.03	1.81	0.005	0.025	0.13	0.0002	0.0005	2e-05	5e-05	0.002	0.005	0.0002	0.0015	0.005	0.0015	0.002	1700
七月	108.708	28.327	贵州	贵州－重庆	甘龙河甘龙镇	Ⅱ	Ⅱ	达标	7.9	0.9	5	0.25	0.125	0.05	1.83	0.005	0.025	0.09	0.0002	0.00015	2e-05	5e-05	0.002	0.005	0.002	0.0015	0.005	0.0015	0.002	24000
七月	109.48	27.0753	贵州	贵州－湖南	沅江金紫	Ⅱ	Ⅲ	不达标	5.9	1.8	/	1.9	0.09	0.07	/	0.008	0.025	0.29	0.0003	0.0012	2e-05	5e-05	0.002	0.005	0.0002	0.0015	0.005	0.0015	0.002	/
七月	109.467	26.2333	贵州	贵州－湖南	仁里河流团	Ⅱ	Ⅱ	达标	7.4	1.7	/	0.25	0.115	0.04	/	0.005	0.025	0.21	0.0003	0.0011	2e-05	5e-05	0.016	0.005	0.0002	0.0015	0.005	0.0015	0.002	/
七月	109.41	27.7041	贵州	贵州－湖南	辰水漾头电站	Ⅱ	Ⅱ	达标	7.8	1	5	1.2	0.219	0.06	2.13	0.005	0.025	0.11	0.0002	0.00015	2e-05	5e-05	0.002	0.005	0.002	0.0015	0.005	0.0015	0.002	24000
七月	107.194	25.6251	贵州	贵州-广西	六硐河甲茶	Ⅱ	Ⅱ	达标	7.6	1.7	5	0.9	0.248	0.03	1.16	0.005	0.025	0.1	0.0002	0.00015	2e-05	5e-05	0.002	0.005	0.0002	0.0015	0.005	0.0015	0.002	2400
七月	108.908	25.7161	贵州	贵州-广西	都柳江石碑	Ⅱ	Ⅱ	达标	6.4	1.2	6	0.6	0.0125	0.03	/	0.005	0.025	0.06	0.0002	0.0006	2e-05	5e-05	0.002	0.005	0.0002	0.0015	0.005	0.0015	0.002	14300
七月	107.741	25.2024	贵州	贵州-广西	打狗河贵江	Ⅱ	Ⅱ	达标	6.8	1	8	0.6	0.106	0.01	/	0.005	0.025	0.09	0.0002	0.00015	2e-05	5e-05	0.002	0.005	0.0002	0.0015	0.02	0.0015	0.002	2300
七月	108.242	25.4256	贵州	贵州-广西	大环江何家寨	Ⅱ	Ⅱ	达标	6.6	2.2	5	0.6	0.11	0.04	/	0.005	0.025	0.08	0.0002	0.0003	2e-05	5e-05	0.002	0.005	0.0002	0.0015	0.02	0.0015	0.002	160000
七月	108.445	25.4168	贵州	贵州-广西	小环江黄种村	Ⅱ	Ⅱ	达标	6.9	1.1	4	0.5	0.084	0.04	/	0.005	0.025	0.05	0.0002	0.00015	2e-05	5e-05	0.002	0.005	0.0002	0.0004	0.02	0.0015	0.005	14000
七月	101.371	26.803	云南	云南－四川	三源河糖房	Ⅱ	Ⅰ	达标	9.6	0.9	/	1.2	0.0125	0.02	/	0.005	0.025	0.06	0.0002	0.0013	2e-05	5e-05	0.002	0.005	0.0002	0.0015	0.005	0.0015	0.002	/
七月	103.733	26.5	云南	云南－贵州	牛栏江黄梨树	Ⅱ	Ⅱ	达标	7.3	1.6	5	1.2	0.186	0.04	2.64	0.005	0.025	0.21	0.0002	0.001	2e-05	5e-05	0.002	0.005	0.0002	0.0015	0.005	0.0015	0.002	2000
七月	105.615	23.3175	云南	云南-广西	百南河那全	Ⅱ	Ⅱ	达标	8.09	2.2	10	1.6	0.102	0.07	/	0.005	0.025	0.048	0.0002	0.00015	2e-05	5e-05	0.002	0.005	0.0002	0.0015	0.02	0.0015	0.002	170
七月	104.486	24.6505	云南	云南-广西	清水江清水江大桥	Ⅱ	Ⅲ	不达标	7.7	2	11	2.5	0.168	0.101	/	0.005	0.025	0.24	0.0002	0.0032	2e-05	5e-05	0.002	0.005	0.0009	0.0015	0.005	0.0015	0.002	3500
七月	105.521	24.0123	云南	云南-广西	西洋江那柳	Ⅱ	Ⅱ	达标	7.3	1.3	1.8	0.25	0.305	0.029	/	0.005	0.025	0.15	0.0002	0.0007	2e-05	5e-05	0.002	0.005	0.0002	0.0015	0.005	0.0015	0.012	2400
七月	98.7853	28.5561	西藏	西藏－云南	澜沧江溜筒江	Ⅱ	Ⅱ	达标	7.6	1.1	/	0.7	0.153	0.08	/	0.005	0.025	0.14	0.0002	0.005	2e-05	5e-05	0.002	0.005	0.0002	0.0015	0.005	0.0015	0.002	/
七月	106.75	34.4667	陕西	陕西－甘肃	嘉陵江两河口	Ⅱ	Ⅱ	达标	7	3.8	10	0.25	0.212	0.03	3.98	0.005	0.025	0.2	0.0002	0.00015	2e-05	5e-05	0.03	0.005	0.002	0.0015	0.005	0.0015	0.038	5400
七月	107.718	32.2031	陕西	陕西－四川	月滩河竹峪	Ⅱ	Ⅱ	达标	8.1	1.3	5	0.8	0.34	0.03	0.72	0.005	0.025	0.09	0.0002	0.00015	2e-05	5e-05	0.002	0.005	0.002	0.0015	/	/	/	/
七月	107.184	32.3781	陕西	陕西－四川	小通江楼子	Ⅱ	Ⅱ	达标	8.8	2	5	0.9	0.44	0.04	1.66	0.005	0.025	0.08	0.0002	0.00015	2e-05	5e-05	0.002	0.005	0.002	0.0015	/	/	/	/
七月	109.833	32.8833	陕西	陕西－湖北	汉江兰滩	Ⅱ	Ⅱ	达标	7.2	2.4	/	0.5	0.033	0.1	1.68	0.005	0.025	0.13	0.0002	0.0003	2e-05	0.001	0.002	0.005	0.0002	0.0015	0.02	0.0015	0.002	1200
七月	110.117	32.8167	陕西	陕西－湖北	汉江白河	Ⅱ	Ⅱ	达标	7.3	2.5	/	0.25	0.0125	0.09	1.61	0.005	0.025	0.12	0.0002	0.0025	2e-05	5e-05	0.002	0.005	0.0002	0.0015	0.005	0.0015	0.002	1767
七月	109.9	33.3	陕西	陕西－湖北	金钱河南宽坪	Ⅱ	Ⅱ	达标	7.6	1.2	/	0.5	0.0125	0.05	2.36	0.005	0.025	0.14	0.0002	0.0016	2e-05	5e-05	0.002	0.005	0.0002	0.0015	0.01	0.0015	0.002	2400
七月	110.037	33.1547	陕西	陕西－湖北	金钱河上津	Ⅱ	Ⅱ	达标	8	2.3	/	0.7	0.033	0.05	2.14	0.005	0.025	0.1	0.0002	0.0003	2e-05	5e-05	0.002	0.005	0.0002	0.0015	0.005	0.0015	0.002	790
七月	110.35	33.2	陕西	陕西－湖北	天河照川	Ⅱ	Ⅲ	不达标	8	1.2	/	1.5	0.204	0.11	1.7	0.005	0.025	0.05	0.0002	0.00015	2e-05	5e-05	0.002	0.005	0.0002	0.0015	0.02	0.0015	0.002	16000
七月	109.716	32.1897	陕西	陕西－湖北	堵河鄂坪	Ⅱ	Ⅱ	达标	6.3	0.8	/	0.25	0.0125	0.03	1.69	0.005	0.025	0.03	0.0002	0.0005	2e-05	5e-05	0.002	0.005	0.0002	0.0015	0.03	0.0015	0.002	230
七月	111.013	33.2542	陕西	陕西－河南	丹江荆紫关	Ⅱ	Ⅱ	达标	7.4	1.4	/	0.9	0.072	0.05	2.43	0.005	0.025	0.19	0.0002	0.0012	2e-05	5e-05	0.002	0.005	0.0002	0.0015	0.005	0.0015	0.002	5400
七月	110.967	33.2833	陕西	陕西－河南	丹江湘河	Ⅱ	Ⅱ	达标	7.4	1.8	/	0.25	0.054	0.06	3.28	0.005	0.025	0.19	0.0002	0.0017	2e-05	5e-05	0.002	0.005	0.0002	0.0015	0.005	0.0015	0.002	230
七月	110.91	33.1344	陕西	陕西－湖北	滔河滔河水库	Ⅱ	Ⅰ	达标	9.7	1.4	/	0.25	0.03	0.01	0.82	0.006	0.025	0.06	0.0002	0.0008	2e-05	5e-05	0.002	0.005	0.0002	0.0015	0.02	0.0015	0.002	20
七月	106.079	33.5736	甘肃	甘肃－陕西	嘉陵江白水江	Ⅱ	Ⅱ	达标	8.7	2.9	5	1	0.37	0.06	2.02	0.005	0.19	0.17	0.0002	0.0041	2e-05	0.001	0.002	0.005	0.002	0.0015	/	/	/	/
七月	97.2333	33.0167	青海	青海－四川	长江直门达	Ⅱ	Ⅱ	达标	7	1.7	5	0.9	0.06	0.01	1.45	0.005	0.025	0.17	0.0002	0.0019	2e-05	5e-05	0.002	0.005	0.0002	0.0015	0.005	0.0015	0.002	/
七月	97.1833	31.1333	青海	青海－西藏	昂曲昌都预制厂	Ⅱ	Ⅱ	达标	7.3	1.4	5	/	0.068	0.02	/	0.005	0.025	0.1	0.0002	0.0029	2e-05	0.004	0.002	0.005	/	/	/	/	/	/
七月	102.758	35.842	青海	青海－甘肃	黄河大河家	Ⅱ	Ⅱ	达标	7.2	1.9	6.7	2.2	0.06	0.01	/	0.005	0.025	0.17	0.0002	0.0014	3e-05	5e-05	/	0.005	/	0.0015	0.005	0.0015	0.002	/
八月	117.742	40.0136	河北	河北-天津	黎河黎河桥	Ⅱ	Ⅲ	不达标	12.2	4.1	5	3.3	0.4	0.084	7.93	0.005	0.025	0.42	0.0002	0.00015	2e-05	5e-05	0.013	0.005	0.0002	0.0015	/	0.0015	0.002	540
八月	117.644	40.0858	河北	河北-天津	淋河淋河桥	Ⅱ	Ⅱ	达标	8.1	1.8	5	1	0.154	0.031	24.8	0.005	0.025	0.27	0.0002	0.00015	2e-05	5e-05	0.005	0.005	0.0002	0.0015	/	0.0015	0.002	2100
八月	116.138	40.6857	河北	河北-北京	白河下堡（后城）	Ⅱ	Ⅲ	不达标	8.8	1.7	5	3	0.19	0.13	8.8	0.00103	0.00086	0.55	0.0004	0.00015	2e-05	5e-05	0.002	0.005	0.0002	0.0015	/	0.0015	0.002	12997
八月	116.41	40.7697	河北	河北-北京	黑河四道甸	Ⅱ	Ⅲ	不达标	7.9	2.3	5	1	0.07	0.13	2.43	0.00126	0.00232	0.49	0.0002	0.00015	5e-05	5e-05	0.002	0.00013	0.002	0.0015	/	0.006	0.002	40000
八月	116.605	40.9858	河北	河北-北京	汤河大草坪	Ⅱ	Ⅳ	不达标	8.2	1.5	5	1	0.04	0.03	1.34	0.00113	0.0021	1.05	0.0002	0.00015	2e-05	5e-05	0.002	0.005	0.0002	0.0015	/	0.004	0.002	17329
八月	117.166	40.7078	河北	河北-北京	潮河古北口	Ⅱ	劣Ⅴ	不达标	8.5	4.1	10.6	1	0.09	0.59	10.2	0.00251	0.00068	0.43	0.0002	0.00015	2e-05	5e-05	0.002	0.005	0.002	0.0015	/	0.0015	0.002	24196
八月	116.87	38.7033	河北	河北-天津	南运河九宣闸	Ⅱ	Ⅳ	不达标	6.5	6.5	26.9	3.9	0.16	0.1	0.78	0.00386	0.0075	0.74	0.0004	0.00015	2e-05	5e-05	0.002	0.005	0.004	0.0015	/	0.0015	0.002	10112
八月	121.648	45.8044	内蒙古	内蒙古-吉林	那金河永安	Ⅱ	Ⅱ	达标	7.57	1.78	10.58	0.9	0.391	0.08	3.3	0.005	0.025	0.661	0.0002	0.0005	2e-05	5e-05	0.002	0.005	0.0002	0.0015	0.005	0.0015	0.002	/
八月	121.781	45.7547	内蒙古	内蒙古-吉林	那金河煤窑	Ⅱ	Ⅱ	达标	7.07	2.21	12.88	1.2	0.244	0.06	2.86	0.005	0.025	0.567	0.0002	0.001	2e-05	5e-05	0.002	0.005	0.0002	0.0015	0.005	0.0015	0.002	4300
八月	125.276	42.1576	辽宁	辽宁-吉林	辉发河龙头堡	Ⅱ	Ⅳ	不达标	7.98	2.51	11.9	2.9	0.143	0.24	0.49	0.004	0.0048	0.358	0.0002	0.0021	2e-05	5e-05	0.002	0.005	0.0002	0.0015	0.005	0.0015	0.002	70
八月	116.331	37.5722	山东	山东-河北	南运河第三店	Ⅱ	Ⅳ	不达标	3.1	5.7	12.2	3.1	0.541	0.17	2.47	0.01	0.001	1.04	0.0043	0.0073	5e-05	5e-05	0.002	0.005	0.0002	0.0015	/	0.088	0.002	17329
八月	113.32	29.6661	湖北	湖北－湖南	长江螺山	Ⅱ	Ⅲ	不达标	7.7	2.6	/	1.3	0.0125	0.11	/	0.013	0.05	0.21	0.0002	0.0019	2e-05	5e-05	0.002	0.01	0.0002	0.0015	0.005	0.0015	0.002	227
八月	116.107	29.8235	湖北	湖北－安徽	长江刘佐	Ⅱ	Ⅱ	达标	6.7	1.8	/	1.2	0.21	0.1	/	0.005	0.025	0.18	0.0002	0.002	2e-05	5e-05	0.002	0.01	0.0002	0.0015	0.02	0.0015	0.002	1883
八月	108.478	30.5196	湖北	湖北－重庆	磨刀溪大滩口	Ⅱ	Ⅲ	不达标	7.2	4.4	12	1.6	0.238	0.06	1.65	0.005	0.025	0.14	0.0002	0.0007	2e-05	5e-05	0.002	0.005	0.0002	0.0015	0.005	0.0015	0.002	3300
八月	109	30.6167	湖北	湖北－重庆	长滩河梅子水	Ⅱ	Ⅱ	达标	8.1	3.2	13	1	0.137	0.04	2.32	0.005	0.025	0.21	0.0002	0.0019	2e-05	5e-05	0.002	0.005	0.0002	0.0015	0.005	0.0015	0.002	23000
八月	108.919	29.6119	湖北	湖北－重庆	阿蓬江(唐岩河、濯河)朝阳寺	Ⅱ	Ⅱ	达标	7.6	1.6	/	1	0.11	0.04	/	0.005	0.025	0.13	0.0005	0.0003	2e-05	5e-05	0.002	0.005	0.0002	0.0015	0.005	0.0015	0.002	790
八月	108.501	29.7336	湖北	湖北－重庆	郁江长顺	Ⅱ	Ⅱ	达标	7.2	1.5	/	1	0.0125	0.04	/	0.005	0.025	0.21	0.0004	0.0003	2e-05	5e-05	0.002	0.005	0.0002	0.0015	0.005	0.0015	0.002	430
八月	109.207	29.1992	湖北	湖北－重庆	酉水卯洞	Ⅱ	Ⅱ	达标	7.2	1.7	/	1	0.08	0.04	/	0.005	0.025	0.09	0.0005	0.0003	2e-05	5e-05	0.002	0.005	0.0002	0.0015	0.01	0.0015	0.002	790
八月	110.383	29.6339	湖北	湖北－湖南	溇水淋溪河	Ⅱ	Ⅱ	达标	7	0.8	/	0.9	0.067	0.01	/	0.005	0.025	0.09	0.0002	0.00015	2e-05	5e-05	0.002	0.005	0.0002	0.0015	/	0.0015	0.002	/
八月	111.522	32.6481	湖北	湖北－河南	丹江口水库凉水河	Ⅱ	Ⅱ	达标	7.4	2.1	/	1	0.06	0.02	1.46	0.005	0.025	0.14	0.0002	0.0011	2e-05	5e-05	0.002	0.005	0.0002	0.0015	0.005	0.0015	0.002	10
八月	109.985	26.1945	湖南	湖南-广西	平等河布龙	Ⅱ	Ⅱ	达标	6.6	1	5	0.6	0.092	0.01	/	0.005	0.025	0.025	0.0002	0.00015	2e-05	5e-05	0.002	0.005	0.0002	0.0006	0.005	0.0015	0.002	1700
八月	107.112	28.8912	重庆	重庆－贵州	藻渡河界牌	Ⅱ	Ⅱ	达标	7.3	1.4	5	0.25	0.027	0.02	1.29	0.005	0.025	0.16	0.0002	0.0003	2e-05	5e-05	0.002	0.005	0.0002	0.002	0.005	0.0015	0.002	7000
八月	108.531	30.4478	重庆	重庆－湖北	磨刀溪建南镇	Ⅱ	Ⅲ	不达标	11.2	4.9	15	3.7	0.18	0.1	0.7	0.005	0.025	0.12	0.0002	0.0008	2e-05	5e-05	0.002	0.005	0.0002	0.0015	0.005	0.0015	0.002	33000
八月	108.487	31.7759	重庆	重庆－四川	州河鸡唱	Ⅱ	Ⅱ	达标	7.2	1.1	5	0.9	0.126	0.02	0.94	0.005	0.025	0.15	0.0002	0.0003	2e-05	5e-05	0.002	0.005	0.0002	0.0015	0.005	0.0015	0.002	3300
八月	108.629	28.6518	重庆	重庆－贵州	甘龙河小河	Ⅱ	Ⅱ	达标	7.2	1.1	/	0.25	0.045	0.005	/	0.005	0.025	0.15	0.0015	0.0004	2e-05	5e-05	0.002	0.005	0.0002	0.0015	/	/	/	200
八月	108.406	32.072	重庆	重庆－四川	任河钟停	Ⅱ	Ⅱ	达标	6.8	3.9	/	0.25	0.196	0.02	1.13	0.073	0.7	0.1	0.0002	0.00015	2e-05	5e-05	0.019	0.005	0.0002	0.0015	0.01	0.0015	0.002	/
八月	104.671	32.9444	四川	四川－甘肃	白水江文县（鹄衣坝）	Ⅱ	Ⅰ	达标	8.7	1	5	0.25	0.0125	0.005	2.02	0.005	0.025	0.19	0.0002	0.00015	2e-05	5e-05	0.007	0.005	0.0002	0.0015	0.005	0.0015	0.013	1700
八月	102.095	33.96	四川	四川－甘肃	黄河玛曲	Ⅱ	Ⅱ	达标	7.3	1.8	6	2	0.16	0.02	/	0.005	0.025	0.15	0.0002	0.0015	2e-05	5e-05	0.002	0.005	0.0002	0.0015	0.005	0.0015	0.002	/
八月	102.269	33.9921	四川	四川－甘肃	黑河大水	Ⅱ	Ⅱ	达标	8.3	3.9	14	1.6	0.34	0.02	/	0.001	0.001	0.12	0.0002	0.003	2e-05	5e-05	0.016	0.005	0.0002	0.0015	0.005	0.0015	0.002	460
八月	103.616	27.0107	贵州	贵州－云南	牛栏江大沙店（江底）	Ⅱ	Ⅱ	不达标	7.4	1.3	5	1.1	0.389	0.05	1.88	0.005	0.025	0.22	0.0002	0.001	2e-05	5e-05	0.002	0.005	0.0002	0.0015	0.005	0.0015	0.002	8000
八月	104.004	27.4859	贵州	贵州－云南	横江(洛泽河)麻窝电站	Ⅱ	Ⅳ	不达标	7.5	1.4	5	1	0.313	0.21	3.21	0.005	0.025	0.16	0.0002	0.0008	6e-05	5e-05	0.002	0.005	0.0002	0.0015	0.005	0.0015	0.002	79000
八月	106.779	28.7534	贵州	贵州－重庆	藻渡河藻渡	Ⅱ	Ⅱ	达标	6.3	1.3	12	0.5	0.085	0.02	1.27	0.005	0.025	0.19	0.0002	0.0004	2e-05	5e-05	0.002	0.005	0.0002	0.0015	0.005	0.0015	0.002	2300
八月	108.502	28.5814	贵州	贵州－重庆	乌江沿河	Ⅱ	Ⅲ	不达标	8.4	1.4	10	0.5	0.0125	0.14	3.57	0.005	0.025	0.22	0.0002	0.0005	2e-05	5e-05	0.002	0.005	0.0002	0.0015	0.005	0.0015	0.002	900
八月	108.285	29.1446	贵州	贵州－重庆	乌江鹿角沱	Ⅱ	Ⅱ	不达标	8.5	1.7	5	1.1	0.0125	0.09	2.83	0.005	0.025	0.19	0.0002	0.001	2e-05	5e-05	0.002	0.005	0.0002	0.0015	0.005	0.0015	0.002	230
八月	107.864	29.2104	贵州	贵州－重庆	芙蓉江忠信	Ⅱ	Ⅰ	达标	8.2	1.2	12	0.5	0.0125	0.01	1.86	0.005	0.025	0.12	0.0002	0.001	2e-05	5e-05	0.002	0.005	0.0002	0.0015	0.005	0.0015	0.002	230
八月	108.708	28.327	贵州	贵州－重庆	甘龙河甘龙镇	Ⅱ	Ⅱ	达标	8	1.1	5	0.7	0.159	0.02	1.75	0.005	0.025	0.31	0.0002	0.00015	2e-05	5e-05	0.002	0.005	0.0002	0.0015	0.005	0.0015	0.002	24000
八月	109.48	27.0753	贵州	贵州－湖南	沅江金紫	Ⅱ	Ⅱ	达标	6.6	2.4	/	1.8	0.038	0.05	/	0.005	0.025	0.23	0.0002	0.0012	2e-05	5e-05	0.021	0.005	0.0002	0.0015	0.005	0.0015	0.002	/
八月	109.467	26.2333	贵州	贵州－湖南	仁里河流团	Ⅱ	Ⅱ	达标	6.9	2.7	/	0.25	0.166	0.05	/	0.005	0.025	0.13	0.0002	0.0012	2e-05	5e-05	0.005	0.005	0.0002	0.0015	0.005	0.0015	0.002	/
八月	109.41	27.7041	贵州	贵州－湖南	辰水漾头电站	Ⅱ	Ⅰ	达标	8	1.1	5	0.8	0.078	0.005	2.32	0.005	0.025	0.23	0.0002	0.00015	2e-05	5e-05	0.002	0.005	0.0002	0.0015	0.005	0.0015	0.002	24000
八月	107.194	25.6251	贵州	贵州-广西	六硐河甲茶	Ⅱ	Ⅱ	达标	7.1	0.9	5	0.25	0.065	0.005	0.93	0.005	0.025	0.1	0.0002	0.00015	2e-05	5e-05	0.002	0.005	0.0002	0.0015	0.005	0.0015	0.002	2400
八月	108.908	25.7161	贵州	贵州-广西	都柳江石碑	Ⅱ	Ⅱ	达标	6.5	1.2	4	0.7	0.081	0.02	/	0.005	0.025	0.06	0.0002	0.0005	2e-05	5e-05	0.002	0.005	0.0002	0.0006	0.02	0.0015	0.002	10633
八月	107.741	25.2024	贵州	贵州-广西	打狗河贵江	Ⅱ	Ⅱ	达标	6.1	1.2	6	0.25	0.0125	0.02	/	0.005	0.025	0.09	0.0002	0.00015	2e-05	5e-05	0.002	0.005	0.0002	0.0015	0.01	0.0015	0.002	18000
八月	108.242	25.4256	贵州	贵州-广西	大环江何家寨	Ⅱ	Ⅱ	达标	7.1	1.4	4	0.25	0.058	0.01	/	0.005	0.025	0.05	0.0002	0.00015	2e-05	5e-05	0.002	0.005	0.0002	0.0015	0.005	0.0015	0.002	13000
八月	108.445	25.4168	贵州	贵州-广西	小环江黄种村	Ⅱ	Ⅱ	达标	7.1	1	5	0.25	0.079	0.01	/	0.005	0.025	0.025	0.0002	0.00015	2e-05	5e-05	0.002	0.005	0.0002	0.0004	0.01	0.0015	0.002	54000
八月	103.733	26.5	云南	云南－贵州	牛栏江黄梨树	Ⅱ	Ⅳ	不达标	7.3	1.3	5	1.2	0.316	0.3	1.22	0.005	0.025	0.2	0.0002	0.0014	6e-05	5e-05	0.002	0.005	0.0002	0.0015	0.005	0.0015	0.002	49000
八月	105.377	28.0946	云南	云南－四川	永宁河（清水河）两河	Ⅱ	Ⅱ	达标	7.6	1.3	5	0.9	0.445	0.06	1.78	0.005	0.025	0.16	0.0002	0.0023	2e-05	5e-05	0.002	0.005	0.0002	0.0015	0.005	0.0015	0.002	49000
八月	105.615	23.3175	云南	云南-广西	百南河那全	Ⅱ	Ⅱ	达标	8.1	1.5	10	1	0.154	0.06	/	0.005	0.025	0.025	0.0002	0.00015	2e-05	5e-05	0.002	0.005	0.0002	0.0015	0.02	0.0015	0.002	50
八月	104.486	24.6505	云南	云南-广西	清水江清水江大桥	Ⅱ	Ⅱ	达标	6.8	2.4	10	1.8	0.114	0.077	/	0.005	0.025	0.092	0.0002	0.0033	2e-05	5e-05	0.002	0.005	0.0002	0.0015	0.005	0.0015	0.002	16000
八月	105.521	24.0123	云南	云南-广西	西洋江那柳	Ⅱ	Ⅱ	达标	8.8	1.3	2.2	0.25	0.231	0.056	/	0.005	0.025	0.122	0.0002	0.0004	2e-05	5e-05	0.002	0.005	0.0002	0.0015	0.005	0.0015	0.007	35000
八月	98.7853	28.5561	西藏	西藏－云南	澜沧江溜筒江	Ⅱ	Ⅱ	达标	7.1	1.5	/	0.25	0.397	0.1	/	0.005	0.025	0.09	0.0002	0.005	2e-05	5e-05	0.002	0.005	0.0002	0.0015	0.005	0.0015	0.002	/
八月	106.75	34.4667	陕西	陕西－甘肃	嘉陵江两河口	Ⅱ	Ⅱ	达标	6.7	2	12	0.25	0.224	0.01	2.79	0.005	0.025	0.26	0.0002	0.00015	2e-05	5e-05	0.006	0.005	0.0002	0.0015	0.005	0.0015	0.03	790
八月	107.718	32.2031	陕西	陕西－四川	月滩河竹峪	Ⅱ	Ⅱ	达标	7.6	2.4	5	0.8	0.11	0.005	0.89	0.005	0.025	0.19	0.0002	0.0007	2e-05	5e-05	0.002	0.005	0.0002	0.0015	/	/	/	/
八月	107.184	32.3781	陕西	陕西－四川	小通江楼子	Ⅱ	Ⅰ	达标	8.3	1.8	5	0.8	0.1	0.005	1.12	0.005	0.025	0.13	0.0002	0.0006	2e-05	5e-05	0.002	0.005	0.0002	0.0015	/	/	/	/
八月	109.833	32.8833	陕西	陕西－湖北	汉江兰滩	Ⅱ	Ⅱ	达标	6.1	2.8	/	2.4	0.044	0.05	1.6	0.006	0.025	0.09	0.0002	0.0011	2e-05	5e-05	0.002	0.005	0.0002	0.0015	0.01	0.0015	0.002	515
八月	110.117	32.8167	陕西	陕西－湖北	汉江白河	Ⅱ	Ⅱ	达标	6.6	2.6	/	2	0.039	0.04	1.67	0.005	0.025	0.1	0.0002	0.0014	2e-05	5e-05	0.002	0.005	0.0002	0.0015	0.005	0.0015	0.002	1467
八月	109.9	33.3	陕西	陕西－湖北	金钱河南宽坪	Ⅱ	Ⅰ	达标	8.2	1.8	/	1.5	0.08	0.02	2.17	0.005	0.025	0.14	0.0002	0.0008	2e-05	5e-05	0.002	0.005	0.0002	0.0015	0.02	0.0015	0.002	230
八月	110.037	33.1547	陕西	陕西－湖北	金钱河上津	Ⅱ	Ⅱ	达标	7	1.5	/	1.8	0.041	0.04	1.72	0.016	0.025	0.18	0.0002	0.0014	2e-05	5e-05	0.002	0.005	0.0002	0.0015	0.02	0.0015	0.002	16000
八月	110.35	33.2	陕西	陕西－湖北	天河照川	Ⅱ	Ⅱ	达标	7.5	1.5	/	3	0.041	0.05	1.71	0.005	0.025	0.18	0.0002	0.0009	2e-05	5e-05	0.002	0.005	0.0002	0.0015	0.005	0.0015	0.002	9200
八月	109.716	32.1897	陕西	陕西－湖北	堵河鄂坪	Ⅱ	Ⅱ	达标	6	1.3	/	1.9	0.044	0.03	1	0.005	0.025	0.05	0.0002	0.001	2e-05	5e-05	0.002	0.005	0.0002	0.0015	0.005	0.0015	0.002	230
八月	111.013	33.2542	陕西	陕西－河南	丹江荆紫关	Ⅱ	Ⅱ	达标	6.8	2	/	2.6	0.095	0.04	3.22	0.005	0.025	0.23	0.0002	0.0024	2e-05	5e-05	0.002	0.005	0.0002	0.0015	0.02	0.0015	0.002	1700
八月	110.967	33.2833	陕西	陕西－河南	丹江湘河	Ⅱ	Ⅱ	达标	7.2	1.6	/	2.1	0.05	0.04	2.87	0.005	0.025	0.23	0.0002	0.0024	2e-05	5e-05	0.002	0.005	0.0002	0.0015	0.02	0.0015	0.002	220
八月	110.91	33.1344	陕西	陕西－湖北	滔河滔河水库	Ⅱ	Ⅰ	达标	8.5	1.4	/	0.25	0.048	0.01	1.02	0.007	0.025	0.1	0.0002	0.0009	2e-05	5e-05	0.002	0.005	0.0002	0.0015	0.005	0.0015	0.002	15
八月	106.079	33.5736	甘肃	甘肃－陕西	嘉陵江白水江	Ⅱ	Ⅱ	达标	8.2	2.5	5	0.9	0.2	0.005	1.44	0.005	0.025	0.24	0.0002	0.0027	2e-05	5e-05	0.002	0.005	0.0002	0.0015	/	/	/	/
八月	101.566	32.9892	青海	青海－四川	克柯河阿坝	Ⅱ	Ⅱ	达标	8.9	1.5	12	0.25	0.21	0.005	0.46	0.005	0.025	0.25	0.0002	0.00015	2e-05	5e-05	0.011	0.005	0.0002	0.0015	0.005	0.0015	0.002	360
八月	97.1833	31.1333	青海	青海－西藏	昂曲昌都预制厂	Ⅱ	Ⅱ	达标	7.6	1.1	5	/	0.027	0.05	/	0.005	0.025	0.1	0.0002	0.003	2e-05	5e-05	0.004	0.005	/	/	/	/	/	/
八月	102.758	35.842	青海	青海－甘肃	黄河大河家	Ⅱ	Ⅱ	达标	7.1	2	8.3	2.1	0.08	0.01	/	0.005	0.025	0.17	0.0002	0.0013	2e-05	5e-05	0.002	0.005	0.0002	0.0015	0.005	0.0015	0.002	/
九月	117.742	40.0136	河北	河北-天津	黎河黎河桥	Ⅱ	Ⅲ	不达标	9.7	3.1	5	1	0.736	0.124	11	0.005	0.025	0.47	0.0002	0.00015	2e-05	5e-05	0.024	0.005	0.0002	0.0015	/	0.011	0.002	4300
九月	117.644	40.0858	河北	河北-天津	淋河淋河桥	Ⅱ	劣Ⅴ	不达标	8.9	2.2	5	1	2.87	0.048	27	0.005	0.025	0.24	0.0002	0.00015	2e-05	5e-05	0.017	0.005	0.0002	0.0015	/	0.012	0.002	4300
九月	116.138	40.6857	河北	河北-北京	白河下堡（后城）	Ⅱ	Ⅱ	达标	10.8	1.5	5	1	0.11	0.08	9.39	0.00065	0.00069	0.4	0.0002	0.00015	2e-05	5e-05	0.002	0.005	0.0002	0.0015	/	0.0015	0.002	95
九月	116.41	40.7697	河北	河北-北京	黑河四道甸	Ⅱ	Ⅱ	达标	8.6	2	5	1	0.11	0.07	6.64	0.0014	0.00931	0.56	0.0002	0.00015	2e-05	6e-05	0.002	0.005	0.0002	0.0015	/	0.0015	0.002	2091
九月	116.605	40.9858	河北	河北-北京	汤河大草坪	Ⅱ	Ⅳ	不达标	8.4	1.4	5	1	0.0125	0.04	3.19	0.00058	0.00069	1.21	0.0002	0.00015	2e-05	5e-05	0.002	0.005	0.0002	0.0015	/	0.0015	0.002	1421
九月	117.166	40.7078	河北	河北-北京	潮河古北口	Ⅱ	Ⅱ	达标	8.9	1.8	5	1	0.04	0.06	14.6	0.00124	0.025	0.41	0.0002	0.00015	2e-05	5e-05	0.002	0.005	0.0002	0.0015	/	0.0015	0.002	24196
九月	116.87	38.7033	河北	河北-天津	南运河九宣闸	Ⅱ	Ⅴ	不达标	2.7	7.1	27	1	0.13	0.1	1.74	0.00321	0.0009	0.58	0.0002	0.0004	2e-05	5e-05	0.002	0.005	0.003	0.0015	/	0.0015	0.002	19863
九月	121.648	45.8044	内蒙古	内蒙古-吉林	那金河永安	Ⅱ	Ⅱ	达标	9	1.41	12.04	1.3	0.375	0.06	3.42	0.005	0.025	0.64	0.0003	0.0013	2e-05	5e-05	0.002	0.005	0.0002	0.0015	0.005	0.0015	0.002	5200
九月	121.781	45.7547	内蒙古	内蒙古-吉林	那金河煤窑	Ⅱ	Ⅱ	达标	8.4	1.3	5.19	1.7	0.192	0.05	3.2	0.005	0.025	0.6	0.0004	0.0018	2e-05	5e-05	0.002	0.005	0.0002	0.0015	0.005	0.0015	0.002	3300
九月	121.916	42.6573	内蒙古	内蒙古-辽宁	新开河石门子	Ⅱ	Ⅲ	不达标	8.61	3.56	9.76	1.8	0.1	0.12	0.74	0.003	0.0092	0.547	0.0002	0.0102	2e-05	5e-05	0.002	0.01	0.0002	0.0015	0.005	0.0015	0.002	400
九月	125.276	42.1576	辽宁	辽宁-吉林	辉发河龙头堡	Ⅱ	劣Ⅴ	不达标	8.51	3.85	10.2	2.8	0.234	0.62	1.69	0.003	0.0135	0.14	0.0002	0.0036	2e-05	5e-05	0.002	0.005	0.0002	0.0015	0.005	0.0015	0.002	8400
九月	116.331	37.5722	山东	山东-河北	南运河第三店	Ⅱ	劣Ⅴ	不达标	5.6	5.4	43.6	3.2	0.45	0.18	1.69	0.013	0.018	2.66	0.0009	0.0059	2e-05	5e-05	0.002	0.005	0.002	0.0015	/	0.113	0.004	40000
九月	113.32	29.6661	湖北	湖北－湖南	长江螺山	Ⅱ	Ⅱ	达标	7.4	2	/	1.3	0.0125	0.06	/	0.005	0.025	0.19	0.0002	0.0013	2e-05	5e-05	0.002	0.005	0.0002	0.0015	0.005	0.0015	0.002	1213
九月	116.107	29.8235	湖北	湖北－安徽	长江刘佐	Ⅱ	Ⅲ	不达标	7	2	/	0.8	0.084	0.12	/	0.005	0.025	0.2	0.0002	0.0021	2e-05	0.002	0.002	0.005	0.0002	0.0015	0.02	0.0015	0.002	3500
九月	108.478	30.5196	湖北	湖北－重庆	磨刀溪大滩口	Ⅱ	Ⅱ	达标	7	2.5	13	2.3	0.137	0.005	1.71	0.005	0.025	0.1	0.0002	0.0012	2e-05	0.002	0.002	0.005	0.0002	0.0015	0.005	0.0015	0.002	1100
九月	109	30.6167	湖北	湖北－重庆	长滩河梅子水	Ⅱ	Ⅲ	不达标	5.9	4.9	5	2.9	0.291	0.08	2.94	0.005	0.025	0.13	0.0002	0.0022	2e-05	0.002	0.002	0.005	0.0002	0.0015	0.005	0.0015	0.002	23000
九月	108.919	29.6119	湖北	湖北－重庆	阿蓬江(唐岩河、濯河)朝阳寺	Ⅱ	Ⅱ	达标	7	1.8	/	0.25	0.12	0.01	1.47	0.005	0.025	0.1	0.0002	0.0063	2e-05	5e-05	0.002	0.005	0.0002	0.0015	0.005	0.0015	0.002	460
九月	108.501	29.7336	湖北	湖北－重庆	郁江长顺	Ⅱ	Ⅱ	达标	6.6	1.7	/	0.25	0.09	0.01	1.25	0.005	0.025	0.13	0.0002	0.0004	2e-05	5e-05	0.002	0.005	0.0002	0.0015	0.005	0.0015	0.002	2400
九月	109.207	29.1992	湖北	湖北－重庆	酉水卯洞	Ⅱ	Ⅱ	达标	6.5	1.8	/	0.25	0.09	0.03	1.13	0.005	0.025	0.15	0.0002	0.0025	2e-05	5e-05	0.002	0.005	0.0002	0.0015	0.005	0.0015	0.002	16000
九月	110.383	29.6339	湖北	湖北－湖南	溇水淋溪河	Ⅱ	Ⅱ	达标	7.1	0.8	/	0.25	0.093	0.01	/	0.005	0.025	0.09	0.0002	0.00015	2e-05	0.001	0.002	0.005	0.0002	0.0015	0.005	0.0015	0.002	/
九月	111.522	32.6481	湖北	湖北－河南	丹江口水库凉水河	Ⅱ	Ⅱ	达标	7	2.4	/	0.25	0.026	0.01	1.02	0.005	0.025	0.16	0.0002	0.0014	2e-05	5e-05	0.002	0.005	0.0002	0.0015	0.02	0.0015	0.002	10
九月	109.985	26.1945	湖南	湖南-广西	平等河布龙	Ⅱ	Ⅱ	达标	7.2	1	5	0.9	0.058	0.03	/	0.005	0.025	0.025	0.0002	0.00015	2e-05	5e-05	0.002	0.005	0.0002	0.0015	0.02	0.0015	0.002	1300
九月	108.531	30.4478	重庆	重庆－湖北	磨刀溪建南镇	Ⅱ	Ⅱ	达标	7.8	3.6	13	2.8	0.228	0.01	1.88	0.005	0.025	0.07	0.0002	0.001	2e-05	0.002	0.002	0.005	0.0002	0.0015	0.01	0.0015	0.002	23000
九月	108.487	31.7759	重庆	重庆－四川	州河鸡唱	Ⅱ	Ⅱ	达标	8.1	1.4	5	1	0.108	0.03	0.81	0.005	0.025	0.13	0.0002	0.0005	2e-05	0.002	0.002	0.005	0.0002	0.0015	0.03	0.0015	0.002	2300
九月	108.629	28.6518	重庆	重庆－贵州	甘龙河小河	Ⅱ	Ⅰ	达标	7.8	1	/	0.25	0.149	0.005	/	0.005	0.025	0.11	0.0013	0.0007	2e-05	5e-05	0.002	0.005	0.0002	0.0015	/	/	/	100
九月	108.406	32.072	重庆	重庆－四川	任河钟停	Ⅱ	Ⅱ	达标	7.1	1.5	/	0.25	0.176	0.03	1.3	0.029	0.43	0.24	0.0002	0.00015	2e-05	0.002	0.005	0.005	0.0002	0.0015	0.005	0.0015	0.071	/
九月	99.305	28.2378	四川	四川－云南	长江(金沙江)奔子栏	Ⅱ	Ⅱ	达标	8.4	3.5	5	0.5	0.042	0.1	0.61	0.01	0.025	0.18	0.0002	0.0098	2e-05	0.002	0.002	0.005	0.0002	0.0015	0.005	0.0015	0.002	1167
九月	104.671	32.9444	四川	四川－甘肃	白水江文县（鹄衣坝）	Ⅱ	Ⅰ	达标	8.3	1	5	0.25	0.0125	0.01	1.96	0.005	0.025	0.28	0.0002	0.0002	2e-05	5e-05	0.008	0.005	0.0002	0.0015	0.005	0.0015	0.016	3500
九月	102.269	33.9921	四川	四川－甘肃	黑河大水	Ⅱ	Ⅱ	达标	7.7	3.8	13	0.7	0.35	0.03	/	0.005	0.004	0.09	0.0002	0.00015	2e-05	5e-05	0.002	0.005	0.0002	0.0015	0.005	0.0015	0.002	430
九月	103.616	27.0107	贵州	贵州－云南	牛栏江大沙店（江底）	Ⅱ	Ⅱ	达标	8	3	14	2.7	0.293	0.04	1.99	0.005	0.025	0.21	0.0002	0.0018	2e-05	0.002	0.002	0.005	0.0002	0.0015	0.005	0.0015	0.002	2000
九月	104.004	27.4859	贵州	贵州－云南	横江(洛泽河)麻窝电站	Ⅱ	Ⅱ	达标	7.8	1.4	5	0.5	0.295	0.02	2.41	0.005	0.025	0.15	0.0002	0.0006	2e-05	0.002	0.002	0.005	0.0002	0.0015	0.005	0.0015	0.002	33000
九月	106.779	28.7534	贵州	贵州－重庆	藻渡河藻渡	Ⅱ	Ⅰ	达标	8.9	1.3	5	0.25	0.0125	0.02	1.84	0.005	0.025	0.29	0.0002	0.0002	2e-05	5e-05	0.002	0.005	0.0002	0.0015	0.005	0.0015	0.002	2200
九月	108.502	28.5814	贵州	贵州－重庆	乌江沿河	Ⅱ	Ⅱ	达标	7.1	1.7	5	0.5	0.0125	0.09	3.13	0.005	0.025	0.17	0.0002	0.0009	2e-05	5e-05	0.002	0.005	0.0002	0.0015	0.005	0.0015	0.002	600
九月	108.285	29.1446	贵州	贵州－重庆	乌江鹿角沱	Ⅱ	Ⅱ	达标	8.3	1.6	5	0.7	0.027	0.07	2.63	0.005	0.025	0.14	0.0002	0.0009	2e-05	5e-05	0.002	0.005	0.0002	0.0015	0.005	0.0015	0.002	230
九月	107.864	29.2104	贵州	贵州－重庆	芙蓉江忠信	Ⅱ	Ⅱ	达标	7.2	1.4	5	0.6	0.0125	0.02	1.81	0.005	0.025	0.14	0.0002	0.0005	2e-05	5e-05	0.002	0.005	0.0002	0.0015	0.02	0.0015	0.002	230
九月	108.708	28.327	贵州	贵州－重庆	甘龙河甘龙镇	Ⅱ	Ⅱ	达标	7.9	1.2	5	0.8	0.123	0.03	1.17	0.005	0.025	0.16	0.0002	0.00015	2e-05	5e-05	0.002	0.005	0.0002	0.0015	0.005	0.0015	0.002	24000
九月	109.48	27.0753	贵州	贵州－湖南	沅江金紫	Ⅱ	Ⅱ	达标	6.6	1.7	/	0.8	0.045	0.03	/	0.005	0.025	0.14	0.0002	0.0014	2e-05	5e-05	0.002	0.005	0.0002	0.0015	0.005	0.0015	0.002	/
九月	109.467	26.2333	贵州	贵州－湖南	仁里河流团	Ⅱ	Ⅱ	达标	7	2.4	/	0.6	0.261	0.05	/	0.005	0.025	0.13	0.0002	0.0013	2e-05	5e-05	0.002	0.005	0.0002	0.0015	0.005	0.0015	0.002	/
九月	109.41	27.7041	贵州	贵州－湖南	辰水漾头电站	Ⅱ	Ⅱ	达标	9.3	2.6	5	1.2	0.098	0.01	2.27	0.005	0.025	0.17	0.0002	0.00015	2e-05	5e-05	0.002	0.005	0.0002	0.0015	0.005	0.0015	0.002	24000
九月	107.194	25.6251	贵州	贵州-广西	六硐河甲茶	Ⅱ	Ⅱ	达标	7.3	1.1	5	0.25	0.174	0.03	0.74	0.005	0.025	0.07	0.0002	0.00015	2e-05	5e-05	0.002	0.005	0.0002	0.0015	0.005	0.0015	0.002	3500
九月	108.908	25.7161	贵州	贵州-广西	都柳江石碑	Ⅱ	Ⅱ	达标	7.1	1	5	1.2	0.056	0.02	/	0.005	0.025	0.025	0.0002	0.00015	2e-05	5e-05	0.002	0.005	0.0002	0.0015	0.02	0.0015	0.002	660
九月	107.741	25.2024	贵州	贵州-广西	打狗河贵江	Ⅱ	Ⅱ	达标	7.3	0.8	5	1.2	0.044	0.03	/	0.005	0.025	0.025	0.0002	0.00015	2e-05	5e-05	0.002	0.005	0.0002	0.0015	0.02	0.0015	0.002	330
九月	108.242	25.4256	贵州	贵州-广西	大环江何家寨	Ⅱ	Ⅱ	达标	7	1.1	5	1	0.053	0.03	/	0.005	0.025	0.025	0.0002	0.00015	2e-05	5e-05	0.002	0.005	0.0002	0.0015	0.04	0.0015	0.002	5400
九月	108.445	25.4168	贵州	贵州-广西	小环江黄种村	Ⅱ	Ⅱ	达标	6.8	0.9	5	1.2	0.063	0.03	/	0.005	0.025	0.025	0.0002	0.00015	2e-05	5e-05	0.002	0.005	0.0002	0.0015	0.02	0.0015	0.002	2800
九月	99.4797	28.4562	云南	云南－四川	许曲色仓	Ⅱ	Ⅱ	达标	8.6	1.3	/	1.1	0.0125	0.03	/	0.005	0.025	0.03	0.0002	0.002	2e-05	5e-05	0.002	0.005	0.0002	0.0015	0.005	0.0015	0.002	/
九月	101.371	26.803	云南	云南－四川	三源河糖房	Ⅱ	Ⅰ	达标	8	1.5	/	1.2	0.069	0.02	/	0.005	0.025	0.07	0.0002	0.0033	2e-05	5e-05	0.002	0.005	0.0002	0.0015	0.005	0.0015	0.002	/
九月	103.733	26.5	云南	云南－贵州	牛栏江黄梨树	Ⅱ	Ⅱ	达标	7.8	2.1	10	2.1	0.302	0.06	2.57	0.005	0.025	0.23	0.0002	0.0019	2e-05	0.002	0.002	0.005	0.0002	0.0015	0.005	0.0015	0.002	23000
九月	105.615	23.3175	云南	云南-广西	百南河那全	Ⅱ	Ⅱ	达标	6.91	0.8	4	0.25	0.213	0.09	/	0.005	0.025	0.026	0.0002	0.00015	2e-05	5e-05	0.002	0.005	0.0002	0.0015	0.005	0.0015	0.002	80
九月	104.486	24.6505	云南	云南-广西	清水江清水江大桥	Ⅱ	Ⅲ	不达标	5.9	2.2	8	1.5	0.355	0.089	/	0.005	0.025	0.102	0.0002	0.0029	2e-05	5e-05	0.002	0.005	0.0002	0.0015	0.005	0.0015	0.002	16000
九月	105.521	24.0123	云南	云南-广西	西洋江那柳	Ⅱ	Ⅱ	达标	8.1	1.1	1.4	0.25	0.386	0.029	/	0.005	0.025	0.108	0.0002	0.0016	2e-05	5e-05	0.002	0.005	0.0002	0.0015	0.005	0.0015	0.027	24000
九月	98.7853	28.5561	西藏	西藏－云南	澜沧江溜筒江	Ⅱ	Ⅱ	达标	7.7	1.3	/	1	0.072	0.03	/	0.005	0.025	0.12	0.0002	0.006	2e-05	5e-05	0.002	0.005	0.0002	0.0015	0.005	0.0015	0.002	/
九月	98.6119	28.035	西藏	西藏－云南	怒江青拉桶	Ⅱ	Ⅰ	达标	7.6	1	/	1.6	0.055	0.02	/	0.005	0.025	0.05	0.0002	0.002	2e-05	5e-05	0.002	0.005	0.0002	0.0015	0.005	0.0015	0.002	/
九月	98.2363	28.1985	西藏	西藏－云南	独龙江南代	Ⅱ	Ⅱ	达标	8.3	0.8	/	2.2	0.074	0.03	/	0.005	0.025	0.09	0.0002	0.00015	2e-05	5e-05	0.002	0.005	0.0002	0.0015	0.005	0.0015	0.002	/
九月	106.75	34.4667	陕西	陕西－甘肃	嘉陵江两河口	Ⅱ	Ⅱ	达标	7	1.4	5	0.25	0.072	0.01	4.05	0.005	0.025	0.36	0.0002	0.0008	2e-05	5e-05	0.005	0.005	0.0002	0.0015	0.005	0.0015	0.019	1100
九月	107.718	32.2031	陕西	陕西－四川	月滩河竹峪	Ⅱ	Ⅱ	达标	7.6	1.5	5	0.8	0.16	0.02	0.57	0.005	0.025	0.23	0.0002	0.00015	2e-05	5e-05	0.002	0.005	0.0002	0.0015	/	/	/	/
九月	107.184	32.3781	陕西	陕西－四川	小通江楼子	Ⅱ	Ⅱ	达标	7.7	1.5	5	0.8	0.16	0.02	1.29	0.005	0.025	0.13	0.0002	0.00015	2e-05	5e-05	0.002	0.005	0.0002	0.0015	/	/	/	/
九月	109.833	32.8833	陕西	陕西－湖北	汉江兰滩	Ⅱ	Ⅱ	达标	7	1.8	/	1	0.028	0.02	1.31	0.005	0.025	0.14	0.0002	0.0011	2e-05	5e-05	0.002	0.005	0.0002	0.0015	0.01	0.0015	0.002	330
九月	110.117	32.8167	陕西	陕西－湖北	汉江白河	Ⅱ	Ⅰ	达标	7.6	1.6	/	1	0.029	0.02	1.24	0.005	0.025	0.19	0.0002	0.001	2e-05	5e-05	0.002	0.005	0.0002	0.0015	0.005	0.0015	0.002	6667
九月	109.9	33.3	陕西	陕西－湖北	金钱河南宽坪	Ⅱ	Ⅱ	达标	10.6	1	/	1.3	0.0125	0.01	1.88	0.02	0.025	0.2	0.0002	0.0012	2e-05	5e-05	0.002	0.005	0.0002	0.0015	0.005	0.0015	0.002	230
九月	110.037	33.1547	陕西	陕西－湖北	金钱河上津	Ⅱ	Ⅱ	达标	6.1	1.3	/	2.3	0.081	0.02	1.63	0.013	0.025	0.2	0.0002	0.0004	2e-05	5e-05	0.002	0.005	0.0002	0.0015	0.01	0.0015	0.002	16000
九月	110.35	33.2	陕西	陕西－湖北	天河照川	Ⅱ	Ⅲ	不达标	8.2	1.6	/	3.2	0.522	0.09	1.3	0.01	0.025	0.14	0.0002	0.0008	2e-05	5e-05	0.002	0.005	0.0002	0.0015	0.01	0.0015	0.002	16000
九月	109.716	32.1897	陕西	陕西－湖北	堵河鄂坪	Ⅱ	Ⅱ	达标	6.7	1.6	/	0.7	0.0125	0.02	0.89	0.005	0.025	0.08	0.0002	0.0036	2e-05	5e-05	0.002	0.005	0.0002	0.0015	0.005	0.0015	0.002	230
九月	111.013	33.2542	陕西	陕西－河南	丹江荆紫关	Ⅱ	Ⅱ	达标	8.2	1.3	/	1.2	0.057	0.03	3.33	0.005	0.025	0.29	0.0002	0.0039	2e-05	5e-05	0.002	0.005	0.0002	0.0015	0.02	0.0015	0.002	9200
九月	110.967	33.2833	陕西	陕西－河南	丹江湘河	Ⅱ	Ⅱ	达标	8	1.5	/	1.9	0.087	0.06	3.98	0.005	0.025	0.3	0.0002	0.0016	2e-05	5e-05	0.002	0.005	0.0002	0.0015	0.005	0.0015	0.002	50
九月	110.91	33.1344	陕西	陕西－湖北	滔河滔河水库	Ⅱ	Ⅱ	达标	6.9	1.4	/	0.25	0.035	0.005	0.83	0.005	0.025	0.1	0.0002	0.0015	2e-05	5e-05	0.002	0.005	0.0002	0.0015	0.005	0.0015	0.002	30
九月	106.079	33.5736	甘肃	甘肃－陕西	嘉陵江白水江	Ⅱ	Ⅱ	达标	8	1.4	5	0.7	0.12	0.03	1.33	0.005	0.025	0.26	0.0002	0.0012	2e-05	5e-05	0.002	0.005	0.0002	0.0015	/	/	/	/
九月	101.566	32.9892	青海	青海－四川	克柯河阿坝	Ⅱ	Ⅱ	达标	7.9	1.8	/	0.25	0.31	0.02	0.66	0.005	0.025	0.22	0.0002	0.00015	2e-05	5e-05	0.002	0.005	0.0002	0.0015	0.005	0.0015	0.002	400
九月	97.1833	31.1333	青海	青海－西藏	昂曲昌都预制厂	Ⅱ	Ⅱ	达标	7	1.3	5	/	0.113	0.005	/	0.005	0.025	0.1	0.0002	0.001	2e-05	5e-05	0.004	0.005	/	/	/	/	/	/
九月	102.758	35.842	青海	青海－甘肃	黄河大河家	Ⅱ	Ⅱ	达标	7.3	1.5	9	1.7	0.12	0.01	/	0.005	0.025	0.21	0.0002	0.0014	1e-05	5e-05	/	0.005	/	0.0015	0.005	0.0015	0.002	/
十月	117.742	40.0136	河北	河北-天津	黎河黎河桥	Ⅱ	Ⅱ	达标	9.2	2.7	5	1	0.199	0.092	11.3	0.005	0.025	0.47	0.0002	0.00015	2e-05	5e-05	0.022	0.005	0.0002	0.0015	/	0.003	0.002	120
十月	117.644	40.0858	河北	河北-天津	淋河淋河桥	Ⅱ	Ⅱ	达标	9.7	2.2	5	1	0.024	0.095	21.5	0.005	0.025	0.49	0.0002	0.00015	2e-05	5e-05	0.017	0.005	0.0002	0.0015	/	0.0015	0.002	260
十月	116.138	40.6857	河北	河北-北京	白河下堡（后城）	Ⅱ	Ⅱ	达标	9.5	1.8	10.1	1	0.21	0.07	10.6	0.00117	0.00485	0.54	0.0002	0.00015	2e-05	5e-05	0.002	0.005	0.013	0.0015	/	0.0015	0.002	7270
十月	116.41	40.7697	河北	河北-北京	黑河四道甸	Ⅱ	Ⅱ	达标	9.6	1.5	5	1	0.18	0.04	5.79	0.00108	0.00381	0.54	0.0002	0.00015	2e-05	5e-05	0.002	0.005	0.011	0.0015	/	0.0015	0.002	616
十月	116.605	40.9858	河北	河北-北京	汤河大草坪	Ⅱ	Ⅳ	不达标	10.2	1.4	5	1	0.15	0.04	2.64	0.00085	0.00545	1.39	0.0002	0.00015	2e-05	5e-05	0.002	0.005	0.012	0.0015	/	0.0015	0.002	729
十月	117.166	40.7078	河北	河北-北京	潮河古北口	Ⅱ	Ⅱ	达标	11.2	1.7	5	1	0.19	0.09	11.9	0.00134	0.00177	0.65	0.0002	0.00015	2e-05	5e-05	0.002	0.005	0.009	0.0015	/	0.0015	0.002	719
十月	116.87	38.7033	河北	河北-天津	南运河九宣闸	Ⅱ	Ⅳ	不达标	10.7	7.2	27.4	2.2	1.07	0.11	2.33	0.00377	0.02201	1.06	0.0002	0.0003	2e-05	5e-05	0.002	0.005	0.003	0.0015	/	0.0015	0.002	504
十月	121.648	45.8044	内蒙古	内蒙古-吉林	那金河永安	Ⅱ	Ⅱ	达标	10.63	1.73	12.49	1.9	0.414	0.07	3.49	0.005	0.025	0.511	0.0002	0.0004	2e-05	5e-05	0.002	0.005	0.0002	0.0015	0.005	0.0015	0.002	900
十月	121.781	45.7547	内蒙古	内蒙古-吉林	那金河煤窑	Ⅱ	Ⅱ	达标	9.64	1.7	11.41	1.7	0.112	0.05	3.68	0.005	0.025	0.617	0.0002	0.0003	2e-05	5e-05	0.002	0.005	0.0002	0.0015	0.005	0.0015	0.002	200
十月	125.276	42.1576	辽宁	辽宁-吉林	辉发河龙头堡	Ⅱ	Ⅲ	不达标	11.29	3.08	10.5	1.2	0.0125	0.15	1.81	0.003	0.0065	0.11	0.0002	0.0024	2e-05	5e-05	0.002	0.005	0.0002	0.0015	0.005	0.0015	0.002	36000
十月	116.331	37.5722	山东	山东-河北	南运河第三店	Ⅱ	Ⅴ	不达标	6.2	6.5	34.6	2.5	0.309	0.15	0.49	0.005	0.013	1.21	0.005	0.0049	2e-05	5e-05	0.002	0.005	0.002	0.0015	/	0.149	0.002	3873
十月	113.32	29.6661	湖北	湖北－湖南	长江螺山	Ⅱ	Ⅱ	达标	8.5	2.2	/	1.2	0.0125	0.06	/	0.005	0.025	0.19	0.0002	0.0017	2e-05	5e-05	0.002	0.005	0.0002	0.0015	0.005	0.0015	0.002	108
十月	116.107	29.8235	湖北	湖北－安徽	长江刘佐	Ⅱ	Ⅲ	不达标	7.8	1.8	/	0.9	0.1	0.12	/	0.005	0.025	0.17	0.0002	0.0018	2e-05	5e-05	0.002	0.005	0.0002	0.0015	0.02	0.0015	0.002	1567
十月	108.478	30.5196	湖北	湖北－重庆	磨刀溪大滩口	Ⅱ	Ⅱ	达标	8.7	3.3	5	1.4	0.146	0.06	2.05	0.005	0.025	0.14	0.0002	0.0015	2e-05	5e-05	0.002	0.005	0.0002	0.0015	0.005	0.0015	0.002	800
十月	109	30.6167	湖北	湖北－重庆	长滩河梅子水	Ⅱ	Ⅱ	达标	9.5	3.4	5	1.7	0.259	0.05	2.87	0.005	0.025	0.19	0.0002	0.0018	2e-05	5e-05	0.002	0.005	0.0002	0.0015	0.005	0.0015	0.002	23000
十月	108.919	29.6119	湖北	湖北－重庆	阿蓬江(唐岩河、濯河)朝阳寺	Ⅱ	Ⅱ	达标	8.5	2.1	/	0.25	0.0125	0.03	1.29	0.005	0.025	0.02	0.0002	0.0009	2e-05	5e-05	0.002	0.005	0.0002	0.0015	0.01	0.0015	0.002	1300
十月	108.501	29.7336	湖北	湖北－重庆	郁江长顺	Ⅱ	Ⅱ	达标	8.4	1.9	/	0.25	0.0125	0.03	1.55	0.005	0.025	0.02	0.0002	0.0009	2e-05	5e-05	0.002	0.005	0.0002	0.0015	0.01	0.0015	0.002	16000
十月	109.207	29.1992	湖北	湖北－重庆	酉水卯洞	Ⅱ	Ⅱ	达标	8.3	1.6	/	0.25	0.0125	0.04	1.33	0.005	0.025	0.025	0.0002	0.0008	2e-05	5e-05	0.002	0.005	0.0002	0.0015	0.005	0.0015	0.002	2200
十月	110.383	29.6339	湖北	湖北－湖南	溇水淋溪河	Ⅱ	Ⅰ	达标	8.5	0.5	/	0.25	0.082	0.02	/	0.005	0.025	0.08	0.0002	0.0002	2e-05	5e-05	0.002	0.005	0.0002	0.0015	0.005	0.0015	0.002	/
十月	111.522	32.6481	湖北	湖北－河南	丹江口水库凉水河	Ⅱ	Ⅰ	达标	7.5	1.8	/	0.25	0.031	0.01	1.28	0.005	0.025	0.15	0.0002	0.0008	2e-05	5e-05	0.002	0.005	0.0002	0.0015	0.02	0.0015	0.002	10
十月	109.985	26.1945	湖南	湖南-广西	平等河布龙	Ⅱ	Ⅱ	达标	6.6	1.8	14	1	0.052	0.06	/	0.005	0.025	0.025	0.0002	0.00015	2e-05	5e-05	0.005	0.005	0.0002	0.0015	0.01	0.0015	0.011	92000
十月	107.112	28.8912	重庆	重庆－贵州	藻渡河界牌	Ⅱ	Ⅱ	达标	8.6	1.2	5	0.6	0.0125	0.03	1.06	0.005	0.025	0.15	0.0002	0.0019	2e-05	5e-05	0.002	0.005	0.0002	0.0015	0.005	0.0015	0.002	4900
十月	108.531	30.4478	重庆	重庆－湖北	磨刀溪建南镇	Ⅱ	Ⅱ	达标	8.9	2.6	5	0.9	0.118	0.04	1.44	0.005	0.025	0.1	0.0002	0.0013	2e-05	5e-05	0.002	0.005	0.0002	0.0015	0.005	0.0015	0.002	17000
十月	108.487	31.7759	重庆	重庆－四川	州河鸡唱	Ⅱ	Ⅰ	达标	9	1	5	0.9	0.051	0.005	0.88	0.005	0.025	0.15	0.0002	0.0006	2e-05	5e-05	0.002	0.005	0.0002	0.0015	0.01	0.0015	0.002	2300
十月	108.629	28.6518	重庆	重庆－贵州	甘龙河小河	Ⅱ	Ⅱ	达标	9.4	1.2	/	1	0.055	0.03	/	0.005	0.025	0.11	0.0002	0.0002	2e-05	5e-05	0.002	0.005	0.0002	0.0015	/	/	/	4900
十月	108.406	32.072	重庆	重庆－四川	任河钟停	Ⅱ	Ⅱ	达标	7.9	2	/	0.5	0.153	0.04	1.49	0.007	0.24	0.08	0.0003	0.00015	2e-05	5e-05	0.015	0.005	0.0002	0.0015	0.005	0.0015	0.021	/
十月	104.671	32.9444	四川	四川－甘肃	白水江文县（鹄衣坝）	Ⅱ	Ⅱ	达标	9.4	1	5	1	0.248	0.01	2.56	0.005	0.025	0.22	0.0002	0.00015	2e-05	5e-05	0.004	0.005	0.0002	0.0015	0.005	0.0015	0.028	330
十月	102.095	33.96	四川	四川－甘肃	黄河玛曲	Ⅱ	Ⅱ	达标	8.1	1.3	9	1.7	0.17	0.02	/	0.005	0.025	0.28	0.0002	0.0017	3e-05	5e-05	0.002	0.005	0.0002	0.0015	0.005	0.0015	0.002	/
十月	102.269	33.9921	四川	四川－甘肃	黑河大水	Ⅱ	Ⅱ	达标	7.8	3.2	5	1	0.34	0.03	/	0.001	0.002	0.1	0.0002	0.00015	2e-05	5e-05	0.002	0.005	0.0002	0.0015	0.005	0.0015	0.002	330
十月	103.616	27.0107	贵州	贵州－云南	牛栏江大沙店（江底）	Ⅱ	Ⅱ	不达标	9.4	1.2	5	1.2	0.25	0.06	2.43	0.005	0.025	0.13	0.0002	0.0021	2e-05	5e-05	0.002	0.005	0.0002	0.0015	0.005	0.0015	0.002	23000
十月	104.004	27.4859	贵州	贵州－云南	横江(洛泽河)麻窝电站	Ⅱ	Ⅲ	不达标	9.2	1	5	1.1	0.233	0.05	2.73	0.005	0.025	0.13	0.0002	0.0017	8e-05	5e-05	0.002	0.005	0.0002	0.0015	0.01	0.0015	0.002	13000
十月	106.779	28.7534	贵州	贵州－重庆	藻渡河藻渡	Ⅱ	Ⅰ	达标	8.5	1.2	5	0.9	0.0125	0.02	2.01	0.005	0.025	0.16	0.0002	0.0011	2e-05	5e-05	0.002	0.005	0.0002	0.0015	0.03	0.05	0.002	4900
十月	108.502	28.5814	贵州	贵州－重庆	乌江沿河	Ⅱ	Ⅱ	达标	7.6	1.7	5	1	0.0125	0.08	2.53	0.005	0.025	0.18	0.0002	0.0009	2e-05	5e-05	0.002	0.005	0.0002	0.0015	0.005	0.0015	0.002	1300
十月	108.285	29.1446	贵州	贵州－重庆	乌江鹿角沱	Ⅱ	Ⅱ	达标	7.5	1.4	5	1	0.0125	0.07	2.23	0.005	0.025	0.16	0.0002	0.0008	2e-05	5e-05	0.002	0.005	0.0002	0.0015	0.005	0.0015	0.002	80
十月	107.864	29.2104	贵州	贵州－重庆	芙蓉江忠信	Ⅱ	Ⅰ	达标	8.9	1.1	5	1	0.0125	0.02	1.69	0.005	0.025	0.12	0.0002	0.0002	2e-05	5e-05	0.002	0.005	0.0002	0.0015	0.005	0.0015	0.002	80
十月	108.708	28.327	贵州	贵州－重庆	甘龙河甘龙镇	Ⅱ	Ⅱ	达标	9	1.9	5	0.6	0.172	0.05	3.13	0.005	0.025	0.34	0.0002	0.00015	2e-05	5e-05	0.002	0.005	0.0002	0.0015	0.005	0.0015	0.002	24000
十月	109.48	27.0753	贵州	贵州－湖南	沅江金紫	Ⅱ	Ⅱ	达标	8.1	1.6	/	1	0.044	0.04	/	0.005	0.025	0.22	0.0003	0.0014	2e-05	5e-05	0.002	0.005	0.0002	0.0015	0.005	0.0015	0.002	/
十月	109.467	26.2333	贵州	贵州－湖南	仁里河流团	Ⅱ	Ⅱ	达标	8.3	2.1	/	1	0.057	0.05	/	0.005	0.025	0.2	0.0004	0.0015	2e-05	5e-05	0.002	0.005	0.0002	0.0015	0.005	0.0015	0.002	/
十月	109.41	27.7041	贵州	贵州－湖南	辰水漾头电站	Ⅱ	Ⅱ	达标	7.3	0.9	5	0.9	0.07	0.07	4.18	0.005	0.025	0.34	0.0002	0.00015	2e-05	5e-05	0.002	0.005	0.0002	0.0015	0.005	0.0015	0.002	9200
十月	107.194	25.6251	贵州	贵州-广西	六硐河甲茶	Ⅱ	Ⅱ	达标	7.8	0.8	5	0.8	0.18	0.005	1.15	0.005	0.025	0.09	0.0002	0.00015	2e-05	5e-05	0.002	0.005	0.0002	0.0015	0.005	0.0015	0.002	2400
十月	108.908	25.7161	贵州	贵州-广西	都柳江石碑	Ⅱ	Ⅱ	达标	6.2	1.7	6	0.6	0.0125	0.02	/	0.005	0.025	0.05	0.0002	0.00015	2e-05	5e-05	0.005	0.005	0.0002	0.0005	0.005	0.0015	0.002	18000
十月	107.741	25.2024	贵州	贵州-广西	打狗河贵江	Ⅱ	Ⅱ	达标	6.5	1.3	6	0.8	0.042	0.03	/	0.005	0.025	0.06	0.0002	0.00015	2e-05	5e-05	0.002	0.005	0.0002	0.0015	0.02	0.0015	0.005	3300
十月	108.242	25.4256	贵州	贵州-广西	大环江何家寨	Ⅱ	Ⅱ	达标	6.7	0.9	5	0.6	0.037	0.02	/	0.005	0.025	0.025	0.0002	0.00015	2e-05	5e-05	0.002	0.005	0.0002	0.0015	0.04	0.0015	0.002	4900
十月	108.445	25.4168	贵州	贵州-广西	小环江黄种村	Ⅱ	Ⅱ	达标	6.4	1.3	4	0.6	0.0125	0.02	/	0.005	0.025	0.025	0.0002	0.00015	2e-05	5e-05	0.002	0.005	0.0002	0.0015	0.01	0.0015	0.002	17000
十月	103.733	26.5	云南	云南－贵州	牛栏江黄梨树	Ⅱ	劣Ⅴ	不达标	9.5	1	5	1.3	0.301	0.47	1.82	0.005	0.025	0.12	0.0002	0.0018	2e-05	5e-05	0.002	0.005	0.0002	0.0015	0.005	0.0015	0.002	33000
十月	105.377	28.0946	云南	云南－四川	永宁河（清水河）两河	Ⅱ	Ⅱ	达标	9.1	0.7	5	0.9	0.153	0.04	2.22	0.005	0.025	0.1	0.0002	0.0036	2e-05	5e-05	0.002	0.005	0.0002	0.0015	0.005	0.0015	0.002	22000
十月	105.615	23.3175	云南	云南-广西	百南河那全	Ⅱ	Ⅱ	达标	7.76	0.9	4	1	0.117	0.03	/	0.005	0.025	0.025	0.0002	0.00015	2e-05	5e-05	0.002	0.005	0.0002	0.0015	0.005	0.0015	0.002	170
十月	104.486	24.6505	云南	云南-广西	清水江清水江大桥	Ⅱ	Ⅱ	达标	8.4	1.6	8	1.4	0.268	0.031	/	0.005	0.025	0.131	0.0002	0.0021	2e-05	5e-05	0.002	0.005	0.0002	0.0015	0.005	0.0015	0.002	2400
十月	105.521	24.0123	云南	云南-广西	西洋江那柳	Ⅱ	Ⅱ	达标	8.4	1	1.4	0.6	0.186	0.005	/	0.005	0.025	0.09	0.0002	0.0007	2e-05	5e-05	0.002	0.005	0.0002	0.0015	0.005	0.0015	0.008	9200
十月	98.7853	28.5561	西藏	西藏－云南	澜沧江溜筒江	Ⅱ	Ⅱ	不达标	9.5	1.4	/	1.1	0.033	0.04	/	0.005	0.025	0.18	0.0002	0.008	2e-05	5e-05	0.002	0.005	0.0002	0.0015	0.005	0.0015	0.002	/
十月	106.75	34.4667	陕西	陕西－甘肃	嘉陵江两河口	Ⅱ	Ⅱ	达标	8	1.7	5	1	0.195	0.02	5.08	0.005	0.025	0.3	0.0002	0.00015	2e-05	5e-05	0.005	0.005	0.0002	0.0015	0.005	0.0015	0.022	790
十月	107.718	32.2031	陕西	陕西－四川	月滩河竹峪	Ⅱ	Ⅱ	达标	7.6	1.5	5	0.8	0.16	0.02	0.57	0.005	0.025	0.23	0.0002	0.00015	2e-05	5e-05	0.002	0.005	0.0002	0.0015	/	/	/	/
十月	107.184	32.3781	陕西	陕西－四川	小通江楼子	Ⅱ	Ⅱ	达标	7.7	1.5	5	0.8	0.16	0.02	1.29	0.005	0.025	0.13	0.0002	0.00015	2e-05	5e-05	0.002	0.005	0.0002	0.0015	/	/	/	/
十月	109.833	32.8833	陕西	陕西－湖北	汉江兰滩	Ⅱ	Ⅰ	达标	8.6	1.6	/	1.6	0.032	0.02	1.36	0.005	0.025	0.12	0.0002	0.0004	2e-05	5e-05	0.002	0.005	0.0002	0.0015	0.01	0.0015	0.002	490
十月	110.117	32.8167	陕西	陕西－湖北	汉江白河	Ⅱ	Ⅰ	达标	8.9	1.7	/	0.7	0.0125	0.02	1.43	0.005	0.025	0.13	0.0002	0.0011	2e-05	5e-05	0.002	0.005	0.0002	0.0015	0.02	0.0015	0.002	263
十月	109.9	33.3	陕西	陕西－湖北	金钱河南宽坪	Ⅱ	Ⅰ	达标	9.5	1.1	/	1.6	0.033	0.005	1.74	0.005	0.025	0.18	0.0002	0.0012	2e-05	5e-05	0.002	0.005	0.0002	0.0015	0.005	0.0015	0.002	2200
十月	110.037	33.1547	陕西	陕西－湖北	金钱河上津	Ⅱ	Ⅰ	达标	8.8	1.6	/	1.7	0.064	0.02	1.8	0.007	0.025	0.18	0.0002	0.0013	2e-05	5e-05	0.002	0.005	0.0002	0.0015	0.005	0.0015	0.002	400
十月	110.35	33.2	陕西	陕西－湖北	天河照川	Ⅱ	Ⅳ	不达标	9.4	1.1	/	4.6	0.547	0.05	1.6	0.005	0.025	0.12	0.0002	0.0005	2e-05	5e-05	0.002	0.005	0.0002	0.0015	0.02	0.0015	0.002	16000
十月	109.716	32.1897	陕西	陕西－湖北	堵河鄂坪	Ⅱ	Ⅰ	达标	8.4	1	/	1.4	0.026	0.01	0.8	0.005	0.025	0.08	0.0002	0.0004	2e-05	5e-05	0.002	0.005	0.0002	0.0015	0.03	0.0015	0.002	10
十月	111.013	33.2542	陕西	陕西－河南	丹江荆紫关	Ⅱ	Ⅰ	达标	9.8	1.3	/	1.4	0.089	0.02	2.62	0.005	0.025	0.28	0.0002	0.0014	2e-05	5e-05	0.002	0.005	0.0002	0.0015	0.02	0.0015	0.002	270
十月	110.967	33.2833	陕西	陕西－河南	丹江湘河	Ⅱ	Ⅰ	达标	9.6	1.2	/	2.2	0.048	0.02	2.73	0.005	0.025	0.26	0.0002	0.0004	2e-05	5e-05	0.002	0.005	0.0002	0.0015	0.005	0.0015	0.002	40
十月	110.91	33.1344	陕西	陕西－湖北	滔河滔河水库	Ⅱ	Ⅰ	达标	7.6	1.2	/	1	0.032	0.005	0.74	0.005	0.025	0.08	0.0002	0.0009	2e-05	5e-05	0.002	0.005	0.0002	0.0015	0.01	0.0015	0.002	10
十月	106.079	33.5736	甘肃	甘肃－陕西	嘉陵江白水江	Ⅱ	Ⅱ	达标	8	1.4	5	0.7	0.12	0.03	1.33	0.005	0.025	0.26	0.0002	0.0012	2e-05	5e-05	0.002	0.005	0.0002	0.0015	/	/	/	/
十月	97.1833	31.1333	青海	青海－西藏	昂曲昌都预制厂	Ⅱ	Ⅲ	不达标	8.7	0.7	5	/	0.664	0.03	/	0.005	0.025	0.1	0.0002	0.0086	2e-05	5e-05	0.002	0.005	/	/	/	/	/	/
十月	102.758	35.842	青海	青海－甘肃	黄河大河家	Ⅱ	Ⅰ	达标	8.1	1.5	9	1.7	0.15	0.01	/	0.005	0.025	0.22	0.0002	0.0017	3e-05	5e-05	0.002	0.005	0.0002	0.0015	0.005	0.0015	0.002	/
十一月	117.742	40.0136	河北	河北-天津	黎河黎河桥	Ⅱ	Ⅲ	不达标	11.4	3.2	5	1	0.256	0.166	12.8	0.005	0.025	0.44	0.0002	0.00015	2e-05	5e-05	0.017	0.005	0.0002	0.0015	/	0.02	0.002	290
十一月	117.644	40.0858	河北	河北-天津	淋河淋河桥	Ⅱ	Ⅱ	达标	8.7	2.4	5	1	0.036	0.06	23.5	0.005	0.025	0.5	0.0002	0.00015	2e-05	5e-05	0.013	0.005	0.0002	0.0015	/	0.021	0.002	50
十一月	116.138	40.6857	河北	河北-北京	白河下堡（后城）	Ⅱ	Ⅱ	达标	12.2	1.3	5	1	0.09	0.04	12.3	0.00048	0.00091	0.67	0.0002	0.0004	2e-05	5e-05	0.002	0.005	0.0002	0.0015	/	0.0015	0.002	373
十一月	116.41	40.7697	河北	河北-北京	黑河四道甸	Ⅱ	Ⅰ	达标	11	1.5	5	1	0.1	0.02	6.37	0.00051	0.00154	0.62	0.0002	0.0003	2e-05	5e-05	0.002	0.005	0.0002	0.0015	/	0.0015	0.002	323
十一月	116.605	40.9858	河北	河北-北京	汤河大草坪	Ⅱ	Ⅳ	不达标	11	1.1	5	1	0.2	0.03	2.71	0.0003	0.00293	1.42	0.0002	0.00015	2e-05	5e-05	0.002	0.005	0.002	0.0015	/	0.0015	0.002	431
十一月	117.166	40.7078	河北	河北-北京	潮河古北口	Ⅱ	Ⅱ	达标	12.9	1.7	5	1	0.12	0.03	12.9	0.00075	0.00155	0.62	0.0002	0.00015	2e-05	5e-05	0.002	0.005	0.0002	0.0015	/	0.0015	0.002	10
十一月	121.648	45.8044	内蒙古	内蒙古-吉林	那金河永安	Ⅱ	Ⅱ	达标	10.9	1.22	9.42	0.9	0.147	0.05	4.21	0.005	0.025	0.506	0.0002	0.0004	2e-05	5e-05	0.002	0.005	0.0002	0.0015	0.005	0.0015	0.002	1200
十一月	121.781	45.7547	内蒙古	内蒙古-吉林	那金河煤窑	Ⅱ	Ⅱ	达标	10.73	1.1	7.85	1.3	0.147	0.05	3.97	0.005	0.025	0.57	0.0001	0.0008	2e-05	5e-05	0.002	0.005	0.0002	0.0015	0.005	0.0015	0.002	1300
十一月	121.916	42.6573	内蒙古	内蒙古-辽宁	新开河石门子	Ⅱ	Ⅲ	不达标	13.27	4.9	18.2	1.7	0.0125	0.09	1.19	0.005	0.0021	0.421	0.0002	0.0032	2e-05	5e-05	0.002	0.005	0.0002	0.0015	0.005	0.0015	0.002	240
十一月	125.276	42.1576	辽宁	辽宁-吉林	辉发河龙头堡	Ⅱ	Ⅲ	不达标	13.13	3.15	11	2.8	0.0125	0.13	1.92	0.004	0.0086	0.058	0.0002	0.0019	2e-05	5e-05	0.002	0.007	0.0002	0.0015	0.005	0.0015	0.002	730000
十一月	116.331	37.5722	山东	山东-河北	南运河第三店	Ⅱ	劣Ⅴ	不达标	9.2	5.7	42.1	4.8	0.198	0.07	2.79	0.012	0.015	1.21	0.0039	0.0062	2e-05	5e-05	0.002	0.005	0.002	0.0015	0.01	0.115	0.007	11199
十一月	113.32	29.6661	湖北	湖北－湖南	长江螺山	Ⅱ	Ⅱ	达标	9	2.3	/	1.4	0.046	0.06	/	0.005	0.025	0.19	0.0002	0.0017	2e-05	5e-05	0.002	0.005	0.0002	0.0015	0.005	0.0015	0.002	2580
十一月	116.107	29.8235	湖北	湖北－安徽	长江刘佐	Ⅱ	Ⅱ	达标	8.6	1.6	/	1.1	0.058	0.1	/	0.005	0.025	0.18	0.0002	0.0019	2e-05	5e-05	0.002	0.005	0.0002	0.0015	0.03	0.0015	0.002	1433
十一月	108.478	30.5196	湖北	湖北－重庆	磨刀溪大滩口	Ⅱ	Ⅱ	达标	10.2	2.7	5	1	0.112	0.05	1.57	0.005	0.025	0.13	0.0002	0.0009	2e-05	5e-05	0.002	0.005	0.0002	0.0015	0.03	0.0015	0.002	800
十一月	109	30.6167	湖北	湖北－重庆	长滩河梅子水	Ⅱ	Ⅱ	达标	12.1	2.8	5	1.1	0.201	0.03	3.04	0.005	0.025	0.16	0.0002	0.0009	2e-05	5e-05	0.002	0.005	0.0002	0.0015	0.005	0.0015	0.002	13000
十一月	108.919	29.6119	湖北	湖北－重庆	阿蓬江(唐岩河、濯河)朝阳寺	Ⅱ	Ⅰ	达标	9.5	1.5	/	0.25	0.0125	0.02	1.72	0.005	0.025	0.11	0.0002	0.0015	2e-05	5e-05	0.002	0.005	0.0002	0.0015	0.01	0.0015	0.002	170
十一月	108.501	29.7336	湖北	湖北－重庆	郁江长顺	Ⅱ	Ⅱ	达标	8	1.1	/	0.25	0.0125	0.03	1.32	0.005	0.025	0.16	0.0003	0.0008	2e-05	5e-05	0.002	0.005	0.0002	0.0015	0.01	0.0015	0.002	70
十一月	109.207	29.1992	湖北	湖北－重庆	酉水卯洞	Ⅱ	Ⅱ	达标	9.2	1.2	/	0.25	0.0125	0.03	1.62	0.005	0.025	0.025	0.0005	0.0005	2e-05	5e-05	0.002	0.005	0.0002	0.0015	0.005	0.0015	0.002	16000
十一月	110.383	29.6339	湖北	湖北－湖南	溇水淋溪河	Ⅱ	Ⅰ	达标	9.1	1	/	0.25	0.034	0.01	/	0.005	0.025	0.1	0.0002	0.0002	2e-05	5e-05	0.002	0.005	0.0002	0.0015	0.005	0.0015	0.002	/
十一月	111.522	32.6481	湖北	湖北－河南	丹江口水库凉水河	Ⅱ	Ⅰ	达标	8.6	1.8	/	0.25	0.0125	0.01	1.27	0.005	0.025	0.13	0.0002	0.0007	2e-05	5e-05	0.002	0.005	0.0002	0.0015	0.005	0.0015	0.002	10
十一月	109.985	26.1945	湖南	湖南-广西	平等河布龙	Ⅱ	Ⅰ	达标	8.7	0.9	5	0.25	0.0125	0.01	/	0.005	0.025	0.08	0.0002	0.00015	2e-05	5e-05	0.002	0.005	0.0002	0.0006	0.02	0.0015	0.002	490
十一月	108.531	30.4478	重庆	重庆－湖北	磨刀溪建南镇	Ⅱ	Ⅱ	达标	10.3	2.2	5	1	0.141	0.03	1.14	0.005	0.025	0.13	0.0002	0.0006	2e-05	5e-05	0.002	0.005	0.0002	0.0015	0.03	0.0015	0.002	13000
十一月	108.487	31.7759	重庆	重庆－四川	州河鸡唱	Ⅱ	Ⅰ	达标	9.1	1	5	0.9	0.087	0.02	0.78	0.005	0.025	0.16	0.0002	0.00015	2e-05	5e-05	0.002	0.005	0.0002	0.0015	0.005	0.0015	0.002	1300
十一月	108.629	28.6518	重庆	重庆－贵州	甘龙河小河	Ⅱ	Ⅰ	达标	8.2	0.8	/	0.25	0.122	0.02	/	0.005	0.025	0.14	0.0002	0.00015	2e-05	5e-05	0.002	0.005	0.0002	0.0015	0.005	/	0.002	/
十一月	108.406	32.072	重庆	重庆－四川	任河钟停	Ⅱ	Ⅱ	达标	9.3	1.9	/	0.25	0.0125	0.02	1.32	0.012	0.16	0.04	0.0002	0.00015	2e-05	5e-05	0.006	0.005	0.0002	0.0015	0.005	0.0015	0.015	/
十一月	99.305	28.2378	四川	四川－云南	长江(金沙江)奔子栏	Ⅱ	Ⅱ	达标	9	2.5	5	0.25	0.0125	0.04	0.62	0.005	0.025	0.17	0.0002	0.004	2e-05	5e-05	0.002	0.005	0.0002	0.0015	0.005	0.0015	0.002	967
十一月	104.671	32.9444	四川	四川－甘肃	白水江文县（鹄衣坝）	Ⅱ	Ⅱ	达标	10.3	1	5	0.25	0.085	0.02	2.77	0.005	0.025	0.23	0.0002	0.00015	2e-05	5e-05	0.017	0.005	0.0002	0.0015	0.005	0.0015	0.03	3500
十一月	103.616	27.0107	贵州	贵州－云南	牛栏江大沙店（江底）	Ⅱ	Ⅲ	达标	9.3	1	5	1.8	0.175	0.03	1.86	0.005	0.025	0.24	0.0002	0.0014	6e-05	5e-05	0.002	0.005	0.0002	0.0015	0.005	0.0015	0.002	2000
十一月	104.004	27.4859	贵州	贵州－云南	横江(洛泽河)麻窝电站	Ⅱ	Ⅲ	不达标	9.8	0.8	5	1	0.221	0.02	2.36	0.005	0.025	0.14	0.0002	0.0016	8e-05	5e-05	0.002	0.005	0.0002	0.0015	0.005	0.0015	0.002	23000
十一月	106.779	28.7534	贵州	贵州－重庆	藻渡河藻渡	Ⅱ	Ⅰ	达标	8.9	1	5	0.7	0.038	0.02	0.99	0.005	0.025	0.16	0.0002	0.0013	2e-05	5e-05	0.002	0.005	0.0002	0.0015	0.005	0.0015	0.002	3300
十一月	108.502	28.5814	贵州	贵州－重庆	乌江沿河	Ⅱ	Ⅲ	达标	8	1.4	5	0.25	0.0125	0.15	2.76	0.005	0.025	0.21	0.0002	0.0014	2e-05	5e-05	0.002	0.005	0.0002	0.0015	0.005	0.0015	0.002	1967
十一月	108.285	29.1446	贵州	贵州－重庆	乌江鹿角沱	Ⅱ	Ⅰ	达标	8.2	1.6	5	1.1	0.0125	0.02	2.48	0.005	0.025	0.14	0.0002	0.0004	2e-05	5e-05	0.002	0.005	0.0002	0.0015	0.005	0.05	0.002	800
十一月	107.864	29.2104	贵州	贵州－重庆	芙蓉江忠信	Ⅱ	Ⅰ	达标	9.7	1.4	5	1.3	0.03	0.02	1.93	0.005	0.025	0.17	0.0002	0.0005	2e-05	5e-05	0.002	0.005	0.0002	0.0015	0.005	0.0015	0.002	800
十一月	108.708	28.327	贵州	贵州－重庆	甘龙河甘龙镇	Ⅱ	Ⅰ	达标	9.1	0.8	5	0.6	0.079	0.01	1.08	0.005	0.025	0.1	0.0002	0.00015	2e-05	5e-05	0.002	0.005	0.0002	0.0015	0.005	0.0015	0.002	24000
十一月	109.48	27.0753	贵州	贵州－湖南	沅江金紫	Ⅱ	Ⅱ	达标	8.8	2.1	/	0.25	0.061	0.02	/	0.005	0.025	0.18	0.0003	0.0013	2e-05	5e-05	0.002	0.005	0.0002	0.0015	0.005	0.0015	0.002	/
十一月	109.467	26.2333	贵州	贵州－湖南	仁里河流团	Ⅱ	Ⅱ	达标	9.2	2.1	/	0.25	0.092	0.07	/	0.005	0.025	0.18	0.0003	0.0013	2e-05	5e-05	0.007	0.005	0.0002	0.0015	0.005	0.0015	0.002	/
十一月	109.41	27.7041	贵州	贵州－湖南	辰水漾头电站	Ⅱ	Ⅱ	达标	10.7	1	5	2.9	0.105	0.03	2.03	0.005	0.025	0.11	0.0002	0.00015	2e-05	5e-05	0.002	0.005	0.0002	0.0015	0.005	0.0015	0.002	2800
十一月	107.194	25.6251	贵州	贵州-广西	六硐河甲茶	Ⅱ	Ⅱ	达标	8.4	0.6	5	0.25	0.14	0.005	1.14	0.005	0.025	0.12	0.0002	0.00015	2e-05	5e-05	0.002	0.005	0.0002	0.0015	0.005	0.0015	0.002	9200
十一月	108.908	25.7161	贵州	贵州-广西	都柳江石碑	Ⅱ	Ⅰ	达标	8.5	0.8	5	0.25	0.0125	0.01	/	0.005	0.025	0.08	0.0002	0.0007	2e-05	5e-05	0.002	0.005	0.0002	0.0006	0.01	0.0015	0.002	6900
十一月	107.741	25.2024	贵州	贵州-广西	打狗河贵江	Ⅱ	Ⅰ	达标	8.7	0.6	6	0.8	0.0125	0.01	/	0.005	0.025	0.06	0.0002	0.00015	2e-05	5e-05	0.002	0.005	0.0002	0.0015	0.005	0.0015	0.002	5400
十一月	108.242	25.4256	贵州	贵州-广西	大环江何家寨	Ⅱ	Ⅰ	达标	8.5	0.6	4	0.6	0.0125	0.005	/	0.005	0.025	0.07	0.0002	0.00015	2e-05	5e-05	0.002	0.005	0.0002	0.0006	0.01	0.0015	0.002	790
十一月	108.445	25.4168	贵州	贵州-广西	小环江黄种村	Ⅱ	Ⅰ	达标	8.3	0.5	4	0.25	0.0125	0.01	/	0.005	0.025	0.06	0.0002	0.00015	2e-05	5e-05	0.002	0.005	0.0002	0.0006	0.01	0.0015	0.002	2200
十一月	101.371	26.803	云南	云南－四川	三源河糖房	Ⅱ	Ⅰ	达标	7.7	0.9	/	0.25	0.0125	0.01	/	0.005	0.025	0.07	0.0002	0.002	2e-05	5e-05	0.002	0.005	0.0002	0.0015	0.005	0.0015	0.002	/
十一月	103.733	26.5	云南	云南－贵州	牛栏江黄梨树	Ⅱ	Ⅲ	达标	9.7	0.9	5	1.6	0.167	0.12	1.62	0.005	0.025	0.22	0.0002	0.0015	2e-05	5e-05	0.002	0.005	0.0002	0.0015	0.005	0.0015	0.002	2000
十一月	105.615	23.3175	云南	云南-广西	百南河那全	Ⅱ	Ⅰ	达标	7.6	0.5	5	0.25	0.092	0.02	/	0.005	0.025	0.025	0.0002	0.00015	2e-05	5e-05	0.002	0.005	0.0002	0.0015	0.005	0.0015	0.002	230
十一月	104.486	24.6505	云南	云南-广西	清水江清水江大桥	Ⅱ	Ⅱ	达标	6.6	2.8	10	1.1	0.195	0.019	/	0.005	0.025	0.042	0.0002	0.002	2e-05	5e-05	0.002	0.005	0.0002	0.0015	0.005	0.0015	0.002	1100
十一月	105.521	24.0123	云南	云南-广西	西洋江那柳	Ⅱ	Ⅱ	达标	7.5	2.1	1.3	1.6	0.052	0.005	/	0.005	0.025	0.214	0.0002	0.0008	2e-05	5e-05	0.002	0.005	0.0002	0.0015	0.005	0.0015	0.006	1400
十一月	98.7853	28.5561	西藏	西藏－云南	澜沧江溜筒江	Ⅱ	Ⅰ	达标	8	0.9	/	0.25	0.038	0.02	/	0.005	0.025	0.21	0.0002	0.012	2e-05	5e-05	0.002	0.005	0.0002	0.0015	0.005	0.0015	0.002	/
十一月	106.75	34.4667	陕西	陕西－甘肃	嘉陵江两河口	Ⅱ	Ⅰ	达标	9.2	1.7	13	0.25	0.053	0.02	5.23	0.005	0.025	0.29	0.0002	0.00015	2e-05	5e-05	0.007	0.005	0.0002	0.0015	0.005	0.0015	0.042	330
十一月	107.718	32.2031	陕西	陕西－四川	月滩河竹峪	Ⅱ	Ⅰ	达标	9.4	1	5	0.5	0.09	0.01	0.7	0.005	0.025	0.25	0.0002	0.00015	2e-05	5e-05	0.002	0.005	0.0002	0.0015	/	/	/	/
十一月	107.184	32.3781	陕西	陕西－四川	小通江楼子	Ⅱ	Ⅰ	达标	9.4	1.2	5	0.9	0.0125	0.005	1.1	0.005	0.025	0.15	0.0002	0.00015	2e-05	5e-05	0.002	0.005	0.0002	0.0015	/	/	/	/
十一月	109.833	32.8833	陕西	陕西－湖北	汉江兰滩	Ⅱ	Ⅱ	达标	9	1.6	/	1.2	0.036	0.03	1.32	0.01	0.025	0.14	0.0002	0.001	2e-05	5e-05	0.002	0.005	0.0002	0.0015	0.005	0.0015	0.002	465
十一月	110.117	32.8167	陕西	陕西－湖北	汉江白河	Ⅱ	Ⅱ	达标	9.2	1.5	/	0.5	0.0125	0.04	1.29	0.005	0.025	0.13	0.0002	0.0007	2e-05	5e-05	0.002	0.005	0.0002	0.0015	0.02	0.0015	0.002	863
十一月	109.9	33.3	陕西	陕西－湖北	金钱河南宽坪	Ⅱ	Ⅰ	达标	10.7	1.1	/	1.2	0.0125	0.01	1.56	0.005	0.025	0.17	0.0002	0.0004	2e-05	5e-05	0.002	0.005	0.0002	0.0015	0.01	0.0015	0.002	2400
十一月	110.037	33.1547	陕西	陕西－湖北	金钱河上津	Ⅱ	Ⅰ	达标	10.4	1.2	/	1.9	0.072	0.02	1.43	0.005	0.025	0.18	0.0002	0.0011	2e-05	5e-05	0.002	0.005	0.0002	0.0015	0.005	0.0015	0.002	450
十一月	110.35	33.2	陕西	陕西－湖北	天河照川	Ⅱ	Ⅳ	不达标	10	1.3	/	4.1	0.745	0.07	1.6	0.005	0.025	0.07	0.0002	0.0012	2e-05	5e-05	0.002	0.005	0.0002	0.0015	0.005	0.0015	0.002	3500
十一月	109.716	32.1897	陕西	陕西－湖北	堵河鄂坪	Ⅱ	Ⅱ	达标	8.4	1.1	/	1	0.031	0.01	0.83	0.018	0.025	0.08	0.0002	0.0007	2e-05	5e-05	0.002	0.005	0.0002	0.0015	0.01	0.0015	0.002	20
十一月	111.013	33.2542	陕西	陕西－河南	丹江荆紫关	Ⅱ	Ⅰ	达标	9.8	1.2	/	1.4	0.037	0.02	3.35	0.005	0.025	0.22	0.0002	0.0014	2e-05	5e-05	0.002	0.005	0.0002	0.0015	0.005	0.0015	0.002	1100
十一月	110.967	33.2833	陕西	陕西－河南	丹江湘河	Ⅱ	Ⅰ	达标	10	1.2	/	1.6	0.05	0.02	3.48	0.005	0.025	0.22	0.0002	0.001	2e-05	5e-05	0.002	0.005	0.0002	0.0015	0.005	0.0015	0.002	20
十一月	110.91	33.1344	陕西	陕西－湖北	滔河滔河水库	Ⅱ	Ⅰ	达标	8.6	1.3	/	0.25	0.0125	0.01	0.68	0.005	0.025	0.1	0.0002	0.0008	2e-05	5e-05	0.002	0.005	0.0002	0.0015	0.005	0.0015	0.002	30
十一月	106.079	33.5736	甘肃	甘肃－陕西	嘉陵江白水江	Ⅱ	Ⅱ	达标	8.5	1.1	5	0.8	0.18	0.02	2.52	0.005	0.12	0.26	0.0002	0.0015	2e-05	5e-05	0.002	0.005	0.0002	0.0015	/	/	/	/
十一月	101.566	32.9892	青海	青海－四川	克柯河阿坝	Ⅱ	Ⅱ	达标	9.5	1.1	/	0.25	0.25	0.005	0.42	0.005	0.025	0.41	0.0002	0.00015	2e-05	5e-05	0.006	0.005	0.0002	0.0015	0.005	0.0015	0.002	360
十一月	97.1833	31.1333	青海	青海－西藏	昂曲昌都预制厂	Ⅱ	Ⅱ	达标	6.7	1	5	/	0.029	0.005	/	0.005	0.025	0.1	0.0002	0.0084	2e-05	5e-05	0.002	0.005	/	/	/	/	/	/
十一月	102.758	35.842	青海	青海－甘肃	黄河大河家	Ⅱ	Ⅱ	达标	7.4	1.9	9	2.1	0.22	0.01	/	0.005	0.025	0.21	0.0002	0.0009	2e-05	5e-05	/	0.005	/	0.0015	0.005	0.0015	0.002	/
十二月	117.742	40.0136	河北	河北-天津	黎河黎河桥	Ⅱ	Ⅱ	达标	13.1	2.1	5	1	0.493	0.061	14.9	0.005	0.025	0.45	0.0002	0.00015	2e-05	5e-05	0.002	0.005	0.0002	0.0015	/	0.0015	0.002	10
十二月	117.644	40.0858	河北	河北-天津	淋河淋河桥	Ⅱ	Ⅱ	达标	10.4	1.6	5	1	0.434	0.043	23.1	0.005	0.025	0.47	0.0002	0.0004	2e-05	5e-05	0.002	0.005	0.0002	0.0015	/	0.0015	0.002	160
十二月	116.138	40.6857	河北	河北-北京	白河下堡（后城）	Ⅱ	Ⅱ	达标	13.8	1.1	5	1	0.23	0.06	11.8	0.00036	0.00086	0.53	0.0002	0.00015	2e-05	5e-05	0.002	0.005	0.0002	0.0015	/	0.0015	0.002	1178
十二月	116.41	40.7697	河北	河北-北京	黑河四道甸	Ⅱ	Ⅱ	达标	12	1.2	5	1	0.0125	0.05	6.24	0.00043	0.00128	0.57	0.0002	0.00015	2e-05	5e-05	0.002	0.005	0.0002	0.0015	/	0.0015	0.002	150
十二月	116.605	40.9858	河北	河北-北京	汤河大草坪	Ⅱ	Ⅳ	不达标	11.3	1.1	5	2.2	0.04	0.02	2.88	0.00032	0.025	1.38	0.0002	0.00015	2e-05	5e-05	0.002	0.005	0.0002	0.0015	/	0.0015	0.002	62
十二月	117.166	40.7078	河北	河北-北京	潮河古北口	Ⅱ	Ⅰ	达标	11.5	1.1	5	2.6	0.0125	0.02	13.2	0.00062	0.00183	0.44	0.0002	0.00015	2e-05	5e-05	0.002	0.005	0.0002	0.0015	/	0.0015	0.002	216
十二月	125.276	42.1576	辽宁	辽宁-吉林	辉发河龙头堡	Ⅱ	Ⅳ	不达标	10.49	1.43	3.71	1.4	0.0125	0.27	2.46	0.005	0.0027	0.084	0.0002	0.001	2e-05	5e-05	0.002	0.006	0.0002	0.0015	0.005	0.0015	0.002	1000
十二月	116.331	37.5722	山东	山东-河北	南运河第三店	Ⅱ	劣Ⅴ	不达标	9.6	4.7	40.6	1.3	0.165	0.03	13.3	0.034	0.06	1.13	0.0029	0.0011	2e-05	5e-05	0.002	0.005	0.002	0.0015	/	0.154	0.002	40000
十二月	113.32	29.6661	湖北	湖北－湖南	长江螺山	Ⅱ	Ⅱ	达标	11.3	2.2	/	1.3	0.159	0.08	/	0.005	0.025	0.19	0.0002	0.0013	2e-05	5e-05	0.002	0.005	0.0002	0.0015	0.005	0.0015	0.02	613
十二月	116.107	29.8235	湖北	湖北－安徽	长江刘佐	Ⅱ	Ⅱ	达标	8.9	1.8	/	1	0.122	0.1	/	0.005	0.025	0.18	0.0002	0.0027	2e-05	5e-05	0.002	0.005	0.0002	0.0015	0.03	0.0015	0.002	2067
十二月	108.478	30.5196	湖北	湖北－重庆	磨刀溪大滩口	Ⅱ	Ⅱ	达标	9.2	2.4	5	1.5	0.115	0.05	1.54	0.005	0.025	0.15	0.0002	0.0008	2e-05	5e-05	0.002	0.005	0.0002	0.0015	0.005	0.0015	0.002	800
十二月	109	30.6167	湖北	湖北－重庆	长滩河梅子水	Ⅱ	Ⅱ	达标	8.5	3.1	5	3	0.392	0.08	3.5	0.005	0.025	0.2	0.0002	0.001	2e-05	5e-05	0.002	0.005	0.0002	0.0015	0.02	0.0015	0.002	23000
十二月	108.919	29.6119	湖北	湖北－重庆	阿蓬江(唐岩河、濯河)朝阳寺	Ⅱ	Ⅰ	达标	9.6	1.1	/	0.25	0.0125	0.02	2.45	0.005	0.025	0.02	0.0002	0.0005	2e-05	5e-05	0.002	0.005	0.0002	0.0015	0.005	0.0015	0.002	460
十二月	108.501	29.7336	湖北	湖北－重庆	郁江长顺	Ⅱ	Ⅰ	达标	9.5	0.9	/	0.25	0.0125	0.02	1.85	0.005	0.025	0.02	0.0002	0.0004	2e-05	5e-05	0.002	0.005	0.0002	0.0015	0.005	0.0015	0.002	1300
十二月	109.207	29.1992	湖北	湖北－重庆	酉水卯洞	Ⅱ	Ⅱ	达标	9.6	1.1	/	0.25	0.13	0.04	2.54	0.005	0.025	0.06	0.0002	0.0007	2e-05	5e-05	0.002	0.005	0.0002	0.0015	0.005	0.0015	0.002	16000
十二月	110.383	29.6339	湖北	湖北－湖南	溇水淋溪河	Ⅱ	Ⅰ	达标	9.9	0.25	/	1.8	0.0125	0.01	/	0.005	0.025	0.08	0.0002	0.0002	2e-05	5e-05	0.002	0.005	0.0002	0.0015	0.005	0.0015	0.002	/
十二月	111.522	32.6481	湖北	湖北－河南	丹江口水库凉水河	Ⅱ	Ⅰ	达标	9.9	1.6	/	1	0.027	0.01	1.08	0.005	0.025	0.15	0.0002	0.0008	2e-05	5e-05	0.002	0.005	0.0002	0.0015	0.01	0.0015	0.002	10
十二月	109.985	26.1945	湖南	湖南-广西	平等河布龙	Ⅱ	Ⅰ	达标	8.4	0.7	5	0.25	0.0125	0.01	/	0.005	0.025	0.08	0.0002	0.00015	2e-05	5e-05	0.002	0.005	0.0002	0.0015	0.01	0.0015	0.002	570
十二月	107.112	28.8912	重庆	重庆－贵州	藻渡河界牌	Ⅱ	Ⅰ	达标	9.8	1.4	5	0.6	0.0125	0.02	1.01	0.005	0.025	0.15	0.0002	0.0004	2e-05	5e-05	0.002	0.005	0.0002	0.0015	0.005	0.0015	0.002	3300
十二月	108.531	30.4478	重庆	重庆－湖北	磨刀溪建南镇	Ⅱ	Ⅱ	达标	10	1.8	5	1	0.098	0.07	1.34	0.005	0.025	0.14	0.0002	0.0006	2e-05	5e-05	0.002	0.005	0.0002	0.0015	0.01	0.0015	0.002	23000
十二月	108.487	31.7759	重庆	重庆－四川	州河鸡唱	Ⅱ	Ⅰ	达标	10	1.2	5	1	0.09	0.02	0.99	0.005	0.025	0.17	0.0002	0.00015	2e-05	5e-05	0.002	0.005	0.0002	0.0015	0.005	0.0015	0.002	2300
十二月	108.629	28.6518	重庆	重庆－贵州	甘龙河小河	Ⅱ	Ⅰ	达标	8.7	1.6	/	0.25	0.124	0.02	/	0.005	0.025	0.13	0.0002	0.0007	2e-05	5e-05	0.002	0.005	0.0002	0.0015	/	/	/	/
十二月	108.406	32.072	重庆	重庆－四川	任河钟停	Ⅱ	Ⅱ	达标	9.2	1.4	/	0.25	0.0125	0.02	1.22	0.035	0.025	0.07	0.0002	0.00015	2e-05	5e-05	0.002	0.005	0.0002	0.0015	0.005	0.0015	0.088	/
十二月	104.671	32.9444	四川	四川－甘肃	白水江文县（鹄衣坝）	Ⅱ	Ⅰ	达标	10.4	0.6	5	0.25	0.104	0.02	2.56	0.005	0.025	0.18	0.0002	0.00015	2e-05	5e-05	0.002	0.005	0.0002	0.0015	0.005	0.0015	0.025	9200
十二月	102.095	33.96	四川	四川－甘肃	黄河玛曲	Ⅱ	Ⅱ	达标	7.8	1.9	8	2.2	0.21	0.02	/	0.005	0.025	0.13	0.0002	0.0007	3e-05	5e-05	0.002	0.005	0.0002	0.0007	0.005	0.0015	0.002	/
十二月	103.616	27.0107	贵州	贵州－云南	牛栏江大沙店（江底）	Ⅱ	Ⅲ	不达标	9.5	0.7	5	1.2	0.159	0.01	1.91	0.005	0.025	0.2	0.0002	0.0008	8e-05	5e-05	0.002	0.005	0.0002	0.0015	0.005	0.0015	0.002	200
十二月	104.004	27.4859	贵州	贵州－云南	横江(洛泽河)麻窝电站	Ⅱ	Ⅱ	达标	9.7	0.8	5	0.9	0.162	0.02	2.96	0.005	0.025	0.17	0.0002	0.0003	2e-05	5e-05	0.002	0.005	0.0002	0.0015	0.005	0.0015	0.002	5000
十二月	106.779	28.7534	贵州	贵州－重庆	藻渡河藻渡	Ⅱ	Ⅰ	达标	10	1.1	5	1	0.0125	0.02	1.22	0.005	0.025	0.15	0.0002	0.0003	2e-05	5e-05	0.002	0.005	0.0002	0.0015	0.005	0.0015	0.002	3300
十二月	108.502	28.5814	贵州	贵州－重庆	乌江沿河	Ⅱ	Ⅳ	不达标	9	1.3	5	0.6	0.0125	0.27	3.25	0.005	0.025	0.22	0.0002	0.0011	2e-05	5e-05	0.002	0.005	0.0002	0.0015	0.005	0.0015	0.002	1433
十二月	108.285	29.1446	贵州	贵州－重庆	乌江鹿角沱	Ⅱ	Ⅲ	不达标	8	1.3	5	0.25	0.0125	0.2	2.79	0.005	0.025	0.19	0.0002	0.001	2e-05	5e-05	0.002	0.005	0.0002	0.0015	0.005	0.0015	0.002	700
十二月	107.864	29.2104	贵州	贵州－重庆	芙蓉江忠信	Ⅱ	Ⅰ	达标	12.6	1.1	5	0.25	0.0125	0.01	1.8	0.005	0.025	0.13	0.0002	0.001	2e-05	5e-05	0.002	0.005	0.0002	0.0015	0.005	0.0015	0.002	500
十二月	108.708	28.327	贵州	贵州－重庆	甘龙河甘龙镇	Ⅱ	Ⅰ	达标	10.9	0.7	5	0.9	0.121	0.01	1.37	0.005	0.025	0.11	0.0002	0.00015	2e-05	5e-05	0.002	0.005	0.0002	0.0015	0.005	0.0015	0.002	24000
十二月	109.48	27.0753	贵州	贵州－湖南	沅江金紫	Ⅱ	Ⅱ	达标	10.2	1.7	/	0.25	0.049	0.03	/	0.005	0.025	0.1	0.0002	0.0014	2e-05	5e-05	0.002	0.005	0.0002	0.0015	0.005	0.0015	0.002	/
十二月	109.467	26.2333	贵州	贵州－湖南	仁里河流团	Ⅱ	Ⅱ	达标	10	2	/	0.25	0.092	0.03	/	0.005	0.025	0.1	0.0002	0.0013	2e-05	5e-05	0.002	0.005	0.0002	0.0015	0.005	0.0015	0.002	/
十二月	109.41	27.7041	贵州	贵州－湖南	辰水漾头电站	Ⅱ	Ⅱ	达标	9.6	0.6	5	0.7	0.195	0.04	1.88	0.005	0.025	0.36	0.0002	0.00015	2e-05	5e-05	0.002	0.005	0.0002	0.0015	0.005	0.0015	0.002	1400
十二月	107.194	25.6251	贵州	贵州-广西	六硐河甲茶	Ⅱ	Ⅱ	达标	8.5	0.6	5	0.9	0.078	0.005	1.14	0.005	0.025	0.1	0.0002	0.00015	2e-05	5e-05	0.002	0.005	0.0002	0.0015	0.005	0.0015	0.002	1300
十二月	108.908	25.7161	贵州	贵州-广西	都柳江石碑	Ⅱ	Ⅰ	达标	8.5	0.8	5	0.25	0.0125	0.01	/	0.005	0.025	0.06	0.0002	0.00015	2e-05	5e-05	0.002	0.005	0.0002	0.0015	0.01	0.0015	0.002	323
十二月	107.741	25.2024	贵州	贵州-广西	打狗河贵江	Ⅱ	Ⅰ	达标	8.8	0.8	4	0.25	0.029	0.005	/	0.005	0.025	0.06	0.0002	0.00015	2e-05	5e-05	0.002	0.005	0.0002	0.0015	0.02	0.0015	0.002	440
十二月	108.242	25.4256	贵州	贵州-广西	大环江何家寨	Ⅱ	Ⅰ	达标	8.4	0.7	5	0.25	0.0125	0.005	/	0.005	0.025	0.05	0.0002	0.00015	2e-05	5e-05	0.002	0.005	0.0002	0.0015	0.02	0.0015	0.002	600
十二月	108.445	25.4168	贵州	贵州-广西	小环江黄种村	Ⅱ	Ⅰ	达标	8.4	0.6	5	0.25	0.0125	0.005	/	0.005	0.025	0.07	0.0002	0.00015	2e-05	5e-05	0.002	0.005	0.0002	0.0006	0.01	0.0015	0.002	180
十二月	103.733	26.5	云南	云南－贵州	牛栏江黄梨树	Ⅱ	Ⅰ	不达标	9.5	0.7	5	1.3	0.144	0.02	1.35	0.005	0.025	0.18	0.0002	0.0006	5e-05	5e-05	0.002	0.005	0.0002	0.0015	0.005	0.0015	0.002	500
十二月	105.377	28.0946	云南	云南－四川	永宁河（清水河）两河	Ⅱ	Ⅱ	达标	9.7	0.7	5	1.1	0.13	0.07	2.55	0.005	0.025	0.2	0.0002	0.0005	2e-05	5e-05	0.002	0.005	0.0002	0.0015	0.005	0.0015	0.002	17000
十二月	105.615	23.3175	云南	云南-广西	百南河那全	Ⅱ	Ⅱ	达标	7.3	1.8	4	0.5	0.043	0.04	/	0.005	0.025	0.025	0.0002	0.00015	2e-05	5e-05	0.002	0.005	0.0002	0.0015	0.01	0.0015	0.002	340
十二月	104.486	24.6505	云南	云南-广西	清水江清水江大桥	Ⅱ	Ⅱ	达标	7.2	3.1	9.2	1.8	0.16	0.005	/	0.005	0.025	0.222	0.0002	0.0027	2e-05	5e-05	0.002	0.005	0.0002	0.0015	0.005	0.0015	0.002	50
十二月	105.521	24.0123	云南	云南-广西	西洋江那柳	Ⅱ	Ⅱ	达标	8.1	1.4	1.6	0.25	0.15	0.021	/	0.005	0.025	0.119	0.0002	0.0002	2e-05	5e-05	0.002	0.005	0.0002	0.0015	0.005	0.0015	0.01	35000
十二月	98.7853	28.5561	西藏	西藏－云南	澜沧江溜筒江	Ⅱ	Ⅱ	达标	7.8	0.9	/	0.25	0.0125	0.03	/	0.005	0.025	0.32	0.0002	0.016	2e-05	5e-05	0.002	0.005	0.0002	0.0015	0.005	0.0015	0.002	/
十二月	106.75	34.4667	陕西	陕西－甘肃	嘉陵江两河口	Ⅱ	Ⅱ	达标	11	0.7	5	0.25	0.171	0.02	3.56	0.005	0.025	0.22	0.0002	0.00015	2e-05	5e-05	0.008	0.005	0.0002	0.0015	0.005	0.0015	0.031	1300
十二月	107.718	32.2031	陕西	陕西－四川	月滩河竹峪	Ⅱ	Ⅰ	达标	9.3	1.6	5	0.8	0.11	0.01	2.94	0.005	0.025	0.22	0.0002	0.0008	2e-05	5e-05	0.002	0.005	0.0002	0.0015	/	/	/	/
十二月	107.184	32.3781	陕西	陕西－四川	小通江楼子	Ⅱ	Ⅱ	达标	9.3	2	5	0.8	0.117	0.05	2.52	0.005	0.025	0.1	0.0002	0.0006	2e-05	5e-05	0.002	0.005	0.0002	0.0015	/	/	/	/
十二月	109.833	32.8833	陕西	陕西－湖北	汉江兰滩	Ⅱ	Ⅱ	达标	9.9	1.4	/	2.2	0.042	0.03	1	0.005	0.025	0.17	0.0002	0.0008	2e-05	5e-05	0.002	0.005	0.0002	0.0015	0.005	0.0015	0.002	280
十二月	110.117	32.8167	陕西	陕西－湖北	汉江白河	Ⅱ	Ⅰ	达标	10.4	1.4	/	1.7	0.0125	0.02	1.38	0.005	0.025	0.17	0.0002	0.0008	2e-05	5e-05	0.002	0.005	0.0002	0.0015	0.005	0.0015	0.002	317
十二月	109.9	33.3	陕西	陕西－湖北	金钱河南宽坪	Ⅱ	Ⅰ	达标	13.8	0.9	/	2.7	0.0125	0.005	1.94	0.005	0.025	0.18	0.0002	0.001	2e-05	5e-05	0.002	0.005	0.0002	0.0015	0.01	0.0015	0.002	230
十二月	110.037	33.1547	陕西	陕西－湖北	金钱河上津	Ⅱ	Ⅱ	达标	11.6	1.1	/	2.6	0.041	0.04	1.3	0.005	0.025	0.19	0.0002	0.0012	2e-05	5e-05	0.002	0.005	0.0002	0.0015	0.005	0.0015	0.002	9200
十二月	110.35	33.2	陕西	陕西－湖北	天河照川	Ⅱ	Ⅳ	不达标	12.1	1.7	/	4.2	0.971	0.09	2.03	0.005	0.025	0.14	0.0002	0.0005	2e-05	5e-05	0.002	0.005	0.0002	0.0015	0.02	0.0015	0.002	16000
十二月	109.716	32.1897	陕西	陕西－湖北	堵河鄂坪	Ⅱ	Ⅰ	达标	11.4	1.1	/	1	0.0125	0.01	0.66	0.005	0.025	0.13	0.0002	0.0004	2e-05	5e-05	0.002	0.005	0.0002	0.0015	0.02	0.0015	0.002	10
十二月	111.013	33.2542	陕西	陕西－河南	丹江荆紫关	Ⅱ	Ⅱ	达标	11.9	1	/	2.9	0.135	0.03	3.47	0.005	0.025	0.23	0.0002	0.0008	2e-05	5e-05	0.002	0.005	0.0002	0.0015	0.02	0.0015	0.002	940
十二月	110.967	33.2833	陕西	陕西－河南	丹江湘河	Ⅱ	Ⅱ	达标	10.2	0.9	/	2.4	0.16	0.03	3.42	0.005	0.025	0.24	0.0002	0.0005	2e-05	5e-05	0.002	0.005	0.0002	0.0015	0.005	0.0015	0.002	10
十二月	110.91	33.1344	陕西	陕西－湖北	滔河滔河水库	Ⅱ	Ⅰ	达标	9.8	1.1	/	0.25	0.031	0.005	0.66	0.005	0.025	0.13	0.0002	0.001	2e-05	5e-05	0.002	0.005	0.0002	0.0015	0.01	0.0015	0.002	10
十二月	106.079	33.5736	甘肃	甘肃－陕西	嘉陵江白水江	Ⅱ	Ⅱ	达标	9.1	2	5	0.9	0.077	0.005	2.78	0.005	0.12	0.24	0.0002	0.00015	2e-05	5e-05	0.002	0.005	0.0002	0.0015	/	/	/	/
十二月	97.1833	31.1333	青海	青海－西藏	昂曲昌都预制厂	Ⅱ	Ⅰ	达标	7.5	0.25	5	/	0.087	0.01	/	0.006	0.025	0.025	0.0002	0.0015	2e-05	0.001	0.002	0.005	/	/	/	/	/	/
十二月	102.758	35.842	青海	青海－甘肃	黄河大河家	Ⅱ	Ⅱ	达标	7.7	1.6	9	2	0.2	0.01	/	0.005	0.025	0.11	0.0002	0.0006	3e-05	5e-05	0.002	0.005	0.0002	0.0006	0.005	0.0015	0.002	/
一月	115.69	39.5822	北京	北京-河北	拒马河张坊	Ⅲ	Ⅰ	达标	13.9	1	5	1	0.01	0.005	3.03	0.00057	0.00123	0.2	0.0002	0.0003	2e-05	5e-05	0.004	0.005	0.0002	0.0015	/	0.0015	0.002	120
一月	117.748	40.0417	河北	河北-天津	州河(沙河)沙河桥	Ⅲ	Ⅱ	不达标	12.9	2.2	5	1	0.445	0.08	13.4	0.005	0.025	0.37	0.0005	0.0016	2e-05	5e-05	0.01	0.005	0.0002	0.0015	/	0.0015	0.002	120
一月	115.505	39.6553	河北	河北-北京	拒马河大沙地	Ⅲ	Ⅰ	达标	14.4	1	5	1	0.01	0.01	3.26	0.00068	0.0008	0.22	0.0002	0.0003	2e-05	5e-05	0.002	0.005	0.0002	0.0015	/	0.0015	0.002	5
一月	113.885	36.3586	河北	河北-河南	清漳河合漳	Ⅲ	Ⅲ	达标	12.3	1.4	5	1.4	0.156	0.13	6.26	0.005	0.002	0.28	0.0002	0.001	6e-05	5e-05	0.002	0.005	0.003	0.0015	/	0.084	0.008	3255
一月	115.276	36.4967	河北	河北-山东	漳卫河(卫运河)秤钩湾	Ⅲ	劣Ⅴ	不达标	14.3	5.9	39.1	5	2.91	0.18	11.4	0.005	0.038	0.79	0.0036	0.0021	2e-05	5e-05	0.002	0.005	0.005	0.008	/	0.101	0.011	1354
一月	115.695	36.8622	河北	河北-山东	漳卫河(卫运河)临清大桥（临清）	Ⅲ	劣Ⅴ	不达标	14.6	5.9	39.1	5.9	2.4	0.17	10.2	0.012	0.033	0.79	0.0012	0.0022	2e-05	5e-05	0.002	0.005	0.004	0.025	/	0.111	0.015	40000
一月	115.777	36.9994	河北	河北-山东	漳卫河(卫运河)油坊桥	Ⅲ	劣Ⅴ	不达标	14.8	6.9	43.8	5.2	1.85	0.15	11.5	0.009	0.033	0.87	0.004	0.0013	1e-05	5e-05	0.002	0.005	0.006	0.003	/	0.108	0.015	1658
一月	118.825	41.3683	河北	河北-内蒙古	老哈河牛家窑	Ⅲ	Ⅲ	达标	9.6	1.6	9.3	0.9	0.049	0.109	8.59	0.005	0.025	0.46	0.0002	0.00015	2e-05	5e-05	0.002	0.005	0.0002	0.0015	0.005	0.04	0.002	110
一月	114.435	39.2997	山西	山西-河北	唐河水堡	Ⅲ	Ⅲ	达标	13.8	1.4	5	1	0.1	0.14	6.51	0.00077	0.00112	0.23	0.0002	0.0004	2e-05	5e-05	0.007	0.005	0.004	0.0015	/	0.0015	0.002	2851
一月	113.537	38.4208	山西	山西-河北	滹沱河阎家庄大桥（闫家庄大桥）	Ⅲ	Ⅲ	达标	12.9	1.8	5	1	0.53	0.09	5.79	0.0014	0.0021	0.46	0.0002	0.0004	2e-05	5e-05	0.002	0.005	0.005	0.0015	/	0.0015	0.002	171
一月	114.05	37.7161	山西	山西-河北	冶河王寨村西	Ⅲ	Ⅱ	达标	11.7	0.9	5	1.3	0.06	0.02	4.96	0.013	0.002	0.24	0.0002	0.0014	5e-05	5e-05	0.002	0.005	0.004	0.0015	/	0.071	0.006	62
一月	113.909	37.9739	山西	山西-河北	绵河地都	Ⅲ	Ⅱ	达标	11.9	0.9	5	1.2	0.171	0.03	4.83	0.007	0.004	0.49	0.0021	0.001	2e-05	5e-05	0.002	0.005	0.01	0.0015	/	0.081	0.006	9208
一月	113.51	36.7956	山西	山西-河北	清漳河（漳西渠、漳北渠）麻田	Ⅲ	Ⅰ	达标	12.2	1.4	5	1.4	0.04	0.02	4.25	0.005	0.004	0.22	0.0002	0.0005	2e-05	5e-05	0.002	0.005	0.003	0.0015	/	0.069	0.007	987
一月	111.858	35.0683	山西	山西－河南	黄河南村	Ⅲ	Ⅱ	达标	9.6	2.9	14	2.8	0.15	0.08	/	0.002	0.025	0.5	0.0002	0.0029	1e-05	5e-05	/	0.005	/	0.0002	0.005	0.0015	0.002	/
一月	112.304	40.2404	山西	山西－内蒙古	红河杀虎口	Ⅲ	Ⅲ	达标	13.5	2.6	8.6	3.6	0.04	0.05	/	0.005	0.025	0.46	/	0.0008	4e-05	5e-05	0.002	0.005	0.0002	0.0015	/	/	/	/
一月	112.635	35.2836	山西	山西－河南	沁河拴驴泉坝下	Ⅲ	Ⅱ	达标	13.7	1.1	12.5	1.1	0.092	0.06	/	0.005	0.025	0.41	0.0002	0.00015	2e-05	5e-05	0.002	0.005	/	/	0.005	0.0015	0.002	/
一月	112.996	35.268	山西	山西－河南	丹河青天河坝下	Ⅲ	Ⅱ	达标	13.3	1.1	19.6	2.4	0.061	0.04	/	0.005	0.025	0.54	0.0002	0.00015	2e-05	5e-05	0.002	0.005	/	/	0.005	0.0015	0.002	/
一月	113.236	40.4233	内蒙古	内蒙古-山西	御河黑疙瘩村（小黄土沟）	Ⅲ	劣Ⅴ	不达标	10.7	4.1	11.1	2.8	1.44	1.31	16.5	0.0044	0.00584	1.5	0.0006	0.0013	2e-05	5e-05	0.013	0.0001	0.006	0.0015	/	0.154	0.002	40000
一月	106.91	39.081	内蒙古	内蒙古－宁夏	都思兔河陶乌桥	Ⅲ	劣Ⅴ	不达标	11.1	4.4	16	2.3	0.49	0.22	/	0.016	0.025	1.57	0.0002	0.00015	2e-05	0.008	0.002	0.005	0.0002	0.003	0.005	0.06	0.002	/
一月	110.718	39.3009	内蒙古	内蒙古－陕西	孤山川沙梁	Ⅲ	Ⅳ	不达标	14.6	5.7	18.8	3.8	0.14	0.05	/	0.005	0.025	0.27	/	0.0014	2e-05	5e-05	0.002	0.005	0.0002	0.008	/	/	/	/
一月	110.119	39.4303	内蒙古	内蒙古－陕西	窟野河石圪台	Ⅲ	劣Ⅴ	不达标	6.8	2	27.4	1.4	0.33	0.04	/	0.005	0.025	2.37	0.0002	0.0036	2e-05	5e-05	0.002	0.005	0.0002	0.0015	0.005	0.0015	0.009	/
一月	110.217	39.2704	内蒙古	内蒙古－陕西	窟野河大柳塔	Ⅲ	劣Ⅴ	不达标	8.1	2.9	25.3	5.1	1.29	0.1	/	0.005	0.025	2.04	0.0002	0.003	2e-05	5e-05	0.002	0.005	0.0002	0.0015	0.005	0.0015	0.031	/
一月	110.372	39.3181	内蒙古	内蒙古－陕西	悖牛川贾家畔	Ⅲ	Ⅲ	达标	14.2	4.2	14	2.3	0.18	0.08	/	0.005	0.025	0.46	/	0.002	2e-05	5e-05	0.002	0.005	0.0002	0.0015	/	/	/	/
一月	108.781	37.9775	内蒙古	内蒙古－陕西	无定河巴图湾	Ⅲ	Ⅱ	达标	12.6	1.6	4.9	1.7	0.04	0.05	/	0.005	0.025	0.47	/	0.0016	2e-05	5e-05	0.002	0.005	0.0002	0.0015	/	/	/	/
一月	108.897	37.9985	内蒙古	内蒙古－陕西	无定河蘑菇台	Ⅲ	Ⅱ	达标	12.9	1.4	5	1.8	0.03	0.04	/	0.005	0.025	0.48	/	0.005	2e-05	5e-05	0.002	0.005	0.0002	0.0015	/	/	/	/
一月	109.05	38.0233	内蒙古	内蒙古－陕西	无定河大草湾	Ⅲ	Ⅱ	达标	12.7	1.8	5	1.2	0.03	0.01	/	0.005	0.025	0.42	/	0.0047	2e-05	5e-05	0.002	0.005	0.0002	0.0015	/	/	/	/
一月	124.26	48.5326	内蒙古	内蒙古-黑龙江	诺敏河古城子	Ⅲ	Ⅲ	达标	10.97	1.03	4.51	1.9	0.394	0.15	1.07	0.055	0.0147	0.174	0.0002	0.0016	2e-05	5e-05	0.002	0.004	0.0002	0.0015	0.005	0.0015	0.002	10
一月	124.396	48.2661	内蒙古	内蒙古-黑龙江	诺敏河萨马街	Ⅲ	Ⅲ	达标	9.93	1.19	5.23	1.3	0.376	0.19	1.24	0.006	0.0024	0.085	0.0002	0.0015	2e-05	5e-05	0.002	0.005	0.0002	0.0015	0.005	0.0015	0.002	60
一月	123.608	48.0231	内蒙古	内蒙古-黑龙江	阿伦河兴鲜	Ⅲ	Ⅲ	达标	11.06	0.78	3.94	1.9	0.334	0.17	4.47	0.015	0.0185	0.185	0.0002	0.0016	2e-05	5e-05	0.002	0.005	0.0002	0.0015	0.005	0.0015	0.002	/
一月	122.826	47.6839	内蒙古	内蒙古-黑龙江	雅鲁河二节地	Ⅲ	Ⅲ	达标	11.35	1.23	4.94	1.3	0.041	0.19	6.28	0.01	0.0068	0.083	0.0002	0.0021	2e-05	5e-05	0.002	0.007	0.0002	0.0015	0.005	0.0015	0.002	30
一月	122.857	47.6572	内蒙古	内蒙古-黑龙江	雅鲁河金蛇湾码头	Ⅲ	Ⅲ	达标	11.68	1.36	4.89	1.5	0.321	0.13	6.28	0.013	0.01	0.108	0.0002	0.0017	2e-05	5e-05	0.002	0.005	0.0002	0.0015	0.005	0.0015	0.002	20
一月	122.414	47.4472	内蒙古	内蒙古-黑龙江	济沁河东明	Ⅲ	Ⅲ	达标	11.68	0.42	2.44	1.3	0.224	0.14	2	0.008	0.0018	0.113	0.0002	0.0016	2e-05	5e-05	0.002	0.005	0.0002	0.0015	0.005	0.0015	0.002	10
一月	122.332	45.8593	内蒙古	内蒙古-吉林	洮儿河浩特营子	Ⅲ	Ⅲ	达标	9.1	1.7	11.9	1.8	0.922	0.12	5.1	0.005	0.025	0.91	0.0014	0.0006	2e-05	5e-05	0.002	0.005	0.0002	0.0015	0.005	0.0015	0.002	1200
一月	122.36	45.8536	内蒙古	内蒙古-吉林	洮儿河林海	Ⅲ	Ⅲ	达标	9.6	1.6	10.6	1.5	0.869	0.04	5.88	0.005	0.025	0.52	0.0013	0.0004	2e-05	5e-05	0.002	0.005	0.0002	0.0015	0.005	0.0015	0.002	900
一月	123.464	43.7347	内蒙古	内蒙古-吉林	新开河西靠山	Ⅲ	Ⅴ	不达标	11.65	10.19	39.2	4.4	0.775	0.08	3.26	0.055	0.0204	1.18	0.0002	0.0103	2e-05	5e-05	0.002	0.005	0.0002	0.0015	0.005	0.0015	0.002	/
一月	123.508	43.5997	内蒙古	内蒙古-吉林	新开河敖吉	Ⅲ	Ⅲ	达标	8.18	3.46	13.2	1.3	0.833	0.19	1.22	0.006	0.0056	0.805	0.0002	0.0104	2e-05	5e-05	0.002	0.005	0.0002	0.0015	0.01	0.0015	0.002	/
一月	123.524	43.0075	内蒙古	内蒙古-辽宁	西辽河二道河子	Ⅲ	Ⅳ	不达标	11.28	5.54	19.5	3.2	1.019	0.14	2.22	0.012	0.0066	0.54	0.0002	0.0076	2e-05	5e-05	0.002	0.007	0.0002	0.0015	0.005	0.0015	0.002	30
一月	123.55	42.9666	内蒙古	内蒙古-辽宁	辽河福德店	Ⅲ	Ⅳ	不达标	13.03	3.62	8.22	1.9	1.165	0.25	6.02	0.038	0.0088	0.27	0.0002	0.0027	2e-05	5e-05	0.002	0.005	0.0002	0.0015	0.005	0.0015	0.002	10
一月	122.792	42.7417	内蒙古	内蒙古-辽宁	秀水河常胜	Ⅲ	Ⅲ	达标	9.43	2.74	13.8	1	0.843	0.19	1.2	0.003	0.025	0.283	0.0002	0.0059	2e-05	5e-05	0.002	0.004	0.0002	0.0015	0.005	0.0015	0.002	20
一月	124.719	45.3561	吉林	吉林-黑龙江	第二松花江松林	Ⅲ	Ⅳ	不达标	11.52	4.08	15.9	2.3	0.826	0.22	5.14	0.016	0.0582	0.208	0.0002	0.0034	2e-05	5e-05	0.002	0.004	0.0002	0.0015	0.02	0.0015	0.002	6100
一月	127.167	44.6325	吉林	吉林-黑龙江	细鳞河肖家船口	Ⅲ	Ⅱ	达标	9.07	1.94	9.34	1.8	0.164	0.05	1.76	0.004	0.0043	0.052	0.0002	0.002	2e-05	5e-05	0.002	0.004	0.0002	0.0015	0.005	0.0015	0.002	730
一月	127.168	44.7089	吉林	吉林-黑龙江	细鳞河和平桥	Ⅲ	Ⅲ	达标	9.06	3.05	13.9	2.6	0.617	0.07	5.41	0.006	0.0024	0.089	0.0002	0.0027	2e-05	5e-05	0.002	0.005	0.0002	0.0015	0.005	0.0015	0.002	3000
一月	127.417	44.6166	吉林	吉林-黑龙江	拉林河向阳	Ⅲ	Ⅱ	达标	10.73	1.35	7.75	1.2	0.347	0.03	2.5	0.003	0.002	0.025	0.0002	0.0019	2e-05	5e-05	0.002	0.005	0.0002	0.0015	0.005	0.0015	0.002	10
一月	126.98	45.0664	吉林	吉林-黑龙江	拉林河振兴	Ⅲ	Ⅲ	达标	10.48	2.64	12.7	2.2	0.575	0.11	4.97	0.004	0.0032	0.049	0.0002	0.0025	2e-05	5e-05	0.002	0.005	0.0002	0.0015	0.005	0.0015	0.002	1310
一月	126.756	45.1733	吉林	吉林-黑龙江	拉林河牛头山大桥	Ⅲ	Ⅲ	达标	8.11	2.49	9.77	1.3	0.706	0.14	4.4	0.003	0.0007	0.084	0.0002	0.003	2e-05	5e-05	0.002	0.005	0.0002	0.0015	0.005	0.0015	0.002	2400
一月	126.15	45.1333	吉林	吉林-黑龙江	拉林河蔡家沟	Ⅲ	Ⅲ	达标	8.34	3.22	10	2.2	0.259	0.11	5.03	0.005	0.0036	0.082	0.0002	0.0028	2e-05	5e-05	0.002	0.005	0.0002	0.0015	0.005	0.0015	0.002	50
一月	125.711	45.405	吉林	吉林-黑龙江	拉林河板子房	Ⅲ	Ⅲ	达标	9.47	3.46	12.2	2.2	0.523	0.13	4.41	0.004	0.0011	0.105	0.0002	0.0028	2e-05	5e-05	0.002	0.005	0.0002	0.0015	0.005	0.0015	0.002	240
一月	126.774	45.1314	吉林	吉林-黑龙江	卡岔河龙家亮子	Ⅲ	劣Ⅴ	不达标	5.3	5.13	24.44	4.2	13.022	0.48	13.98	0.005	0.025	0.18	0.0002	0.00015	2e-05	5e-05	0.002	0.005	0.0002	0.002	0.005	0.0015	0.002	22000
一月	128.745	43.7556	吉林	吉林-黑龙江	牡丹江牡丹江1号桥	Ⅲ	Ⅲ	达标	9.8	2.6	15	2.5	0.63	0.03	2.07	0.005	0.025	0.17	0.0002	0.0006	3e-05	5e-05	0.002	0.005	0.0002	0.0015	0.005	0.0015	0.002	50
一月	123.591	43.4317	吉林	吉林-内蒙古	西辽河王奔桥	Ⅲ	劣Ⅴ	不达标	8.73	22.88	95.6	14.4	1.167	0.17	1.5	0.032	0.0122	2.22	0.0002	0.0129	2e-05	5e-05	0.002	0.005	0.0002	0.0015	0.005	0.0015	0.002	10
一月	123.572	43.3003	吉林	吉林-内蒙古	西辽河巴嘎呼萨	Ⅲ	Ⅳ	不达标	6.77	3.42	11.1	2.8	0.866	0.29	1.18	0.266	0.0159	0.421	0.0002	0.0164	2e-05	5e-05	0.002	0.004	0.0002	0.0015	0.005	0.0015	0.002	/
一月	125.323	50.0483	黑龙江	黑龙江-内蒙古	嫩江石灰窑	Ⅲ	Ⅱ	达标	8.9	4	15.5	0.8	0.19	0.01	0.9	0.005	0.025	0.11	0.0002	0.0005	2e-05	5e-05	0.002	0.005	0.0002	0.0015	0.005	0.0015	0.002	/
一月	125.213	49.1861	黑龙江	黑龙江-内蒙古	嫩江嫩江浮桥	Ⅲ	Ⅱ	达标	9.1	3.7	5	0.9	0.22	0.01	1.29	0.005	0.025	0.12	0.0002	0.0004	2e-05	5e-05	0.002	0.005	0.0002	0.0015	0.005	0.0015	0.002	/
一月	125.106	49.1233	黑龙江	黑龙江-内蒙古	嫩江繁荣新村	Ⅲ	Ⅱ	达标	6.98	2.2	8.21	1.2	0.09	0.08	2.48	0.007	0.0075	0.064	0.0002	0.0018	2e-05	5e-05	0.002	0.005	0.0002	0.0015	0.005	0.0015	0.002	5000
一月	124.533	48.4833	黑龙江	黑龙江-内蒙古	嫩江尼尔基大桥	Ⅲ	Ⅲ	达标	12.46	5.3	15.4	1.3	0.455	0.19	1	0.014	0.0072	0.102	0.0002	0.0024	2e-05	5e-05	0.002	0.005	0.0002	0.0015	0.005	0.0015	0.002	/
一月	124.514	48.4019	黑龙江	黑龙江-内蒙古	嫩江小莫丁	Ⅲ	Ⅲ	达标	12.15	5.78	18.8	1.4	0.388	0.12	1.05	0.003	0.0015	0.105	0.0002	0.0024	2e-05	5e-05	0.002	0.005	0.0002	0.0015	0.005	0.0015	0.002	30
一月	124.569	48.2458	黑龙江	黑龙江-内蒙古	嫩江拉哈	Ⅲ	Ⅲ	达标	11.15	5.93	19.4	0.7	0.298	0.12	1.09	0.005	0.0068	0.111	0.0002	0.0029	2e-05	5e-05	0.002	0.005	0.0002	0.0015	0.005	0.0015	0.002	1230
一月	124.505	48.1281	黑龙江	黑龙江-内蒙古	嫩江鄂温克族乡	Ⅲ	Ⅳ	不达标	12.15	6.93	21.4	2.8	0.211	0.12	1.25	0.021	0.0026	0.155	0.0002	0.0025	2e-05	5e-05	0.002	0.004	0.0002	0.0015	0.005	0.0015	0.002	250
一月	123.343	47.0019	黑龙江	黑龙江-内蒙古	雅鲁河原种场	Ⅲ	Ⅱ	达标	11.55	0.88	5.78	2.4	0.146	0.08	3.29	0.007	0.0075	0.245	0.0002	0.0016	2e-05	5e-05	0.002	0.005	0.0002	0.0015	0.005	0.0015	0.002	/
一月	123	46.7333	黑龙江	黑龙江-内蒙古	绰尔河两家子水文站	Ⅲ	Ⅲ	达标	11.16	0.6	2.82	1.8	0.284	0.12	2.59	0.002	0.025	0.172	0.0002	0.0017	2e-05	5e-05	0.002	0.005	0.0002	0.0015	0.005	0.0015	0.002	20
一月	123.591	46.7936	黑龙江	黑龙江-内蒙古	绰尔河乌塔其农场	Ⅲ	Ⅲ	达标	12.31	0.75	3.16	1.8	0.266	0.13	0.67	0.002	0.025	0.288	0.0002	0.0024	2e-05	5e-05	0.002	0.004	0.0002	0.0015	0.005	0.0015	0.002	10
一月	123.549	46.9908	黑龙江	黑龙江-内蒙古	嫩江莫呼渡口	Ⅲ	Ⅲ	达标	9.95	5.03	15.3	1	0.451	0.11	2.37	0.008	0.0048	0.227	0.0002	0.0033	2e-05	5e-05	0.002	0.005	0.0002	0.0015	0.005	0.0015	0.002	180
一月	123.7	46.7833	黑龙江	黑龙江-内蒙古	嫩江江桥	Ⅲ	Ⅲ	达标	10.97	2.29	7.73	1.6	0.277	0.13	0.98	0.005	0.0064	0.27	0.0002	0.0027	2e-05	5e-05	0.002	0.005	0.0002	0.0015	0.005	0.0015	0.002	/
一月	123.859	46.2953	黑龙江	黑龙江-吉林	嫩江白沙滩	Ⅲ	Ⅳ	不达标	11.47	5.08	16	2.7	0.816	0.22	1.46	0.018	0.0109	0.177	0.0002	0.0027	2e-05	5e-05	0.002	0.004	0.0002	0.0015	0.005	0.0015	0.002	2300
一月	124.285	45.5347	黑龙江	黑龙江-吉林	嫩江大安	Ⅲ	Ⅴ	不达标	11.44	5.12	16.1	2.5	0.82	0.33	1.58	0.005	0.002	0.207	0.0002	0.0023	2e-05	5e-05	0.002	0.005	0.0002	0.0015	0.005	0.0015	0.002	540
一月	124.385	45.4406	黑龙江	黑龙江-吉林	嫩江塔虎城渡口	Ⅲ	Ⅳ	不达标	10.47	4.73	15.7	2.5	0.981	0.23	1.46	0.016	0.0178	0.266	0.0002	0.0022	2e-05	5e-05	0.002	0.005	0.0002	0.0015	0.005	0.0015	0.002	210
一月	124.6	45.4475	黑龙江	黑龙江-吉林	嫩江马克图	Ⅲ	Ⅲ	达标	10.52	5.47	18.7	2.3	0.828	0.12	1.7	0.008	0.0066	0.275	0.0002	0.0033	2e-05	5e-05	0.002	0.004	0.0002	0.0015	0.01	0.0015	0.002	300
一月	125.4	45.4167	黑龙江	黑龙江-吉林	松花江下岱吉	Ⅲ	Ⅳ	不达标	12.05	7.84	27.8	3.6	0.43	0.13	3.55	0.005	0.011	0.246	0.0002	0.0036	2e-05	5e-05	0.002	0.005	0.0002	0.0015	0.005	0.0015	0.002	/
一月	125.866	45.5175	黑龙江	黑龙江-吉林	松花江88号照	Ⅲ	Ⅲ	达标	11.15	5.31	19.3	1.6	0.638	0.13	4.04	0.006	0.0129	0.205	0.0002	0.0034	2e-05	5e-05	0.002	0.005	0.0002	0.0015	0.005	0.0015	0.002	540
一月	127.065	45.0936	黑龙江	黑龙江-吉林	牤牛河牤牛河大桥	Ⅲ	Ⅱ	达标	9.82	2.05	6.9	0.9	0.387	0.07	3.03	0.006	0.003	0.021	0.0002	0.0024	2e-05	5e-05	0.002	0.005	0.0002	0.0015	0.005	0.0015	0.002	/
一月	121.331	31.5196	江苏	江苏－上海	长江宝钢灰场	Ⅲ	Ⅳ	达标	10.2	2.3	/	1.6	0.144	0.21	2.35	0.005	0.025	0.39	0.0002	0.00015	2e-05	5e-05	0.002	0.005	0.0002	0.0015	0.01	0.0015	0.002	780
一月	120.054	31.4417	江苏	江苏－浙江	太湖J12#竺山湖	Ⅲ	劣Ⅴ	不达标	11.38	4.19	7.5	4.06	1.52	0.173	5.84	0.0099	0.01	0.66	0.00015	0.0014	2.5e-05	5e-05	0.002	0.0012	0.001	0.001	0.025	0.092	0.0025	790
一月	120.028	31.3914	江苏	江苏－浙江	太湖B22#龙头	Ⅲ	劣Ⅴ	不达标	12.38	4.31	7.5	3.11	0.76	0.134	4.41	0.0046	0.005	0.627	0.00015	0.0011	2.5e-05	5e-05	0.002	0.00025	0.001	0.001	0.025	0.025	0.0025	490
一月	120.388	31.4356	江苏	江苏－浙江	太湖J18#沙墩港	Ⅲ	劣Ⅴ	不达标	12.14	3.2	7.5	2.42	0.08	0.073	2.32	0.0035	0.005	0.36	0.00015	0.0014	2.5e-05	0.0001	0.002	0.0014	0.001	0.001	0.025	0.051	0.0025	490
一月	120.24	31.405	江苏	江苏－浙江	太湖B21#渔业村	Ⅲ	Ⅴ	不达标	11.67	3.55	7.5	1.48	0.03	0.052	1.93	0.0029	0.005	0.482	0.00015	0.0008	2.5e-05	5e-05	0.002	0.0006	0.001	0.001	0.025	0.025	0.0025	5
一月	120.297	31.3717	江苏	江苏－浙江	太湖J17A#大贡山	Ⅲ	Ⅳ	不达标	12.58	4.23	15.4	2.17	0.05	0.05	1.15	0.0031	0.005	0.463	0.00015	0.0009	2.5e-05	5e-05	0.002	0.0015	0.001	0.001	0.025	0.025	0.0025	5
一月	120.368	31.4042	江苏	江苏－浙江	太湖B23#贡湖	Ⅲ	劣Ⅴ	不达标	12.14	3.34	7.5	2.51	0.28	0.063	2.14	0.0032	0.005	0.346	0.00015	0.0012	2.5e-05	5e-05	0.002	0.0012	0.001	0.001	0.025	0.053	0.0025	5
一月	120.238	31.3572	江苏	江苏－浙江	太湖J17#乌龟山	Ⅲ	Ⅴ	不达标	11.76	3.87	7.5	1.57	0.03	0.071	1.95	0.0033	0.005	0.505	0.00015	0.0011	2.5e-05	5e-05	0.002	0.0012	0.001	0.001	0.025	0.061	0.0025	5
一月	120.082	31.3486	江苏	江苏－浙江	太湖J14#焦山	Ⅲ	劣Ⅴ	不达标	12.73	4.35	15.4	2.72	0.41	0.129	4.22	0.0057	0.005	0.646	0.00015	0.0012	2.5e-05	0.0002	0.002	0.0017	0.001	0.001	0.025	0.025	0.0025	230
一月	120.111	31.2394	江苏	江苏－浙江	太湖J19#平台山	Ⅲ	劣Ⅴ	不达标	11.78	4.02	15.1	1.92	0.15	0.094	2.37	0.0049	0.005	0.524	0.00015	0.0019	2.5e-05	0.0001	0.002	0.0031	0.001	0.001	0.025	0.025	0.0025	5
一月	120.115	31.1022	江苏	江苏－浙江	太湖B26#湖心南	Ⅲ	Ⅴ	不达标	12.5	4.48	15.1	3.06	0.06	0.073	1.53	0.0049	0.005	0.487	0.00015	0.0018	2.5e-05	0.0001	0.002	0.0031	0.001	0.001	0.025	0.05	0.0025	50
一月	120.259	31.1761	江苏	江苏－浙江	太湖B29#横山	Ⅲ	Ⅴ	不达标	12.18	4.76	7.5	2.33	0.05	0.077	1.52	0.0044	0.005	0.501	0.00015	0.0007	2.5e-05	5e-05	0.002	0.0035	0.001	0.001	0.025	0.092	0.0025	5
一月	119.943	31.3092	江苏	江苏－浙江	太湖J13#大浦口	Ⅲ	劣Ⅴ	不达标	12.31	4.35	15.6	3.18	0.62	0.111	3.81	0.0043	0.005	0.468	0.00015	0.0011	2.5e-05	0.0001	0.002	0.0017	0.001	0.001	0.025	0.025	0.0025	790
一月	119.909	31.2264	江苏	江苏－浙江	太湖J13A#伏东	Ⅲ	Ⅳ	不达标	12.18	4.72	16.2	2.34	0.08	0.091	1.18	0.0047	0.005	0.487	0.00015	0.002	2.5e-05	5e-05	0.002	0.0031	0.001	0.001	0.025	0.025	0.0025	5
一月	120.228	31.5381	江苏	江苏－浙江	太湖J6#梅园	Ⅲ	Ⅲ	达标	10.39	2.96	7.5	1.7	0.0125	0.027	0.76	0.0019	0.005	0.421	0.00015	0.0002	2.5e-05	5e-05	0.002	0.00025	0.001	0.001	0.025	0.025	0.0025	330
一月	120.211	31.4656	江苏	江苏－浙江	太湖B20#小湾里	Ⅲ	Ⅳ	不达标	11.39	3.73	7.5	2.33	0.03	0.039	1.25	0.0021	0.005	0.463	0.00015	0.0003	2.5e-05	5e-05	0.002	0.00025	0.001	0.001	0.025	0.025	0.0025	20
一月	120.134	31.4942	江苏	江苏－浙江	太湖J11#闾江口	Ⅲ	Ⅳ	不达标	11.05	3.04	7.5	1.62	0.03	0.031	1.38	0.0034	0.005	0.445	0.00015	0.0004	2.5e-05	5e-05	0.002	0.00025	0.001	0.001	0.025	0.025	0.0025	5
一月	120.164	31.4058	江苏	江苏－浙江	太湖J15#拖山	Ⅲ	Ⅴ	不达标	11.7	3.7	7.5	2	0.03	0.062	1.87	0.003	0.005	0.456	0.00015	0.0008	2.5e-05	5e-05	0.002	0.0008	0.001	0.001	0.025	0.025	0.0025	5
一月	120.196	31.5078	江苏	江苏－浙江	太湖J16#三号标	Ⅲ	Ⅴ	不达标	11.68	3.8	7.5	1.83	0.03	0.063	1.81	0.0027	0.005	0.454	0.00015	0.0006	2.5e-05	5e-05	0.002	0.0006	0.001	0.001	0.025	0.025	0.0025	5
一月	120.294	31.2542	江苏	江苏－浙江	太湖J31#漫山	Ⅲ	Ⅳ	不达标	12.78	4.68	7.5	2.15	0.34	0.1	1.48	0.0041	0.01	0.477	0.00015	0.001	2.5e-05	0.0001	0.002	0.0023	0.001	0.001	0.025	0.025	0.0025	230
一月	120.257	31.5078	江苏	江苏－浙江	太湖J3#五里湖	Ⅲ	Ⅲ	达标	11.52	3.44	7.5	2.54	0.03	0.047	0.69	0.0024	0.005	0.435	0.00015	0.0005	2.5e-05	0.0002	0.002	0.001	0.001	0.001	0.025	0.025	0.0025	5400
一月	120.233	31.5383	江苏	江苏－浙江	太湖西五里湖	Ⅲ	Ⅲ	达标	11.19	2.98	7.5	1.84	0.03	0.03	0.62	0.0021	0.005	0.433	0.00015	0.0004	2.5e-05	5e-05	0.002	0.0006	0.001	0.001	0.025	0.025	0.0025	330
一月	120.47	31.0317	江苏	江苏－浙江	太湖J36#东太湖	Ⅲ	Ⅲ	达标	12.66	3.18	7.5	2.53	0.05	0.031	0.89	0.0026	0.005	0.459	0.00015	0.0006	2.5e-05	5e-05	0.002	0.0011	0.001	0.001	0.025	0.025	0.0025	50
一月	120.445	31.0008	江苏	江苏－浙江	太湖B24#庙港	Ⅲ	Ⅳ	不达标	12.88	4.35	15.1	2.18	0.15	0.069	1.26	0.0052	0.005	0.487	0.00015	0.0015	2.5e-05	5e-05	0.002	0.0039	0.001	0.001	0.025	0.025	0.0025	50
一月	120.491	31.0778	江苏	江苏－浙江	太湖B25#戗港外	Ⅲ	Ⅲ	达标	12.74	3.07	7.5	2.59	0.03	0.042	0.91	0.0023	0.005	0.477	0.00015	0.0006	2.5e-05	5e-05	0.002	0.0012	0.001	0.001	0.025	0.025	0.0025	50
一月	120.219	31.0278	江苏	江苏－浙江	太湖J20#14号标	Ⅲ	Ⅴ	不达标	12.71	5.58	19.1	3.11	0.15	0.117	1.13	0.0058	0.005	0.51	0.00015	0.0021	2.5e-05	0.0001	0.002	0.0046	0.001	0.001	0.025	0.025	0.0025	5
一月	120.328	31.0878	江苏	江苏－浙江	太湖J26#西山	Ⅲ	Ⅳ	不达标	12.14	5.18	17.8	2.43	0.07	0.07	1.24	0.0039	0.005	0.482	0.00015	0.0013	2.5e-05	5e-05	0.002	0.0029	0.001	0.001	0.025	0.079	0.0025	130
一月	120.459	31.2156	江苏	江苏－浙江	太湖J28#胥口	Ⅲ	Ⅳ	不达标	12.78	4.97	15.6	2.53	0.13	0.079	0.98	0.0043	0.005	0.505	0.00015	0.0013	2.5e-05	0.0003	0.002	0.0033	0.001	0.001	0.025	0.025	0.0025	50
一月	120.403	31.1764	江苏	江苏－浙江	太湖B27#胥湖	Ⅲ	Ⅳ	不达标	12.23	4.81	18.5	2.06	0.12	0.082	1.21	0.0043	0.005	0.491	0.00015	0.0014	2.5e-05	5e-05	0.002	0.0029	0.001	0.001	0.025	0.054	0.0025	230
一月	120.345	30.9631	江苏	江苏－浙江	太湖汤溇	Ⅲ	Ⅴ	不达标	13.05	5.15	16.2	3.19	0.12	0.117	1.17	0.0068	0.01	0.482	0.00015	0.0022	2.5e-05	0.0001	0.002	0.0063	0.001	0.001	0.025	0.053	0.0025	20
一月	120.923	31.0942	江苏	江苏－上海	淀山湖淀南	Ⅲ	劣Ⅴ	不达标	12.51	4.03	7.5	3	1.33	0.058	4.47	0.0043	0.01	0.484	0.00015	0.0007	2.5e-05	5e-05	0.002	0.0005	0.001	0.001	0.025	0.094	0.0025	490
一月	120.952	31.1339	江苏	江苏－上海	淀山湖淀北	Ⅲ	劣Ⅴ	不达标	12.19	4.1	7.5	3.12	0.56	0.083	3.88	0.0033	0.005	0.538	0.00015	0.0008	2.5e-05	5e-05	0.002	0.00025	0.001	0.001	0.025	0.088	0.0025	330
一月	120.961	31.12	江苏	江苏－上海	淀山湖淀中	Ⅲ	劣Ⅴ	不达标	12.48	3.93	7.5	2.96	1.01	0.075	4.07	0.0049	0.01	0.519	0.00015	0.0008	2.5e-05	5e-05	0.002	0.0009	0.001	0.001	0.025	0.054	0.0025	790
一月	120.902	31.0828	江苏	江苏－上海	元荡元荡	Ⅲ	劣Ⅴ	不达标	12.27	3.6	7.5	1.95	0.41	0.054	2.87	0.0028	0.005	0.517	0.00015	0.0005	2.5e-05	0.0003	0.002	0.0037	0.001	0.001	0.025	0.025	0.0025	330
一月	120.522	30.8413	江苏	江苏－浙江	大德塘思源大桥	Ⅲ	Ⅳ	不达标	7.91	4.86	15	3.73	0.82	0.125	3.05	0.0039	0.03	0.459	0.00015	0.0009	2.5e-05	5e-05	0.002	0.0018	0.001	0.001	0.025	0.293	0.0025	92000
一月	120.897	31.0206	江苏	江苏－上海	太浦河金泽（金泽水文站）	Ⅲ	Ⅲ	达标	9.66	4.63	7.5	3.62	0.37	0.084	1.46	0.0055	0.01	0.543	0.00015	0.0012	2.5e-05	5e-05	0.002	0.0024	0.001	0.001	0.025	0.081	0.0025	35000
一月	120.711	30.8828	江苏	江苏－浙江	江南运河(苏州塘）北虹大桥	Ⅲ	劣Ⅴ	不达标	3.06	7.24	30.6	5.39	1.75	0.131	4.26	0.0033	0.01	0.459	0.00015	0.0013	2.5e-05	0.0002	0.002	0.0015	0.001	0.001	0.62	0.511	0.0025	40000
一月	120.705	30.9229	江苏	江苏－浙江	双林港(乌桥港、斜路港)双林桥[水质]	Ⅲ	Ⅳ	不达标	4.25	5.16	18.2	3.98	0.94	0.078	3.1	0.0025	0.005	0.473	0.00015	0.0007	2.5e-05	0.0008	0.002	0.0011	0.001	0.001	0.08	0.243	0.0025	3500
一月	120.665	30.88	江苏	江苏－浙江	麻溪(后市河)(清溪河)太平桥	Ⅲ	劣Ⅴ	不达标	4.28	7.86	35.9	4.68	1.48	0.166	4.12	0.0044	0.02	0.438	0.00015	0.0012	2.5e-05	0.0003	0.002	0.0016	0.001	0.002	0.36	0.433	0.0025	40000
一月	121.044	31.275	江苏	江苏－上海	吴淞江石浦大桥	Ⅲ	劣Ⅴ	不达标	3.53	8.05	24	5.1	2.33	0.404	6.59	0.0086	0.03	0.683	0.00015	0.002	2.5e-05	5e-05	0.002	0.004	0.002	0.004	0.025	0.224	0.0025	9200
一月	120.989	31.205	江苏	江苏－上海	千灯浦千灯浦闸(千灯浦桥)	Ⅲ	Ⅴ	不达标	4	6.56	19.5	4.12	1.64	0.279	4.45	0.0073	0.02	0.585	0.00015	0.0014	2.5e-05	5e-05	0.002	0.001	0.001	0.001	0.025	0.162	0.0025	24000
一月	120.842	31.1221	江苏	江苏－上海	急水港周庄大桥	Ⅲ	Ⅳ	不达标	9.42	4.89	15.6	4.8	1.16	0.092	3.23	0.007	0.05	0.517	0.00015	0.0011	2.5e-05	5e-05	0.002	0.0024	0.001	0.001	0.025	0.12	0.0025	24000
一月	121.128	31.4203	江苏	江苏－上海	盐铁塘新星桥（新星镇桥）	Ⅲ	劣Ⅴ	不达标	5.78	7.34	23.8	5.07	3.13	0.264	7.99	0.024	0.09	0.819	0.00015	0.0031	2.5e-05	0.0002	0.002	0.0096	0.001	0.004	0.025	0.177	0.0025	54000
一月	121.168	31.4569	江苏	江苏－上海	浏河太和大桥	Ⅲ	劣Ⅴ	不达标	5.32	5.93	18.7	4.65	2.81	0.559	5.36	0.0077	0.04	0.505	0.00015	0.002	2.5e-05	5e-05	0.002	0.0026	0.001	0.003	0.025	0.175	0.0025	40000
一月	120.927	31.1414	江苏	江苏－上海	大、小朱厍港珠砂港大桥（珠砂港桥）	Ⅲ	Ⅲ	达标	9.9	3.72	7.5	3.14	0.3	0.091	3.12	0.0027	0.005	0.538	0.00015	0.0009	2.5e-05	5e-05	0.002	0.0007	0.001	0.001	0.025	0.082	0.0025	5400
一月	117.006	34.7593	江苏	江苏－山东	沿河（丰沛运河）沛县李集	Ⅲ	Ⅳ	不达标	11.535	4.77	22.85	/	0.42	0.078	2.075	/	/	0.85	/	/	/	/	/	/	/	/	/	/	/	/
一月	116.844	34.9413	江苏	江苏－山东	大沙河微山县后程子庙	Ⅲ	Ⅳ	不达标	11.505	4.25	21	/	0.23	0.046	1.395	/	/	0.8	/	/	/	/	/	/	/	/	/	/	/	/
一月	116.716	34.9333	江苏	江苏－山东	复新河复新河闸上	Ⅲ	Ⅲ	达标	11.41	4.965	20	/	0.18	0.044	1.425	/	/	0.9	/	/	/	/	/	/	/	/	/	/	/	/
一月	119.946	31.1086	浙江	浙江－江苏	太湖J21#夹浦	Ⅲ	Ⅴ	不达标	12.37	4.94	15.9	2.34	0.13	0.101	1.33	0.0055	0.005	0.501	0.00015	0.0023	2.5e-05	0.0001	0.002	0.0045	0.001	0.001	0.025	0.025	0.0025	5
一月	120.002	31.0399	浙江	浙江－江苏	太湖J22#新塘	Ⅲ	Ⅴ	不达标	12.41	6.91	22	2.98	0.11	0.152	1.66	0.005	0.005	0.482	0.00015	0.0021	2.5e-05	0.0001	0.002	0.0041	0.001	0.001	0.025	0.025	0.0025	1300
一月	120.108	30.9625	浙江	浙江－江苏	太湖J23#小梅口	Ⅲ	Ⅴ	不达标	12.43	5.73	18	2.78	0.1	0.104	1.06	0.0064	0.01	0.501	0.00015	0.0024	2.5e-05	0.0001	0.002	0.0062	0.001	0.001	0.025	0.025	0.0025	330
一月	120.424	30.8857	浙江	浙江－江苏	頔塘南浔（頔塘苏浙交界处）	Ⅲ	Ⅲ	达标	9.76	5.44	19.7	3.09	0.7	0.139	2.56	0.0066	0.04	0.665	0.00015	0.0016	2.5e-05	0.0001	0.002	0.0059	0.001	0.001	0.025	0.025	0.0025	35000
一月	120.972	30.9808	浙江	浙江－上海	俞汇塘俞汇北大桥	Ⅲ	Ⅳ	不达标	8.95	5.03	20.1	3.04	0.36	0.059	2.26	0.004	0.02	0.594	0.00015	0.0009	2.5e-05	5e-05	0.002	0.0015	0.001	0.001	0.025	0.086	0.0025	16000
一月	120.344	30.8855	浙江	浙江－江苏	南横塘长村桥	Ⅲ	Ⅲ	达标	9.46	5.12	15.7	3.36	0.61	0.116	2.23	0.0034	0.02	0.772	0.00015	0.0011	2.5e-05	0.0009	0.002	0.002	0.001	0.001	0.025	0.025	0.0025	24000
一月	120.486	30.7633	浙江	浙江－江苏	澜溪塘（大水桥港）太师桥	Ⅲ	Ⅲ	达标	8.92	5.11	15.6	3.9	0.03	0.131	2.93	0.006	0.02	0.491	0.00015	0.0013	2.5e-05	5e-05	0.002	0.0038	0.001	0.001	0.025	0.108	0.0025	92000
一月	120.589	30.8389	浙江	浙江－江苏	新塍塘北支圣塘桥	Ⅲ	Ⅲ	达标	9.07	4.68	7.5	3.55	0.43	0.118	2.54	0.0039	0.01	0.459	0.00015	0.0012	2.5e-05	5e-05	0.002	0.0032	0.001	0.001	0.025	0.116	0.0025	35000
一月	120.562	30.8133	浙江	浙江－江苏	新塍塘西支洛东大桥	Ⅲ	Ⅲ	达标	9.35	4.68	7.5	3.41	0.45	0.1	2.71	0.004	0.005	0.501	0.00015	0.001	2.5e-05	5e-05	0.002	0.0028	0.001	0.001	0.025	0.066	0.0025	16000
一月	121.011	30.9564	浙江	浙江－上海	大蒸塘横港大桥	Ⅲ	Ⅳ	不达标	7.33	6.31	18.5	2.82	0.89	0.128	3.14	0.0053	0.02	0.496	0.00015	0.0016	2.5e-05	5e-05	0.002	0.003	0.001	0.001	0.06	0.186	0.0025	5400
一月	120.831	31.0017	浙江	浙江－江苏	芦墟塘陶庄枢纽	Ⅲ	Ⅲ	达标	10.05	4.55	7.5	2.44	0.29	0.069	1.5	0.0039	0.005	0.492	0.00015	0.0008	2.5e-05	0.0003	0.002	0.0016	0.001	0.001	0.025	0.092	0.0025	9200
一月	120.755	30.9786	浙江	浙江－江苏	斜路港(大坝水路）章湾圩公路桥（章湾圩公路大桥）	Ⅲ	Ⅳ	不达标	7.81	5.06	15.6	3.15	0.89	0.072	3.55	0.0078	0.005	0.519	0.00015	0.0008	2.5e-05	0.0006	0.002	0.0016	0.001	0.001	0.025	0.237	0.0025	2400
一月	120.972	30.84	浙江	浙江－上海	嘉善塘东海桥	Ⅲ	劣Ⅴ	不达标	7.6	5.27	16.4	4.88	2.35	0.224	5.82	0.0048	0.02	0.435	0.00015	0.0011	2.5e-05	5e-05	0.002	0.0015	0.001	0.001	0.025	0.13	0.0025	40000
一月	121.017	30.8842	浙江	浙江－上海	枫泾塘（七仙泾-北石港-茹塘）枫南大桥	Ⅲ	Ⅴ	不达标	6.21	5.44	16.6	4.83	1.81	0.22	5.23	0.004	0.02	0.449	0.00015	0.0013	2.5e-05	5e-05	0.002	0.0019	0.001	0.003	0.025	0.13	0.0025	92000
一月	121.099	30.8194	浙江	浙江－上海	上海塘蒋古渡（青阳汇）	Ⅲ	Ⅲ	达标	7.9	4.38	7.5	3.53	0.8	0.138	4.75	0.0049	0.02	0.426	0.00015	0.0011	2.5e-05	5e-05	0.002	0.0019	0.001	0.001	0.025	0.066	0.0025	54000
一月	121.258	30.7072	浙江	浙江－上海	黄姑塘金丝娘桥	Ⅲ	Ⅳ	不达标	9.68	4.68	7.5	4.5	0.75	0.147	3.42	0.0067	0.02	0.557	0.00015	0.0015	2.5e-05	0.0001	0.002	0.0033	0.001	0.004	0.07	0.105	0.0025	160000
一月	121.131	30.7878	浙江	浙江－上海	广陈塘(六里塘)六里塘桥	Ⅲ	Ⅲ	达标	8.49	4.76	7.5	3.82	0.59	0.147	4.19	0.0047	0.02	0.477	0.00015	0.0012	2.5e-05	5e-05	0.002	0.0025	0.001	0.001	0.025	0.059	0.0025	35000
一月	121.185	30.7864	浙江	浙江－上海	惠高泾新风路桥	Ⅲ	Ⅲ	达标	8.23	4.79	15.8	3.6	0.6	0.137	3.42	0.0042	0.01	0.496	0.00015	0.001	2.5e-05	5e-05	0.002	0.0016	0.001	0.001	0.025	0.06	0.0025	54000
一月	118.919	27.6197	浙江	浙江－福建	松溪马蹄岙水库坝头	Ⅲ	Ⅱ	达标	10.51	3.56	7.5	2.23	0.36	0.092	1.88	0.0023	0.005	0.126	0.00015	0.0005	2.5e-05	0.0001	0.002	0.0058	0.001	0.001	0.025	0.025	0.0025	54000
一月	118.994	27.5	浙江	浙江－福建	安溪庆元政和交界处	Ⅲ	Ⅱ	达标	10.21	2.77	7.5	1.83	0.07	0.045	1.29	0.0009	0.005	0.075	0.00015	0.0001	2.5e-05	5e-05	0.002	0.0014	0.001	0.001	0.025	0.025	0.0025	40000
一月	118.903	27.6474	浙江	浙江－福建	竹口溪新窑	Ⅲ	Ⅱ	达标	11.39	2.45	7.5	1.42	0.05	0.039	0.87	0.0011	0.005	0.126	0.00015	0.0004	2.5e-05	5e-05	0.002	0.0026	0.001	0.001	0.025	0.025	0.0025	24000
一月	120.111	27.3622	浙江	浙江－福建	沙埕港（水北溪）【汇甲溪（水北溪）】南溪水库入库口	Ⅲ	Ⅰ	达标	8.36	0.84	7.5	0.81	0.0125	0.005	0.78	0.0008	0.005	0.103	0.00015	0.0003	2.5e-05	0.0002	0.002	0.0027	0.001	0.001	0.025	0.025	0.0025	5
一月	120.369	27.3439	浙江	浙江－福建	照兰溪（甘宋溪、南宋溪、甘歧水库、友谊溪水尾溪）甘歧水库	Ⅲ	劣Ⅴ	不达标	10.67	1.26	7.5	0.76	1.28	0.017	3.02	0.0038	0.005	0.304	0.00015	0.0002	2.5e-05	0.0001	0.002	0.001	0.001	0.001	0.025	0.025	0.0025	80
一月	119.765	27.3097	浙江	浙江－福建	交溪(东溪)柘泰大桥东溪交汇口上游断面	Ⅲ	Ⅱ	达标	11.02	1.04	7.5	0.97	0.0125	0.072	1.76	0.0009	0.005	0.115	0.00015	0.0003	2.5e-05	5e-05	0.002	0.0022	0.001	0.001	0.025	0.025	0.0025	3500
一月	119.766	27.3079	浙江	浙江－福建	交溪(东溪)柘泰大桥东溪交汇口下游断面	Ⅲ	Ⅱ	达标	10.97	1.07	7.5	0.87	0.0125	0.072	1.74	0.0007	0.005	0.094	0.00015	0.0001	2.5e-05	5e-05	0.002	0.0015	0.001	0.001	0.025	0.025	0.0025	1300
一月	119.695	27.5269	浙江	浙江－福建	寿泰溪S52寿泰溪大桥	Ⅲ	Ⅱ	达标	11.12	1.39	7.5	0.92	0.03	0.032	0.9	0.0006	0.005	0.108	0.00015	0.0002	2.5e-05	5e-05	0.002	0.0008	0.001	0.001	0.025	0.025	0.0025	16000
一月	119.766	27.3093	浙江	浙江－福建	寿泰溪柘泰大桥寿泰溪断面	Ⅲ	Ⅱ	达标	9.67	1.02	7.5	0.96	0.0125	0.028	2.12	0.001	0.005	0.122	0.00015	0.0001	2.5e-05	0.0001	0.002	0.001	0.001	0.001	0.025	0.025	0.0025	50
一月	120.463	30.8008	浙江	浙江－江苏	长三港文桥（升罗桥）	Ⅲ	Ⅲ	达标	5.95	5	15.4	3.69	0.62	0.123	2.87	0.0023	0.005	0.426	0.00015	0.0007	2.5e-05	5e-05	0.002	0.0009	0.001	0.001	0.025	0.087	0.0025	35000
一月	120.512	30.7464	浙江	浙江－江苏	上塔庙港乌桥	Ⅲ	Ⅳ	不达标	7.53	6.14	19.5	4.34	1.22	0.191	4	0.0034	0.005	0.426	0.0003	0.0014	2.5e-05	5e-05	0.002	0.0015	0.001	0.001	0.025	0.074	0.0025	92000
一月	120.906	31.0173	浙江	浙江－上海	坟头港大舜枢纽	Ⅲ	Ⅲ	达标	9.02	4.08	7.5	2.15	0.29	0.072	1.66	0.0034	0.005	0.548	0.00015	0.0007	2.5e-05	5e-05	0.002	0.0015	0.001	0.001	0.025	0.115	0.0025	16000
一月	120.952	31.017	浙江	浙江－上海	丁栅港丁栅闸（丁栅枢纽）	Ⅲ	Ⅲ	达标	8.6	4.46	7.5	3.08	0.37	0.091	1.74	0.0034	0.01	0.594	0.00015	0.001	2.5e-05	5e-05	0.002	0.0015	0.001	0.001	0.025	0.083	0.0025	54000
一月	120.99	30.915	浙江	浙江－上海	清凉港清凉大桥	Ⅲ	Ⅳ	不达标	7.25	5.27	15.8	3.65	1.24	0.15	4.33	0.0056	0.02	0.505	0.00015	0.0014	2.5e-05	5e-05	0.002	0.003	0.001	0.001	0.025	0.103	0.0025	24000
一月	121.02	30.9469	浙江	浙江－上海	范塘－和尚泾朱枫公路和尚泾桥	Ⅲ	Ⅲ	达标	7.29	5.62	18.5	2.89	0.92	0.112	3.24	0.0039	0.02	0.473	0.00015	0.0012	2.5e-05	5e-05	0.002	0.003	0.001	0.001	0.025	0.15	0.0025	24000
一月	116.733	30.0455	安徽	安徽－江西	长江马垱	Ⅲ	Ⅲ	达标	10.1	2.1	/	1.4	0.167	0.15	/	0.005	0.025	0.19	0.0002	0.0041	2e-05	5e-05	0.002	0.005	0.0002	0.0015	0.005	0.0015	0.002	1900
一月	118.499	31.7761	安徽	安徽－江苏	长江马鞍山	Ⅲ	Ⅲ	达标	9.1	1.8	/	1	0.278	0.11	/	0.005	0.025	0.21	0.0002	0.0024	2e-05	5e-05	0.002	0.005	0.0002	0.0015	0.005	0.0015	0.002	3667
一月	118.502	31.8539	安徽	安徽－江苏	长江骚狗山	Ⅲ	Ⅲ	达标	9.5	1.7	/	1.5	0.275	0.12	/	0.005	0.025	0.21	0.0002	0.0023	2e-05	5e-05	0.002	0.005	0.0002	0.0015	0.005	0.0015	0.002	2467
一月	118.79	31.2303	安徽	安徽－江苏	水阳江水阳镇	Ⅲ	Ⅳ	达标	10.7	1.8	5	1.4	1.2	0.17	/	0.005	0.025	0.18	0.0002	0.00015	2e-05	5e-05	0.002	0.005	0.0002	0.0015	0.03	0.0015	0.002	/
一月	118.657	31.3081	安徽	安徽－江苏	水阳江乌溪镇	Ⅲ	Ⅱ	达标	9.6	4	19	1.5	0.22	0.03	/	0.005	0.025	0.64	0.0002	0.00015	2e-05	5e-05	0.002	0.005	0.0002	0.0015	/	/	/	/
一月	120.897	31.0206	安徽	安徽－浙江	泗安溪（泗安塘)杨桥	Ⅲ	Ⅲ	达标	11.37	3.65	7.5	2.32	0.8	0.155	4.32	0.002	0.005	0.206	0.00015	0.0006	2.5e-05	5e-05	0.002	0.0018	0.001	0.001	0.025	0.025	0.0025	160000
一月	118.721	29.7217	安徽	安徽－浙江	新安江街口	Ⅲ	Ⅰ	达标	9.4	1.32	7.5	1.08	0.0125	0.02	1.27	0.0008	0.005	0.112	0.00015	0.0012	2.5e-05	5e-05	0.002	0.00025	0.001	0.001	0.025	0.025	0.0025	490
一月	118.133	33.1667	安徽	安徽－江苏	淮河小柳巷	Ⅲ	Ⅲ	达标	10.975	3.29	12.35	/	0.69	0.129	3.09	/	/	0.55	/	/	/	/	/	/	/	/	/	/	/	/
一月	115.891	31.8851	安徽	安徽－河南	史河六安叶集孙家沟下	Ⅲ	Ⅲ	达标	11.345	2.305	/	/	0.525	0.064	2.185	/	0.12	0.25	/	/	/	/	/	/	/	/	/	/	/	/
一月	118.051	33.4462	安徽	安徽－江苏	新汴河泗洪团结闸	Ⅲ	Ⅲ	达标	11.175	3.53	16.2	/	0.225	0.024	0.9	/	/	0.8	/	/	/	/	/	/	/	/	/	/	/	/
一月	118.066	33.4882	安徽	安徽－江苏	新濉河泗洪大屈	Ⅲ	Ⅲ	达标	11.02	3.85	17	/	0.245	0.0975	4.495	/	/	0.65	/	/	/	/	/	/	/	/	/	/	/	/
一月	118.136	33.4693	安徽	安徽－江苏	老濉河泗洪顺河桥	Ⅲ	Ⅲ	达标	10.73	3.45	15.6	/	0.29	0.078	2.16	/	/	0.75	/	/	/	/	/	/	/	/	/	0.025	/	/
一月	117.982	33.1901	安徽	安徽－江苏	怀洪新河张咀渡口	Ⅲ	Ⅲ	达标	11.95	4.17	16.1	1	0.215	0.05	0.955	/	/	0.7	/	/	/	/	/	/	/	/	/	/	/	/
一月	116.945	34.3705	安徽	安徽－江苏	废黄河萧县三大家闸	Ⅲ	Ⅳ	不达标	9.445	5.785	26.8	/	0.155	0.038	1.115	/	/	0.55	/	/	/	/	/	/	/	/	/	/	/	/
一月	116.591	34.4971	安徽	安徽－江苏	大沙河丰县二坝桥	Ⅲ	Ⅳ	不达标	11.355	5.425	24.75	/	0.2	0.014	/	/	/	0.8	/	/	/	/	/	/	/	/	/	/	/	/
一月	116.497	34.5686	安徽	安徽－江苏	复新河丰县华楼桥	Ⅲ	Ⅳ	不达标	12.365	7.605	26.9	2.35	0.16	0.032	/	/	/	0.7	/	/	/	/	/	/	/	/	/	/	/	/
一月	116.603	24.6376	福建	福建-广东	汀江上下村	Ⅲ	Ⅱ	达标	10.2	3.5	5	2.5	0.362	0.09	/	0.005	0.0206	0.12	0.0002	0.00015	2e-05	5e-05	0.002	0.007	0.001	0.0015	0.005	0.0015	0.014	/
一月	116.92	24.2622	福建	福建-广东	梅潭河联丰	Ⅲ	Ⅱ	达标	7.1	1.6	5	1.5	0.206	0.02	/	0.005	0.0091	0.23	0.0002	0.00015	2e-05	5e-05	0.002	0.005	0.001	0.0015	0.005	0.0015	0.01	20
一月	116.087	24.8647	福建	福建-广东	石窟河园峰桥	Ⅲ	Ⅱ	达标	9.6	3.2	5	1.6	0.453	0.06	/	0.002	0.0168	0.2	0.0002	0.00015	2e-05	5e-05	0.002	0.005	0.0002	0.0015	0.005	0.0015	0.013	52
一月	113.657	27.6822	江西	江西－湖南	萍水河枧头洲（金鱼石）	Ⅲ	Ⅲ	达标	8.9	3.4	/	1.6	0.519	0.16	/	0.005	0.025	0.23	0.0002	0.0031	6e-05	5e-05	0.022	0.01	0.0002	0.0015	0.02	0.0015	0.002	/
一月	114.676	25.3283	江西	江西-广东	浈江义庙	Ⅲ	Ⅱ	达标	6.8	1.2	4	2.2	0.164	0.049	/	0.005	0.025	0.2	0.0002	0.00015	2e-05	5e-05	0.002	0.005	0.0012	0.0015	0.005	0.0015	0.002	7120
一月	113.994	25.4144	江西	江西-广东	锦江杉皮梗	Ⅲ	Ⅱ	达标	7.2	1.3	4	2	0.183	0.076	/	0.005	0.025	0.2	0.0002	0.00015	2e-05	5e-05	0.002	0.005	0.0012	0.0015	0.005	0.0015	0.002	9830
一月	115.56	24.6464	江西	江西-广东	寻乌水斗晏	Ⅲ	Ⅱ	达标	6.4	1.6	8.4	2.9	0.208	0.059	/	0.005	0.025	0.36	0.0002	0.00015	5e-05	5e-05	0.002	0.005	0.0012	0.0015	0.005	0.0015	0.002	4270
一月	115.183	24.7	江西	江西-广东	定南水长滩	Ⅲ	Ⅱ	达标	7.4	1.7	5.5	2.6	0.316	0.045	/	0.005	0.025	0.28	0.0002	0.00015	2e-05	5e-05	0.002	0.005	0.0012	0.0015	0.005	0.0015	0.002	5
一月	118.088	34.6483	山东	山东－江苏	邳苍分洪道邳州古宅北桥	Ⅲ	Ⅱ	达标	11.45	2.195	/	/	0.22	0.022	18.2	/	/	0.4	/	/	/	/	/	/	/	/	/	/	/	/
一月	118.071	34.6497	山东	山东－江苏	邳苍分洪道邳州邹庄呦山北桥	Ⅲ	劣Ⅴ	不达标	12.455	8.655	17.7	2.8	5.91	0.036	26.15	/	/	0.35	/	/	/	/	/	/	/	/	/	/	/	/
一月	117.984	34.6582	山东	山东－江苏	汶河邳州道口桥	Ⅲ	Ⅱ	达标	13.56	2.735	13.35	/	0.195	0.068	12.85	/	/	0.5	/	/	/	/	/	/	/	/	/	/	/	/
一月	117.898	34.6447	山东	山东－江苏	西泇河邳州半步丫闸	Ⅲ	Ⅱ	达标	12.855	2.495	13.65	/	0.21	0.028	2.885	/	/	0.3	/	/	/	/	/	/	/	/	/	/	/	/
一月	118.13	34.5658	山东	山东－江苏	沂河鲁苏省界（沂河）	Ⅲ	Ⅱ	达标	11.785	2.94	14.95	/	0.245	0.042	7.57	/	/	0.35	/	/	/	/	/	/	/	/	/	/	/	/
一月	117.782	34.5228	山东	山东－江苏	中运河福运码头	Ⅲ	Ⅲ	达标	11.315	3.77	15.8	/	0.33	0.074	2.785	/	/	0.7	/	/	/	/	/	/	/	/	/	/	/	/
一月	118.706	34.7646	山东	山东－江苏	新沭河临沭大兴桥	Ⅲ	Ⅲ	达标	11.505	4.645	19.8	/	0.36	0.141	6.485	/	/	0.5	/	/	/	/	/	/	/	/	/	/	/	/
一月	118.877	35.0327	山东	山东－江苏	青口河赣榆黑林水文站	Ⅲ	劣Ⅴ	不达标	11.315	5.965	30.9	2.15	2.23	0.4555	7.05	/	/	0.45	/	/	/	/	/	/	/	/	/	/	/	/
一月	112.347	32.3687	河南	河南－湖北	唐白河新甸铺	Ⅲ	Ⅳ	不达标	12.5	4.6	/	4.8	0.512	0.08	6.82	0.005	0.025	0.35	0.0002	0.0002	2e-05	5e-05	0.002	0.005	0.0002	0.0015	0.04	0.06	0.002	640
一月	112.603	32.527	河南	河南－湖北	唐河郭滩	Ⅲ	Ⅴ	不达标	12.5	4.4	/	6.2	0.61	0.1	4.84	0.005	0.025	0.55	0.0002	0.00015	2e-05	5e-05	0.002	0.005	0.0002	0.0015	0.02	0.0015	0.002	230
一月	115.083	35.3833	河南	河南－山东	黄河高村	Ⅲ	Ⅱ	不达标	11.3	2.5	10.2	2.2	0.26	0.09	/	0.007	0.025	0.64	0.0002	0.0033	2e-05	5e-05	/	0.0032	/	0.0015	0.005	0.0015	0.002	230
一月	115.9	35.935	河南	河南－山东	黄河孙口	Ⅲ	Ⅱ	达标	12.2	2.5	5	2.2	0.26	0.08	/	0.005	0.05	0.62	0.0002	0.0037	2e-05	5e-05	/	0.0028	/	0.0015	0.005	0.0015	0.002	/
一月	115.521	32.4085	河南	河南－安徽	淮河淮滨谷堆	Ⅲ	Ⅲ	达标	11.74	2.655	7.75	/	0.77	0.175	3.075	/	/	0.45	/	/	/	/	/	/	/	/	/	/	/	/
一月	115.899	32.5619	河南	河南－安徽	史河霍邱赵台村	Ⅲ	Ⅲ	达标	11.915	2.89	15.15	/	0.465	0.092	2.705	/	/	0.4	/	/	/	/	/	/	/	/	/	/	/	/
一月	115.445	33.5952	河南	河南－安徽	茨河郸城砖桥口桥	Ⅲ	Ⅲ	达标	11.28	4.25	17.25	/	0.21	0.02	1.28	/	/	0.9	/	/	/	/	/	/	/	/	/	/	/	/
一月	115.344	33.5785	河南	河南－安徽	南洺河郸城杨楼	Ⅲ	Ⅳ	不达标	4.195	4.41	21.1	/	0.365	0.253	/	/	/	1.05	/	/	/	/	/	/	/	/	/	/	/	/
一月	116.619	33.8677	河南	河南－安徽	新沱河濉溪铁佛洪河头桥	Ⅲ	Ⅳ	不达标	11.825	4.85	26.7	1.1	0.36	0.09	4.375	/	/	0.9	/	/	/	/	/	/	/	/	/	/	/	/
一月	116.427	33.7963	河南	河南－安徽	浍河永城侯岭乡李口桥	Ⅲ	Ⅳ	不达标	10.165	3.49	20.7	/	0.63	0.237	4.035	/	/	1.05	0.005	/	/	/	/	/	/	/	/	/	/	/
一月	116.229	33.7914	河南	河南－安徽	包河永城耿庄闸上	Ⅲ	Ⅲ	达标	7.94	3.41	16.35	/	0.445	0.1035	1.95	/	/	0.95	/	/	/	/	/	/	/	/	/	/	/	/
一月	115.146	32.6541	河南	河南－安徽	洪汝河(洪河)新蔡练村王新安大桥	Ⅲ	Ⅳ	不达标	12.31	4.31	20.65	1.1	0.705	0.2605	4.76	/	/	0.5	/	/	/	/	/	/	/	/	/	/	/	/
一月	115.341	33.2619	河南	河南－安徽	沙颍河界首沙颍河桥	Ⅲ	Ⅲ	达标	11.365	3.65	16.55	/	0.44	0.121	5.91	/	/	0.6	/	/	/	/	/	/	/	/	/	/	/	/
一月	115.143	33.163	河南	河南－安徽	泉河老沈丘泉河桥	Ⅲ	劣Ⅴ	不达标	9.815	2.93	13.1	/	1.295	0.5095	5.125	0.003	/	0.55	/	/	/	/	/	/	/	/	/	/	/	/
一月	115.5	33.8778	河南	河南－安徽	涡河鹿邑付桥闸上	Ⅲ	Ⅲ	达标	10.21	3.77	19.35	/	0.51	0.038	1.975	/	0.03	0.85	/	/	/	/	/	/	/	/	/	/	/	/
一月	115.54	33.9304	河南	河南－安徽	惠济河鹿邑东孙营闸上	Ⅲ	Ⅳ	不达标	11.205	5.985	28.7	/	1.375	0.151	6.125	/	/	0.85	/	/	/	/	/	/	/	0.002	/	/	/	/
一月	115.608	34.0473	河南	河南－安徽	豫皖大沙河（小洪河）鹿邑宋河镇（桑园村）	Ⅲ	Ⅳ	不达标	10.08	3.81	17.2	/	0.27	0.026	1.025	/	/	1.1	/	0.0035	/	/	/	/	/	/	/	/	/	/
一月	115.614	33.778	河南	河南－安徽	赵王河亳州梅城梅北桥	Ⅲ	Ⅲ	达标	11.56	3.57	17.5	/	0.34	0.024	1.25	/	/	0.9	/	/	/	/	/	/	/	/	/	/	/	/
一月	115.631	33.6617	河南	河南－安徽	油河亳州六里桥上（纪楼桥）	Ⅲ	Ⅳ	不达标	10.52	4.65	21.95	/	0.275	0.04	1.89	/	/	0.8	/	/	/	/	/	/	/	/	/	/	/	/
一月	112.004	29.782	湖北	湖北－湖南	松滋河西支（牛浪湖）杨家垱	Ⅲ	Ⅱ	达标	11.1	1.9	/	1.1	0.128	0.04	/	0.005	0.025	0.14	0.0002	0.001	2e-05	5e-05	0.002	0.005	0.0002	0.0015	0.01	0.0015	0.002	460
一月	114.492	31.7542	湖北	湖北－河南	竹竿河定远白嘴	Ⅲ	Ⅲ	达标	10.9	2.2	14.2	1.3	0.63	0.06	/	/	/	0.2755	/	/	/	/	/	/	/	/	/	/	/	/
一月	112.19	29.61	湖南	湖南－湖北	虎渡河黄山头闸	Ⅲ	Ⅱ	达标	11.7	2.8	/	1	0.16	0.04	/	0.005	0.025	0.17	0.0002	0.0004	2e-05	5e-05	0.002	0.005	0.0002	0.0015	0.02	0.0015	0.002	170
一月	112.359	29.5283	湖南	湖南－湖北	藕池河东支梅田湖	Ⅲ	Ⅲ	达标	14.1	3.5	/	2.6	0.506	0.04	1.56	0.005	0.025	0.07	0.0002	0.0007	2e-05	5e-05	0.002	0.005	0.0002	0.0015	0.005	0.0015	0.002	600
一月	113.977	25.6228	湖南	湖南－江西	章江丰洲	Ⅲ	Ⅲ	达标	7.4	1.7	5	2.6	0.189	0.12	1.53	0.005	0.025	0.41	0.0002	0.0015	2e-05	5e-05	0.002	0.005	0.0002	0.0015	0.005	0.05	0.014	/
一月	110.959	25.0778	湖南	湖南-广西	恭城河黄沙湾	Ⅲ	Ⅱ	达标	9.8	1	5	0.2	0.162	0.02	/	0.005	0.025	0.14	0.0005	0.0026	4e-05	5e-05	0.006	0.005	0.0002	0.0015	0.005	0.0015	0.002	200
一月	112.855	25.284	湖南	湖南-广东	武水岑水桥	Ⅲ	Ⅲ	达标	9.8	2.1	17	1.5	0.328	0.08	0.473	0.006	0.014	0.14	0.0002	0.0499	1e-05	0.0022	0.035	0.02	0.0002	0.002	0.005	0.12	0.002	3600
一月	112.96	25.225	湖南	湖南-广东	南花溪明星桥	Ⅲ	Ⅲ	达标	9.8	1.9	16	1.5	0.244	0.1	0.274	0.005	0.0107	0.09	0.0002	0.0015	2e-05	0.0022	0.031	0.02	0.0002	0.002	0.005	0.09	0.002	2600
一月	110.814	22.5822	广东	广东-广西	杨梅河爽底坪	Ⅲ	Ⅲ	达标	9.4	2	6	3.6	0.253	0.12	/	0.005	0.025	0.21	0.0002	0.0004	2e-05	5e-05	0.016	0.005	0.0002	0.0026	0.01	0.0015	0.002	40000
一月	111.025	22.6494	广东	广东-广西	黄华江荷塘	Ⅲ	Ⅲ	达标	9.6	1.8	5	2.4	0.168	0.11	/	0.005	0.025	0.2	0.0002	0.0004	2e-05	5e-05	0.012	0.005	0.0002	0.0007	0.02	0.0015	0.002	40000
一月	113.52	22.161	广东	广东-澳门	洪湾水道横琴大桥	Ⅲ	Ⅱ	达标	8.43333	2.93333	13.3333	1	0.439667	0.07	/	0.0018	0.00703	0.19333	0.00052	0.00151	2e-05	8e-05	0.002	0.005	0.0002	0.0015	0.01333	0.0015	0.002	13366.7
一月	113.554	22.1358	广东	广东-澳门	十字门水道红旗	Ⅲ	Ⅲ	达标	8.6	3.8	20	1	0.987	0.089	/	0.00164	0.00553	0.42	0.00051	0.00167	2e-05	9e-05	0.002	0.005	0.0002	0.0015	0.01	0.0015	0.002	53000
一月	113.539	22.194	广东	广东-澳门	湾仔水道湾仔	Ⅲ	Ⅴ	不达标	7.63333	4.1	12.3333	2.66667	1.76333	0.11	/	0.00141	0.00529	0.22667	0.00043	0.0014	2e-05	5e-05	0.002	0.005	0.0002	0.0015	0.02	0.0015	0.002	76666.7
一月	113.552	22.1758	广东	广东-澳门	澳门附近水域澳氹大桥	Ⅲ	Ⅳ	不达标	8.33333	3.8	9	1	1.034	0.09	/	0.00163	0.00541	0.41	0.00081	0.0016	2e-05	8e-05	0.002	0.005	0.0002	0.0015	0.01333	0.0015	0.002	48166.7
一月	111.222	26.1711	广西	广西－湖南	湘江（西源）庙头	Ⅲ	Ⅱ	达标	8.8	1.2	5	1.1	0.05	0.03	/	0.005	0.025	0.09	0.0002	0.0002	2e-05	5e-05	0.002	0.005	0.0002	0.0015	0.005	0.0015	0.002	1300
一月	111.283	26.3	广西	广西－湖南	湘江（西源）绿埠头	Ⅲ	Ⅱ	达标	9.9	1	/	0.5	0.208	0.01	/	0.005	0.025	0.22	0.0005	0.0028	2e-05	5e-05	0.009	0.005	0.0002	0.0015	0.005	/	/	/
一月	110.774	26.2486	广西	广西－湖南	夫夷水大梅头	Ⅲ	Ⅱ	达标	9	1.3	5	1.2	0.11	0.05	/	0.005	0.025	0.1	0.0002	0.00015	2e-05	5e-05	0.002	0.005	0.0002	0.0015	0.005	0.0015	0.002	2000
一月	106.985	25.3643	广西	广西-贵州	六硐河甲板	Ⅲ	Ⅱ	达标	6.76667	1.1	9.33333	2.26667	0.143333	0.0466667	/	0.005	0.005	0.27	0.0002	0.0014	2e-05	5e-05	0.002	0.005	0.0002	0.0015	0.03	0.0015	0.002	133.333
一月	105.996	24.1244	广西	广西-云南	驮娘江弄瓦	Ⅲ	Ⅱ	达标	6.57	2.1	10	1.5	0.03	0.01	/	0.005	0.025	0.138	0.0002	0.0017	2e-05	5e-05	0.002	0.005	0.0002	0.0015	0.01	0.0015	0.002	210
一月	111.556	23.6372	广西	广西-广东	东安江思留口	Ⅲ	Ⅱ	达标	8.4	0.966667	5.33333	1	0.117667	0.029	/	0.00098	0.0048	0.06333	0.00021	0.00066	2e-05	5e-05	0.002	0.005	0.0002	0.0015	0.005	0.0015	0.002	47333.3
一月	110.318	21.8925	广西	广西-广东	九洲江石角	Ⅲ	Ⅲ	达标	7.8	2.8	4	2.2	0.113	0.15	/	0.005	0.025	0.29	0.0013	0.0011	2e-05	5e-05	0.01	0.002	0.0002	0.0014	0.04	0.0015	0.153	8933
一月	110.701	22.2717	广西	广西-广东	罗江长岐	Ⅲ	Ⅴ	不达标	9.5	3	5	6.6	1.052	0.26	/	0.005	0.025	0.22	0.0002	0.0009	2e-05	5e-05	0.002	0.005	0.0002	0.0031	0.005	0.0015	0.159	16000
一月	111.151	24.9697	广西	广西-湖南	恭城河大田	Ⅲ	Ⅱ	达标	8.7	0.7	5	0.5	0.299	0.02	/	0.005	0.025	0.14	0.0004	0.0029	3e-05	5e-05	0.006	0.005	0.0002	0.0015	0.005	0.0015	0.002	200
一月	111.803	23.806	广西	广西-广东	贺江白沙	Ⅲ	Ⅱ	达标	8.76667	1.13333	5	1	0.096	0.034	/	0.00147	0.00564	0.13	0.00038	0.00917	2e-05	5e-05	0.002	0.005	0.0002	0.0015	0.005	0.0015	0.002	12133.3
一月	111.424	23.4728	广西	广西-广东	西江下典口	Ⅲ	Ⅰ	达标	8.5	0.966667	5.66667	1	0.1	0.019	/	0.00113	0.0063	0.13333	0.00035	0.00068	2e-05	5e-05	0.002	0.005	0.0002	0.0015	0.005	0.0015	0.002	56000
一月	109.217	28.75	重庆	重庆－湖南	酉水石堤	Ⅲ	Ⅲ	达标	8.2	1	/	1	0.78	0.02	/	0.005	0.025	0.14	/	0.0076	2e-05	0.001	0.002	0.01	0.0002	0.002	0.005	/	/	/
一月	109.283	28.5	重庆	重庆－湖南	花垣河茶洞	Ⅲ	Ⅲ	达标	7	0.8	/	1	0.913	0.02	/	0.005	0.025	0.12	0.0003	0.0008	2e-05	5e-05	0.044	0.01	0.002	0.002	0.005	0.0015	0.002	/
一月	101.838	26.0969	四川	四川－云南	长江(金沙江)师庄	Ⅲ	Ⅰ	达标	9	1.4	5	0.5	0.067	0.005	0.65	0.005	0.025	0.15	0.0002	0.0021	2e-05	0.001	0.002	0.01	0.0002	0.0015	0.005	0.0015	0.002	3300
一月	105.849	29.0139	四川	四川－重庆	长江朱沱	Ⅲ	Ⅱ	达标	8.6	1.5	5	0.8	0.045	0.06	1.67	0.005	0.025	0.3	0.0002	0.0016	2e-05	5e-05	0.002	0.005	0.0002	0.0015	0.005	0.0015	0.002	1300
一月	106.045	28.9585	四川	四川－重庆	塘河塘河	Ⅲ	Ⅰ	达标	10.8	1.8	5	1.3	0.117	0.02	1.56	0.005	0.025	0.25	0.0002	0.0003	2e-05	5e-05	0.002	0.005	0.0002	0.0015	0.005	0.0015	0.002	1300
一月	106.812	30.1286	四川	四川－重庆	御临河坛同	Ⅲ	Ⅱ	达标	9	2.6	5	2.1	0.293	0.07	2.66	0.005	0.025	0.39	0.0006	0.0006	2e-05	5e-05	0.002	0.005	0.0002	0.0015	0.005	0.0015	0.002	800
一月	106.988	30.0626	四川	四川－重庆	大洪河大洪河水库	Ⅲ	Ⅳ	不达标	8.2	3.1	5	2.1	0.026	0.06	1.98	0.005	0.025	0.26	0.0007	0.0005	2e-05	5e-05	0.002	0.005	0.0002	0.0015	0.005	0.0015	0.002	500
一月	105.47	29.2867	四川	四川－重庆	濑溪河分水村（石河）	Ⅲ	Ⅳ	不达标	7.2	6.8	16	2.6	0.135	0.16	4.74	0.005	0.025	0.95	0.0007	0.0009	2e-05	5e-05	0.002	0.005	0.0002	0.0015	0.005	0.06	0.002	500
一月	106.203	30.1793	四川	四川－重庆	嘉陵江古楼（武胜）	Ⅲ	Ⅱ	达标	10.1	1.9	5	0.8	0.165	0.05	1.38	0.005	0.025	0.17	0.0002	0.0013	2e-05	5e-05	0.002	0.005	0.0002	0.0015	0.005	0.0015	0.002	4500
一月	106.587	30.3565	四川	四川－重庆	渠江罗渡溪	Ⅲ	Ⅱ	达标	9.8	2.2	5	1.5	0.104	0.08	1.64	0.005	0.025	0.18	0.0002	0.0008	2e-05	5e-05	0.002	0.005	0.0002	0.0015	0.005	0.0015	0.002	13000
一月	105.775	30.3234	四川	四川－重庆	涪江玉溪	Ⅲ	Ⅱ	达标	9.9	1.7	5	0.8	0.219	0.06	1.98	0.005	0.025	0.16	0.0002	0.001	2e-05	5e-05	0.002	0.005	0.0002	0.0015	0.005	0.0015	0.002	7900
一月	105.61	30.1533	四川	四川－重庆	琼江崇龛镇（柏梓镇）	Ⅲ	Ⅲ	达标	10.1	5.1	16	1.2	0.266	0.14	2.2	0.005	0.025	0.36	0.0002	0.0014	2e-05	5e-05	0.002	0.01	0.0002	0.0015	0.005	0.0015	0.002	9400
一月	108.333	30.1833	四川	四川－陕西	任河大竹河	Ⅲ	Ⅱ	达标	9.4	1	5	0.9	0.124	0.03	1.43	0.005	0.025	0.09	0.0002	0.0002	2e-05	5e-05	0.002	0.005	0.0002	0.0015	0.005	0.0015	0.002	1300
一月	105.734	28.6153	贵州	贵州－四川	赤水河涟鱼溪	Ⅲ	Ⅱ	达标	9.9	1.9	5	1.7	0.116	0.04	3.23	0.005	0.025	0.22	0.0007	0.0004	2e-05	5e-05	0.002	0.005	0.0002	0.0015	0.03	0.0015	0.002	2600
一月	106.852	28.5248	贵州	贵州－重庆	綦江松坎	Ⅲ	Ⅱ	达标	9.8	1.1	5	1	0.0125	0.04	2.05	0.005	0.025	0.27	0.0006	0.0004	2e-05	5e-05	0.002	0.005	0.0002	0.0015	0.005	0.0015	0.002	800
一月	109.008	27.2985	贵州	贵州－湖南	舞水崇滩	Ⅲ	劣Ⅴ	不达标	9.5	1.1	5	0.6	2.322	0.04	3.17	0.005	0.025	0.31	0.0002	0.00015	2e-05	5e-05	0.002	0.005	0.0002	0.0015	0.005	0.0015	0.002	24000
一月	105.257	24.9381	贵州	贵州-广西	南盘江天生桥	Ⅲ	Ⅳ	不达标	3.3	1.4	12	2.9	0.236	0.08	/	0.005	0.017	0.18	0.0002	0.0035	2e-05	5e-05	0.002	0.005	0.0002	0.0015	0.04	0.0015	0.002	330
一月	107.055	25.8413	贵州	贵州-广西	曹渡河平里河	Ⅲ	Ⅰ	达标	9	1.1	5	1.1	0.0125	0.005	0.78	0.005	0.025	0.1	0.0002	0.00015	2e-05	5e-05	0.002	0.005	0.0002	0.0015	0.005	0.0015	0.002	490
一月	106.136	24.9467	贵州	贵州-广西	红水河板陈	Ⅲ	Ⅱ	达标	6.78	1.23333	12.3333	2.76667	0.172333	0.05	/	0.005	0.025	0.19	0.0002	0.00226667	2e-05	5e-05	0.002	0.005	0.0002	0.0015	0.0266667	0.0015	0.002	53.3333
一月	108.109	25.1991	贵州	贵州-广西	社村河新荣甸	Ⅲ	Ⅰ	达标	7.5	1.1	4	0.8	0.029	0.02	/	0.005	0.025	0.025	0.0002	0.00015	2e-05	5e-05	0.002	0.005	0.0002	0.0015	0.01	0.0015	0.002	9400
一月	101.333	26.6167	云南	云南－四川	长江(金沙江)格里坪	Ⅲ	Ⅰ	达标	9.3	1.1	5	0.8	0.075	0.005	0.54	0.005	0.025	0.14	0.0002	0.0022	2e-05	5e-05	0.002	0.005	0.0002	0.0015	0.005	0.0015	0.002	1300
一月	103.042	26.5606	云南	云南－四川	长江(金沙江)华弹（蒙姑）	Ⅲ	Ⅱ	达标	9	1.4	/	0.6	0.065	0.04	/	0.017	/	0.14	/	0.0019	2e-05	5e-05	0.002	0.01	0.0002	0.0015	0.005	0.0015	0.002	2300
一月	104.416	28.634	云南	云南－四川	长江(金沙江)安边铁路大桥	Ⅲ	Ⅲ	达标	9.9	1.4	5	1.3	0.251	0.05	1.41	0.005	0.025	0.27	0.0002	0.0016	9e-05	0.002	0.002	0.01	0.0002	0.0015	0.005	0.0015	0.002	13000
一月	100.858	27.3199	云南	云南－四川	宁蒗河包都镇	Ⅲ	Ⅲ	达标	10.9	1.7	/	1.4	0.527	0.08	/	0.005	0.025	0.09	0.0002	0.0025	2e-05	5e-05	0.002	0.005	0.0002	0.002	0.005	0.0015	0.002	/
一月	104.415	28.6184	云南	云南－四川	横江横江水富	Ⅲ	Ⅱ	达标	10.9	0.8	5	1.2	0.216	0.04	2.01	0.005	0.025	0.15	0.0002	0.0007	2e-05	0.001	0.002	0.005	0.0002	0.0015	0.005	0.0015	0.002	5667
一月	105.011	28.035	云南	云南－四川	南广河新田（罗渡）	Ⅲ	Ⅳ	不达标	10.5	1.4	5	1.3	0.214	0.22	1.67	0.005	0.025	0.17	0.0002	0.0007	2e-05	0.001	0.002	0.01	0.0002	0.0015	0.005	0.0015	0.002	49000
一月	104.492	24.6576	云南	云南-广西	南盘江八大河	Ⅲ	Ⅱ	达标	6	1.3	3.6	0.6	0.088	0.035	/	0.005	0.025	0.114	0.0002	0.003	2e-05	5e-05	0.002	0.005	0.0002	0.0015	0.005	0.0015	0.002	/
一月	104.335	26.6309	云南	云南-贵州	可渡河同兴	Ⅲ	Ⅱ	达标	9.1	1.3	3	0.6	0.115	0.032	/	0.005	0.025	0.025	0.0002	0.00015	2e-05	5e-05	0.002	0.005	0.0002	0.0015	0.005	0.0015	0.002	/
一月	104.707	25.294	云南	云南-贵州	黄泥河新村	Ⅲ	Ⅱ	达标	8.4	1.1	11	2.5	0.114	0.03	/	0.005	0.025	0.12	0.0002	0.0007	2e-05	5e-05	0.002	0.005	0.0002	0.0015	0.05	0.0015	0.002	230
一月	104.712	25.2705	云南	云南-贵州	北盘江电厂小桥	Ⅲ	Ⅲ	达标	9.7	1.2	14	2.9	0.18	0.2	/	0.005	0.025	0.21	0.0002	0.0006	2e-05	5e-05	0.002	0.005	0.0002	0.0015	0.03	0.0015	0.002	80
一月	104.506	26.0569	云南	云南-贵州	拖长江小云尚大桥	Ⅲ	Ⅱ	达标	7.92	1.2	12	2.6	0.172	0.02	/	0.005	0.025	0.22	0.0002	0.0017	2e-05	5e-05	0.002	0.005	0.0002	0.0015	0.03	0.0015	0.002	330
一月	105.014	24.4199	云南	云南-广西	驮娘江底先	Ⅲ	Ⅲ	达标	8.8	1.2	11	2.2	0.046	0.17	/	0.005	0.025	0.1	0.0002	0.0029	2e-05	5e-05	0.002	0.005	0.0002	0.0015	0.02	0.0015	0.002	1100
一月	106.156	23.9054	云南	云南-广西	谷拉河罗村口	Ⅲ	Ⅱ	达标	6.99	2.7	10	2.1	0.036	0.02	/	0.005	0.025	0.116	0.0002	0.00015	2e-05	5e-05	0.002	0.005	0.0002	0.0015	0.01	0.0015	0.002	220
一月	106.467	33.8328	陕西	陕西－四川	嘉陵江燕子砭	Ⅲ	Ⅲ	达标	10.8	1	5	1.2	0.07	0.01	2.41	0.005	0.025	0.32	0.0002	0.00015	0.0001	/	0.002	/	0.0002	0.0015	/	/	/	/
一月	108.485	37.6942	陕西	陕西－内蒙古	无定河城河公路桥	Ⅲ	Ⅲ	达标	13	2.7	10.2	4	0.06	0.02	/	0.005	0.025	0.43	/	0.0027	2e-05	5e-05	0.002	0.005	0.0002	0.0015	/	/	/	/
一月	110.631	34.0107	陕西	陕西－河南	洛河马沟	Ⅲ	Ⅱ	达标	12.9	0.6	5	0.8	0.041	0.02	/	0.005	0.025	0.5	0.0002	0.0002	2e-05	5e-05	0.002	0.005	/	/	0.005	0.0015	0.002	/
一月	106.083	33.95	甘肃	甘肃－陕西	长丰河封家坝	Ⅲ	Ⅱ	达标	13.7	0.8	5	0.25	0.147	0.1	7.72	0.005	0.025	0.34	0.0002	0.00015	2e-05	5e-05	0.005	0.005	0.0002	0.0015	0.005	0.0015	0.041	1100
一月	105.904	33.5292	甘肃	甘肃－陕西	西汉水西淮坝	Ⅲ	Ⅰ	达标	10.5	1.2	5	0.6	0.08	0.01	2.77	0.005	0.025	0.29	0.0002	0.00015	2e-05	/	0.002	/	0.0002	0.0015	/	/	/	/
一月	105.517	32.7667	甘肃	甘肃－四川	白龙江姚渡	Ⅲ	Ⅱ	达标	9.8	0.7	/	0.25	0.0125	0.005	0.93	0.012	0.025	0.26	0.0002	0.0004	2e-05	5e-05	0.002	0.005	0.0002	0.0015	0.005	0.0015	0.002	310
一月	105.042	37.4464	甘肃	甘肃－宁夏	黄河下河沿	Ⅲ	Ⅱ	达标	10.1	1.8	9.6	1.4	0.19	0.06	/	0.005	0.025	0.25	0.0009	0.0027	2e-05	5e-05	/	0.005	/	0.0015	0.005	0.0015	0.002	/
一月	102.868	36.5107	甘肃	甘肃－青海	大通河享堂	Ⅲ	Ⅱ	达标	8.8	1.8	14	1.9	0.1	0.01	/	0.005	0.025	0.18	0.0002	0.0017	3e-05	5e-05	0.004	0.005	0.0002	0.0015	0.005	0.0015	0.002	/
一月	106.338	34.5179	甘肃	甘肃－陕西	渭河太碌	Ⅲ	劣Ⅴ	不达标	8	2.1	18.8	0.25	2.23	0.14	/	0.005	0.025	0.2	0.0002	0.00015	2e-05	5e-05	0.018	0.005	0.0002	0.0015	0.005	0.0015	0.002	/
一月	106.526	34.4951	甘肃	甘肃－陕西	渭河拓石	Ⅲ	Ⅲ	达标	9.4	1.8	16.8	1.1	0.99	0.17	/	0.005	0.025	0.34	0.0002	0.00015	2e-05	5e-05	0.002	0.005	0.0002	0.0015	0.005	0.0015	0.002	/
一月	106.716	34.3708	甘肃	甘肃－陕西	渭河仙龙	Ⅲ	Ⅲ	达标	9.8	1.7	16.9	1	0.51	0.1	/	0.005	0.025	0.32	0.0002	0.00015	2e-05	5e-05	0.002	0.005	0.0002	0.0015	0.005	0.0015	0.002	/
一月	106.503	34.81	甘肃	甘肃－陕西	通关河花园头	Ⅲ	Ⅱ	达标	7.9	2.1	16.4	0.25	0.07	0.005	/	0.005	0.025	0.21	0.0002	0.00015	2e-05	5e-05	0.003	0.005	0.0002	0.0015	0.005	0.0015	0.002	/
一月	106.436	34.5396	甘肃	甘肃－陕西	通关河凤阁岭	Ⅲ	Ⅱ	达标	10.4	1.4	5	0.9	0.23	0.005	/	0.005	0.025	0.12	0.0002	0.00015	2e-05	5e-05	0.002	0.005	0.0002	0.0015	0.005	0.0015	0.002	/
一月	107.72	35.1867	甘肃	甘肃－陕西	黑河张河桥	Ⅲ	Ⅲ	达标	10.4	1.7	19.8	3.4	0.53	0.005	/	0.005	0.025	0.3	0.0002	0.0004	2e-05	5e-05	0.032	0.005	0.0002	0.0015	0.005	0.0015	0.002	/
一月	107.941	35.2694	甘肃	甘肃－陕西	泾河政平	Ⅲ	劣Ⅴ	不达标	10.8	2.9	35.3	4.4	3.4	0.17	/	0.005	0.025	0.53	0.0002	0.0003	2e-05	5e-05	0.037	0.005	0.0002	0.0015	0.005	0.23	0.002	/
一月	108.213	35.3188	甘肃	甘肃－甘肃	四郎河罗川	Ⅲ	Ⅲ	达标	10.3	2.1	21.8	3.2	0.69	0.005	/	0.005	0.025	0.35	0.0002	0.0003	2e-05	5e-05	0.024	0.005	0.0002	0.0015	0.005	0.0015	0.002	/
一月	102.5	36.95	青海	青海－甘肃	大通河天堂寺	Ⅲ	Ⅱ	达标	9.3	1.7	6	2.1	0.1	0.01	/	0.005	0.025	0.15	0.0002	0.0008	5e-05	5e-05	0.002	0.005	0.0002	0.0015	0.005	0.0015	0.002	/
一月	106.744	39.3907	宁夏	宁夏－内蒙古	黄河麻黄沟	Ⅲ	Ⅱ	达标	10.5	1.9	11.5	1.8	0.38	0.08	/	0.005	0.05	0.32	0.001	0.003	5e-05	5e-05	/	0.005	/	0.0015	0.005	0.0015	0.002	/
一月	105.75	35.5634	宁夏	宁夏－甘肃	葫芦河郭罗	Ⅲ	Ⅴ	不达标	10.1	2.6	35.7	5	0.35	0.09	/	0.005	0.025	0.7	0.0002	0.0003	2e-05	5e-05	0.056	0.005	0.0002	0.0015	0.005	0.0015	0.002	/
一月	105.826	35.5543	宁夏	宁夏－甘肃	渝河王恒	Ⅲ	Ⅱ	达标	12.4	2.3	9	1.4	0.09	0.01	/	0.005	0.025	0.81	0.0002	0.00015	2e-05	5e-05	0.002	0.005	0.0002	0.0015	0.005	0.0015	0.002	/
一月	106.483	35.4836	宁夏	宁夏－甘肃	泾河东梁	Ⅲ	Ⅱ	达标	11.4	2.1	6	0.8	0.06	0.01	/	0.005	0.025	0.29	0.0002	0.00015	2e-05	5e-05	0.002	0.005	0.0002	0.0015	0.005	0.0015	0.002	/
一月	106.831	35.728	宁夏	宁夏－甘肃	洪河庞沟	Ⅲ	Ⅳ	不达标	10.4	2.5	5	0.25	0.1	0.005	/	0.005	0.025	1.01	0.0002	0.00015	2e-05	5e-05	0.002	0.005	0.0002	0.0015	0.01	0.0015	0.002	/
二月	115.69	39.5822	北京	北京-河北	拒马河张坊	Ⅲ	Ⅰ	达标	14.8	0.7	5	1	0.01	0.005	2.97	0.00033	0.00079	0.2	0.0002	0.00015	2e-05	5e-05	0.002	0.005	0.004	0.0015	/	0.0015	0.002	5
二月	117.748	40.0417	河北	河北-天津	州河(沙河)沙河桥	Ⅲ	Ⅲ	达标	13.4	2.3	5	1	0.721	0.08	18.8	0.005	0.025	0.57	0.0006	0.0025	2e-05	5e-05	0.011	0.005	0.0002	0.0015	/	0.0015	0.002	20
二月	115.505	39.6553	河北	河北-北京	拒马河大沙地	Ⅲ	Ⅰ	达标	14.6	0.9	5	1	0.02	0.005	3.29	0.00055	0.00071	0.22	0.0004	0.00015	2e-05	5e-05	0.002	0.005	0.0002	0.0015	/	0.0015	0.002	5
二月	113.885	36.3586	河北	河北-河南	清漳河合漳	Ⅲ	Ⅲ	达标	11.5	1.3	5	2	0.493	0.14	8.94	0.024	0.013	0.29	0.0033	0.0011	5e-05	5e-05	0.002	0.005	0.002	0.0015	/	0.064	0.007	3255
二月	115.276	36.4967	河北	河北-山东	漳卫河(卫运河)秤钩湾	Ⅲ	劣Ⅴ	不达标	12.8	5.8	20.4	5.2	2.33	0.25	14.7	0.05	0.067	0.83	0.0052	0.0013	3e-05	5e-05	0.002	0.005	0.003	0.004	/	0.14	0.007	987
二月	115.695	36.8622	河北	河北-山东	漳卫河(卫运河)临清大桥（临清）	Ⅲ	劣Ⅴ	不达标	13.6	6	23.5	5.5	2.59	0.25	14.9	0.066	0.062	0.89	0.0041	0.0011	2e-05	5e-05	0.002	0.005	0.0002	0.02	/	0.116	0.008	19863
二月	115.777	36.9994	河北	河北-山东	漳卫河(卫运河)油坊桥	Ⅲ	劣Ⅴ	不达标	13	6.9	34.4	6.1	3.08	0.33	16.4	0.038	0.052	1	0.0068	0.0012	2e-05	5e-05	0.002	0.005	0.002	0.004	/	0.129	0.008	40000
二月	118.825	41.3683	河北	河北-内蒙古	老哈河牛家窑	Ⅲ	Ⅲ	达标	9.6	1.7	6	0.9	0.047	0.123	9.01	0.005	0.025	0.4	0.0002	0.00015	2e-05	5e-05	0.002	0.005	0.0002	0.0015	0.005	0.04	0.002	140
二月	114.435	39.2997	山西	山西-河北	唐河水堡	Ⅲ	Ⅱ	达标	12.5	1.2	5	1	0.31	0.09	7.13	0.00058	0.00074	0.23	0.0007	0.00015	2e-05	5e-05	0.005	0.005	0.003	0.0015	/	0.0015	0.002	5
二月	113.537	38.4208	山西	山西-河北	滹沱河阎家庄大桥（闫家庄大桥）	Ⅲ	Ⅱ	达标	13.9	1.7	5	1	0.27	0.07	6.35	0.04315	0.00277	0.54	0.0005	0.0005	2e-05	5e-05	0.009	0.00011	0.003	0.0015	/	0.0015	0.002	5
二月	114.05	37.7161	山西	山西-河北	冶河王寨村西	Ⅲ	Ⅱ	达标	12.1	0.9	5	2.1	0.056	0.01	6.08	0.014	0.013	0.25	0.0006	0.0014	5e-05	5e-05	0.002	0.005	0.004	0.0015	/	0.066	0.002	5
二月	113.909	37.9739	山西	山西-河北	绵河地都	Ⅲ	Ⅱ	达标	13.5	1	5	2.1	0.031	0.01	6.05	0.014	0.011	0.52	0.0006	0.0009	5e-05	5e-05	0.002	0.005	0.002	0.0015	/	0.066	0.002	4884
二月	113.51	36.7956	山西	山西-河北	清漳河（漳西渠、漳北渠）麻田	Ⅲ	Ⅱ	达标	11.5	1.1	5	1.7	0.082	0.06	6.04	0.022	0.008	0.22	0.0009	0.0008	2e-05	5e-05	0.002	0.005	0.002	0.002	/	0.062	0.006	20
二月	111.858	35.0683	山西	山西－河南	黄河南村	Ⅲ	Ⅲ	达标	11.5	3.2	12.5	1.4	0.61	0.09	/	0.003	0.001	0.53	0.0002	0.003	2e-05	5e-05	0.005	0.0001	0.0002	0.0015	0.005	0.0015	0.002	/
二月	112.304	40.2404	山西	山西－内蒙古	红河杀虎口	Ⅲ	Ⅱ	达标	11.4	1.6	10.4	1.8	0.08	0.02	/	0.005	0.025	0.41	0.0002	0.0005	3e-05	5e-05	0.002	0.005	0.0002	0.0015	/	0.0015	0.002	/
二月	112.635	35.2836	山西	山西－河南	沁河拴驴泉坝下	Ⅲ	Ⅱ	达标	12.5	2.5	5	0.7	0.15	0.05	/	0.005	0.025	0.31	0.0002	0.0008	2e-05	5e-05	0.002	0.005	/	/	0.005	0.0015	0.002	/
二月	112.996	35.268	山西	山西－河南	丹河青天河坝下	Ⅲ	Ⅱ	达标	11.8	0.9	5	1	0.28	0.04	/	0.005	0.025	0.63	0.0002	0.0005	2e-05	5e-05	0.002	0.005	/	/	0.005	0.0015	0.002	/
二月	113.236	40.4233	内蒙古	内蒙古-山西	御河黑疙瘩村（小黄土沟）	Ⅲ	劣Ⅴ	不达标	10.5	4.4	13	2.3	7.87	1	12.3	0.00207	0.0057	0.89	0.0009	0.00015	2e-05	5e-05	0.007	0.00024	0.006	0.0015	/	0.159	0.002	10112
二月	114.056	40.8656	内蒙古	内蒙古-河北	二道河（东洋河）友谊水库坝上	Ⅲ	Ⅲ	达标	8.1	5.2	18.6	2.8	0.06	0.02	0.93	0.00168	0.00194	0.85	0.0009	0.0005	2e-05	5e-05	0.002	0.005	0.002	0.0015	/	0.052	0.002	5
二月	106.91	39.081	内蒙古	内蒙古－宁夏	都思兔河陶乌桥	Ⅲ	Ⅳ	不达标	10.3	5.5	22	1.1	0.46	0.16	/	0.014	0.025	1.44	0.0002	0.00015	2e-05	5e-05	0.002	0.005	0.005	0.0015	0.02	0.0015	0.002	/
二月	110.718	39.3009	内蒙古	内蒙古－陕西	孤山川沙梁	Ⅲ	Ⅴ	不达标	8.3	19.2	30.5	1.7	0.09	0.15	/	0.005	0.025	0.38	0.0002	0.00015	3e-05	5e-05	0.002	0.005	0.0002	0.004	/	0.0015	0.002	/
二月	110.119	39.4303	内蒙古	内蒙古－陕西	窟野河石圪台	Ⅲ	劣Ⅴ	不达标	9.1	1.8	44	1.3	0.11	0.02	/	0.005	0.025	2.31	0.0002	0.0006	2e-05	5e-05	0.002	0.005	0.0002	0.0015	0.005	0.0015	0.013	/
二月	110.217	39.2704	内蒙古	内蒙古－陕西	窟野河大柳塔	Ⅲ	劣Ⅴ	不达标	7.8	2.8	24	5.2	0.88	0.08	/	0.005	0.025	1.87	0.0002	0.001	2e-05	5e-05	0.002	0.005	0.002	0.0015	0.04	0.0015	0.014	/
二月	110.372	39.3181	内蒙古	内蒙古－陕西	悖牛川贾家畔	Ⅲ	Ⅱ	达标	10.5	2.8	11.6	1.1	0.16	0.06	/	0.005	0.025	0.64	0.0002	0.0005	2e-05	5e-05	0.002	0.005	0.0002	0.0015	/	0.0015	0.002	/
二月	108.781	37.9775	内蒙古	内蒙古－陕西	无定河巴图湾	Ⅲ	Ⅱ	达标	12.7	1.2	5	1.3	0.06	0.04	/	0.005	0.025	0.48	0.0002	0.0018	3e-05	5e-05	0.002	0.005	0.0002	0.0015	/	0.0015	0.002	/
二月	108.897	37.9985	内蒙古	内蒙古－陕西	无定河蘑菇台	Ⅲ	Ⅱ	达标	13.7	1.3	15.3	1.9	0.0125	0.03	/	0.005	0.025	0.48	0.0003	0.0015	2e-05	5e-05	0.002	0.005	0.0002	0.0015	/	0.0015	0.002	/
二月	109.05	38.0233	内蒙古	内蒙古－陕西	无定河大草湾	Ⅲ	Ⅲ	达标	14.1	1.6	11.9	1.8	0.03	0.03	/	0.005	0.025	0.43	0.0002	0.0028	6e-05	5e-05	0.002	0.005	0.0002	0.0015	/	0.0015	0.002	/
二月	124.26	48.5326	内蒙古	内蒙古-黑龙江	诺敏河古城子	Ⅲ	Ⅱ	达标	8.42	1.69	5.52	2.1	0.392	0.07	1.27	0.016	0.0069	0.092	0.0002	0.0014	2e-05	5e-05	0.002	0.005	0.0002	0.0015	0.005	0.0015	0.002	/
二月	124.396	48.2661	内蒙古	内蒙古-黑龙江	诺敏河萨马街	Ⅲ	Ⅱ	达标	8.93	1.1	3.62	1.3	0.318	0.02	1.58	0.005	0.0022	0.059	0.0002	0.0017	2e-05	5e-05	0.002	0.005	0.0002	0.0015	0.005	0.0015	0.002	/
二月	123.608	48.0231	内蒙古	内蒙古-黑龙江	阿伦河兴鲜	Ⅲ	Ⅱ	达标	10.7	0.75	1.62	2	0.283	0.02	5.34	0.002	0.001	0.158	0.0002	0.0018	2e-05	5e-05	0.002	0.005	0.0002	0.0015	0.005	0.0015	0.002	/
二月	122.826	47.6839	内蒙古	内蒙古-黑龙江	雅鲁河二节地	Ⅲ	Ⅱ	达标	11.59	1.15	2.81	1.4	0.38	0.01	5.65	0.005	0.0027	0.066	0.0002	0.0019	2e-05	5e-05	0.002	0.005	0.0002	0.0015	0.005	0.0015	0.002	/
二月	122.857	47.6572	内蒙古	内蒙古-黑龙江	雅鲁河金蛇湾码头	Ⅲ	Ⅱ	达标	11.5	1.04	2.7	1.5	0.252	0.01	5.47	0.01	0.0024	0.07	0.0002	0.0016	2e-05	5e-05	0.002	0.005	0.0002	0.0015	0.005	0.0015	0.002	10
二月	122.414	47.4472	内蒙古	内蒙古-黑龙江	济沁河东明	Ⅲ	Ⅱ	达标	9.54	0.6	3.21	1.3	0.245	0.03	2.64	0.005	0.025	0.078	0.0002	0.0019	2e-05	5e-05	0.002	0.005	0.0002	0.0015	0.005	0.0015	0.002	/
二月	122.502	47.3914	内蒙古	内蒙古-黑龙江	济沁河苗家堡子	Ⅲ	Ⅱ	达标	13.14	0.79	5.38	1.4	0.339	0.02	5.43	0.005	0.0022	0.153	0.0002	0.0015	2e-05	5e-05	0.002	0.005	0.0002	0.0015	0.005	0.0015	0.002	/
二月	122.332	45.8593	内蒙古	内蒙古-吉林	洮儿河浩特营子	Ⅲ	Ⅲ	达标	10.3	1.55	8.37	0.8	0.044	0.13	4.99	0.005	0.025	0.626	0.0023	0.0007	2e-05	5e-05	0.002	0.005	0.0002	0.0015	0.005	0.0015	0.002	1400
二月	122.36	45.8536	内蒙古	内蒙古-吉林	洮儿河林海	Ⅲ	Ⅱ	达标	10.2	1.15	12.56	0.7	0.165	0.04	5.79	0.005	0.025	0.56	0.001	0.0006	2e-05	5e-05	0.002	0.005	0.0002	0.0015	0.005	0.0015	0.002	1300
二月	123.464	43.7347	内蒙古	内蒙古-吉林	新开河西靠山	Ⅲ	劣Ⅴ	不达标	6.2	13.16	44.4	8.8	0.664	7.4	21.8	0.003	0.0011	1.58	0.0002	0.0265	2e-05	5e-05	0.002	0.009	0.0002	0.0015	0.005	0.0015	0.002	/
二月	123.508	43.5997	内蒙古	内蒙古-吉林	新开河敖吉	Ⅲ	劣Ⅴ	不达标	10.89	8.22	33.8	6.8	0.648	0.5	1.86	0.005	0.025	0.915	0.0002	0.0069	2e-05	5e-05	0.002	0.006	0.0002	0.0015	0.005	0.0015	0.002	/
二月	123.524	43.0075	内蒙古	内蒙古-辽宁	西辽河二道河子	Ⅲ	Ⅳ	不达标	10.38	3.4	8.97	1.8	0.84	0.28	1.1	0.003	0.025	0.488	0.0002	0.0045	2e-05	5e-05	0.002	0.005	0.0002	0.0015	0.005	0.0015	0.002	/
二月	123.55	42.9666	内蒙古	内蒙古-辽宁	辽河福德店	Ⅲ	Ⅲ	达标	8.78	3.58	8.71	1.8	0.919	0.06	7.35	0.005	0.0013	0.21	0.0002	0.0026	2e-05	5e-05	0.002	0.004	0.0002	0.0015	0.005	0.0015	0.002	170
二月	124.719	45.3561	吉林	吉林-黑龙江	第二松花江松林	Ⅲ	Ⅳ	不达标	12.71	4.98	16.1	3.2	0.887	0.3	5.98	0.007	0.054	0.161	0.0002	0.0038	2e-05	5e-05	0.002	0.005	0.0002	0.0015	0.02	0.0015	0.002	2110
二月	127.167	44.6325	吉林	吉林-黑龙江	细鳞河肖家船口	Ⅲ	Ⅱ	达标	9.17	3.12	14.6	2.9	0.348	0.04	5.16	0.003	0.0061	0.061	0.0002	0.0027	2e-05	5e-05	0.002	0.005	0.0002	0.0015	0.005	0.0015	0.002	1480
二月	127.168	44.7089	吉林	吉林-黑龙江	细鳞河和平桥	Ⅲ	Ⅲ	达标	10.51	3.4	11.9	2.4	0.527	0.13	7.45	0.005	0.0035	0.075	0.0002	0.0032	2e-05	5e-05	0.002	0.005	0.0002	0.0015	0.005	0.0015	0.002	1370
二月	127.417	44.6166	吉林	吉林-黑龙江	拉林河向阳	Ⅲ	Ⅲ	达标	10.45	1.45	4.24	1.5	0.601	0.03	3.33	0.005	0.0014	0.057	0.0002	0.0017	2e-05	5e-05	0.002	0.005	0.0002	0.0015	0.005	0.0015	0.002	10
二月	126.98	45.0664	吉林	吉林-黑龙江	拉林河振兴	Ⅲ	Ⅱ	达标	10.47	3.25	13	2.5	0.284	0.09	7.12	0.005	0.0029	0.072	0.0002	0.003	2e-05	5e-05	0.002	0.005	0.0002	0.0015	0.005	0.0015	0.002	150
二月	126.756	45.1733	吉林	吉林-黑龙江	拉林河牛头山大桥	Ⅲ	Ⅲ	达标	11.06	2.88	11.5	2.3	0.532	0.12	6.66	0.002	0.0025	0.087	0.0002	0.0047	2e-05	5e-05	0.002	0.005	0.0002	0.0015	0.005	0.0015	0.002	8800
二月	126.15	45.1333	吉林	吉林-黑龙江	拉林河蔡家沟	Ⅲ	Ⅲ	达标	8.4	3.08	9.77	1.9	0.891	0.04	6.3	0.003	0.0018	0.082	0.0002	0.003	2e-05	5e-05	0.002	0.004	0.0002	0.0015	0.005	0.0015	0.002	130
二月	125.711	45.405	吉林	吉林-黑龙江	拉林河板子房	Ⅲ	Ⅲ	达标	10.66	3.11	8.97	1.8	0.714	0.03	6.42	0.005	0.0008	0.13	0.0002	0.0033	2e-05	5e-05	0.002	0.005	0.0002	0.0015	0.005	0.0015	0.002	640
二月	126.774	45.1314	吉林	吉林-黑龙江	卡岔河龙家亮子	Ⅲ	劣Ⅴ	不达标	3.76	6.32	32.4	6.6	15.833	2.16	17.21	0.005	0.025	0.24	0.0002	0.00015	2e-05	5e-05	0.002	0.005	0.0002	0.002	0.005	0.0015	0.002	3700
二月	128.745	43.7556	吉林	吉林-黑龙江	牡丹江牡丹江1号桥	Ⅲ	Ⅲ	达标	10.9	3.1	13	1.7	0.67	0.01	3.05	0.005	0.025	0.19	0.0002	0.0007	3e-05	5e-05	0.002	0.005	0.0002	0.0015	0.005	0.0015	0.002	50
二月	123.591	43.4317	吉林	吉林-内蒙古	西辽河王奔桥	Ⅲ	劣Ⅴ	不达标	8.27	18.7	68.7	13.8	0.873	0.25	4.83	0.004	0.0006	1.96	0.0002	0.0114	2e-05	5e-05	0.002	0.005	0.0002	0.0015	0.005	0.0015	0.002	/
二月	123.572	43.3003	吉林	吉林-内蒙古	西辽河巴嘎呼萨	Ⅲ	Ⅲ	达标	6.66	1.84	2.01	1.3	0.768	0.15	0.82	0.005	0.025	0.162	0.0002	0.0078	2e-05	5e-05	0.002	0.005	0.0002	0.0015	0.005	0.0015	0.002	/
二月	125.323	50.0483	黑龙江	黑龙江-内蒙古	嫩江石灰窑	Ⅲ	Ⅱ	达标	10.9	3.5	5	2.5	0.34	0.03	0.94	0.005	0.025	0.11	0.0002	0.0009	2e-05	5e-05	0.002	0.005	0.0002	0.0015	0.005	0.0015	0.002	/
二月	125.213	49.1861	黑龙江	黑龙江-内蒙古	嫩江嫩江浮桥	Ⅲ	Ⅱ	达标	10.1	1.9	5	1.8	0.28	0.03	3.52	0.005	0.025	0.14	0.0002	0.0007	2e-05	5e-05	0.002	0.005	0.0002	0.0015	0.005	0.0015	0.002	/
二月	125.106	49.1233	黑龙江	黑龙江-内蒙古	嫩江繁荣新村	Ⅲ	Ⅱ	达标	7.26	1.65	5.15	1.3	0.287	0.07	3.02	0.005	0.0248	0.259	0.0002	0.002	2e-05	5e-05	0.002	0.005	0.0002	0.0015	0.005	0.0015	0.002	430
二月	124.533	48.4833	黑龙江	黑龙江-内蒙古	嫩江尼尔基大桥	Ⅲ	Ⅳ	不达标	12.3	7.39	20.2	4.1	0.408	0.1	1.08	0.002	0.0055	0.096	0.0002	0.003	2e-05	5e-05	0.002	0.005	0.0002	0.0015	0.005	0.0015	0.002	/
二月	124.514	48.4019	黑龙江	黑龙江-内蒙古	嫩江小莫丁	Ⅲ	Ⅳ	不达标	13.72	7.55	20.5	4.1	0.612	0.08	1.21	0.003	0.0034	0.127	0.0002	0.0026	2e-05	5e-05	0.002	0.005	0.0002	0.0015	0.005	0.0015	0.002	20
二月	124.569	48.2458	黑龙江	黑龙江-内蒙古	嫩江拉哈	Ⅲ	Ⅳ	不达标	12.97	7.46	21	4.2	0.425	0.08	1.12	0.004	0.0026	0.095	0.0002	0.0026	2e-05	5e-05	0.002	0.005	0.0002	0.0015	0.005	0.0015	0.002	880
二月	124.505	48.1281	黑龙江	黑龙江-内蒙古	嫩江鄂温克族乡	Ⅲ	Ⅳ	不达标	14.3	7.51	22	4.4	0.396	0.06	1.34	0.004	0.0034	0.09	0.0002	0.0035	2e-05	5e-05	0.002	0.005	0.0002	0.0015	0.005	0.0015	0.002	880
二月	123.343	47.0019	黑龙江	黑龙江-内蒙古	雅鲁河原种场	Ⅲ	Ⅲ	达标	10.67	0.64	10.7	2.1	0.631	0.02	3.01	0.01	0.0015	0.2	0.0002	0.0016	2e-05	5e-05	0.002	0.005	0.0002	0.0015	0.005	0.0015	0.002	/
二月	123	46.7333	黑龙江	黑龙江-内蒙古	绰尔河两家子水文站	Ⅲ	Ⅲ	达标	12.08	0.47	1.44	1.3	0.536	0.03	6.2	0.005	0.001	0.13	0.0002	0.0015	2e-05	5e-05	0.002	0.005	0.0002	0.0015	0.005	0.0015	0.002	/
二月	123.591	46.7936	黑龙江	黑龙江-内蒙古	绰尔河乌塔其农场	Ⅲ	Ⅲ	达标	11.54	0.77	2.31	1.7	0.737	0.03	/	0.005	0.0018	0.26	0.0002	0.0028	2e-05	5e-05	0.002	0.005	0.0002	0.0015	0.005	0.0015	0.002	/
二月	123.549	46.9908	黑龙江	黑龙江-内蒙古	嫩江莫呼渡口	Ⅲ	Ⅱ	达标	10.34	2.82	8.82	1.8	0.132	0.09	2.02	0.002	0.0015	0.161	0.0002	0.0026	2e-05	5e-05	0.002	0.005	0.0002	0.0015	0.005	0.0015	0.002	/
二月	123.7	46.7833	黑龙江	黑龙江-内蒙古	嫩江江桥	Ⅲ	Ⅱ	达标	12.54	1.29	2.25	1.5	0.151	0.05	0.55	0.002	0.0037	0.255	0.0002	0.0022	2e-05	5e-05	0.002	0.005	0.0002	0.0015	0.005	0.0015	0.002	/
二月	123.859	46.2953	黑龙江	黑龙江-吉林	嫩江白沙滩	Ⅲ	Ⅲ	达标	11.76	4.97	15.8	3.1	0.456	0.19	1.76	0.003	0.0028	0.164	0.0002	0.0025	2e-05	5e-05	0.002	0.005	0.0002	0.0015	0.005	0.0015	0.002	800
二月	124.285	45.5347	黑龙江	黑龙江-吉林	嫩江大安	Ⅲ	Ⅲ	达标	11.57	5.51	17.3	3.4	0.42	0.18	1.89	0.003	0.007	0.223	0.0002	0.0035	2e-05	5e-05	0.002	0.005	0.0002	0.0015	0.005	0.0015	0.002	10
二月	124.385	45.4406	黑龙江	黑龙江-吉林	嫩江塔虎城渡口	Ⅲ	Ⅴ	不达标	11.28	5.65	17.3	3.5	0.422	0.32	2.06	0.002	0.0023	0.181	0.0002	0.0025	2e-05	5e-05	0.002	0.005	0.0002	0.0015	0.005	0.0015	0.002	80
二月	124.6	45.4475	黑龙江	黑龙江-吉林	嫩江马克图	Ⅲ	Ⅲ	达标	12.84	5.72	19.4	3.9	0.45	0.18	1.73	0.005	0.0061	0.263	0.0002	0.0029	2e-05	5e-05	0.002	0.005	0.0002	0.0015	0.005	0.0015	0.002	10
二月	125.4	45.4167	黑龙江	黑龙江-吉林	松花江下岱吉	Ⅲ	Ⅳ	不达标	11.01	8.56	25.2	5.1	0.407	0.07	4.62	0.004	0.0175	0.193	0.0002	0.0045	2e-05	5e-05	0.002	0.005	0.0002	0.0015	0.005	0.0015	0.002	1640
二月	125.866	45.5175	黑龙江	黑龙江-吉林	松花江88号照	Ⅲ	Ⅳ	不达标	11.03	6.57	26.3	5.3	0.326	0.08	5.84	0.003	0.0158	0.19	0.0002	0.0064	2e-05	5e-05	0.002	0.005	0.0002	0.0015	0.005	0.0015	0.002	1320
二月	127.065	45.0936	黑龙江	黑龙江-吉林	牤牛河牤牛河大桥	Ⅲ	Ⅲ	达标	9.58	1.8	3.89	1.8	0.585	0.02	1.26	0.005	0.0033	0.044	0.0002	0.0027	2e-05	5e-05	0.002	0.005	0.0002	0.0015	0.005	0.0015	0.002	30
二月	121.331	31.5196	江苏	江苏－上海	长江宝钢灰场	Ⅲ	Ⅲ	达标	11.5	2.6	/	0.5	0.313	0.14	2.43	0.006	0.025	0.36	0.0002	0.00015	2e-05	5e-05	0.002	0.01	0.0002	0.0015	0.02	0.0015	0.002	1160
二月	120.054	31.4417	江苏	江苏－浙江	太湖J12#竺山湖	Ⅲ	劣Ⅴ	不达标	12.19	3.92	7.5	2.52	1.46	0.131	5.91	0.0064	0.005	0.755	0.00015	0.001	2.5e-05	5e-05	0.002	0.00025	0.001	0.001	0.025	0.052	0.0025	20
二月	120.028	31.3914	江苏	江苏－浙江	太湖B22#龙头	Ⅲ	劣Ⅴ	不达标	12.17	4.68	16.6	2.74	1.6	0.118	6.07	0.0058	0.005	0.846	0.00015	0.001	2.5e-05	0.0001	0.002	0.0005	0.001	0.001	0.025	0.056	0.0025	50
二月	120.388	31.4356	江苏	江苏－浙江	太湖J18#沙墩港	Ⅲ	劣Ⅴ	不达标	12.39	2.51	7.5	2.69	0.61	0.053	2.72	0.004	0.005	0.277	0.0004	0.0023	2.5e-05	5e-05	0.002	0.00025	0.001	0.001	0.025	0.025	0.0025	1300
二月	120.24	31.405	江苏	江苏－浙江	太湖B21#渔业村	Ⅲ	劣Ⅴ	不达标	13.09	2.15	7.5	2.21	0.46	0.066	2.56	0.0028	0.005	0.282	0.00015	0.0015	2.5e-05	5e-05	0.002	0.00025	0.001	0.001	0.025	0.025	0.0025	20
二月	120.297	31.3717	江苏	江苏－浙江	太湖J17A#大贡山	Ⅲ	劣Ⅴ	不达标	12.69	2.87	7.5	2.57	0.25	0.061	2.54	0.0031	0.005	0.356	0.00015	0.0012	2.5e-05	5e-05	0.002	0.0007	0.001	0.001	0.025	0.025	0.0025	5
二月	120.368	31.4042	江苏	江苏－浙江	太湖B23#贡湖	Ⅲ	劣Ⅴ	不达标	12.33	2.41	7.5	2.42	0.42	0.088	2.77	0.0044	0.005	0.202	0.00015	0.0018	2.5e-05	5e-05	0.002	0.0008	0.001	0.001	0.025	0.025	0.0025	5
二月	120.238	31.3572	江苏	江苏－浙江	太湖J17#乌龟山	Ⅲ	劣Ⅴ	不达标	12.19	4.01	7.5	3.14	0.68	0.095	3.52	0.0051	0.005	0.543	0.00015	0.001	2.5e-05	5e-05	0.002	0.0014	0.001	0.001	0.025	0.025	0.0025	20
二月	120.082	31.3486	江苏	江苏－浙江	太湖J14#焦山	Ⅲ	劣Ⅴ	不达标	12.75	4.32	7.5	2.29	0.86	0.075	3.45	0.0053	0.01	0.596	0.00015	0.0011	2.5e-05	0.0001	0.002	0.0018	0.001	0.001	0.025	0.025	0.0025	80
二月	120.111	31.2394	江苏	江苏－浙江	太湖J19#平台山	Ⅲ	Ⅴ	不达标	10.71	3.92	7.5	2.07	0.1	0.084	1.82	0.0049	0.005	0.521	0.00015	0.0016	2.5e-05	0.0001	0.002	0.0025	0.001	0.001	0.025	0.025	0.0025	5
二月	120.115	31.1022	江苏	江苏－浙江	太湖B26#湖心南	Ⅲ	Ⅴ	不达标	13.06	3.82	15.6	2.42	0.14	0.078	2	0.0045	0.005	0.548	0.00015	0.0015	2.5e-05	0.0001	0.002	0.0025	0.001	0.001	0.025	0.025	0.0025	5
二月	120.259	31.1761	江苏	江苏－浙江	太湖B29#横山	Ⅲ	劣Ⅴ	不达标	12.96	4.01	7.5	2.87	0.42	0.083	3.16	0.0036	0.005	0.511	0.00015	0.0013	2.5e-05	5e-05	0.002	0.00025	0.001	0.001	0.025	0.025	0.0025	20
二月	119.943	31.3092	江苏	江苏－浙江	太湖J13#大浦口	Ⅲ	劣Ⅴ	不达标	12.67	4.26	7.5	2.02	0.3	0.064	2.29	0.0038	0.005	0.431	0.00015	0.0013	2.5e-05	5e-05	0.002	0.0024	0.001	0.001	0.025	0.025	0.0025	790
二月	119.909	31.2264	江苏	江苏－浙江	太湖J13A#伏东	Ⅲ	Ⅳ	不达标	13.01	4.26	7.5	2.16	0.09	0.078	1.35	0.0044	0.005	0.516	0.00015	0.0015	2.5e-05	5e-05	0.002	0.0026	0.001	0.001	0.025	0.025	0.0025	50
二月	120.228	31.5381	江苏	江苏－浙江	太湖J6#梅园	Ⅲ	Ⅴ	不达标	12.17	2.7	7.5	2.23	0.07	0.028	1.74	0.0022	0.005	0.45	0.00015	0.0001	2.5e-05	5e-05	0.002	0.00025	0.001	0.001	0.025	0.025	0.0025	5
二月	120.211	31.4656	江苏	江苏－浙江	太湖B20#小湾里	Ⅲ	Ⅳ	不达标	12.18	2.49	7.5	2.49	0.1	0.022	1.26	0.0025	0.005	0.303	0.00015	0.0001	2.5e-05	5e-05	0.002	0.00025	0.001	0.001	0.025	0.025	0.0025	5
二月	120.134	31.4942	江苏	江苏－浙江	太湖J11#闾江口	Ⅲ	劣Ⅴ	不达标	12.16	2.98	7.5	1.83	0.1	0.036	2.05	0.003	0.005	0.516	0.00015	0.0003	2.5e-05	5e-05	0.002	0.00025	0.001	0.001	0.025	0.025	0.0025	5
二月	120.164	31.4058	江苏	江苏－浙江	太湖J15#拖山	Ⅲ	劣Ⅴ	不达标	13.03	3.53	7.5	2.12	0.21	0.05	2.49	0.003	0.005	0.564	0.00015	0.0005	2.5e-05	5e-05	0.002	0.0006	0.001	0.001	0.025	0.025	0.0025	5
二月	120.196	31.5078	江苏	江苏－浙江	太湖J16#三号标	Ⅲ	劣Ⅴ	不达标	13.04	3.42	7.5	2.5	0.58	0.066	3.42	0.0038	0.005	0.537	0.00015	0.0007	2.5e-05	5e-05	0.002	0.00025	0.001	0.001	0.025	0.025	0.0025	5
二月	120.294	31.2542	江苏	江苏－浙江	太湖J31#漫山	Ⅲ	劣Ⅴ	不达标	13.01	3.95	7.5	2.9	0.34	0.09	2.5	0.0042	0.005	0.442	0.00015	0.0011	2.5e-05	5e-05	0.002	0.0018	0.001	0.001	0.025	0.025	0.0025	5
二月	120.257	31.5078	江苏	江苏－浙江	太湖J3#五里湖	Ⅲ	Ⅲ	达标	12.29	2.71	7.5	2.53	0.03	0.027	0.85	0.0022	0.005	0.447	0.00015	0.0001	2.5e-05	5e-05	0.002	0.00025	0.001	0.001	0.025	0.025	0.0025	5400
二月	120.233	31.5383	江苏	江苏－浙江	太湖西五里湖	Ⅲ	Ⅲ	达标	12.01	2.88	7.5	2.34	0.05	0.024	0.62	0.002	0.005	0.458	0.00015	0.0001	2.5e-05	5e-05	0.002	0.00025	0.001	0.001	0.025	0.025	0.0025	1300
二月	120.47	31.0317	江苏	江苏－浙江	太湖J36#东太湖	Ⅲ	Ⅲ	达标	13.5	3.59	7.5	2.07	0.03	0.039	0.96	0.0041	0.005	0.505	0.00015	0.0006	2.5e-05	5e-05	0.002	0.0016	0.001	0.001	0.025	0.025	0.0025	20
二月	120.445	31.0008	江苏	江苏－浙江	太湖B24#庙港	Ⅲ	Ⅳ	不达标	13.61	4.11	7.5	2.22	0.03	0.059	1	0.0036	0.005	0.502	0.00015	0.0004	2.5e-05	5e-05	0.002	0.0011	0.001	0.001	0.025	0.025	0.0025	20
二月	120.491	31.0778	江苏	江苏－浙江	太湖B25#戗港外	Ⅲ	Ⅲ	达标	13.39	3.47	7.5	2.13	0.05	0.026	0.96	0.0041	0.01	0.495	0.00015	0.0004	2.5e-05	5e-05	0.002	0.0009	0.001	0.001	0.025	0.025	0.0025	50
二月	120.219	31.0278	江苏	江苏－浙江	太湖J20#14号标	Ⅲ	Ⅳ	不达标	12.81	4.16	7.5	2.52	0.04	0.05	1.19	0.0047	0.005	0.537	0.00015	0.0014	2.5e-05	5e-05	0.002	0.003	0.001	0.001	0.025	0.025	0.0025	5
二月	120.328	31.0878	江苏	江苏－浙江	太湖J26#西山	Ⅲ	Ⅳ	不达标	12.96	3.69	7.5	2.74	0.13	0.059	1.26	0.0038	0.005	0.537	0.00015	0.0009	2.5e-05	5e-05	0.002	0.0018	0.001	0.001	0.025	0.025	0.0025	20
二月	120.459	31.2156	江苏	江苏－浙江	太湖J28#胥口	Ⅲ	Ⅳ	不达标	12.93	3.46	7.5	2.44	0.08	0.042	1.33	0.0034	0.005	0.466	0.00015	0.0007	2.5e-05	5e-05	0.002	0.0014	0.001	0.001	0.025	0.025	0.0025	5
二月	120.403	31.1764	江苏	江苏－浙江	太湖B27#胥湖	Ⅲ	Ⅳ	不达标	12.48	3.85	7.5	2.68	0.13	0.056	1.26	0.0037	0.005	0.484	0.00015	0.0008	2.5e-05	5e-05	0.002	0.0015	0.001	0.001	0.025	0.025	0.0025	20
二月	120.345	30.9631	江苏	江苏－浙江	太湖汤溇	Ⅲ	Ⅳ	不达标	13.54	5.21	21.7	2.55	0.04	0.092	1.17	0.006	0.01	0.5	0.00015	0.0014	2.5e-05	0.0001	0.002	0.0044	0.001	0.001	0.025	0.025	0.0025	5
二月	120.923	31.0942	江苏	江苏－上海	淀山湖淀南	Ⅲ	劣Ⅴ	不达标	10.86	4.04	7.5	3.63	1.24	0.075	4.03	0.0058	0.02	0.564	0.00015	0.0006	2.5e-05	5e-05	0.002	0.0012	0.001	0.001	0.025	0.025	0.0025	3500
二月	120.952	31.1339	江苏	江苏－上海	淀山湖淀北	Ⅲ	劣Ⅴ	不达标	10.95	3.14	7.5	3.13	0.53	0.077	3.83	0.0033	0.005	0.601	0.00015	0.0007	2.5e-05	5e-05	0.002	0.00025	0.001	0.001	0.025	0.025	0.0025	50
二月	120.961	31.12	江苏	江苏－上海	淀山湖淀中	Ⅲ	劣Ⅴ	不达标	11.02	4.15	7.5	3.67	1.28	0.079	3.77	0.0057	0.02	0.569	0.00015	0.0005	2.5e-05	5e-05	0.002	0.0009	0.001	0.001	0.025	0.025	0.0025	790
二月	120.902	31.0828	江苏	江苏－上海	元荡元荡	Ⅲ	劣Ⅴ	不达标	11.35	3.3	7.5	2.85	0.65	0.049	3.34	0.0025	0.005	0.532	0.00015	0.0002	2.5e-05	5e-05	0.002	0.00025	0.001	0.001	0.025	0.025	0.0025	20
二月	120.522	30.8413	江苏	江苏－浙江	大德塘思源大桥	Ⅲ	Ⅳ	不达标	10.24	4.45	19.3	4.51	1.05	0.087	4.51	0.0026	0.005	0.442	0.00015	0.0006	2.5e-05	5e-05	0.002	0.001	0.001	0.001	0.025	0.025	0.0025	54000
二月	120.897	31.0206	江苏	江苏－上海	太浦河金泽（金泽水文站）	Ⅲ	Ⅳ	不达标	11.21	4.5	7.5	4.08	0.63	0.086	2.22	0.0053	0.03	0.5	0.00015	0.0007	2.5e-05	5e-05	0.002	0.0025	0.001	0.001	0.025	0.025	0.0025	16000
二月	120.711	30.8828	江苏	江苏－浙江	江南运河(苏州塘）北虹大桥	Ⅲ	Ⅴ	不达标	6.92	5.92	25	5.78	1.95	0.123	5.04	0.0036	0.01	0.402	0.00015	0.0009	2.5e-05	5e-05	0.002	0.0014	0.001	0.002	0.1	0.146	0.0025	54000
二月	120.705	30.9229	江苏	江苏－浙江	双林港(乌桥港、斜路港)双林桥[水质]	Ⅲ	Ⅳ	不达标	8.41	4.99	21.4	5.17	1.43	0.086	4.3	0.0031	0.01	0.356	0.00015	0.0006	2.5e-05	5e-05	0.002	0.001	0.001	0.001	0.18	0.058	0.0025	16000
二月	120.665	30.88	江苏	江苏－浙江	麻溪(后市河)(清溪河)太平桥	Ⅲ	Ⅳ	不达标	8.42	5.24	24.4	5.46	1.34	0.125	4.85	0.0038	0.01	0.436	0.00015	0.0009	2.5e-05	5e-05	0.002	0.0016	0.001	0.001	0.06	0.074	0.0025	35000
二月	121.044	31.275	江苏	江苏－上海	吴淞江石浦大桥	Ⅲ	劣Ⅴ	不达标	5.85	7.88	25.2	5.02	2.75	0.299	5.35	0.0079	0.04	0.591	0.00015	0.0011	2.5e-05	5e-05	0.002	0.0014	0.001	0.001	0.025	0.062	0.0025	54000
二月	120.989	31.205	江苏	江苏－上海	千灯浦千灯浦闸(千灯浦桥)	Ⅲ	劣Ⅴ	不达标	6.87	6	19.3	4.22	2.19	0.262	4.8	0.0147	0.02	0.622	0.00015	0.001	2.5e-05	5e-05	0.002	0.0007	0.001	0.001	0.025	0.055	0.0025	2400
二月	120.842	31.1221	江苏	江苏－上海	急水港周庄大桥	Ⅲ	Ⅳ	不达标	10.7	4.25	7.5	3.06	1.22	0.1	3.69	0.0065	0.04	0.53	0.00015	0.0007	2.5e-05	5e-05	0.002	0.0017	0.001	0.001	0.025	0.025	0.0025	16000
二月	121.128	31.4203	江苏	江苏－上海	盐铁塘新星桥（新星镇桥）	Ⅲ	劣Ⅴ	不达标	3.78	7.53	26.8	7.99	3.16	0.493	6.11	0.0081	0.04	0.612	0.00015	0.0018	2.5e-05	5e-05	0.002	0.0023	0.001	0.001	0.025	0.07	0.0025	92000
二月	121.168	31.4569	江苏	江苏－上海	浏河太和大桥	Ⅲ	Ⅲ	达标	9	3.3	7.5	3.53	0.96	0.176	2.92	0.0046	0.03	0.335	0.00015	0.0026	2.5e-05	5e-05	0.002	0.0018	0.001	0.001	0.025	0.025	0.0025	24000
二月	120.927	31.1414	江苏	江苏－上海	大、小朱厍港珠砂港大桥（珠砂港桥）	Ⅲ	Ⅳ	不达标	10.06	2.24	7.5	2.59	1.08	0.134	3.81	0.0038	0.01	0.564	0.00015	0.0008	2.5e-05	5e-05	0.002	0.0008	0.001	0.001	0.025	0.025	0.0025	5400
二月	117.006	34.7593	江苏	江苏－山东	沿河（丰沛运河）沛县李集	Ⅲ	Ⅳ	不达标	11.92	4.655	21.75	/	0.3	0.058	2.165	/	/	0.9	/	/	/	/	/	/	/	/	/	/	/	/
二月	116.844	34.9413	江苏	江苏－山东	大沙河微山县后程子庙	Ⅲ	Ⅲ	达标	11.525	5.235	20	/	0.16	0.046	1.265	/	/	0.9	/	/	/	/	/	/	/	/	/	/	/	/
二月	116.716	34.9333	江苏	江苏－山东	复新河复新河闸上	Ⅲ	Ⅳ	不达标	11.715	5.05	21.6	/	0.14	0.048	1.185	/	/	0.9	/	/	/	/	/	/	/	/	/	/	/	/
二月	119.946	31.1086	浙江	浙江－江苏	太湖J21#夹浦	Ⅲ	Ⅳ	不达标	13.12	3.98	7.5	2.32	0.05	0.056	1.45	0.004	0.005	0.532	0.00015	0.0014	2.5e-05	5e-05	0.002	0.0019	0.001	0.001	0.025	0.025	0.0025	20
二月	120.002	31.0399	浙江	浙江－江苏	太湖J22#新塘	Ⅲ	Ⅴ	不达标	12.96	3.76	7.5	2.56	0.16	0.074	1.75	0.0039	0.01	0.495	0.00015	0.0012	2.5e-05	5e-05	0.002	0.0027	0.001	0.001	0.025	0.025	0.0025	1700
二月	120.108	30.9625	浙江	浙江－江苏	太湖J23#小梅口	Ⅲ	Ⅳ	不达标	12.25	4.26	7.5	2.27	0.06	0.049	1.06	0.0046	0.01	0.537	0.00015	0.001	2.5e-05	5e-05	0.002	0.0031	0.001	0.001	0.025	0.025	0.0025	5
二月	120.424	30.8857	浙江	浙江－江苏	頔塘南浔（頔塘苏浙交界处）	Ⅲ	Ⅲ	达标	10.49	4.18	15.8	3.69	0.73	0.092	2.83	0.0038	0.05	0.542	0.00015	0.0011	2.5e-05	5e-05	0.002	0.0046	0.001	0.001	0.025	0.025	0.0025	35000
二月	120.972	30.9808	浙江	浙江－上海	俞汇塘俞汇北大桥	Ⅲ	Ⅳ	不达标	9.91	4.81	15.8	4.51	0.89	0.078	4.1	0.0044	0.01	0.575	0.00015	0.0005	2.5e-05	5e-05	0.002	0.0012	0.001	0.001	0.025	0.07	0.0025	5400
二月	120.344	30.8855	浙江	浙江－江苏	南横塘长村桥	Ⅲ	Ⅲ	达标	12.23	4.62	7.5	3.53	0.19	0.085	1.69	0.0057	0.005	0.564	0.00015	0.0011	2.5e-05	5e-05	0.002	0.0043	0.001	0.001	0.025	0.025	0.0025	3500
二月	120.486	30.7633	浙江	浙江－江苏	澜溪塘（大水桥港）太师桥	Ⅲ	Ⅳ	不达标	10.39	4.23	16.3	4.39	1.14	0.12	4.5	0.0047	0.02	0.479	0.00015	0.001	2.5e-05	5e-05	0.002	0.0028	0.001	0.001	0.025	0.025	0.0025	17000
二月	120.589	30.8389	浙江	浙江－江苏	新塍塘北支圣塘桥	Ⅲ	Ⅳ	不达标	10.36	4.45	16.9	4.33	0.96	0.078	4.82	0.0041	0.01	0.468	0.00015	0.0008	2.5e-05	5e-05	0.002	0.002	0.001	0.001	0.025	0.025	0.0025	17000
二月	120.562	30.8133	浙江	浙江－江苏	新塍塘西支洛东大桥	Ⅲ	Ⅳ	不达标	10.37	4.35	16.4	4.18	1	0.106	4.63	0.0038	0.01	0.468	0.00015	0.0008	2.5e-05	5e-05	0.002	0.002	0.001	0.001	0.025	0.025	0.0025	24000
二月	121.011	30.9564	浙江	浙江－上海	大蒸塘横港大桥	Ⅲ	Ⅳ	不达标	7.89	5.39	19.8	5.19	1.36	0.109	5.04	0.004	0.02	0.495	0.00015	0.0006	2.5e-05	5e-05	0.002	0.0021	0.001	0.001	0.025	0.082	0.0025	5400
二月	120.831	31.0017	浙江	浙江－江苏	芦墟塘陶庄枢纽	Ⅲ	Ⅳ	不达标	10.48	3.85	7.5	4.12	0.61	0.065	2.06	0.0041	0.01	0.505	0.00015	0.0006	2.5e-05	5e-05	0.002	0.0015	0.001	0.001	0.025	0.025	0.0025	16000
二月	120.755	30.9786	浙江	浙江－江苏	斜路港(大坝水路）章湾圩公路桥（章湾圩公路大桥）	Ⅲ	劣Ⅴ	不达标	8.19	4.77	21.4	4.49	2.76	0.071	5.84	0.0112	0.01	0.415	0.00015	0.0005	2.5e-05	5e-05	0.002	0.0011	0.001	0.001	0.025	0.08	0.0025	5400
二月	120.972	30.84	浙江	浙江－上海	嘉善塘东海桥	Ⅲ	劣Ⅴ	不达标	7.41	5.45	19.8	4.8	2.26	0.18	7.1	0.0034	0.02	0.442	0.00015	0.0009	2.5e-05	5e-05	0.002	0.0009	0.001	0.001	0.025	0.077	0.0025	40000
二月	121.017	30.8842	浙江	浙江－上海	枫泾塘（七仙泾-北石港-茹塘）枫南大桥	Ⅲ	劣Ⅴ	不达标	7.07	5.29	18.6	5.54	2.11	0.285	7.02	0.0034	0.02	0.47	0.00015	0.0007	2.5e-05	5e-05	0.002	0.0009	0.001	0.001	0.025	0.058	0.0025	54000
二月	121.099	30.8194	浙江	浙江－上海	上海塘蒋古渡（青阳汇）	Ⅲ	Ⅳ	不达标	8.74	5.26	18.8	5	1.38	0.171	6.72	0.0039	0.02	0.473	0.00015	0.0008	2.5e-05	5e-05	0.002	0.0012	0.001	0.001	0.025	0.025	0.0025	54000
二月	121.258	30.7072	浙江	浙江－上海	黄姑塘金丝娘桥	Ⅲ	Ⅴ	不达标	8.6	6.18	22.5	5.49	1.97	0.185	7.51	0.0036	0.02	0.692	0.00015	0.001	2.5e-05	5e-05	0.002	0.001	0.001	0.001	0.025	0.025	0.0025	92000
二月	121.131	30.7878	浙江	浙江－上海	广陈塘(六里塘)六里塘桥	Ⅲ	Ⅳ	不达标	9.23	5.07	19	3.72	1.39	0.163	6.63	0.0036	0.02	0.505	0.00015	0.0008	2.5e-05	5e-05	0.002	0.0011	0.001	0.001	0.025	0.025	0.0025	5400
二月	121.185	30.7864	浙江	浙江－上海	惠高泾新风路桥	Ⅲ	Ⅳ	不达标	9.49	5.77	24.1	5.27	1.17	0.16	4.91	0.0042	0.01	0.527	0.00015	0.0008	2.5e-05	5e-05	0.002	0.0011	0.001	0.001	0.025	0.025	0.0025	35000
二月	118.919	27.6197	浙江	浙江－福建	松溪马蹄岙水库坝头	Ⅲ	Ⅱ	达标	11.92	1.82	7.5	1.82	0.13	0.031	1.27	0.001	0.005	0.125	0.00015	0.0001	2.5e-05	5e-05	0.002	0.0011	0.001	0.001	0.025	0.025	0.0025	73000
二月	118.994	27.5	浙江	浙江－福建	安溪庆元政和交界处	Ⅲ	Ⅱ	达标	11.67	1.61	7.5	1.54	0.03	0.039	0.98	0.0008	0.005	0.101	0.00015	0.0001	2.5e-05	5e-05	0.002	0.00025	0.001	0.001	0.025	0.025	0.0025	40000
二月	118.903	27.6474	浙江	浙江－福建	竹口溪新窑	Ⅲ	Ⅱ	达标	12.75	1.61	7.5	1.26	0.08	0.023	0.91	0.0007	0.005	0.138	0.00015	0.0003	2.5e-05	5e-05	0.002	0.0008	0.001	0.001	0.025	0.025	0.0025	3500
二月	120.111	27.3622	浙江	浙江－福建	沙埕港（水北溪）【汇甲溪（水北溪）】南溪水库入库口	Ⅲ	Ⅰ	达标	9.36	0.97	7.5	0.85	0.0125	0.005	0.97	0.0007	0.005	0.133	0.00015	0.0001	2.5e-05	5e-05	0.002	0.0005	0.001	0.001	0.025	0.025	0.0025	50
二月	120.369	27.3439	浙江	浙江－福建	照兰溪（甘宋溪、南宋溪、甘歧水库、友谊溪水尾溪）甘歧水库	Ⅲ	劣Ⅴ	不达标	12.57	1.05	7.5	0.91	1.17	0.005	2.56	0.0027	0.02	0.192	0.00015	0.0001	2.5e-05	5e-05	0.002	0.0006	0.001	0.001	0.025	0.025	0.0025	16000
二月	119.765	27.3097	浙江	浙江－福建	交溪(东溪)柘泰大桥东溪交汇口上游断面	Ⅲ	Ⅱ	达标	12.6	1.51	7.5	1.63	0.44	0.039	2.37	0.0009	0.02	0.122	0.00015	0.0001	2.5e-05	0.0001	0.002	0.0005	0.001	0.001	0.025	0.025	0.0025	5400
二月	119.766	27.3079	浙江	浙江－福建	交溪(东溪)柘泰大桥东溪交汇口下游断面	Ⅲ	Ⅱ	达标	12.44	1.54	7.5	1.34	0.44	0.074	2.32	0.0012	0.02	0.112	0.00015	0.0001	2.5e-05	5e-05	0.002	0.0008	0.001	0.001	0.025	0.025	0.0025	5400
二月	119.695	27.5269	浙江	浙江－福建	寿泰溪S52寿泰溪大桥	Ⅲ	Ⅰ	达标	12.03	0.97	7.5	0.69	0.03	0.005	0.85	0.00025	0.005	0.101	0.00015	0.0001	2.5e-05	5e-05	0.002	0.00025	0.001	0.001	0.025	0.025	0.0025	5400
二月	119.766	27.3093	浙江	浙江－福建	寿泰溪柘泰大桥寿泰溪断面	Ⅲ	Ⅲ	达标	12.87	1.61	7.5	1.59	0.53	0.091	2.49	0.0011	0.01	0.101	0.00015	0.0001	2.5e-05	5e-05	0.002	0.0011	0.001	0.001	0.025	0.025	0.0025	5400
二月	120.463	30.8008	浙江	浙江－江苏	长三港文桥（升罗桥）	Ⅲ	Ⅴ	不达标	7.35	4.83	19.3	4.64	1.52	0.108	4.36	0.0024	0.005	0.426	0.00015	0.0004	2.5e-05	5e-05	0.002	0.0006	0.001	0.001	0.025	0.025	0.0025	5400
二月	120.512	30.7464	浙江	浙江－江苏	上塔庙港乌桥	Ⅲ	Ⅴ	不达标	8.68	4.61	21.4	5.12	1.6	0.15	5.25	0.0034	0.005	0.41	0.00015	0.0007	2.5e-05	5e-05	0.002	0.0007	0.001	0.001	0.025	0.025	0.0025	40000
二月	120.906	31.0173	浙江	浙江－上海	坟头港大舜枢纽	Ⅲ	Ⅲ	达标	10.53	4.16	16.6	3.68	0.46	0.075	1.94	0.0039	0.01	0.543	0.00015	0.0006	2.5e-05	5e-05	0.002	0.0018	0.001	0.001	0.025	0.025	0.0025	9200
二月	120.952	31.017	浙江	浙江－上海	丁栅港丁栅闸（丁栅枢纽）	Ⅲ	Ⅲ	达标	10.15	4.86	17.4	3.28	0.75	0.074	2.76	0.0045	0.02	0.527	0.00015	0.0006	2.5e-05	5e-05	0.002	0.0015	0.001	0.001	0.025	0.051	0.0025	24000
二月	120.99	30.915	浙江	浙江－上海	清凉港清凉大桥	Ⅲ	Ⅴ	不达标	7.65	4.91	18.2	4.75	1.81	0.154	6.11	0.0051	0.02	0.505	0.00015	0.0008	2.5e-05	5e-05	0.002	0.0028	0.001	0.001	0.025	0.025	0.0025	35000
二月	121.02	30.9469	浙江	浙江－上海	范塘－和尚泾朱枫公路和尚泾桥	Ⅲ	Ⅳ	不达标	8.52	5.45	18	5.07	1.36	0.113	5.42	0.0038	0.04	0.484	0.00015	0.0007	2.5e-05	5e-05	0.002	0.0037	0.001	0.001	0.025	0.081	0.0025	5400
二月	116.733	30.0455	安徽	安徽－江西	长江马垱	Ⅲ	Ⅲ	达标	11.1	1.4	/	1.5	0.18	0.15	/	0.005	0.025	0.21	0.0002	0.0041	2e-05	5e-05	0.002	0.005	0.0002	0.0015	0.005	0.0015	0.002	950
二月	118.499	31.7761	安徽	安徽－江苏	长江马鞍山	Ⅲ	Ⅲ	达标	11.7	1.8	/	3.4	0.242	0.11	/	0.005	0.025	0.2	0.0002	0.0029	2e-05	5e-05	0.002	0.005	0.0002	0.0015	0.005	0.0015	0.002	3100
二月	118.502	31.8539	安徽	安徽－江苏	长江骚狗山	Ⅲ	Ⅱ	达标	11.2	1.7	/	2.8	0.262	0.1	/	0.005	0.025	0.2	0.0002	0.0028	2e-05	5e-05	0.002	0.005	0.0002	0.0015	0.005	0.0015	0.002	2530
二月	118.79	31.2303	安徽	安徽－江苏	水阳江水阳镇	Ⅲ	Ⅱ	达标	13.9	3.6	5	1.2	0.48	0.1	/	0.005	0.05	0.22	0.0002	0.00015	2e-05	5e-05	0.002	0.005	0.0002	0.0015	0.03	0.0015	0.002	/
二月	118.657	31.3081	安徽	安徽－江苏	水阳江乌溪镇	Ⅲ	Ⅲ	达标	11.4	2.7	14	1.8	0.42	0.14	/	0.005	0.025	0.5	0.0002	0.00015	2e-05	5e-05	0.002	0.005	0.0002	0.0015	/	/	/	/
二月	120.897	31.0206	安徽	安徽－浙江	泗安溪（泗安塘)杨桥	Ⅲ	Ⅲ	达标	12.93	2.49	7.5	2.61	0.55	0.077	4.17	0.0009	0.005	0.186	0.00015	0.0001	2.5e-05	5e-05	0.002	0.00025	0.001	0.001	0.025	0.025	0.0025	24000
二月	118.721	29.7217	安徽	安徽－浙江	新安江街口	Ⅲ	Ⅰ	达标	10.3	1.4	7.5	1.5	0.08	0.017	1.49	0.001	0.005	0.112	0.00015	0.0008	2.5e-05	5e-05	0.002	0.00025	0.001	0.001	0.025	0.025	0.0025	50
二月	118.133	33.1667	安徽	安徽－江苏	淮河小柳巷	Ⅲ	Ⅲ	达标	11.28	2.9	13.35	/	0.79	0.1115	4.055	/	/	0.55	/	/	/	/	/	/	/	/	/	/	/	/
二月	115.891	31.8851	安徽	安徽－河南	史河六安叶集孙家沟下	Ⅲ	Ⅱ	达标	12.155	1.975	/	/	0.35	0.036	1.86	/	/	0.35	/	/	/	/	/	/	/	/	/	/	/	/
二月	118.051	33.4462	安徽	安徽－江苏	新汴河泗洪团结闸	Ⅲ	Ⅲ	达标	11.46	3.385	17.1	/	0.14	0.022	0.915	/	/	0.9	/	/	/	/	/	/	/	/	/	/	/	/
二月	118.066	33.4882	安徽	安徽－江苏	新濉河泗洪大屈	Ⅲ	Ⅳ	不达标	11.955	4.71	20.75	1.05	0.215	0.064	4.535	/	/	0.65	/	/	/	/	/	/	/	/	/	/	/	/
二月	118.136	33.4693	安徽	安徽－江苏	老濉河泗洪顺河桥	Ⅲ	Ⅲ	达标	12.025	3.855	18.75	1	0.25	0.0895	2.015	/	/	0.8	/	/	/	/	/	/	/	/	/	/	/	/
二月	117.982	33.1901	安徽	安徽－江苏	怀洪新河张咀渡口	Ⅲ	Ⅲ	达标	11.715	3.93	17.55	/	0.15	0.056	1.74	/	/	0.65	/	/	/	/	/	/	/	/	/	/	/	/
二月	116.945	34.3705	安徽	安徽－江苏	废黄河萧县三大家闸	Ⅲ	Ⅳ	不达标	11.2	5.24	22.95	1.15	0.19	0.032	1.185	/	/	0.6	/	/	/	/	/	/	/	/	/	/	/	/
二月	116.591	34.4971	安徽	安徽－江苏	大沙河丰县二坝桥	Ⅲ	Ⅳ	不达标	11.865	5.905	22.9	1.4	0.14	0.016	/	/	/	0.8	/	/	/	/	/	/	/	/	/	/	/	/
二月	116.497	34.5686	安徽	安徽－江苏	复新河丰县华楼桥	Ⅲ	Ⅳ	不达标	12.845	6.835	20.55	1.5	0.145	0.042	/	/	/	0.75	/	/	/	/	/	/	/	/	/	/	/	/
二月	116.603	24.6376	福建	福建-广东	汀江上下村	Ⅲ	Ⅱ	达标	6.9	2.2	5	1.4	0.092	0.03	/	0.004	0.0484	0.21	0.006	0.009	2e-05	5e-05	0.002	0.005	0.001	0.0015	0.005	0.0015	0.002	820
二月	116.92	24.2622	福建	福建-广东	梅潭河联丰	Ⅲ	Ⅱ	达标	9.36	2.8	5	2.8	0.403	0.08	/	0.002	0.0192	0.21	0.0002	0.00015	2e-05	5e-05	0.002	0.006	0.0002	0.0015	0.005	0.0015	0.046	237
二月	116.087	24.8647	福建	福建-广东	石窟河园峰桥	Ⅲ	Ⅱ	达标	7.39	2.3	5	2.4	0.464	0.08	/	0.014	0.0097	0.15	0.0002	0.00015	2e-05	5e-05	0.002	0.005	0.001	0.0015	0.005	0.0015	0.006	5794
二月	113.657	27.6822	江西	江西－湖南	萍水河枧头洲（金鱼石）	Ⅲ	Ⅳ	不达标	9.6	3	/	3.3	1.394	0.12	/	0.005	0.025	0.43	0.0034	0.00015	7e-05	5e-05	0.023	0.02	0.002	0.0015	0.005	0.0015	0.007	/
二月	114.676	25.3283	江西	江西-广东	浈江义庙	Ⅲ	Ⅱ	达标	7.4	1.2	4.3	2	0.039	0.037	/	0.005	0.025	0.2	0.0002	0.00015	2e-05	5e-05	0.002	0.005	0.0002	0.0015	0.005	0.048	0.002	1460
二月	113.994	25.4144	江西	江西-广东	锦江杉皮梗	Ⅲ	Ⅱ	达标	7.2	1	4	2.6	0.072	0.041	/	0.005	0.025	0.23	0.0002	0.00015	2e-05	5e-05	0.002	0.005	0.0002	0.0015	0.005	0.042	0.002	1350
二月	115.56	24.6464	江西	江西-广东	寻乌水斗晏	Ⅲ	Ⅱ	达标	7	1.9	5	3	0.371	0.038	/	0.005	0.025	0.3	0.0002	0.00015	5e-05	5e-05	0.002	0.005	0.0002	0.0015	0.005	0.0015	0.002	540
二月	115.183	24.7	江西	江西-广东	定南水长滩	Ⅲ	Ⅱ	达标	7	1.8	5.7	2.4	0.349	0.05	/	0.005	0.025	0.18	0.0002	0.00015	2e-05	5e-05	0.002	0.005	0.0002	0.0015	0.005	0.0015	0.002	3370
二月	118.088	34.6483	山东	山东－江苏	邳苍分洪道邳州古宅北桥	Ⅲ	Ⅱ	达标	12.79	2.725	10.7	/	0.24	0.024	17.25	/	/	0.5	/	/	/	/	/	/	/	/	/	/	/	/
二月	118.071	34.6497	山东	山东－江苏	邳苍分洪道邳州邹庄呦山北桥	Ⅲ	劣Ⅴ	不达标	12.095	5.18	7	/	2.815	0.032	25.2	/	/	0.45	/	/	/	/	/	/	/	/	/	/	/	/
二月	117.984	34.6582	山东	山东－江苏	汶河邳州道口桥	Ⅲ	Ⅱ	达标	12.215	3.46	8.25	/	0.19	0.084	16.65	/	/	0.325	/	/	/	/	/	/	/	/	/	/	/	/
二月	117.898	34.6447	山东	山东－江苏	西泇河邳州半步丫闸	Ⅲ	Ⅱ	达标	13.535	3.25	10.65	/	0.155	0.022	8.295	/	/	0.45	/	/	/	/	/	/	/	/	/	/	/	/
二月	118.13	34.5658	山东	山东－江苏	沂河鲁苏省界（沂河）	Ⅲ	Ⅲ	达标	12.785	3.93	18.05	/	0.46	0.048	10.115	/	/	0.65	/	/	/	/	/	/	/	/	/	/	/	/
二月	117.782	34.5228	山东	山东－江苏	中运河福运码头	Ⅲ	Ⅲ	达标	11.535	3.575	15.75	/	0.225	0.066	5.6	/	/	0.6	/	/	/	/	/	/	/	/	/	/	/	/
二月	118.706	34.7646	山东	山东－江苏	新沭河临沭大兴桥	Ⅲ	Ⅳ	不达标	13.69	5.47	29.45	1.2	0.23	0.0955	6.71	/	/	0.65	/	/	/	/	/	/	/	/	/	/	/	/
二月	118.877	35.0327	山东	山东－江苏	青口河赣榆黑林水文站	Ⅲ	劣Ⅴ	不达标	10.215	5.4	28.75	1.1	3.175	0.201	8.46	/	/	0.4	/	/	/	/	/	/	/	0.001	/	/	/	/
二月	112.347	32.3687	河南	河南－湖北	唐白河新甸铺	Ⅲ	劣Ⅴ	不达标	14.8	8.2	/	8.7	2.934	0.32	11.06	0.005	0.025	0.37	0.0002	0.0014	2e-05	5e-05	0.002	0.005	0.0002	0.0015	0.005	0.06	0.002	625
二月	112.603	32.527	河南	河南－湖北	唐河郭滩	Ⅲ	劣Ⅴ	不达标	17.4	8.4	/	12	1.998	0.44	7.13	0.008	0.025	0.43	0.0002	0.0011	2e-05	5e-05	0.002	0.005	0.0002	0.0015	0.005	0.06	0.002	230
二月	115.083	35.3833	河南	河南－山东	黄河高村	Ⅲ	Ⅱ	不达标	12.9	2.9	14.8	1.9	0.36	0.1	/	0.005	0.025	0.64	0.0002	0.0026	2e-05	5e-05	0.002	0.0031	0.0002	0.0015	0.005	0.0015	0.002	790
二月	115.9	35.935	河南	河南－山东	黄河孙口	Ⅲ	Ⅱ	达标	12.1	2.5	15.7	2.1	0.32	0.09	/	0.007	0.025	0.63	0.0006	0.0024	1e-05	5e-05	0.002	0.005	0.0002	0.0015	0.005	0.0015	0.002	/
二月	115.521	32.4085	河南	河南－安徽	淮河淮滨谷堆	Ⅲ	Ⅳ	不达标	11.985	3.505	12.95	/	1.155	0.125	3.76	/	/	0.4	/	/	/	/	/	/	/	/	/	/	/	/
二月	115.899	32.5619	河南	河南－安徽	史河霍邱赵台村	Ⅲ	Ⅲ	达标	11.955	2.985	6.85	/	0.8	0.1015	2.625	/	/	0.3	/	/	/	/	/	/	/	/	/	/	/	/
二月	115.445	33.5952	河南	河南－安徽	茨河郸城砖桥口桥	Ⅲ	Ⅳ	不达标	12.08	4.57	20.8	1	0.21	0.022	1.785	0.0045	/	0.8	/	/	/	/	/	/	/	/	/	/	/	/
二月	115.344	33.5785	河南	河南－安徽	南洺河郸城杨楼	Ⅲ	Ⅳ	不达标	10.905	4.09	23.4	/	0.21	0.245	/	/	/	1.2	/	/	/	/	/	/	/	/	/	/	/	/
二月	116.619	33.8677	河南	河南－安徽	新沱河濉溪铁佛洪河头桥	Ⅲ	Ⅳ	不达标	10.26	4.815	20.2	2.3	0.335	0.066	5.1	/	/	1.15	/	/	/	/	/	/	/	/	/	/	/	/
二月	116.427	33.7963	河南	河南－安徽	浍河永城侯岭乡李口桥	Ⅲ	Ⅳ	不达标	12.03	4.495	23.05	2.25	0.295	0.117	3.105	/	/	1.15	0.003	/	/	/	/	/	/	/	/	/	/	/
二月	116.229	33.7914	河南	河南－安徽	包河永城耿庄闸上	Ⅲ	劣Ⅴ	不达标	11.78	6.21	28.15	2.3	2.32	0.322	12	/	/	1	/	/	/	/	/	/	/	/	/	/	/	/
二月	115.146	32.6541	河南	河南－安徽	洪汝河(洪河)新蔡练村王新安大桥	Ⅲ	劣Ⅴ	不达标	11.725	4.775	20.9	1	2.035	0.398	6.26	/	/	0.45	/	/	/	/	/	/	/	/	/	/	/	/
二月	115.341	33.2619	河南	河南－安徽	沙颍河界首沙颍河桥	Ⅲ	Ⅲ	达标	10.4	4.12	18.55	/	0.705	0.1075	7.89	/	/	0.675	/	/	/	/	/	/	/	/	/	/	/	/
二月	115.143	33.163	河南	河南－安徽	泉河老沈丘泉河桥	Ⅲ	劣Ⅴ	不达标	11.105	3.71	16.4	1.05	0.8	0.408	5.775	/	/	0.675	/	/	/	/	/	/	/	/	/	/	/	/
二月	115.5	33.8778	河南	河南－安徽	涡河鹿邑付桥闸上	Ⅲ	Ⅲ	达标	10.755	3.225	18.4	/	0.455	0.04	1.96	/	/	0.9	/	/	/	/	/	/	/	/	/	/	/	/
二月	115.54	33.9304	河南	河南－安徽	惠济河鹿邑东孙营闸上	Ⅲ	劣Ⅴ	不达标	12.74	9.145	44.95	3.1	1.54	0.125	6.745	/	/	1.1	/	/	/	/	/	/	/	0.005	/	/	/	/
二月	115.608	34.0473	河南	河南－安徽	豫皖大沙河（小洪河）鹿邑宋河镇（桑园村）	Ⅲ	Ⅳ	不达标	11.565	3.58	18.5	/	0.14	0.026	0.945	/	/	1.2	/	0.003	/	/	/	/	/	/	/	/	/	/
二月	115.614	33.778	河南	河南－安徽	赵王河亳州梅城梅北桥	Ⅲ	Ⅲ	达标	10.435	3.545	18.3	/	0.335	0.026	1.085	/	/	1	/	/	/	/	/	/	/	/	/	/	/	/
二月	115.631	33.6617	河南	河南－安徽	油河亳州六里桥上（纪楼桥）	Ⅲ	Ⅳ	不达标	11.695	4.685	22.1	/	0.325	0.044	1.375	/	/	1	/	/	/	/	/	/	/	/	/	/	/	/
二月	112.004	29.782	湖北	湖北－湖南	松滋河西支（牛浪湖）杨家垱	Ⅲ	Ⅱ	达标	11.9	2.3	/	1.2	0.218	0.05	/	0.005	0.025	0.18	0.0002	0.0013	2e-05	5e-05	0.002	0.005	0.0002	0.0015	0.02	0.0015	0.002	1700
二月	114.492	31.7542	湖北	湖北－河南	竹竿河定远白嘴	Ⅲ	Ⅲ	达标	11.75	3.3	14.4	2.5	0.508	0.085	/	/	/	0.116	/	/	/	/	/	/	/	/	/	/	/	/
二月	112.068	29.7259	湖南	湖南－湖北	松滋河东支甘家厂	Ⅲ	Ⅱ	达标	12.2	2.4	/	1.1	0.143	0.09	/	0.005	0.025	0.17	0.0002	0.00015	2e-05	5e-05	0.002	0.005	0.0002	0.0015	0.03	0.0015	0.002	330
二月	112.19	29.61	湖南	湖南－湖北	虎渡河黄山头闸	Ⅲ	Ⅱ	达标	13.1	3.9	/	2	0.232	0.05	/	0.005	0.025	0.15	0.0002	0.0012	2e-05	5e-05	0.002	0.005	0.0002	0.0015	0.02	0.0015	0.002	10
二月	112.388	29.5695	湖南	湖南－湖北	藕池河东支、鲇鱼须河渐明洲	Ⅲ	Ⅲ	达标	13.4	3.7	/	2.6	0.449	0.04	1.84	0.005	0.025	0.12	0.0002	0.001	2e-05	5e-05	0.002	0.005	0.0002	0.0015	0.005	0.0015	0.101	2200
二月	112.359	29.5283	湖南	湖南－湖北	藕池河东支梅田湖	Ⅲ	Ⅱ	达标	13.3	3.9	/	3	0.25	0.03	1.76	0.005	0.025	0.12	0.0002	0.0023	2e-05	5e-05	0.002	0.005	0.0002	0.0015	0.005	0.0015	0.044	10
二月	112.321	29.5451	湖南	湖南－湖北	藕池河中支芝麻坪	Ⅲ	Ⅲ	达标	13.1	4.3	/	3.3	0.439	0.03	1.94	0.005	0.025	0.14	0.0002	0.001	2e-05	5e-05	0.002	0.005	0.0002	0.0015	0.005	0.0015	0.091	2100
二月	112.23	29.5921	湖南	湖南－湖北	藕池河西支官垱	Ⅲ	Ⅱ	达标	13	3.9	/	3	0.212	0.05	1.92	0.005	0.025	0.13	0.0002	0.0011	2e-05	5e-05	0.002	0.005	0.0002	0.0015	0.005	0.0015	0.084	1400
二月	113.977	25.6228	湖南	湖南－江西	章江丰洲	Ⅲ	Ⅱ	达标	7.4	1.2	5	2	0.061	0.02	1.28	0.005	0.025	0.24	0.0002	0.0015	2e-05	5e-05	0.002	0.005	0.0002	0.0015	0.005	0.0015	0.002	/
二月	110.959	25.0778	湖南	湖南-广西	恭城河黄沙湾	Ⅲ	Ⅱ	达标	9.9	0.6	5	0.4	0.357	0.03	/	0.005	0.025	0.09	0.0005	0.0038	4e-05	5e-05	0.008	0.01	0.0002	0.0015	0.005	0.0015	0.002	500
二月	112.855	25.284	湖南	湖南-广东	武水岑水桥	Ⅲ	Ⅲ	达标	9.1	1.7	19	1.2	0.328	0.1	/	0.006	0.0636	0.25	0.0002	0.0464	2e-05	0.0025	0.006	0.02	0.0002	0.0015	0.005	0.15	0.002	2800
二月	112.96	25.225	湖南	湖南-广东	南花溪明星桥	Ⅲ	Ⅲ	达标	9.3	1.6	21	1.2	0.278	0.06	/	0.003	0.0636	0.19	0.0002	0.0011	2e-05	0.0008	0.004	0.02	0.0002	0.0015	0.005	0.12	0.002	2800
二月	110.814	22.5822	广东	广东-广西	杨梅河爽底坪	Ⅲ	Ⅱ	达标	10.2	1.4	5	1.5	0.237	0.08	/	0.005	0.025	0.18	0.0002	0.0004	4e-05	5e-05	0.014	0.005	0.0002	0.0015	0.01	0.0015	0.002	3500
二月	111.025	22.6494	广东	广东-广西	黄华江荷塘	Ⅲ	Ⅱ	达标	9.8	1.2	6	2	0.138	0.04	/	0.005	0.025	0.36	0.0002	0.0006	5e-05	5e-05	0.004	0.005	0.0002	0.0008	0.02	0.0015	0.009	5400
二月	113.52	22.161	广东	广东-澳门	洪湾水道横琴大桥	Ⅲ	Ⅳ	不达标	8.66667	2.6	16.6667	1	1.39333	0.11	/	0.00046	0.025	0.16	0.00052	0.0024	2e-05	5e-05	0.002	0.005	0.0002	0.00233	0.005	0.0015	0.002	12600
二月	113.554	22.1358	广东	广东-澳门	十字门水道红旗	Ⅲ	Ⅴ	不达标	8.8	2.9	11	1	1.89	0.089	/	0.00164	0.025	0.42	0.00051	0.00168	2e-05	5e-05	0.002	0.005	0.0002	0.004	0.005	0.04	0.002	40000
二月	113.539	22.194	广东	广东-澳门	湾仔水道湾仔	Ⅲ	Ⅴ	不达标	8.06667	2.66667	14	3.06667	1.57667	0.151	/	7e-05	0.025	0.23667	0.0002	0.00158	2e-05	5e-05	0.002	0.005	0.0002	0.00167	0.005	0.0015	0.002	75666.7
二月	113.552	22.1758	广东	广东-澳门	澳门附近水域澳氹大桥	Ⅲ	Ⅳ	不达标	8.7	2.9	19.6667	1	1.46	0.124	/	0.005	0.025	0.47333	0.0002	0.00172	2e-05	5e-05	0.002	0.005	0.0002	0.00233	0.005	0.025	0.00467	25833.3
二月	111.222	26.1711	广西	广西－湖南	湘江（西源）庙头	Ⅲ	Ⅱ	达标	8.8	1.1	5	1	0.04	0.03	/	0.005	0.025	0.13	0.0002	0.00015	2e-05	5e-05	0.002	0.005	0.0002	0.0015	0.005	0.0015	0.002	920
二月	111.283	26.3	广西	广西－湖南	湘江（西源）绿埠头	Ⅲ	Ⅱ	达标	11.5	0.8	/	0.6	0.431	0.01	/	0.005	0.025	0.17	0.0005	0.0029	2e-05	5e-05	0.005	0.01	0.0002	0.0015	0.005	/	/	/
二月	110.774	26.2486	广西	广西－湖南	夫夷水大梅头	Ⅲ	Ⅱ	达标	9.1	1	5	0.9	0.16	0.04	/	0.005	0.025	0.17	0.0002	0.00015	2e-05	5e-05	0.002	0.005	0.0002	0.0015	0.005	0.0015	0.002	4000
二月	106.985	25.3643	广西	广西-贵州	六硐河甲板	Ⅲ	Ⅲ	达标	5	0.833333	11.6667	2.43333	0.538333	0.0133333	/	0.005	0.0263333	0.586667	0.0002	0.00193333	2e-05	5e-05	0.002	0.005	0.0002	0.0015	0.0133333	0.0015	0.002	36.6667
二月	105.996	24.1244	广西	广西-云南	驮娘江弄瓦	Ⅲ	Ⅱ	达标	6.61	3.7	12	2.2	0.055	0.04	/	0.005	0.025	0.109	0.0002	0.00015	2e-05	5e-05	0.009	0.005	0.0002	0.0015	0.03	0.0015	0.002	260
二月	111.556	23.6372	广西	广西-广东	东安江思留口	Ⅲ	Ⅱ	达标	8.7	1.1	5	1	0.204	0.039	/	0.005	0.025	0.08333	0.0002	0.00076	2e-05	5e-05	0.002	0.005	0.0002	0.0015	0.005	0.0015	0.002	49666.7
二月	110.318	21.8925	广西	广西-广东	九洲江石角	Ⅲ	Ⅲ	达标	10.1	1.9	16	3.5	0.176	0.13	/	0.005	0.025	0.29	0.0002	0.0014	6e-05	5e-05	0.002	0.002	0.0002	0.0023	0.03	0.0015	0.102	2400
二月	110.701	22.2717	广西	广西-广东	罗江长岐	Ⅲ	Ⅴ	不达标	10.5	2	17	6	1.284	0.34	/	0.005	0.025	0.21	0.0002	0.0011	6e-05	5e-05	0.002	0.003	0.0002	0.0029	0.02	0.0015	0.186	5400
二月	111.151	24.9697	广西	广西-湖南	恭城河大田	Ⅲ	Ⅱ	达标	10	0.7	5	0.5	0.122	0.04	/	0.005	0.025	0.09	0.0005	0.0032	4e-05	5e-05	0.004	0.01	0.0002	0.0015	0.005	0.0015	0.002	200
二月	111.803	23.806	广西	广西-广东	贺江白沙	Ⅲ	Ⅱ	达标	8.63333	1.26667	4.33333	1	0.185667	0.048	/	0.005	0.025	0.16	0.00011	0.00524	2e-05	5e-05	0.002	0.005	0.0002	0.0015	0.005	0.0015	0.002	9716.67
二月	111.424	23.4728	广西	广西-广东	西江下典口	Ⅲ	Ⅱ	达标	8.86667	1.26667	6.66667	1	0.126667	0.036	/	0.005	0.025	0.13	0.00012	0.00124	2e-05	5e-05	0.002	0.005	0.0002	0.0015	0.005	0.0015	0.002	70333.3
二月	105.306	29.6084	重庆	重庆－四川	大清流河平坦镇	Ⅲ	Ⅲ	达标	12.9	5.2	21	1.5	0.107	0.09	2.03	0.005	0.025	0.35	0.0002	0.0012	2e-05	5e-05	0.002	0.005	0.0002	0.0015	0.005	0.0015	0.002	20
二月	109.217	28.75	重庆	重庆－湖南	酉水石堤	Ⅲ	Ⅱ	达标	11.2	1.3	/	0.9	0.215	0.005	/	0.005	0.025	0.11	/	0.0011	2e-05	5e-05	0.002	0.005	0.0002	0.0015	0.005	/	/	/
二月	109.283	28.5	重庆	重庆－湖南	花垣河茶洞	Ⅲ	Ⅲ	达标	11.7	1.4	/	0.9	0.847	0.01	/	0.005	0.025	0.09	0.0002	0.0009	2e-05	5e-05	0.002	0.01	0.0002	0.0015	0.005	0.0015	0.005	/
二月	101.838	26.0969	四川	四川－云南	长江(金沙江)师庄	Ⅲ	Ⅱ	达标	9.9	1.4	5	1.3	0.138	0.06	1.18	0.005	0.025	0.17	0.0002	0.0014	2e-05	0.002	0.002	0.005	0.0002	0.0015	0.01	0.0015	0.002	4900
二月	105.849	29.0139	四川	四川－重庆	长江朱沱	Ⅲ	Ⅱ	达标	10.1	1.4	5	0.6	0.071	0.06	1.32	0.005	0.025	0.18	0.0002	0.0019	2e-05	5e-05	0.002	0.005	0.0002	0.0015	0.005	0.0015	0.002	2100
二月	105.611	28.464	四川	四川－贵州	大同河两汇电站	Ⅲ	Ⅰ	达标	12	1.6	5	1.1	0.066	0.02	2.24	0.005	0.025	0.07	0.0002	0.0012	2e-05	5e-05	0.002	0.005	0.0002	0.0015	0.03	0.0015	0.002	1100
二月	106.045	28.9585	四川	四川－重庆	塘河塘河	Ⅲ	Ⅰ	达标	10.8	1.7	5	0.9	0.119	0.02	1.88	0.005	0.025	0.06	0.0002	0.0012	2e-05	5e-05	0.002	0.005	0.0002	0.0015	0.005	0.0015	0.002	800
二月	106.812	30.1286	四川	四川－重庆	御临河坛同	Ⅲ	Ⅳ	不达标	8.6	2.9	5	1.4	1.18	0.15	3.44	0.005	0.025	0.26	0.0002	0.0015	2e-05	5e-05	0.002	0.005	0.0002	0.0015	0.01	0.0015	0.002	1700
二月	106.988	30.0626	四川	四川－重庆	大洪河大洪河水库	Ⅲ	Ⅲ	达标	9.2	3.4	20	0.9	0.219	0.04	1.63	0.005	0.025	0.21	0.0002	0.0012	2e-05	5e-05	0.002	0.005	0.0002	0.0015	0.03	0.0015	0.002	10
二月	105.378	29.645	四川	四川－重庆	大清流河万古	Ⅲ	Ⅲ	达标	12.1	5.3	19	1.2	0.186	0.06	1.71	0.005	0.025	0.36	/	0.0013	2e-05	5e-05	0.002	0.005	0.0002	0.0015	0.005	0.05	0.002	10
二月	105.47	29.2867	四川	四川－重庆	濑溪河分水村（石河）	Ⅲ	Ⅳ	不达标	9.1	5.2	24	1.5	0.388	0.22	8.36	0.005	0.025	0.54	0.0002	0.0015	2e-05	5e-05	0.002	0.005	0.0002	0.0015	0.03	0.06	0.002	10
二月	106.203	30.1793	四川	四川－重庆	嘉陵江古楼（武胜）	Ⅲ	Ⅰ	达标	10.1	1.7	5	0.9	0.142	0.02	1.57	0.005	0.025	0.17	0.0002	0.0018	2e-05	5e-05	0.002	0.005	0.0002	0.0015	0.005	0.0015	0.002	2033
二月	106.587	30.3565	四川	四川－重庆	渠江罗渡溪	Ⅲ	Ⅱ	达标	10.4	2	5	1.3	0.19	0.07	1.89	0.005	0.025	0.18	0.0002	0.0012	2e-05	5e-05	0.002	0.01	0.0002	0.0015	0.005	0.0015	0.002	2025
二月	105.775	30.3234	四川	四川－重庆	涪江玉溪	Ⅲ	Ⅲ	达标	10.6	2.4	5	1.2	0.325	0.11	2.09	0.005	0.025	0.16	0.0002	0.0012	2e-05	5e-05	0.002	0.005	0.0002	0.0015	0.005	0.0015	0.002	500
二月	105.61	30.1533	四川	四川－重庆	琼江崇龛镇（柏梓镇）	Ⅲ	Ⅲ	达标	9.8	5.7	17	2.6	0.24	0.14	3.14	0.005	0.025	0.36	0.0002	0.0012	2e-05	0.002	0.002	0.01	0.0002	0.0015	0.005	0.0015	0.002	900
二月	108.333	30.1833	四川	四川－陕西	任河大竹河	Ⅲ	Ⅰ	达标	10.1	1.2	5	1	0.145	0.02	0.49	0.005	0.025	0.12	0.0002	0.0005	2e-05	5e-05	0.002	0.005	0.0002	0.0015	0.005	0.0015	0.002	1300
二月	105.734	28.6153	贵州	贵州－四川	赤水河涟鱼溪	Ⅲ	Ⅱ	达标	11.8	1.7	5	1.2	0.088	0.04	3.27	0.005	0.025	0.12	0.0002	0.0014	2e-05	5e-05	0.002	0.005	0.0002	0.0015	0.02	0.0015	0.002	4900
二月	105.927	28.7315	贵州	贵州－四川	习水河虎头	Ⅲ	Ⅱ	达标	11.2	1.9	5	1.5	0.094	0.04	1.96	0.005	0.025	0.13	0.0002	0.0013	2e-05	/	0.002	0.005	0.0002	0.0015	0.02	0.0015	0.002	2100
二月	106.852	28.5248	贵州	贵州－重庆	綦江松坎	Ⅲ	Ⅱ	达标	9.5	1.1	5	1.4	0.066	0.04	2.2	0.005	0.025	0.14	0.0003	0.0014	2e-05	5e-05	0.002	0.005	0.0002	0.0015	0.02	0.0015	0.002	4800
二月	109.008	27.2985	贵州	贵州－湖南	舞水崇滩	Ⅲ	Ⅴ	不达标	11.5	0.9	5	1.5	1.988	0.06	3.61	0.005	0.025	0.28	0.0002	0.00015	2e-05	5e-05	0.002	0.005	0.0002	0.0015	0.005	0.0015	0.002	24000
二月	105.257	24.9381	贵州	贵州-广西	南盘江天生桥	Ⅲ	Ⅳ	不达标	3.3	0.9	16	3.5	0.066	0.1	/	0.005	0.025	0.56	0.0002	0.004	2e-05	5e-05	0.002	0.005	0.0002	0.0015	0.01	0.0015	0.002	330
二月	107.055	25.8413	贵州	贵州-广西	曹渡河平里河	Ⅲ	Ⅰ	达标	10.2	1	5	1.2	0.034	0.005	/	0.005	0.025	0.14	0.0002	0.00015	2e-05	5e-05	0.002	0.005	0.0002	0.0015	0.005	0.0015	0.002	70
二月	106.136	24.9467	贵州	贵州-广西	红水河板陈	Ⅲ	Ⅳ	达标	4.86667	1.03333	13.6667	2.86667	0.381667	0.09	/	0.005	0.025	0.38	0.0002	0.00476667	2e-05	5e-05	0.002	0.005	0.0002	0.0015	0.02	0.0015	0.002	36.6667
二月	108.109	25.1991	贵州	贵州-广西	社村河新荣甸	Ⅲ	Ⅱ	达标	7.6	0.7	5	0.9	0.159	0.01	/	0.005	0.025	0.07	0.0002	0.0003	2e-05	5e-05	0.002	0.005	0.0002	0.0009	0.01	0.0015	0.002	24000
二月	101.333	26.6167	云南	云南－四川	长江(金沙江)格里坪	Ⅲ	Ⅰ	达标	10	1.7	5	0.9	0.11	0.005	1.08	0.005	0.025	0.14	0.0002	0.0018	2e-05	5e-05	0.002	0.005	0.0002	0.0015	0.005	0.0015	0.002	2200
二月	103.042	26.5606	云南	云南－四川	长江(金沙江)华弹（蒙姑）	Ⅲ	Ⅱ	达标	10.6	1.2	/	0.9	0.114	0.08	/	0.014	/	0.15	/	0.0024	2e-05	5e-05	0.002	0.005	0.0002	0.0015	0.02	0.0015	0.002	2550
二月	100.858	27.3199	云南	云南－四川	宁蒗河包都镇	Ⅲ	Ⅱ	达标	12.1	1.5	/	1.4	0.085	0.06	/	0.005	0.025	0.09	0.0002	0.0023	2e-05	5e-05	0.002	0.005	0.0002	0.002	0.005	0.0015	0.002	/
二月	104.415	28.6184	云南	云南－四川	横江横江水富	Ⅲ	Ⅱ	达标	11.2	0.8	5	1.5	0.046	0.03	2.42	0.005	0.025	0.12	0.0002	0.0009	2e-05	0.001	0.002	0.01	0.0002	0.0015	0.005	0.0015	0.002	3500
二月	105.011	28.035	云南	云南－四川	南广河新田（罗渡）	Ⅲ	Ⅱ	达标	11.2	0.9	5	1.3	0.047	0.06	2.1	0.005	0.025	0.12	0.0002	0.0009	2e-05	0.002	0.002	0.01	0.0002	0.0015	0.005	0.0015	0.002	79000
二月	104.492	24.6576	云南	云南-广西	南盘江八大河	Ⅲ	Ⅱ	达标	8.4	2	4.3	1.1	0.09	0.045	/	0.005	0.025	0.053	0.0002	0.0032	2e-05	5e-05	0.002	0.005	0.0002	0.0015	0.005	0.0015	0.002	790
二月	104.335	26.6309	云南	云南-贵州	可渡河同兴	Ⅲ	Ⅱ	达标	9.5	1.7	7.2	1	0.155	0.059	/	0.005	0.025	0.066	0.0002	0.0003	2e-05	5e-05	0.002	0.005	0.0002	0.0015	0.005	0.0015	0.002	790
二月	104.707	25.294	云南	云南-贵州	黄泥河新村	Ⅲ	Ⅰ	达标	9.7	0.8	12	2.6	0.089	0.005	/	0.005	0.025	0.32	0.0002	0.0004	2e-05	5e-05	0.002	0.005	0.0002	0.0015	0.02	0.0015	0.002	430
二月	104.712	25.2705	云南	云南-贵州	北盘江电厂小桥	Ⅲ	Ⅲ	达标	5.2	1.2	15	3.8	0.088	0.005	/	0.005	0.025	0.55	0.0002	0.0023	2e-05	5e-05	0.002	0.005	0.0002	0.0015	0.04	0.0015	0.002	180
二月	104.506	26.0569	云南	云南-贵州	拖长江小云尚大桥	Ⅲ	Ⅳ	不达标	9.4	3	26	5.7	0.378	0.08	/	0.005	0.025	0.43	0.0002	0.0012	2e-05	5e-05	0.002	0.005	0.0002	0.0015	0.03	0.0015	0.002	1700
二月	105.014	24.4199	云南	云南-广西	驮娘江底先	Ⅲ	Ⅱ	达标	7.3	0.8	12	2.6	0.389	0.1	/	0.005	0.025	0.44	0.0002	0.0036	2e-05	5e-05	0.002	0.005	0.0002	0.0015	0.02	0.0015	0.002	630
二月	106.156	23.9054	云南	云南-广西	谷拉河罗村口	Ⅲ	Ⅱ	达标	6.88	3.5	12	2.4	0.055	0.04	/	0.005	0.025	0.107	0.0002	0.00015	2e-05	5e-05	0.002	0.005	0.0002	0.0015	0.03	0.0015	0.002	330
二月	106.467	33.8328	陕西	陕西－四川	嘉陵江燕子砭	Ⅲ	Ⅱ	达标	11.2	1.1	5	1.1	0.26	0.04	1.6	0.005	0.025	0.28	0.0002	0.00015	2e-05	5e-05	0.002	0.005	0.0002	0.0015	/	/	/	/
二月	108.485	37.6942	陕西	陕西－内蒙古	无定河城河公路桥	Ⅲ	Ⅱ	达标	13.2	3.3	15.3	1.6	0.06	0.05	/	0.005	0.025	0.46	0.0002	0.0006	3e-05	5e-05	0.002	0.005	0.0002	0.0015	/	0.0015	0.002	/
二月	110.631	34.0107	陕西	陕西－河南	洛河马沟	Ⅲ	Ⅱ	达标	10.8	0.5	5	1	0.04	0.02	/	0.005	0.025	0.36	0.0002	0.0007	2e-05	5e-05	0.002	0.005	/	/	0.005	0.0015	0.002	/
二月	106.083	33.95	甘肃	甘肃－陕西	长丰河封家坝	Ⅲ	Ⅱ	达标	12.9	1.3	5	0.25	0.235	0.02	6.82	0.005	0.025	0.23	0.0002	0.00015	2e-05	5e-05	0.002	0.005	0.0002	0.0015	0.005	0.0015	0.056	270
二月	105.904	33.5292	甘肃	甘肃－陕西	西汉水西淮坝	Ⅲ	Ⅱ	达标	10.7	1.2	5	0.8	0.17	0.02	1.14	0.005	0.025	0.25	0.0002	0.00015	2e-05	5e-05	0.002	0.005	0.0002	0.0015	/	/	/	/
二月	105.517	32.7667	甘肃	甘肃－四川	白龙江姚渡	Ⅲ	Ⅱ	达标	9.3	1.5	/	0.25	0.0125	0.09	1.02	0.014	0.025	0.27	0.0002	0.0006	2e-05	5e-05	0.002	0.005	0.0002	0.0015	0.005	0.0015	0.002	200
二月	105.042	37.4464	甘肃	甘肃－宁夏	黄河下河沿	Ⅲ	Ⅱ	达标	10.1	1.9	7.5	1.2	0.37	0.02	/	0.005	0.025	0.27	0.0002	0.0023	2e-05	5e-05	0.002	0.005	0.0002	0.0015	0.005	0.0015	0.002	/
二月	102.868	36.5107	甘肃	甘肃－青海	大通河享堂	Ⅲ	Ⅱ	达标	9.1	2.2	13	2.4	0.14	0.01	/	0.005	0.025	0.16	0.0002	0.0016	1e-05	5e-05	0.004	0.005	0.0002	0.0015	0.005	0.0015	0.002	/
二月	106.338	34.5179	甘肃	甘肃－陕西	渭河太碌	Ⅲ	Ⅲ	达标	9.1	1.8	17.6	0.25	0.59	0.19	/	0.005	0.025	0.52	0.0002	0.001	2e-05	5e-05	0.024	0.005	0.0002	0.0015	0.005	0.0015	0.002	/
二月	106.526	34.4951	甘肃	甘肃－陕西	渭河拓石	Ⅲ	Ⅲ	达标	9.5	1.9	16.7	1.3	0.99	0.04	/	0.005	0.025	0.4	0.0002	0.00015	2e-05	5e-05	0.002	0.005	0.0002	0.0015	0.005	0.0015	0.002	/
二月	106.716	34.3708	甘肃	甘肃－陕西	渭河仙龙	Ⅲ	Ⅲ	达标	9.6	1.8	16.3	1.2	0.97	0.07	/	0.005	0.025	0.46	0.0002	0.00015	2e-05	5e-05	0.002	0.005	0.0002	0.0015	0.005	0.0015	0.002	/
二月	106.503	34.81	甘肃	甘肃－陕西	通关河花园头	Ⅲ	Ⅱ	达标	9.8	1.3	10.8	0.25	0.13	0.02	/	0.005	0.025	0.33	0.0002	0.0008	2e-05	5e-05	0.01	0.005	0.0002	0.0015	0.005	0.0015	0.002	/
二月	106.436	34.5396	甘肃	甘肃－陕西	通关河凤阁岭	Ⅲ	Ⅱ	达标	9.7	1.4	5	1	0.38	0.01	/	0.005	0.025	0.02	0.0002	0.00015	2e-05	5e-05	0.002	0.005	0.0002	0.0015	0.005	0.0015	0.002	/
二月	107.72	35.1867	甘肃	甘肃－陕西	黑河张河桥	Ⅲ	Ⅲ	达标	13.8	1.2	11.3	0.25	0.72	0.03	/	0.005	0.025	0.47	0.0002	0.0004	2e-05	5e-05	0.011	0.005	0.0002	0.0015	0.005	0.0015	0.002	/
二月	107.941	35.2694	甘肃	甘肃－陕西	泾河政平	Ⅲ	劣Ⅴ	不达标	9.5	2.1	22	2.1	3.83	0.15	/	0.005	0.025	0.96	0.0002	0.0003	2e-05	5e-05	0.024	0.005	0.0002	0.0015	0.005	0.07	0.002	/
二月	108.213	35.3188	甘肃	甘肃－甘肃	四郎河罗川	Ⅲ	Ⅱ	达标	11.1	2.4	10.3	0.25	0.21	0.04	/	0.005	0.025	0.51	0.0002	0.0003	2e-05	5e-05	0.015	0.005	0.0002	0.0015	0.005	0.0015	0.002	/
二月	102.5	36.95	青海	青海－甘肃	大通河天堂寺	Ⅲ	Ⅱ	达标	9	1.1	6	1.3	0.07	0.01	/	0.005	0.025	0.13	0.0002	0.0008	3e-05	5e-05	0.002	0.005	0.0002	0.0015	0.005	0.0015	0.002	/
二月	106.744	39.3907	宁夏	宁夏－内蒙古	黄河麻黄沟	Ⅲ	Ⅱ	达标	10.4	2	9	1.5	0.5	0.05	/	0.005	0.025	0.34	0.0003	0.0027	2e-05	5e-05	0.002	0.005	0.0002	0.0015	0.005	0.0015	0.002	/
二月	105.75	35.5634	宁夏	宁夏－甘肃	葫芦河郭罗	Ⅲ	Ⅲ	达标	9.4	1.6	21.6	3.5	0.12	0.005	/	0.005	0.025	0.76	0.0002	0.0003	2e-05	5e-05	0.009	0.005	0.0002	0.0015	0.005	0.0015	0.002	/
二月	105.826	35.5543	宁夏	宁夏－甘肃	渝河王恒	Ⅲ	Ⅲ	达标	10.4	2.6	13	1.4	0.79	0.02	/	0.005	0.025	0.62	0.0002	0.00015	2e-05	5e-05	0.002	0.005	0.0002	0.0015	0.02	0.0015	0.002	/
二月	106.483	35.4836	宁夏	宁夏－甘肃	泾河东梁	Ⅲ	Ⅱ	达标	12	1.6	5	1.6	0.09	0.005	/	0.005	0.025	0.41	0.0002	0.00015	2e-05	5e-05	0.002	0.005	0.0002	0.0015	0.01	0.0015	0.002	/
二月	106.831	35.728	宁夏	宁夏－甘肃	洪河庞沟	Ⅲ	Ⅱ	达标	14	2.7	12	1.8	0.23	0.06	/	0.005	0.025	0.86	0.0002	0.00015	2e-05	5e-05	0.002	0.005	0.0002	0.0015	0.005	0.0015	0.002	/
三月	115.69	39.5822	北京	北京-河北	拒马河张坊	Ⅲ	Ⅰ	达标	13.6	1.3	5	1	0.04	0.02	2.74	0.00063	0.00135	0.16	0.0002	0.00015	2e-05	5e-05	0.006	0.005	0.003	0.0015	/	0.0015	0.002	364
三月	117.748	40.0417	河北	河北-天津	州河(沙河)沙河桥	Ⅲ	Ⅱ	达标	13.9	2.5	5	1	0.38	0.1	10.5	0.005	0.025	0.61	0.0008	0.0023	2e-05	5e-05	0.007	0.005	0.0002	0.0015	/	0.0015	0.002	5
三月	115.505	39.6553	河北	河北-北京	拒马河大沙地	Ⅲ	Ⅰ	达标	13.3	1.2	5	1	0.04	0.02	3.09	0.00081	0.0009	0.2	0.0004	0.00015	2e-05	5e-05	0.002	0.005	0.003	0.0015	/	0.0015	0.002	5
三月	116.687	39.0125	河北	河北-天津	大清河安里屯	Ⅲ	劣Ⅴ	不达标	9.2	7.3	37.1	1	3.07	0.05	4.45	0.00454	0.00844	1.46	0.0002	0.0009	2e-05	5e-05	0.004	9e-05	0.045	0.0015	/	0.0015	0.002	5
三月	117.078	38.6886	河北	河北-天津	青静黄排水渠团瓢桥	Ⅲ	劣Ⅴ	不达标	8.3	11.8	65.2	3.4	2.37	0.12	3.98	0.01238	0.02341	0.76	0.0002	0.0033	4e-05	5e-05	0.013	0.005	0.006	0.0015	/	0.0015	0.002	10
三月	113.885	36.3586	河北	河北-河南	清漳河合漳	Ⅲ	Ⅱ	达标	11.6	1.3	5	2.1	0.189	0.1	6.2	0.017	0.044	0.29	0.0002	0.0008	2e-05	5e-05	0.002	0.005	0.0002	0.0015	/	0.059	0.002	4352
三月	115.276	36.4967	河北	河北-山东	漳卫河(卫运河)秤钩湾	Ⅲ	Ⅴ	不达标	15.6	7.4	39.1	6.9	0.356	0.13	8.8	0.014	0.027	0.68	0.0002	0.0011	2e-05	5e-05	0.002	0.005	0.0002	0.0015	/	0.093	0.025	63
三月	115.695	36.8622	河北	河北-山东	漳卫河(卫运河)临清大桥（临清）	Ⅲ	Ⅴ	不达标	11.8	6.5	39.1	5.3	0.671	0.07	6.74	0.013	0.017	0.78	0.0002	0.0018	2e-05	5e-05	0.002	0.005	0.002	0.0015	/	0.107	0.018	4611
三月	115.777	36.9994	河北	河北-山东	漳卫河(卫运河)油坊桥	Ⅲ	劣Ⅴ	不达标	10.9	7.5	63.2	8.1	1.05	0.06	23.7	0.016	0.01	1.57	0.0009	0.0012	2e-05	5e-05	0.002	0.005	0.0002	0.0015	/	0.14	0.008	11199
三月	118.825	41.3683	河北	河北-内蒙古	老哈河牛家窑	Ⅲ	Ⅲ	达标	9.6	1.2	8.9	1.1	0.0125	0.185	9.57	0.005	0.025	0.34	0.0002	0.00015	2e-05	5e-05	0.002	0.005	0.0002	0.0015	0.005	0.05	0.002	260
三月	114.435	39.2997	山西	山西-河北	唐河水堡	Ⅲ	Ⅱ	达标	10.8	1.4	5	1	0.07	0.09	6	0.00076	0.025	0.22	0.0005	0.0004	2e-05	5e-05	0.013	0.005	0.002	0.0015	/	0.0015	0.002	10
三月	113.537	38.4208	山西	山西-河北	滹沱河阎家庄大桥（闫家庄大桥）	Ⅲ	Ⅱ	达标	12.2	1.8	5	1	0.04	0.06	4.61	0.00135	0.00094	0.4	0.0004	0.00015	2e-05	5e-05	0.002	0.005	0.006	0.0015	/	0.0015	0.002	20
三月	114.05	37.7161	山西	山西-河北	冶河王寨村西	Ⅲ	Ⅱ	达标	10.8	1	5	1.3	0.046	0.01	4.52	0.021	0.042	0.24	0.0002	0.0006	2e-05	5e-05	0.002	0.005	0.002	0.0015	/	0.053	0.002	301
三月	113.909	37.9739	山西	山西-河北	绵河地都	Ⅲ	Ⅱ	达标	11.5	1.1	5	2.1	0.077	0.02	4.26	0.013	0.036	0.5	0.0002	0.0007	2e-05	5e-05	0.002	0.005	0.0002	0.0015	/	0.061	0.002	11199
三月	113.51	36.7956	山西	山西-河北	清漳河（漳西渠、漳北渠）麻田	Ⅲ	Ⅱ	达标	10.8	1.1	5	1.1	0.062	0.02	4.08	0.012	0.047	0.22	0.0002	0.0009	2e-05	5e-05	0.002	0.005	0.002	0.0015	/	0.042	0.002	414
三月	111.858	35.0683	山西	山西－河南	黄河南村	Ⅲ	Ⅲ	达标	6	2.4	11.5	1.8	0.66	0.08	/	0.003	0.003	0.56	0.0002	0.0026	2e-05	5e-05	/	0.0011	/	0.0014	0.005	0.0015	0.002	/
三月	112.304	40.2404	山西	山西－内蒙古	红河杀虎口	Ⅲ	Ⅲ	达标	9	4.4	12.9	3	0.1	0.03	/	0.005	0.025	0.49	/	0.0013	2e-05	5e-05	0.002	0.005	0.0002	0.0015	/	/	/	/
三月	112.635	35.2836	山西	山西－河南	沁河拴驴泉坝下	Ⅲ	Ⅰ	达标	12.2	1.2	5	1.1	0.09	0.02	/	0.005	0.025	0.28	0.0002	0.0002	2e-05	5e-05	0.002	0.005	/	/	0.005	0.0015	0.002	/
三月	112.996	35.268	山西	山西－河南	丹河青天河坝下	Ⅲ	Ⅰ	达标	10.8	1.6	13.2	1.4	0.05	0.02	/	0.005	0.025	0.39	0.0002	0.00015	2e-05	5e-05	0.002	0.005	/	/	0.005	0.0015	0.002	/
三月	113.286	40.3453	内蒙古	内蒙古-山西	御河堡子湾	Ⅲ	劣Ⅴ	不达标	10.9	3.1	5	1	0.69	0.48	10	0.00231	0.00261	0.94	0.0005	0.00015	2e-05	5e-05	0.004	0.005	0.005	0.0015	/	0.0015	0.002	1067
三月	113.236	40.4233	内蒙古	内蒙古-山西	御河黑疙瘩村（小黄土沟）	Ⅲ	劣Ⅴ	不达标	11.2	3.7	12.1	1	0.13	1.16	13.9	0.00207	0.00292	0.91	0.0006	0.00015	2e-05	5e-05	0.009	0.00012	0.006	0.0015	/	0.0015	0.002	10112
三月	114.056	40.8656	内蒙古	内蒙古-河北	二道河（东洋河）友谊水库坝上	Ⅲ	Ⅱ	达标	8.3	2.9	14.9	1	0.16	0.02	0.46	0.00088	0.00173	0.64	0.0004	0.0003	2e-05	5e-05	0.002	0.005	0.005	0.0015	/	0.0015	0.002	5
三月	106.91	39.081	内蒙古	内蒙古－宁夏	都思兔河陶乌桥	Ⅲ	Ⅳ	不达标	8.8	5.6	23	3.3	0.67	0.06	/	0.018	0.025	1.15	0.0002	0.00015	2e-05	5e-05	0.002	0.005	0.0002	0.0004	0.03	0.0015	0.002	/
三月	110.967	39.519	内蒙古	内蒙古－陕西	皇甫川古城	Ⅲ	劣Ⅴ	不达标	9.7	8.4	16.4	5.4	3.63	0.98	/	0.005	0.025	0.44	/	0.0045	3e-05	5e-05	0.004	0.005	0.01	0.0015	/	/	/	/
三月	110.718	39.3009	内蒙古	内蒙古－陕西	孤山川沙梁	Ⅲ	Ⅴ	不达标	10.3	10.3	38.4	4	1.28	0.06	/	0.005	0.025	0.35	/	0.0033	2e-05	5e-05	0.002	0.005	0.0002	0.0015	/	/	/	/
三月	110.119	39.4303	内蒙古	内蒙古－陕西	窟野河石圪台	Ⅲ	劣Ⅴ	不达标	7.9	1.9	40	1.7	0.13	0.1	/	0.005	0.182	2.15	0.0004	0.0027	2e-05	5e-05	0.002	0.005	0.0002	0.004	0.005	0.0015	0.024	/
三月	110.217	39.2704	内蒙古	内蒙古－陕西	窟野河大柳塔	Ⅲ	劣Ⅴ	不达标	6.2	2.6	21	3.8	0.65	0.16	/	0.005	0.025	1.61	0.0002	0.0022	2e-05	5e-05	0.002	0.005	0.0002	0.0015	0.005	0.0015	0.032	/
三月	110.372	39.3181	内蒙古	内蒙古－陕西	悖牛川贾家畔	Ⅲ	Ⅳ	不达标	10.9	7.9	20	1.8	0.24	0.05	/	0.005	0.025	0.44	/	0.0018	2e-05	5e-05	0.002	0.005	0.0002	0.0015	/	/	/	/
三月	108.781	37.9775	内蒙古	内蒙古－陕西	无定河巴图湾	Ⅲ	Ⅱ	达标	9.6	3.9	16.8	2.6	0.04	0.03	/	0.005	0.025	0.46	/	0.0039	2e-05	5e-05	0.002	0.005	0.0002	0.0015	/	/	/	/
三月	108.897	37.9985	内蒙古	内蒙古－陕西	无定河蘑菇台	Ⅲ	Ⅳ	不达标	9.4	4.9	21.6	2.2	0.0125	0.21	/	0.005	0.025	0.49	/	0.0041	2e-05	5e-05	0.002	0.005	0.0002	0.0015	/	/	/	/
三月	109.05	38.0233	内蒙古	内蒙古－陕西	无定河大草湾	Ⅲ	Ⅱ	达标	9.3	3.5	26	2.1	0.0125	0.05	/	0.005	0.025	0.47	/	0.0044	2e-05	5e-05	0.002	0.005	0.0002	0.0015	/	/	/	/
三月	124.26	48.5326	内蒙古	内蒙古-黑龙江	诺敏河古城子	Ⅲ	Ⅱ	达标	10.96	2.32	5.09	1.8	0.045	0.06	1.39	0.005	0.004	0.025	0.0002	0.0012	2e-05	5e-05	0.002	0.005	0.0002	0.0015	0.005	0.0015	0.002	/
三月	124.396	48.2661	内蒙古	内蒙古-黑龙江	诺敏河萨马街	Ⅲ	Ⅱ	达标	7.58	1.1	3.32	1.5	0.07	0.03	1.44	0.005	0.0007	0.025	0.0002	0.0016	2e-05	5e-05	0.002	0.005	0.0002	0.0015	0.005	0.0015	0.002	/
三月	123.608	48.0231	内蒙古	内蒙古-黑龙江	阿伦河兴鲜	Ⅲ	Ⅲ	达标	12.36	0.93	3.23	1.7	0.146	0.17	4.66	0.005	0.0006	0.085	0.0002	0.0017	2e-05	5e-05	0.002	0.005	0.0002	0.0015	0.005	0.0015	0.002	/
三月	122.826	47.6839	内蒙古	内蒙古-黑龙江	雅鲁河二节地	Ⅲ	Ⅱ	达标	10.82	1.23	3.08	1.4	0.445	0.05	5.1	0.003	0.0127	0.025	0.0002	0.0012	2e-05	5e-05	0.002	0.005	0.0002	0.0015	0.005	0.0015	0.002	/
三月	122.857	47.6572	内蒙古	内蒙古-黑龙江	雅鲁河金蛇湾码头	Ⅲ	Ⅱ	达标	12.24	1.05	2.57	1.9	0.093	0.07	4.84	0.002	0.0012	0.025	0.0002	0.0014	2e-05	5e-05	0.002	0.005	0.0002	0.0015	0.005	0.0015	0.002	/
三月	122.414	47.4472	内蒙古	内蒙古-黑龙江	济沁河东明	Ⅲ	Ⅲ	达标	5.78	0.64	1.56	1.3	0.084	0.04	1.97	0.003	0.0021	0.025	0.0002	0.0014	2e-05	5e-05	0.002	0.005	0.0002	0.0015	0.005	0.0015	0.002	/
三月	122.502	47.3914	内蒙古	内蒙古-黑龙江	济沁河苗家堡子	Ⅲ	Ⅱ	达标	6.09	3.85	16.2	2.9	0.229	0.08	5.48	0.002	0.0013	0.09	0.0002	0.0015	2e-05	5e-05	0.002	0.005	0.0002	0.0015	0.005	0.0015	0.002	/
三月	122.332	45.8593	内蒙古	内蒙古-吉林	洮儿河浩特营子	Ⅲ	Ⅲ	达标	10.3	1.26	12.12	0.8	0.431	0.14	7.05	0.005	0.025	0.603	0.0002	0.0007	2e-05	5e-05	0.002	0.005	0.0002	0.0015	0.005	0.0015	0.002	300
三月	122.36	45.8536	内蒙古	内蒙古-吉林	洮儿河林海	Ⅲ	Ⅱ	达标	10.22	1.21	9.09	0.7	0.416	0.04	6.7	0.005	0.025	0.558	0.0002	0.0005	2e-05	5e-05	0.002	0.005	0.0002	0.0015	0.005	0.0015	0.002	100
三月	123.508	43.5997	内蒙古	内蒙古-吉林	新开河敖吉	Ⅲ	Ⅴ	不达标	13.1	9.7	36.8	4.4	0.921	0.28	2.83	0.003	0.025	0.694	0.0002	0.0065	2e-05	5e-05	0.002	0.005	0.0002	0.0015	0.005	0.0015	0.002	10
三月	123.524	43.0075	内蒙古	内蒙古-辽宁	西辽河二道河子	Ⅲ	劣Ⅴ	不达标	12.06	16.56	43	7.6	2.555	0.15	12.9	0.01	0.0024	0.845	0.0002	0.0107	2e-05	5e-05	0.002	0.005	0.0002	0.0015	0.005	0.0015	0.002	/
三月	123.55	42.9666	内蒙古	内蒙古-辽宁	辽河福德店	Ⅲ	劣Ⅴ	不达标	8.64	4.52	15.4	3.1	2.19	0.05	4.46	0.002	0.0032	0.278	0.0002	0.0025	2e-05	5e-05	0.002	0.005	0.0002	0.0015	0.005	0.0015	0.002	/
三月	121.035	42.2194	内蒙古	内蒙古-辽宁	牤牛河朗家窝铺	Ⅲ	Ⅳ	不达标	14.39	7.51	26.2	4.3	0.373	0.08	23.1	0.006	0.0012	0.517	0.0002	0.0036	2e-05	5e-05	0.002	0.004	0.0002	0.0015	0.18	0.0015	0.002	/
三月	124.719	45.3561	吉林	吉林-黑龙江	第二松花江松林	Ⅲ	Ⅲ	达标	10.6	4.21	15.8	3.7	0.874	0.11	4.94	0.006	0.0228	0.17	0.0002	0.0042	2e-05	5e-05	0.002	0.005	0.0002	0.0015	0.005	0.0015	0.002	110
三月	127.167	44.6325	吉林	吉林-黑龙江	细鳞河肖家船口	Ⅲ	Ⅲ	达标	7.52	4.21	15	3.5	0.612	0.05	6.34	0.002	0.0099	0.025	0.0002	0.0031	2e-05	5e-05	0.002	0.004	0.0002	0.0015	0.005	0.0015	0.002	150
三月	127.168	44.7089	吉林	吉林-黑龙江	细鳞河和平桥	Ⅲ	Ⅳ	不达标	9.7	7.02	23.9	3.8	0.813	0.09	9.23	0.002	0.0033	0.014	0.0002	0.0036	2e-05	5e-05	0.002	0.005	0.0002	0.0015	0.005	0.0015	0.002	450
三月	127.417	44.6166	吉林	吉林-黑龙江	拉林河向阳	Ⅲ	Ⅳ	不达标	9.94	6.33	21.6	3.2	0.098	0.03	2.22	0.002	0.0021	0.025	0.0002	0.002	2e-05	5e-05	0.002	0.005	0.0002	0.0015	0.005	0.0015	0.002	10
三月	126.98	45.0664	吉林	吉林-黑龙江	拉林河振兴	Ⅲ	劣Ⅴ	不达标	8.14	5.74	19.7	3.8	2.767	0.11	5.87	0.002	0.0022	0.025	0.0002	0.0027	2e-05	5e-05	0.002	0.005	0.0002	0.0015	0.005	0.0015	0.002	700
三月	126.756	45.1733	吉林	吉林-黑龙江	拉林河牛头山大桥	Ⅲ	劣Ⅴ	不达标	7.9	2.25	8.15	1.5	2.077	0.01	2.21	0.002	0.0022	0.096	0.0002	0.0074	2e-05	5e-05	0.002	0.004	0.0002	0.0015	0.005	0.0015	0.002	2700
三月	126.15	45.1333	吉林	吉林-黑龙江	拉林河蔡家沟	Ⅲ	Ⅱ	达标	10.82	2.03	6.74	0.8	0.112	0.03	1.74	0.002	0.0013	0.025	0.0002	0.0017	2e-05	5e-05	0.002	0.005	0.0002	0.0015	0.005	0.0015	0.002	10
三月	125.711	45.405	吉林	吉林-黑龙江	拉林河板子房	Ⅲ	劣Ⅴ	不达标	10.74	2.11	7.64	1	2.834	0.05	5.34	0.002	0.0032	0.236	0.0002	0.0028	2e-05	5e-05	0.002	0.005	0.0002	0.0015	0.005	0.0015	0.002	/
三月	126.774	45.1314	吉林	吉林-黑龙江	卡岔河龙家亮子	Ⅲ	劣Ⅴ	不达标	2.56	7.25	27.22	8.5	21.571	1.1	24.07	0.005	0.025	0.18	0.0002	0.00015	2e-05	5e-05	0.002	0.005	0.0002	0.001	0.005	0.0015	0.002	40000
三月	128.745	43.7556	吉林	吉林-黑龙江	牡丹江牡丹江1号桥	Ⅲ	Ⅲ	达标	11.2	2.2	12	1.2	0.53	0.03	4.32	0.005	0.025	0.08	0.0002	0.0006	4e-05	5e-05	0.002	0.005	0.0002	0.0015	0.005	0.0015	0.002	100
三月	123.591	43.4317	吉林	吉林-内蒙古	西辽河王奔桥	Ⅲ	劣Ⅴ	不达标	10.7	14.08	38.2	5.8	0.601	0.15	1.78	0.004	0.025	2.2	0.0002	0.017	2e-05	5e-05	0.002	0.005	0.0002	0.0015	0.005	0.0015	0.002	/
三月	125.323	50.0483	黑龙江	黑龙江-内蒙古	嫩江石灰窑	Ⅲ	Ⅲ	达标	10.9	4.1	19.5	1.6	0.12	0.02	0.85	0.005	0.025	0.13	0.0002	0.0004	2e-05	5e-05	0.002	0.005	0.0002	0.0015	0.005	0.0015	0.002	/
三月	125.213	49.1861	黑龙江	黑龙江-内蒙古	嫩江嫩江浮桥	Ⅲ	Ⅱ	达标	10.1	2	5	0.9	0.24	0.03	1.42	0.005	0.025	0.18	0.0002	0.0004	2e-05	5e-05	0.002	0.005	0.0002	0.0015	0.005	0.0015	0.002	/
三月	125.106	49.1233	黑龙江	黑龙江-内蒙古	嫩江繁荣新村	Ⅲ	Ⅱ	达标	9.88	2.39	4.43	1.9	0.08	0.09	2.9	0.005	0.0014	0.025	0.0002	0.0014	2e-05	5e-05	0.002	0.005	0.0002	0.0015	0.005	0.0015	0.002	160
三月	124.533	48.4833	黑龙江	黑龙江-内蒙古	嫩江尼尔基大桥	Ⅲ	Ⅲ	达标	11.51	4.53	15.7	2.1	0.078	0.07	0.99	0.003	0.0015	0.025	0.0002	0.0022	2e-05	5e-05	0.002	0.005	0.0002	0.0015	0.005	0.0015	0.002	/
三月	124.514	48.4019	黑龙江	黑龙江-内蒙古	嫩江小莫丁	Ⅲ	Ⅲ	达标	12.78	4.81	16.4	2.8	0.133	0.08	1.11	0.002	0.0008	0.01	0.0002	0.0021	2e-05	5e-05	0.002	0.005	0.0002	0.0015	0.005	0.0015	0.002	/
三月	124.569	48.2458	黑龙江	黑龙江-内蒙古	嫩江拉哈	Ⅲ	Ⅲ	达标	13.22	5.36	19.4	2.1	0.164	0.06	0.68	0.003	0.005	0.008	0.0002	0.0024	2e-05	5e-05	0.002	0.005	0.0002	0.0015	0.005	0.0015	0.002	530
三月	124.505	48.1281	黑龙江	黑龙江-内蒙古	嫩江鄂温克族乡	Ⅲ	Ⅲ	达标	14.93	5.11	15.9	1.4	0.182	0.08	1.01	0.003	0.0028	0.01	0.0002	0.0022	2e-05	5e-05	0.002	0.005	0.0002	0.0015	0.005	0.0015	0.002	550
三月	123.343	47.0019	黑龙江	黑龙江-内蒙古	雅鲁河原种场	Ⅲ	Ⅱ	达标	9.31	2.66	6.67	2.4	0.127	0.05	1.98	0.012	0.0053	0.106	0.0002	0.0016	2e-05	5e-05	0.002	0.005	0.0002	0.0015	0.005	0.0015	0.002	/
三月	123	46.7333	黑龙江	黑龙江-内蒙古	绰尔河两家子水文站	Ⅲ	Ⅱ	达标	11.41	1.02	3.02	1.7	0.127	0.03	2.55	0.002	0.0007	0.057	0.0002	0.0017	2e-05	5e-05	0.002	0.005	0.0002	0.0015	0.005	0.0015	0.002	/
三月	123.591	46.7936	黑龙江	黑龙江-内蒙古	绰尔河乌塔其农场	Ⅲ	Ⅱ	达标	11.06	0.79	3.81	1.6	0.116	0.03	0.32	0.002	0.025	0.172	0.0002	0.002	2e-05	5e-05	0.002	0.004	0.0002	0.0015	0.005	0.0015	0.002	/
三月	123.549	46.9908	黑龙江	黑龙江-内蒙古	嫩江莫呼渡口	Ⅲ	Ⅲ	达标	7.93	2.58	9.36	2.7	0.113	0.12	1.07	0.002	0.001	0.081	0.0002	0.0024	2e-05	5e-05	0.002	0.004	0.0002	0.0015	0.005	0.0015	0.002	/
三月	123.7	46.7833	黑龙江	黑龙江-内蒙古	嫩江江桥	Ⅲ	Ⅱ	达标	12.29	1.63	5.98	1.9	0.133	0.05	0.34	0.002	0.0023	0.162	0.0002	0.0021	2e-05	5e-05	0.002	0.004	0.0002	0.0015	0.005	0.0015	0.002	/
三月	123.859	46.2953	黑龙江	黑龙江-吉林	嫩江白沙滩	Ⅲ	Ⅲ	达标	11.86	4.29	16.2	1.8	0.165	0.06	1.24	0.004	0.002	0.086	0.0002	0.0023	2e-05	5e-05	0.002	0.005	0.0002	0.0015	0.005	0.0015	0.002	340
三月	124.285	45.5347	黑龙江	黑龙江-吉林	嫩江大安	Ⅲ	Ⅲ	达标	9.36	5.87	19.2	2.2	0.166	0.09	1.25	0.004	0.0007	0.057	0.0002	0.0025	2e-05	5e-05	0.002	0.005	0.0002	0.0015	0.005	0.0015	0.002	/
三月	124.385	45.4406	黑龙江	黑龙江-吉林	嫩江塔虎城渡口	Ⅲ	Ⅲ	达标	10.27	4.63	16.6	1.9	0.0125	0.06	1.18	0.003	0.0011	0.075	0.0002	0.002	2e-05	5e-05	0.002	0.005	0.0002	0.0015	0.005	0.0015	0.002	/
三月	124.6	45.4475	黑龙江	黑龙江-吉林	嫩江马克图	Ⅲ	Ⅲ	达标	10.97	5.78	19.4	2.7	0.42	0.05	1.14	0.004	0.0015	0.15	0.0002	0.0028	2e-05	5e-05	0.002	0.004	0.0002	0.0015	0.005	0.0015	0.002	/
三月	125.4	45.4167	黑龙江	黑龙江-吉林	松花江下岱吉	Ⅲ	Ⅲ	达标	11.15	4.55	15	3.5	0.57	0.09	3.27	0.003	0.0156	0.275	0.0002	0.0032	2e-05	5e-05	0.002	0.005	0.0002	0.0015	0.005	0.0015	0.002	350
三月	125.866	45.5175	黑龙江	黑龙江-吉林	松花江88号照	Ⅲ	Ⅲ	达标	10.65	3.16	14.6	1.8	0.683	0.08	3.11	0.003	0.0146	0.191	0.0002	0.0034	2e-05	5e-05	0.002	0.004	0.0002	0.0015	0.005	0.0015	0.002	220
三月	127.065	45.0936	黑龙江	黑龙江-吉林	牤牛河牤牛河大桥	Ⅲ	Ⅱ	达标	7.93	1.85	6.72	1	0.416	0.03	0.61	0.002	0.0037	0.025	0.0002	0.0021	2e-05	5e-05	0.002	0.005	0.0002	0.0015	0.005	0.0015	0.002	/
三月	121.331	31.5196	江苏	江苏－上海	长江宝钢灰场	Ⅲ	Ⅲ	达标	10.6	2.3	/	0.8	0.25	0.16	2.36	0.005	0.025	0.26	/	0.00015	2e-05	5e-05	0.002	0.005	0.0002	0.0015	0.02	0.0015	0.002	967
三月	120.054	31.4417	江苏	江苏－浙江	太湖J12#竺山湖	Ⅲ	劣Ⅴ	不达标	9.53	3.55	7.5	2.19	1.47	0.153	5.69	0.0068	0.02	0.594	0.00015	0.0014	2.5e-05	5e-05	0.002	0.0009	0.001	0.001	0.025	0.025	0.0025	5
三月	120.028	31.3914	江苏	江苏－浙江	太湖B22#龙头	Ⅲ	劣Ⅴ	不达标	10.56	3.44	7.5	2.34	0.1	0.081	3.41	0.0039	0.005	0.493	0.00015	0.0008	2.5e-05	5e-05	0.002	0.0007	0.001	0.001	0.025	0.025	0.0025	20
三月	120.388	31.4356	江苏	江苏－浙江	太湖J18#沙墩港	Ⅲ	Ⅴ	不达标	10.68	3.18	7.5	2.79	0.07	0.046	1.97	0.0026	0.005	0.287	0.00015	0.0007	2.5e-05	5e-05	0.002	0.0006	0.001	0.001	0.025	0.025	0.0025	5
三月	120.24	31.405	江苏	江苏－浙江	太湖B21#渔业村	Ⅲ	劣Ⅴ	不达标	10.43	3.97	7.5	3.06	0.08	0.047	3.14	0.003	0.005	0.493	0.00015	0.0004	2.5e-05	0.0001	0.002	0.0007	0.001	0.001	0.025	0.025	0.0025	5
三月	120.297	31.3717	江苏	江苏－浙江	太湖J17A#大贡山	Ⅲ	劣Ⅴ	不达标	11.38	4.35	16.4	3.9	0.09	0.054	2.99	0.0031	0.005	0.498	0.00015	0.0005	2.5e-05	5e-05	0.002	0.00025	0.001	0.001	0.025	0.025	0.0025	20
三月	120.368	31.4042	江苏	江苏－浙江	太湖B23#贡湖	Ⅲ	Ⅴ	不达标	10.19	2.86	7.5	2.49	0.07	0.039	1.96	0.0021	0.005	0.322	0.00015	0.0005	2.5e-05	5e-05	0.002	0.0006	0.001	0.001	0.025	0.025	0.0025	5
三月	120.238	31.3572	江苏	江苏－浙江	太湖J17#乌龟山	Ⅲ	劣Ⅴ	不达标	11.19	4.47	7.5	3.96	0.11	0.058	3.13	0.0034	0.005	0.523	0.00015	0.0005	2.5e-05	5e-05	0.002	0.0007	0.001	0.001	0.025	0.025	0.0025	5
三月	120.082	31.3486	江苏	江苏－浙江	太湖J14#焦山	Ⅲ	劣Ⅴ	不达标	10.18	3.73	7.5	2.97	0.34	0.102	3.68	0.005	0.01	0.568	0.00015	0.0012	2.5e-05	5e-05	0.002	0.0015	0.001	0.001	0.025	0.025	0.0025	20
三月	120.111	31.2394	江苏	江苏－浙江	太湖J19#平台山	Ⅲ	Ⅴ	不达标	10.58	3.81	7.5	2.76	0.16	0.107	2	0.0051	0.01	0.468	0.00015	0.0019	2.5e-05	0.0001	0.002	0.0035	0.001	0.001	0.025	0.025	0.0025	5
三月	120.115	31.1022	江苏	江苏－浙江	太湖B26#湖心南	Ⅲ	劣Ⅴ	不达标	10.46	4.13	7.5	2.89	0.09	0.109	2.03	0.0051	0.02	0.448	0.00015	0.0021	2.5e-05	0.0001	0.002	0.0041	0.001	0.001	0.025	0.025	0.0025	5
三月	120.259	31.1761	江苏	江苏－浙江	太湖B29#横山	Ⅲ	Ⅴ	不达标	10.69	3.88	7.5	2.57	0.1	0.047	1.59	0.0035	0.005	0.483	0.00015	0.0009	2.5e-05	5e-05	0.002	0.0016	0.001	0.001	0.025	0.025	0.0025	5
三月	119.943	31.3092	江苏	江苏－浙江	太湖J13#大浦口	Ⅲ	劣Ⅴ	不达标	9.27	4.6	15.1	3.43	1.33	0.212	5.34	0.0066	0.02	0.404	0.00015	0.0018	2.5e-05	0.0001	0.002	0.0022	0.001	0.001	0.025	0.025	0.0025	5400
三月	119.909	31.2264	江苏	江苏－浙江	太湖J13A#伏东	Ⅲ	劣Ⅴ	不达标	10.18	4.54	15.3	3.02	0.45	0.138	3.22	0.0057	0.02	0.453	0.00015	0.0019	2.5e-05	0.0002	0.002	0.0039	0.001	0.001	0.025	0.025	0.0025	130
三月	120.228	31.5381	江苏	江苏－浙江	太湖J6#梅园	Ⅲ	Ⅳ	不达标	10.85	2.88	7.5	2.59	0.06	0.039	1.4	0.0021	0.005	0.412	0.00015	0.0002	2.5e-05	5e-05	0.002	0.00025	0.001	0.001	0.025	0.025	0.0025	130
三月	120.211	31.4656	江苏	江苏－浙江	太湖B20#小湾里	Ⅲ	Ⅴ	不达标	9.92	2.96	7.5	1.96	0.06	0.035	1.88	0.0025	0.005	0.448	0.00015	0.0003	2.5e-05	5e-05	0.002	0.0007	0.001	0.001	0.025	0.025	0.0025	5
三月	120.134	31.4942	江苏	江苏－浙江	太湖J11#闾江口	Ⅲ	劣Ⅴ	不达标	10.85	3.53	7.5	2.94	0.07	0.046	2.48	0.0035	0.01	0.508	0.00015	0.0004	2.5e-05	5e-05	0.002	0.0009	0.001	0.001	0.025	0.025	0.0025	130
三月	120.164	31.4058	江苏	江苏－浙江	太湖J15#拖山	Ⅲ	劣Ⅴ	不达标	10.71	3.71	7.5	2.94	0.11	0.085	3.6	0.0042	0.005	0.543	0.00015	0.0011	2.5e-05	5e-05	0.002	0.0014	0.001	0.001	0.025	0.025	0.0025	5
三月	120.196	31.5078	江苏	江苏－浙江	太湖J16#三号标	Ⅲ	劣Ⅴ	不达标	13.22	3.5	7.5	2.27	0.1	0.042	2.5	0.0027	0.005	0.483	0.00015	0.0003	2.5e-05	5e-05	0.002	0.0005	0.001	0.001	0.025	0.025	0.0025	20
三月	120.294	31.2542	江苏	江苏－浙江	太湖J31#漫山	Ⅲ	Ⅴ	不达标	10.51	3.81	7.5	2.43	0.11	0.04	1.59	0.0031	0.005	0.438	0.00015	0.0009	2.5e-05	5e-05	0.002	0.0013	0.001	0.001	0.025	0.025	0.0025	5
三月	120.257	31.5078	江苏	江苏－浙江	太湖J3#五里湖	Ⅲ	Ⅳ	不达标	9.21	2.76	7.5	1.77	0.04	0.035	1.44	0.0029	0.005	0.417	0.00015	0.0003	2.5e-05	5e-05	0.002	0.00025	0.001	0.001	0.025	0.025	0.0025	5400
三月	120.233	31.5383	江苏	江苏－浙江	太湖西五里湖	Ⅲ	Ⅲ	达标	10.53	2.71	7.5	1.69	0.05	0.033	0.92	0.0024	0.005	0.407	0.00015	0.0003	2.5e-05	5e-05	0.002	0.00025	0.001	0.001	0.025	0.025	0.0025	80
三月	120.47	31.0317	江苏	江苏－浙江	太湖J36#东太湖	Ⅲ	Ⅳ	不达标	11.07	4.02	7.5	2.71	0.05	0.049	1.42	0.0033	0.005	0.488	0.00015	0.0007	2.5e-05	5e-05	0.002	0.0015	0.001	0.001	0.025	0.025	0.0025	5
三月	120.445	31.0008	江苏	江苏－浙江	太湖B24#庙港	Ⅲ	Ⅴ	不达标	11.43	3.58	7.5	2.27	0.06	0.073	1.86	0.0038	0.01	0.456	0.00015	0.0011	2.5e-05	5e-05	0.002	0.0019	0.001	0.001	0.025	0.025	0.0025	790
三月	120.491	31.0778	江苏	江苏－浙江	太湖B25#戗港外	Ⅲ	Ⅳ	不达标	10.92	4.14	7.5	2.69	0.05	0.051	1.33	0.0033	0.01	0.488	0.00015	0.0007	2.5e-05	5e-05	0.002	0.0016	0.001	0.001	0.025	0.025	0.0025	5
三月	120.219	31.0278	江苏	江苏－浙江	太湖J20#14号标	Ⅲ	劣Ⅴ	不达标	10.45	4.63	15.3	3.42	0.1	0.114	2.01	0.0061	0.02	0.448	0.00015	0.0023	2.5e-05	0.0001	0.002	0.0047	0.001	0.001	0.025	0.025	0.0025	5
三月	120.328	31.0878	江苏	江苏－浙江	太湖J26#西山	Ⅲ	Ⅳ	不达标	10.48	3.42	7.5	2.52	0.08	0.046	1.32	0.0031	0.005	0.458	0.00015	0.0007	2.5e-05	5e-05	0.002	0.0016	0.001	0.001	0.025	0.025	0.0025	20
三月	120.459	31.2156	江苏	江苏－浙江	太湖J28#胥口	Ⅲ	Ⅳ	不达标	10.63	3.5	7.5	2.5	0.09	0.042	1.24	0.0027	0.005	0.448	0.00015	0.0005	2.5e-05	5e-05	0.002	0.001	0.001	0.001	0.025	0.025	0.0025	5
三月	120.403	31.1764	江苏	江苏－浙江	太湖B27#胥湖	Ⅲ	Ⅳ	不达标	10.19	3.34	7.5	2.36	0.08	0.045	1.35	0.0025	0.005	0.468	0.00015	0.0003	2.5e-05	5e-05	0.002	0.0011	0.001	0.001	0.025	0.025	0.0025	790
三月	120.345	30.9631	江苏	江苏－浙江	太湖汤溇	Ⅲ	劣Ⅴ	不达标	11.11	3.64	7.5	3.08	0.29	0.069	2.91	0.0034	0.005	0.453	0.00015	0.0013	2.5e-05	5e-05	0.002	0.0018	0.001	0.001	0.025	0.025	0.0025	80
三月	120.923	31.0942	江苏	江苏－上海	淀山湖淀南	Ⅲ	劣Ⅴ	不达标	10.49	2.64	7.5	1.58	0.06	0.05	2.96	0.0038	0.005	0.458	0.00015	0.0006	2.5e-05	5e-05	0.002	0.00025	0.001	0.001	0.025	0.025	0.0025	5
三月	120.952	31.1339	江苏	江苏－上海	淀山湖淀北	Ⅲ	劣Ⅴ	不达标	9.55	3.02	7.5	1.7	0.1	0.08	3.2	0.0039	0.005	0.478	0.00015	0.0007	2.5e-05	5e-05	0.002	0.00025	0.001	0.001	0.025	0.025	0.0025	5
三月	120.961	31.12	江苏	江苏－上海	淀山湖淀中	Ⅲ	劣Ⅴ	不达标	10.13	2.77	7.5	1.65	0.08	0.089	3.16	0.0037	0.005	0.443	0.00015	0.0008	2.5e-05	5e-05	0.002	0.00025	0.001	0.001	0.025	0.025	0.0025	80
三月	120.902	31.0828	江苏	江苏－上海	元荡元荡	Ⅲ	劣Ⅴ	不达标	9.64	2.93	7.5	1.87	0.1	0.04	2.77	0.0033	0.01	0.478	0.00015	0.0004	2.5e-05	5e-05	0.002	0.00025	0.001	0.001	0.025	0.025	0.0025	5
三月	120.522	30.8413	江苏	江苏－浙江	大德塘思源大桥	Ⅲ	Ⅳ	不达标	7.98	5.85	20.5	4.69	1.28	0.147	4.85	0.0052	0.04	0.377	0.00015	0.0011	2.5e-05	5e-05	0.002	0.0019	0.001	0.001	0.13	0.089	0.0025	40000
三月	120.897	31.0206	江苏	江苏－上海	太浦河金泽（金泽水文站）	Ⅲ	Ⅲ	达标	10.09	4.25	7.5	2.7	0.37	0.092	2.12	0.0049	0.01	0.473	0.00015	0.001	2.5e-05	5e-05	0.002	0.0019	0.001	0.001	0.025	0.025	0.0025	3500
三月	120.711	30.8828	江苏	江苏－浙江	江南运河(苏州塘）北虹大桥	Ⅲ	Ⅳ	不达标	7.23	4.43	17.9	4.73	1.18	0.106	4.41	0.0086	0.02	0.392	0.00015	0.0009	2.5e-05	5e-05	0.002	0.0012	0.001	0.001	0.13	0.025	0.0025	7300
三月	120.705	30.9229	江苏	江苏－浙江	双林港(乌桥港、斜路港)双林桥[水质]	Ⅲ	Ⅳ	不达标	7.6	4.43	17.7	4.5	0.91	0.089	4.23	0.0031	0.02	0.382	0.00015	0.0007	2.5e-05	5e-05	0.002	0.0009	0.001	0.001	0.1	0.025	0.0025	54000
三月	120.665	30.88	江苏	江苏－浙江	麻溪(后市河)(清溪河)太平桥	Ⅲ	Ⅴ	不达标	5.91	6.04	26	7.1	1.03	0.099	4.69	0.0034	0.02	0.387	0.00015	0.0009	2.5e-05	5e-05	0.002	0.001	0.001	0.001	0.44	0.122	0.0025	54000
三月	121.044	31.275	江苏	江苏－上海	吴淞江石浦大桥	Ⅲ	Ⅳ	不达标	8.06	4.68	16.4	4.53	1.17	0.164	4	0.0075	0.02	0.45	0.00015	0.0012	2.5e-05	5e-05	0.002	0.0021	0.001	0.001	0.025	0.025	0.0025	3500
三月	120.989	31.205	江苏	江苏－上海	千灯浦千灯浦闸(千灯浦桥)	Ⅲ	Ⅳ	不达标	7.53	4.55	15.1	5.05	0.94	0.149	4.48	0.0105	0.03	0.488	0.00015	0.001	2.5e-05	5e-05	0.002	0.0012	0.001	0.001	0.025	0.025	0.0025	2400
三月	120.842	31.1221	江苏	江苏－上海	急水港周庄大桥	Ⅲ	Ⅳ	不达标	8.29	4.33	7.5	4.81	1.07	0.099	3.84	0.0075	0.03	0.483	0.00015	0.0009	2.5e-05	5e-05	0.002	0.0017	0.001	0.001	0.025	0.025	0.0025	5400
三月	121.128	31.4203	江苏	江苏－上海	盐铁塘新星桥（新星镇桥）	Ⅲ	Ⅴ	不达标	7.7	6.25	21.3	7.65	1.28	0.197	7.47	0.0127	0.04	0.654	0.00015	0.0018	2.5e-05	5e-05	0.002	0.0037	0.001	0.001	0.025	0.025	0.0025	35000
三月	121.168	31.4569	江苏	江苏－上海	浏河太和大桥	Ⅲ	Ⅴ	不达标	6.61	5.31	17.9	6.4	1.71	0.234	4.66	0.0092	0.04	0.407	0.00015	0.0016	2.5e-05	5e-05	0.002	0.0029	0.001	0.001	0.025	0.025	0.0025	40000
三月	120.927	31.1414	江苏	江苏－上海	大、小朱厍港珠砂港大桥（珠砂港桥）	Ⅲ	Ⅱ	达标	8.43	3.37	7.5	2.6	0.19	0.094	2.97	0.0037	0.005	0.448	0.00015	0.001	2.5e-05	5e-05	0.002	0.001	0.001	0.001	0.025	0.025	0.0025	5400
三月	117.006	34.7593	江苏	江苏－山东	沿河（丰沛运河）沛县李集	Ⅲ	Ⅳ	不达标	12.325	5.855	23.9	1.4	0.19	0.1295	2.34	/	/	1.05	/	/	/	/	/	/	/	/	/	/	/	/
三月	116.844	34.9413	江苏	江苏－山东	大沙河微山县后程子庙	Ⅲ	Ⅳ	不达标	10.05	4.145	20.9	/	0.12	0.036	1.2	/	/	0.9	/	/	/	/	/	/	/	/	/	/	/	/
三月	116.716	34.9333	江苏	江苏－山东	复新河复新河闸上	Ⅲ	Ⅳ	不达标	8.88	5.855	21.85	2.25	0.175	0.046	1.665	/	/	1	/	/	/	/	/	/	/	/	/	/	/	/
三月	119.946	31.1086	浙江	浙江－江苏	太湖J21#夹浦	Ⅲ	劣Ⅴ	不达标	10.13	4.89	16.4	4.64	0.87	0.151	4.38	0.0066	0.02	0.583	0.00015	0.0023	2.5e-05	0.0002	0.002	0.0043	0.001	0.001	0.025	0.025	0.0025	50
三月	120.002	31.0399	浙江	浙江－江苏	太湖J22#新塘	Ⅲ	劣Ⅴ	不达标	9.51	5.08	16.8	4.6	0.63	0.129	4.29	0.0049	0.01	0.282	0.00015	0.0022	2.5e-05	0.0002	0.002	0.0054	0.001	0.001	0.025	0.025	0.0025	16000
三月	120.108	30.9625	浙江	浙江－江苏	太湖J23#小梅口	Ⅲ	劣Ⅴ	不达标	10.23	5.32	18.2	3.8	0.09	0.16	2.81	0.0063	0.02	0.428	0.00015	0.0028	2.5e-05	0.0002	0.002	0.0072	0.001	0.001	0.025	0.025	0.0025	490
三月	120.424	30.8857	浙江	浙江－江苏	頔塘南浔（頔塘苏浙交界处）	Ⅲ	Ⅲ	达标	9.01	3.83	7.5	2.69	0.75	0.075	4.48	0.0027	0.05	0.382	0.00015	0.0008	2.5e-05	5e-05	0.002	0.0012	0.001	0.001	0.025	0.025	0.0025	16000
三月	120.972	30.9808	浙江	浙江－上海	俞汇塘俞汇北大桥	Ⅲ	Ⅲ	达标	8.7	3.69	15.9	3.64	0.55	0.064	3.63	0.0049	0.02	0.498	0.00015	0.0008	2.5e-05	5e-05	0.002	0.0011	0.001	0.001	0.025	0.025	0.0025	3500
三月	120.344	30.8855	浙江	浙江－江苏	南横塘长村桥	Ⅲ	Ⅲ	达标	9	3.98	7.5	2.7	0.58	0.072	3.15	0.0028	0.01	0.422	0.00015	0.0011	2.5e-05	5e-05	0.002	0.0014	0.001	0.001	0.025	0.025	0.0025	9200
三月	120.486	30.7633	浙江	浙江－江苏	澜溪塘（大水桥港）太师桥	Ⅲ	Ⅳ	不达标	9.03	4.3	7.5	4.41	0.6	0.114	4.38	0.0054	0.02	0.387	0.00015	0.0009	2.5e-05	5e-05	0.002	0.0022	0.001	0.001	0.025	0.025	0.0025	9200
三月	120.589	30.8389	浙江	浙江－江苏	新塍塘北支圣塘桥	Ⅲ	Ⅳ	不达标	8.99	4.43	15.3	4.22	0.63	0.089	4.54	0.0037	0.01	0.397	0.00015	0.0008	2.5e-05	5e-05	0.002	0.0015	0.001	0.001	0.025	0.025	0.0025	9200
三月	120.562	30.8133	浙江	浙江－江苏	新塍塘西支洛东大桥	Ⅲ	Ⅳ	不达标	9.35	4.43	7.5	4.66	0.63	0.098	4.47	0.0038	0.01	0.362	0.00015	0.0008	2.5e-05	5e-05	0.002	0.0016	0.001	0.001	0.025	0.025	0.0025	5400
三月	121.011	30.9564	浙江	浙江－上海	大蒸塘横港大桥	Ⅲ	Ⅳ	不达标	8.17	4.1	17.7	4.41	0.86	0.092	4.69	0.0043	0.01	0.417	0.00015	0.0009	2.5e-05	5e-05	0.002	0.0013	0.001	0.001	0.025	0.025	0.0025	3500
三月	120.831	31.0017	浙江	浙江－江苏	芦墟塘陶庄枢纽	Ⅲ	Ⅲ	达标	9.82	4.3	7.5	3.69	0.52	0.069	2.67	0.0046	0.02	0.483	0.00015	0.0008	2.5e-05	5e-05	0.002	0.0014	0.001	0.001	0.025	0.025	0.0025	3500
三月	120.755	30.9786	浙江	浙江－江苏	斜路港(大坝水路）章湾圩公路桥（章湾圩公路大桥）	Ⅲ	劣Ⅴ	不达标	7.96	4.12	16	4.38	2.3	0.071	6.01	0.0118	0.02	0.433	0.00015	0.0008	2.5e-05	5e-05	0.002	0.0013	0.001	0.001	0.025	0.025	0.0025	790
三月	120.972	30.84	浙江	浙江－上海	嘉善塘东海桥	Ⅲ	Ⅴ	不达标	6.24	4.71	17.4	5.21	1.62	0.206	5.72	0.0047	0.07	0.392	0.00015	0.0011	2.5e-05	5e-05	0.002	0.0015	0.001	0.001	0.025	0.025	0.0025	40000
三月	121.017	30.8842	浙江	浙江－上海	枫泾塘（七仙泾-北石港-茹塘）枫南大桥	Ⅲ	Ⅳ	不达标	6.84	4.8	18.2	5.06	1.32	0.245	5.44	0.0046	0.02	0.402	0.00015	0.0012	2.5e-05	5e-05	0.002	0.0014	0.001	0.001	0.025	0.025	0.0025	160000
三月	121.099	30.8194	浙江	浙江－上海	上海塘蒋古渡（青阳汇）	Ⅲ	Ⅳ	不达标	7.34	4.33	15.6	4.58	0.88	0.167	5.56	0.0048	0.05	0.382	0.00015	0.0011	2.5e-05	5e-05	0.002	0.0018	0.001	0.001	0.025	0.025	0.0025	17000
三月	121.258	30.7072	浙江	浙江－上海	黄姑塘金丝娘桥	Ⅲ	劣Ⅴ	不达标	5.1	5.03	19.5	5.62	2.44	0.223	5.83	0.0058	0.03	0.423	0.00015	0.0014	2.5e-05	0.0001	0.002	0.0029	0.001	0.001	0.025	0.025	0.0025	40000
三月	121.131	30.7878	浙江	浙江－上海	广陈塘(六里塘)六里塘桥	Ⅲ	Ⅲ	达标	7.73	4.81	15.9	3.92	0.83	0.154	6.03	0.0041	0.01	0.5	0.00015	0.0011	2.5e-05	5e-05	0.002	0.0014	0.001	0.001	0.025	0.025	0.0025	92000
三月	121.185	30.7864	浙江	浙江－上海	惠高泾新风路桥	Ⅲ	Ⅳ	不达标	7.66	5.4	19.1	5.54	0.78	0.18	4.57	0.0044	0.01	0.523	0.00015	0.0011	2.5e-05	5e-05	0.002	0.0014	0.001	0.001	0.025	0.025	0.0025	160000
三月	118.919	27.6197	浙江	浙江－福建	松溪马蹄岙水库坝头	Ⅲ	Ⅱ	达标	9.66	1.52	7.5	1.79	0.05	0.057	1.26	0.001	0.005	0.111	0.00015	0.0002	2.5e-05	5e-05	0.002	0.0016	0.001	0.001	0.025	0.025	0.0025	2400
三月	118.994	27.5	浙江	浙江－福建	安溪庆元政和交界处	Ⅲ	Ⅱ	达标	8.65	1.58	7.5	1.74	0.04	0.07	0.93	0.0011	0.005	0.106	0.00015	0.0001	2.5e-05	5e-05	0.002	0.0013	0.001	0.001	0.025	0.025	0.0025	35000
三月	118.903	27.6474	浙江	浙江－福建	竹口溪新窑	Ⅲ	Ⅱ	达标	9.68	1.43	7.5	1.17	0.04	0.026	0.85	0.0008	0.005	0.111	0.00015	0.0003	2.5e-05	5e-05	0.002	0.0011	0.001	0.001	0.025	0.025	0.0025	16000
三月	120.111	27.3622	浙江	浙江－福建	沙埕港（水北溪）【汇甲溪（水北溪）】南溪水库入库口	Ⅲ	Ⅰ	达标	10.73	0.99	7.5	1.1	0.0125	0.013	0.82	0.0007	0.005	0.111	0.00015	0.0001	2.5e-05	5e-05	0.002	0.00025	0.001	0.001	0.025	0.025	0.0025	5
三月	120.369	27.3439	浙江	浙江－福建	照兰溪（甘宋溪、南宋溪、甘歧水库、友谊溪水尾溪）甘歧水库	Ⅲ	劣Ⅴ	不达标	9.92	1.99	7.5	1.8	0.81	0.149	3.42	0.0014	0.005	0.196	0.00015	0.0005	2.5e-05	5e-05	0.002	0.00025	0.001	0.001	0.025	0.025	0.0025	490
三月	119.765	27.3097	浙江	浙江－福建	交溪(东溪)柘泰大桥东溪交汇口上游断面	Ⅲ	Ⅱ	达标	9.04	1.23	7.5	1.33	0.0125	0.06	2.6	0.0009	0.02	0.091	0.00015	0.0001	2.5e-05	5e-05	0.002	0.00025	0.001	0.001	0.025	0.025	0.0025	330
三月	119.766	27.3079	浙江	浙江－福建	交溪(东溪)柘泰大桥东溪交汇口下游断面	Ⅲ	Ⅱ	达标	9.95	0.96	7.5	0.96	0.0125	0.075	1.27	0.00025	0.005	0.055	0.00015	0.0001	2.5e-05	5e-05	0.002	0.00025	0.001	0.001	0.025	0.025	0.0025	230
三月	119.695	27.5269	浙江	浙江－福建	寿泰溪S52寿泰溪大桥	Ⅲ	Ⅰ	达标	10.95	0.84	7.5	0.8	0.0125	0.005	0.46	0.0005	0.005	0.08	0.00015	0.0001	2.5e-05	5e-05	0.002	0.00025	0.001	0.001	0.025	0.025	0.0025	130
三月	119.766	27.3093	浙江	浙江－福建	寿泰溪柘泰大桥寿泰溪断面	Ⅲ	Ⅱ	达标	10.07	0.92	7.5	1.01	0.03	0.074	1.21	0.0007	0.005	0.08	0.00015	0.0001	2.5e-05	5e-05	0.002	0.00025	0.001	0.001	0.025	0.025	0.0025	80
三月	120.463	30.8008	浙江	浙江－江苏	长三港文桥（升罗桥）	Ⅲ	Ⅳ	不达标	5.37	5.85	19.2	4.7	1.05	0.098	4.52	0.004	0.01	0.382	0.00015	0.0006	2.5e-05	5e-05	0.002	0.001	0.001	0.001	0.025	0.025	0.0025	3500
三月	120.512	30.7464	浙江	浙江－江苏	上塔庙港乌桥	Ⅲ	Ⅳ	不达标	8.31	4.46	7.5	4.21	0.71	0.102	4.37	0.004	0.01	0.37	0.00015	0.0008	2.5e-05	5e-05	0.002	0.0026	0.001	0.001	0.025	0.025	0.0025	35000
三月	120.906	31.0173	浙江	浙江－上海	坟头港大舜枢纽	Ⅲ	Ⅲ	达标	9.42	4.06	17.4	2.94	0.31	0.065	2.72	0.0036	0.01	0.473	0.00015	0.0007	2.5e-05	5e-05	0.002	0.0011	0.001	0.001	0.025	0.025	0.0025	2400
三月	120.952	31.017	浙江	浙江－上海	丁栅港丁栅闸（丁栅枢纽）	Ⅲ	Ⅲ	达标	9.06	4.17	7.5	2.74	0.29	0.078	2.43	0.0037	0.01	0.478	0.00015	0.0008	2.5e-05	5e-05	0.002	0.0014	0.001	0.001	0.025	0.025	0.0025	9200
三月	120.99	30.915	浙江	浙江－上海	清凉港清凉大桥	Ⅲ	Ⅳ	不达标	8.15	4.39	7.5	4.83	0.94	0.136	5	0.0054	0.01	0.412	0.00015	0.001	2.5e-05	5e-05	0.002	0.0015	0.001	0.001	0.025	0.025	0.0025	54000
三月	121.02	30.9469	浙江	浙江－上海	范塘－和尚泾朱枫公路和尚泾桥	Ⅲ	Ⅳ	不达标	8.42	4.29	16.1	4.27	0.93	0.103	4.87	0.0047	0.02	0.397	0.00015	0.001	2.5e-05	5e-05	0.002	0.0014	0.001	0.001	0.025	0.025	0.0025	54000
三月	116.733	30.0455	安徽	安徽－江西	长江马垱	Ⅲ	Ⅲ	达标	9.9	1.7	/	1.5	0.151	0.16	/	0.006	0.025	0.22	0.0002	0.0039	2e-05	5e-05	0.002	0.005	0.0002	0.0015	0.01	0.0015	0.002	1300
三月	118.499	31.7761	安徽	安徽－江苏	长江马鞍山	Ⅲ	Ⅱ	达标	9.7	1.7	/	1.8	0.258	0.1	/	0.005	0.025	0.2	0.0002	0.0018	2e-05	5e-05	0.002	0.005	0.0002	0.0015	0.005	0.0015	0.002	4367
三月	118.502	31.8539	安徽	安徽－江苏	长江骚狗山	Ⅲ	Ⅱ	达标	10.2	1.8	/	1.9	0.211	0.1	/	0.005	0.025	0.22	0.0002	0.0019	2e-05	5e-05	0.002	0.005	0.0002	0.0015	0.005	0.0015	0.002	2433
三月	118.79	31.2303	安徽	安徽－江苏	水阳江水阳镇	Ⅲ	Ⅱ	达标	10	3.2	5	2.5	0.4	0.09	2.09	0.005	0.025	0.24	0.0002	0.00015	2e-05	5e-05	0.002	0.005	0.0002	0.0015	0.04	0.0015	0.002	/
三月	118.657	31.3081	安徽	安徽－江苏	水阳江乌溪镇	Ⅲ	Ⅲ	达标	8.8	2.3	13	0.8	0.37	0.13	/	0.005	0.025	0.61	0.0002	0.00015	2e-05	5e-05	0.002	0.005	0.0002	0.0015	/	/	/	/
三月	120.897	31.0206	安徽	安徽－浙江	泗安溪（泗安塘)杨桥	Ⅲ	Ⅳ	不达标	9.34	6.38	21.2	3.4	0.5	0.196	4.38	0.0052	0.03	0.208	0.0016	0.0014	2.5e-05	0.0003	0.002	0.0094	0.001	0.001	0.05	0.025	0.0025	24000
三月	118.721	29.7217	安徽	安徽－浙江	新安江街口	Ⅲ	Ⅱ	达标	9.55	1.93	7.5	1.42	0.27	0.092	2.34	0.0012	0.005	0.08	0.00015	0.0009	2.5e-05	5e-05	0.002	0.0006	0.001	0.001	0.025	0.025	0.0025	2400
三月	118.133	33.1667	安徽	安徽－江苏	淮河小柳巷	Ⅲ	Ⅲ	达标	8.89	3.5	5.95	/	0.695	0.0975	3.415	/	/	0.45	/	/	/	/	/	/	/	/	/	/	/	/
三月	115.891	31.8851	安徽	安徽－河南	史河六安叶集孙家沟下	Ⅲ	Ⅱ	达标	10.44	2.2	/	/	0.185	0.05	2.535	/	/	0.3	/	/	/	/	/	/	/	/	/	0.025	/	/
三月	118.051	33.4462	安徽	安徽－江苏	新汴河泗洪团结闸	Ⅲ	Ⅱ	达标	10.81	3.58	14.35	/	0.13	0.016	1.005	/	/	0.8	/	/	/	/	/	/	/	/	/	/	/	/
三月	118.066	33.4882	安徽	安徽－江苏	新濉河泗洪大屈	Ⅲ	Ⅲ	达标	10.825	4.14	15.9	/	0.215	0.074	2.835	/	/	0.65	/	/	/	/	/	/	/	/	/	/	/	/
三月	118.136	33.4693	安徽	安徽－江苏	老濉河泗洪顺河桥	Ⅲ	Ⅲ	达标	12.02	4.635	16.75	/	0.07	0.1015	1.435	/	/	0.75	/	/	/	/	/	/	/	/	/	/	/	/
三月	117.982	33.1901	安徽	安徽－江苏	怀洪新河张咀渡口	Ⅲ	Ⅲ	达标	9.92	4.215	14.45	/	0.18	0.054	1.61	/	/	0.75	/	/	/	/	/	/	/	/	/	/	/	/
三月	116.945	34.3705	安徽	安徽－江苏	废黄河萧县三大家闸	Ⅲ	Ⅳ	不达标	9.95	5.845	26.55	1.1	0.155	0.03	0.84	/	/	0.55	/	/	/	/	/	/	/	/	/	/	/	/
三月	116.591	34.4971	安徽	安徽－江苏	大沙河丰县二坝桥	Ⅲ	Ⅳ	不达标	10.815	6.54	24.45	2.1	0.15	0.018	/	/	/	0.85	/	/	/	/	/	/	/	/	/	/	/	/
三月	116.497	34.5686	安徽	安徽－江苏	复新河丰县华楼桥	Ⅲ	Ⅳ	不达标	10.68	9.01	28	2.85	0.14	0.026	/	/	/	0.8	/	/	/	/	/	/	/	/	/	/	/	/
三月	116.603	24.6376	福建	福建-广东	汀江上下村	Ⅲ	Ⅱ	达标	7.21	2	5	1.8	0.207	0.03	/	0.002	0.0315	0.2	0.0002	0.00015	2e-05	5e-05	0.002	0.005	0.001	0.0015	0.005	0.0015	0.016	1423
三月	116.92	24.2622	福建	福建-广东	梅潭河联丰	Ⅲ	Ⅱ	达标	7.41	1.9	5	0.6	0.196	0.08	/	0.005	0.0113	0.19	0.0002	0.00015	2e-05	5e-05	0.002	0.005	0.0002	0.0015	0.005	0.0015	0.014	1607
三月	116.087	24.8647	福建	福建-广东	石窟河园峰桥	Ⅲ	Ⅲ	达标	6.15	2.6	5	2.5	0.547	0.16	/	0.008	0.0428	0.14	0.0002	0.00015	2e-05	5e-05	0.002	0.005	0.001	0.0015	0.005	0.0015	0.024	98
三月	113.657	27.6822	江西	江西－湖南	萍水河枧头洲（金鱼石）	Ⅲ	Ⅳ	不达标	8.4	2.6	/	2.4	1.038	0.04	/	0.005	0.025	0.41	0.0012	0.00015	2e-05	5e-05	0.012	0.03	0.004	0.0015	0.02	0.0015	0.002	/
三月	114.676	25.3283	江西	江西-广东	浈江义庙	Ⅲ	Ⅱ	达标	7.2	2.8	9.4	2.2	0.24	0.083	/	0.005	0.025	0.18	0.0002	0.00015	2e-05	5e-05	0.002	0.005	0.0002	0.0015	0.005	0.0015	0.002	9810
三月	113.994	25.4144	江西	江西-广东	锦江杉皮梗	Ⅲ	Ⅱ	达标	7	1	4	2.4	0.184	0.059	/	0.005	0.025	0.2	0.0002	0.00015	2e-05	5e-05	0.002	0.005	0.0002	0.0015	0.005	0.0015	0.002	5530
三月	115.56	24.6464	江西	江西-广东	寻乌水斗晏	Ⅲ	Ⅲ	达标	7.1	2	5.5	3.1	0.391	0.034	/	0.005	0.025	0.29	0.0002	0.00015	2e-05	5e-05	0.002	0.005	0.0002	0.0015	0.005	0.0015	0.002	5
三月	115.183	24.7	江西	江西-广东	定南水长滩	Ⅲ	Ⅲ	达标	7.2	1.9	15	2.9	0.744	0.097	/	0.005	0.025	0.27	0.0002	0.00015	2e-05	5e-05	0.002	0.005	0.0002	0.0015	0.005	0.0015	0.002	330
三月	118.088	34.6483	山东	山东－江苏	邳苍分洪道邳州古宅北桥	Ⅲ	Ⅱ	达标	11.46	3.535	12.55	/	0.13	0.024	10.845	/	/	0.45	/	/	/	/	/	/	/	/	/	0.025	/	/
三月	118.071	34.6497	山东	山东－江苏	邳苍分洪道邳州邹庄呦山北桥	Ⅲ	Ⅱ	达标	11.79	3.865	11.45	/	0.45	0.026	20.65	/	/	0.45	/	/	/	/	/	/	/	/	/	/	/	/
三月	117.984	34.6582	山东	山东－江苏	汶河邳州道口桥	Ⅲ	Ⅲ	达标	10.335	3.755	14.8	/	0.285	0.161	9.42	/	/	0.45	/	/	/	/	/	/	/	/	/	/	/	/
三月	117.898	34.6447	山东	山东－江苏	西泇河邳州半步丫闸	Ⅲ	Ⅱ	达标	11.145	3.315	14.45	/	0.13	0.026	6.415	/	/	0.45	/	/	/	/	/	/	/	/	/	/	/	/
三月	118.13	34.5658	山东	山东－江苏	沂河鲁苏省界（沂河）	Ⅲ	Ⅲ	达标	12.02	3.695	18.85	/	0.135	0.04	7.84	/	/	0.6	/	/	/	/	/	/	/	/	/	/	/	/
三月	117.782	34.5228	山东	山东－江苏	中运河福运码头	Ⅲ	Ⅲ	达标	10.435	4.105	18.9	/	0.33	0.074	3.765	/	/	0.6	/	/	/	/	/	/	/	/	/	/	/	/
三月	118.706	34.7646	山东	山东－江苏	新沭河临沭大兴桥	Ⅲ	Ⅳ	不达标	12.94	6.58	25	1.05	0.145	0.2125	6.43	/	/	0.6	/	/	/	/	/	/	/	/	/	/	/	/
三月	118.877	35.0327	山东	山东－江苏	青口河赣榆黑林水文站	Ⅲ	Ⅳ	不达标	11.235	6.81	26.75	1.2	0.945	0.2785	6.23	/	/	0.45	/	/	/	/	/	/	/	/	/	/	/	/
三月	114.078	36.3156	河南	河南-河北	漳河观台	Ⅲ	Ⅱ	达标	10	2.3	5	1.6	0.356	0.03	5.52	0.014	0.044	0.38	0.0002	0.0008	2e-05	5e-05	0.002	0.005	0.0002	0.0015	/	0.051	0.002	6488
三月	112.347	32.3687	河南	河南－湖北	唐白河新甸铺	Ⅲ	Ⅳ	不达标	12.2	4.6	/	4.1	0.532	0.1	5.24	0.005	0.025	0.27	0.0002	0.0024	2e-05	5e-05	0.002	0.005	0.0002	0.0015	0.01	0.11	0.002	280
三月	112.603	32.527	河南	河南－湖北	唐河郭滩	Ⅲ	劣Ⅴ	不达标	10.2	5.6	/	6.7	2.928	0.3	4.54	0.005	0.025	0.48	0.0002	0.0014	2e-05	5e-05	0.002	0.005	0.0002	0.0015	0.04	0.06	0.002	560
三月	115.083	35.3833	河南	河南－山东	黄河高村	Ⅲ	Ⅲ	不达标	10.7	2.1	16.3	1.3	0.42	0.13	/	0.007	0.025	0.59	0.0002	0.0028	1e-05	5e-05	/	0.0046	/	0.0015	0.005	0.0015	0.002	2400
三月	115.9	35.935	河南	河南－山东	黄河孙口	Ⅲ	Ⅲ	达标	10.4	2.1	12.4	1.4	0.27	0.12	/	0.008	0.05	0.59	0.0002	0.003	1e-05	5e-05	/	0.005	/	0.0015	0.005	0.0015	0.002	/
三月	115.521	32.4085	河南	河南－安徽	淮河淮滨谷堆	Ⅲ	Ⅳ	不达标	9.62	4.34	12.45	/	1.155	0.1755	4.115	0.0045	/	0.4	/	/	/	/	/	/	/	/	/	/	/	/
三月	115.899	32.5619	河南	河南－安徽	史河霍邱赵台村	Ⅲ	Ⅲ	达标	10.405	4.09	12.85	/	0.65	0.1315	2.68	/	/	0.35	/	/	/	/	/	/	/	/	/	/	/	/
三月	115.445	33.5952	河南	河南－安徽	茨河郸城砖桥口桥	Ⅲ	Ⅲ	达标	9.775	4.08	17.2	/	0.24	0.022	1.255	/	/	0.8	/	/	/	/	/	/	/	/	/	/	/	/
三月	115.344	33.5785	河南	河南－安徽	南洺河郸城杨楼	Ⅲ	Ⅴ	不达标	9.075	4.805	23.4	1.1	0.265	0.3025	/	0.0055	/	1.1	/	/	/	/	/	/	/	/	/	/	/	/
三月	116.619	33.8677	河南	河南－安徽	新沱河濉溪铁佛洪河头桥	Ⅲ	Ⅳ	不达标	10.94	6.3	27.25	1.15	0.25	0.129	4.515	/	/	1.2	/	/	/	/	/	/	/	/	/	/	/	/
三月	116.427	33.7963	河南	河南－安徽	浍河永城侯岭乡李口桥	Ⅲ	Ⅳ	不达标	10.71	5.02	25.2	/	0.63	0.159	2.98	/	/	1.3	0.004	/	/	/	/	/	/	/	/	/	/	/
三月	116.229	33.7914	河南	河南－安徽	包河永城耿庄闸上	Ⅲ	Ⅲ	达标	9.46	4.06	18.9	/	0.355	0.1235	3.635	/	/	1	/	/	/	/	/	/	/	/	/	/	/	/
三月	115.146	32.6541	河南	河南－安徽	洪汝河(洪河)新蔡练村王新安大桥	Ⅲ	劣Ⅴ	不达标	10.295	4.985	18.65	/	1.995	0.4875	5.175	0.005	/	0.4	/	/	/	/	/	/	/	/	/	0.025	/	/
三月	115.341	33.2619	河南	河南－安徽	沙颍河界首沙颍河桥	Ⅲ	Ⅲ	达标	10.325	3.18	18.95	/	0.93	0.157	7.125	0.013	/	0.55	/	/	/	/	/	/	/	/	/	/	/	/
三月	115.143	33.163	河南	河南－安徽	泉河老沈丘泉河桥	Ⅲ	劣Ⅴ	不达标	9.835	4.305	17.75	/	1.175	0.5075	4.63	/	/	0.6	/	/	/	/	/	/	/	/	/	/	/	/
三月	115.5	33.8778	河南	河南－安徽	涡河鹿邑付桥闸上	Ⅲ	Ⅲ	达标	10.725	3.79	18.25	/	0.235	0.038	1.655	/	/	1	/	/	/	/	/	/	/	/	/	/	/	/
三月	115.54	33.9304	河南	河南－安徽	惠济河鹿邑东孙营闸上	Ⅲ	劣Ⅴ	不达标	9.935	6.525	25.45	2.2	2.25	0.179	6.41	/	/	0.95	/	/	/	/	/	/	/	0.0065	/	/	/	/
三月	115.608	34.0473	河南	河南－安徽	豫皖大沙河（小洪河）鹿邑宋河镇（桑园村）	Ⅲ	Ⅳ	不达标	10.45	4.56	17	/	0.105	0.026	0.635	/	/	1.3	/	0.003	/	/	/	/	/	/	/	/	/	/
三月	115.614	33.778	河南	河南－安徽	赵王河亳州梅城梅北桥	Ⅲ	Ⅲ	达标	10.4	3.99	17.75	/	0.185	0.032	1	/	/	0.95	/	/	/	/	/	/	/	/	/	/	/	/
三月	115.631	33.6617	河南	河南－安徽	油河亳州六里桥上（纪楼桥）	Ⅲ	Ⅲ	达标	12.07	4.395	18.65	/	0.15	0.03	0.655	/	/	1	/	/	/	/	/	/	/	/	/	/	/	/
三月	112.004	29.782	湖北	湖北－湖南	松滋河西支（牛浪湖）杨家垱	Ⅲ	Ⅱ	达标	11.1	2	/	1	0.269	0.03	/	0.005	0.025	0.19	0.0002	0.00015	2e-05	5e-05	0.002	0.005	0.0002	0.0015	0.02	0.0015	0.002	2200
三月	114.492	31.7542	湖北	湖北－河南	竹竿河定远白嘴	Ⅲ	Ⅲ	达标	9.8	2.95	16.65	1.1	0.2145	0.075	/	/	/	0.2195	/	/	/	/	/	/	/	0.001	/	/	/	/
三月	112.19	29.61	湖南	湖南－湖北	虎渡河黄山头闸	Ⅲ	Ⅱ	达标	11	2.7	/	1.3	0.441	0.04	/	0.005	0.025	0.15	0.0002	0.0012	2e-05	5e-05	0.002	0.005	0.0002	0.0015	0.03	0.0015	0.002	80
三月	112.359	29.5283	湖南	湖南－湖北	藕池河东支梅田湖	Ⅲ	Ⅱ	达标	10.4	1.7	/	1.6	0.281	0.08	0.54	0.005	0.025	0.09	0.0002	0.0008	2e-05	5e-05	0.002	0.005	0.0002	0.0015	0.005	0.0015	0.009	5
三月	113.977	25.6228	湖南	湖南－江西	章江丰洲	Ⅲ	Ⅱ	达标	6.6	1.4	15	2.2	0.217	0.06	0.91	0.005	0.025	0.44	0.0002	0.0003	2e-05	5e-05	0.002	0.005	0.0002	0.0015	0.005	0.0015	0.002	/
三月	110.959	25.0778	湖南	湖南-广西	恭城河黄沙湾	Ⅲ	Ⅱ	达标	7.64	1.2	5	0.8	0.179	0.04	/	0.005	0.025	0.1	0.0005	0.0033	3e-05	5e-05	0.004	0.005	0.0002	0.0015	0.005	0.0015	0.002	700
三月	112.855	25.284	湖南	湖南-广东	武水岑水桥	Ⅲ	Ⅲ	达标	9.3	1.8	14	1.3	0.182	0.11	/	0.006	0.0008	0.1	0.0002	0.0155	2e-05	5e-05	0.029	0.02	0.0002	0.0015	0.005	0.1	0.002	2400
三月	112.96	25.225	湖南	湖南-广东	南花溪明星桥	Ⅲ	Ⅲ	达标	9.3	2.9	19	2.1	0.068	0.17	/	0.005	0.0008	0.15	0.0002	0.0018	2e-05	5e-05	0.005	0.02	0.0002	0.0015	0.005	0.08	0.002	1800
三月	110.814	22.5822	广东	广东-广西	杨梅河爽底坪	Ⅲ	Ⅲ	达标	7.6	1.4	14	2.2	0.266	0.12	/	0.005	0.025	0.17	0.0002	0.00015	2e-05	5e-05	0.01	0.005	0.0002	0.0014	0.01	0.0015	0.008	9200
三月	111.025	22.6494	广东	广东-广西	黄华江荷塘	Ⅲ	Ⅱ	达标	10.3	1.2	12	2.2	0.22	0.06	/	0.005	0.025	0.3	0.0002	0.00015	5e-05	5e-05	0.002	0.005	0.0002	0.0007	0.005	0.0015	0.002	2400
三月	113.52	22.161	广东	广东-澳门	洪湾水道横琴大桥	Ⅲ	Ⅱ	达标	8.23333	2.63333	16.7	1	0.25	0.0466667	/	0.00061	0.025	0.36667	0.00013	0.00101	2e-05	5e-05	0.002	0.005	0.001	0.0015	0.005	0.00667	0.002	10600
三月	113.554	22.1358	广东	广东-澳门	十字门水道红旗	Ⅲ	Ⅲ	达标	6.7	2.9	20	1	0.2	0.048	/	0.00102	0.025	0.59	0.00122	0.00733	2e-05	5e-05	0.002	0.005	0.0002	0.004	0.005	0.02	0.002	49000
三月	113.539	22.194	广东	广东-澳门	湾仔水道湾仔	Ⅲ	Ⅳ	不达标	8.43333	6	25.3	3.96667	1.32333	0.14	/	0.00187	8e-05	0.17667	0.00012	0.00131	2e-05	5e-05	0.002	0.005	0.001	0.002	0.005	0.02333	0.002	72333.3
三月	113.552	22.1758	广东	广东-澳门	澳门附近水域澳氹大桥	Ⅲ	Ⅲ	达标	7.33333	3.23333	14.6667	1	0.29	0.072	/	0.00096	0.025	0.46667	0.00205	0.00804	2e-05	5e-05	0.002	0.005	0.0002	0.00233	0.005	0.01833	0.002	45333.3
三月	111.222	26.1711	广西	广西－湖南	湘江（西源）庙头	Ⅲ	Ⅱ	达标	8.6	1.2	5	1.2	0.32	0.04	/	0.005	0.025	0.06	0.0002	0.00015	2e-05	5e-05	0.002	0.005	0.0002	0.0015	0.04	0.0015	0.002	2400
三月	111.283	26.3	广西	广西－湖南	湘江（西源）绿埠头	Ⅲ	Ⅱ	达标	9.9	1	/	0.6	0.091	0.03	/	0.011	0.025	0.17	0.0004	0.0027	2e-05	5e-05	0.005	0.005	0.0002	0.0015	0.005	/	/	/
三月	110.774	26.2486	广西	广西－湖南	夫夷水大梅头	Ⅲ	Ⅱ	达标	8.9	2.6	5	1.9	0.14	0.07	/	0.005	0.025	0.12	0.0002	0.00015	2e-05	5e-05	0.002	0.005	0.0002	0.0015	0.005	0.0015	0.002	2000
三月	106.985	25.3643	广西	广西-贵州	六硐河甲板	Ⅲ	Ⅱ	达标	7.5	1.3	6.66667	1.76667	0.126	0.0233333	/	0.005	0.025	0.126667	0.0002	0.00133333	2e-05	5e-05	0.002	0.005	0.0002	0.0015	0.04	0.0015	0.002	6.66667
三月	105.996	24.1244	广西	广西-云南	驮娘江弄瓦	Ⅲ	Ⅱ	达标	7.21	1.9	10	1.3	0.038	0.02	/	0.005	0.025	0.086	0.0002	0.00015	2e-05	5e-05	0.002	0.005	0.0002	0.0015	0.005	0.0015	0.002	140
三月	111.556	23.6372	广西	广西-广东	东安江思留口	Ⅲ	Ⅱ	达标	8.56667	1.2	5.33333	1	0.0766667	0.034	/	0.00025	0.025	0.07333	0.0002	0.00049	2e-05	5e-05	0.002	0.005	0.0002	0.0015	0.005	0.00667	0.002	49666.7
三月	110.318	21.8925	广西	广西-广东	九洲江石角	Ⅲ	Ⅳ	不达标	10.6	1.7	20	4.4	0.231	0.05	/	0.005	0.025	0.23	0.0002	0.0004	0.0001	5e-05	0.002	0.005	0.0002	0.0011	0.005	0.0015	0.02	1300
三月	110.701	22.2717	广西	广西-广东	罗江长岐	Ⅲ	Ⅴ	不达标	6.3	1.4	14	4.8	1.548	0.34	/	0.005	0.025	0.2	0.0002	0.001	2e-05	5e-05	0.002	0.005	0.0002	0.0018	0.01	0.0015	0.032	1100
三月	111.151	24.9697	广西	广西-湖南	恭城河大田	Ⅲ	Ⅱ	达标	7.46	1.3	5	0.5	0.159	0.03	/	0.005	0.025	0.12	0.0005	0.0029	3e-05	5e-05	0.004	0.005	0.0002	0.0015	0.005	0.0015	0.002	500
三月	111.803	23.806	广西	广西-广东	贺江白沙	Ⅲ	Ⅱ	达标	8.8	1.4	4.66667	1	0.0133333	0.036	/	0.00028	0.025	0.143	0.00016	0.00481	2e-05	5e-05	0.002	0.005	0.0002	0.0015	0.005	0.0015	0.002	7716.67
三月	111.424	23.4728	广西	广西-广东	西江下典口	Ⅲ	Ⅱ	达标	8.6	1.43333	5.66667	1	0.0166667	0.029	/	0.00021	0.025	0.14	0.00018	0.00123	2e-05	5e-05	0.002	0.005	0.0002	0.0015	0.005	0.0015	0.002	71666.7
三月	109.217	28.75	重庆	重庆－湖南	酉水石堤	Ⅲ	Ⅱ	达标	10.4	0.8	/	0.8	0.218	0.005	/	0.005	0.025	0.11	/	0.001	2e-05	5e-05	0.002	0.005	0.0002	0.002	0.005	/	/	/
三月	109.283	28.5	重庆	重庆－湖南	花垣河茶洞	Ⅲ	Ⅲ	达标	8.7	1.3	/	1	0.758	0.005	/	0.005	0.025	0.1	0.0002	0.0006	2e-05	5e-05	0.01	0.01	0.0002	0.0015	0.005	0.0015	0.002	/
三月	101.838	26.0969	四川	四川－云南	长江(金沙江)师庄	Ⅲ	Ⅰ	达标	8.8	1.2	5	0.7	0.027	0.01	0.45	0.005	0.025	0.17	0.0002	0.0014	2e-05	0.001	0.002	0.005	0.0002	0.0015	0.01	0.0015	0.002	2567
三月	105.849	29.0139	四川	四川－重庆	长江朱沱	Ⅲ	Ⅱ	达标	10	1.5	5	0.5	0.039	0.06	1.79	0.005	0.025	0.2	0.0002	0.002	2e-05	5e-05	0.002	0.005	0.0002	0.0015	0.005	0.0015	0.002	4375
三月	106.045	28.9585	四川	四川－重庆	塘河塘河	Ⅲ	Ⅱ	达标	9.4	2.2	5	0.7	0.0125	0.01	1.52	0.005	0.025	0.07	0.0002	0.0013	2e-05	5e-05	0.002	0.005	0.0002	0.0015	0.005	0.0015	0.002	1300
三月	106.812	30.1286	四川	四川－重庆	御临河坛同	Ⅲ	劣Ⅴ	不达标	9.5	4.1	5	1.6	2.44	0.24	4.88	0.022	0.025	0.28	0.0002	0.0017	2e-05	5e-05	0.002	0.005	0.0002	0.0015	0.04	0.06	0.002	1100
三月	106.988	30.0626	四川	四川－重庆	大洪河大洪河水库	Ⅲ	Ⅲ	达标	9.8	4.4	5	1.9	0.16	0.04	2.29	0.008	0.025	0.23	0.0002	0.002	2e-05	5e-05	0.002	0.005	0.0002	0.0015	0.005	0.0015	0.002	500
三月	105.47	29.2867	四川	四川－重庆	濑溪河分水村（石河）	Ⅲ	Ⅴ	不达标	10.3	7.5	32	1.8	0.167	0.2	5.68	0.005	0.025	0.22	0.0002	0.0015	2e-05	5e-05	0.002	0.005	0.0002	0.0015	0.04	0.13	0.002	1100
三月	106.203	30.1793	四川	四川－重庆	嘉陵江古楼（武胜）	Ⅲ	Ⅱ	达标	9.8	2	5	1.7	0.074	0.1	1.27	0.005	0.025	0.16	0.0002	0.0008	2e-05	5e-05	0.002	0.005	0.0002	0.0015	0.005	0.0015	0.002	4833
三月	106.587	30.3565	四川	四川－重庆	渠江罗渡溪	Ⅲ	Ⅳ	不达标	10.3	3.1	5	2.2	0.097	0.23	1.72	0.005	0.025	0.18	0.0002	0.0006	2e-05	5e-05	0.002	0.005	0.0002	0.0015	0.005	0.0015	0.002	5067
三月	105.775	30.3234	四川	四川－重庆	涪江玉溪	Ⅲ	Ⅱ	达标	9	2.5	5	2	0.161	0.09	2.11	0.005	0.025	0.17	0.0002	0.0008	2e-05	0.002	0.002	0.005	0.0002	0.0015	0.005	0.0015	0.002	4900
三月	105.61	30.1533	四川	四川－重庆	琼江崇龛镇（柏梓镇）	Ⅲ	Ⅳ	不达标	10.7	8.1	28	2.8	0.173	0.26	2.42	0.005	0.025	0.34	0.0002	0.001	2e-05	5e-05	0.002	0.005	0.0002	0.0015	0.005	0.0015	0.002	1700
三月	108.333	30.1833	四川	四川－陕西	任河大竹河	Ⅲ	Ⅱ	达标	10	1.6	5	1	0.158	0.03	1.35	0.005	0.025	0.11	0.0002	0.0005	2e-05	5e-05	0.002	0.005	0.0002	0.0015	0.005	0.0015	0.002	2300
三月	105.734	28.6153	贵州	贵州－四川	赤水河涟鱼溪	Ⅲ	Ⅱ	达标	9.3	1.8	5	1.5	0.031	0.03	3.67	0.005	0.025	0.15	0.0002	0.002	2e-05	5e-05	0.002	0.005	0.0002	0.0015	0.005	0.0015	0.002	7900
三月	106.852	28.5248	贵州	贵州－重庆	綦江松坎	Ⅲ	Ⅰ	达标	9.1	1.5	5	1.3	0.103	0.02	1.92	0.005	0.025	0.19	0.0003	0.0019	2e-05	5e-05	0.002	0.005	0.0002	0.0015	0.005	0.0015	0.002	1700
三月	109.008	27.2985	贵州	贵州－湖南	舞水崇滩	Ⅲ	Ⅴ	不达标	9.1	1.5	5	2.8	1.968	0.05	/	0.025	0.025	0.67	0.0002	0.00015	2e-05	5e-05	0.002	0.005	0.002	0.002	0.005	0.0015	0.002	24000
三月	105.257	24.9381	贵州	贵州-广西	南盘江天生桥	Ⅲ	Ⅱ	达标	7.8	1.4	7	1.6	0.232	0.1	/	0.005	0.025	0.11	0.0002	0.004	2e-05	5e-05	0.002	0.005	0.0002	0.0015	0.03	0.0015	0.002	80
三月	107.055	25.8413	贵州	贵州-广西	曹渡河平里河	Ⅲ	Ⅰ	达标	8.9	0.9	5	0.25	0.0125	0.005	/	0.005	0.025	0.1	0.0002	0.00015	2e-05	5e-05	0.002	0.005	0.0002	0.0015	0.005	0.0015	0.002	170
三月	106.136	24.9467	贵州	贵州-广西	红水河板陈	Ⅲ	Ⅲ	达标	5.16667	1.66667	8	1.76667	0.455667	0.163333	/	0.005	0.025	0.153333	0.0002	0.004	2e-05	5e-05	0.002	0.005	0.0002	0.0015	0.0166667	0.0015	0.002	20
三月	108.109	25.1991	贵州	贵州-广西	社村河新荣甸	Ⅲ	Ⅱ	达标	7.3	0.8	6	0.9	0.103	0.01	/	0.005	0.025	0.05	0.0002	0.0004	2e-05	5e-05	0.002	0.005	0.0002	0.001	0.01	0.0015	0.002	7900
三月	101.333	26.6167	云南	云南－四川	长江(金沙江)格里坪	Ⅲ	Ⅱ	达标	9.6	1.2	5	0.9	0.034	0.005	0.49	0.005	0.025	0.15	0.0002	0.0018	2e-05	0.002	0.002	0.005	0.0002	0.0015	0.005	0.0015	0.002	800
三月	103.042	26.5606	云南	云南－四川	长江(金沙江)华弹（蒙姑）	Ⅲ	Ⅱ	达标	8.9	1.2	/	1.1	0.041	0.05	/	0.049	/	0.16	/	0.0016	2e-05	0.002	0.002	0.005	0.0002	0.0015	0.005	0.0015	0.002	1567
三月	100.858	27.3199	云南	云南－四川	宁蒗河包都镇	Ⅲ	Ⅱ	达标	11	2.5	/	2.3	0.227	0.08	/	0.005	0.025	0.1	0.0002	0.0029	2e-05	5e-05	0.002	0.005	0.0002	0.002	0.005	0.0015	0.002	/
三月	104.415	28.6184	云南	云南－四川	横江横江水富	Ⅲ	Ⅱ	达标	9.1	1	5	0.9	0.138	0.03	2.02	0.005	0.025	0.13	0.0002	0.0018	2e-05	0.001	0.002	0.005	0.0002	0.0015	0.01	0.0015	0.002	3000
三月	105.011	28.035	云南	云南－四川	南广河新田（罗渡）	Ⅲ	Ⅲ	达标	9.4	1.1	5	1.4	0.159	0.06	2.1	0.005	0.025	0.19	0.0002	0.0014	8e-05	0.001	0.014	0.01	0.0002	0.0015	0.01	0.0015	0.002	49000
三月	104.492	24.6576	云南	云南-广西	南盘江八大河	Ⅲ	Ⅱ	达标	11.6	1	7	2.3	0.029	0.079	/	0.005	0.025	0.01	0.0002	0.0031	2e-05	5e-05	0.002	0.005	0.0002	0.0015	0.01	0.0117	0.002	490
三月	104.335	26.6309	云南	云南-贵州	可渡河同兴	Ⅲ	Ⅱ	达标	9.9	1.3	4	1	0.054	0.043	/	0.005	0.025	0.025	0.0002	0.00015	2e-05	5e-05	0.002	0.005	0.0002	0.0015	0.005	0.0015	0.002	790
三月	104.707	25.294	云南	云南-贵州	黄泥河新村	Ⅲ	Ⅲ	达标	7.7	1.3	7	1.7	0.296	0.14	/	0.005	0.025	0.07	0.0002	0.0007	2e-05	5e-05	0.002	0.005	0.0002	0.0015	0.02	0.0015	0.002	170
三月	104.712	25.2705	云南	云南-贵州	北盘江电厂小桥	Ⅲ	Ⅲ	达标	8.2	1.6	8	1.9	0.731	0.12	/	0.005	0.025	0.16	0.0002	0.0019	2e-05	5e-05	0.002	0.005	0.0002	0.0015	0.05	0.0015	0.002	70
三月	104.506	26.0569	云南	云南-贵州	拖长江小云尚大桥	Ⅲ	Ⅲ	达标	10.3	2.2	8	1.8	0.486	0.16	/	0.005	0.025	0.14	0.0002	0.0011	2e-05	5e-05	0.002	0.005	0.0002	0.0015	0.03	0.0015	0.002	140
三月	105.014	24.4199	云南	云南-广西	驮娘江底先	Ⅲ	Ⅲ	达标	5.2	1.4	6	1.5	0.229	0.04	/	0.005	0.025	0.14	0.0002	0.0028	2e-05	5e-05	0.002	0.005	0.0002	0.0015	0.03	0.0015	0.002	110
三月	106.156	23.9054	云南	云南-广西	谷拉河罗村口	Ⅲ	Ⅱ	达标	9.03	2.1	12	1.6	0.034	0.02	/	0.005	0.025	0.1	0.0002	0.00015	2e-05	5e-05	0.002	0.005	0.0002	0.0015	0.005	0.0015	0.002	170
三月	106.467	33.8328	陕西	陕西－四川	嘉陵江燕子砭	Ⅲ	Ⅱ	达标	9.2	1.1	5	0.9	0.24	0.07	1.86	0.005	0.025	0.25	0.0002	0.0014	2e-05	5e-05	0.002	0.01	0.0002	0.0015	/	/	/	/
三月	108.485	37.6942	陕西	陕西－内蒙古	无定河城河公路桥	Ⅲ	Ⅳ	不达标	9.2	6.1	25.2	4.2	0.04	0.06	/	0.005	0.025	0.41	/	0.0028	2e-05	5e-05	0.002	0.005	0.0002	0.0015	/	/	/	/
三月	110.631	34.0107	陕西	陕西－河南	洛河马沟	Ⅲ	Ⅰ	达标	9.2	1.1	5	0.8	0.04	0.02	/	0.005	0.025	0.27	0.0002	0.0002	2e-05	5e-05	0.002	0.005	/	/	0.005	0.0015	0.002	/
三月	106.083	33.95	甘肃	甘肃－陕西	长丰河封家坝	Ⅲ	Ⅱ	达标	9.7	1	10	0.25	0.19	0.01	2.99	0.005	0.025	0.23	0.0002	0.00015	2e-05	5e-05	0.01	0.005	0.0002	0.0015	0.005	0.0015	0.009	840
三月	105.904	33.5292	甘肃	甘肃－陕西	西汉水西淮坝	Ⅲ	Ⅱ	达标	8.5	0.9	5	1	0.26	0.03	2.03	0.005	0.025	0.24	0.0002	0.0011	2e-05	5e-05	0.002	0.005	0.0002	0.0015	/	/	/	/
三月	105.517	32.7667	甘肃	甘肃－四川	白龙江姚渡	Ⅲ	Ⅰ	达标	9.3	1	/	0.25	0.0125	0.005	0.87	0.005	0.025	0.26	0.0002	0.0009	2e-05	5e-05	0.002	0.005	0.0002	0.0015	0.005	0.0015	0.002	200
三月	105.042	37.4464	甘肃	甘肃－宁夏	黄河下河沿	Ⅲ	Ⅲ	达标	9	1.9	9.4	1	0.69	0.02	/	0.005	0.025	0.3	0.0008	0.0022	2e-05	5e-05	/	0.005	/	0.0015	0.005	0.0015	0.002	/
三月	102.868	36.5107	甘肃	甘肃－青海	大通河享堂	Ⅲ	Ⅰ	达标	8.1	1.5	8	1.6	0.07	0.01	/	0.005	0.025	0.17	0.0002	0.0017	2e-05	5e-05	0.006	0.005	0.0002	0.0015	0.005	0.0015	0.002	/
三月	106.338	34.5179	甘肃	甘肃－陕西	渭河太碌	Ⅲ	Ⅲ	达标	8.5	4.7	23.4	0.25	0.63	0.15	/	0.005	0.025	0.53	0.0002	0.003	2e-05	5e-05	0.024	0.005	0.007	0.0015	0.005	0.0015	0.002	/
三月	106.526	34.4951	甘肃	甘肃－陕西	渭河拓石	Ⅲ	Ⅱ	达标	7.8	1.9	17	0.8	0.0125	0.04	/	0.005	0.025	0.48	0.0002	0.00015	2e-05	5e-05	0.002	0.005	0.0002	0.0015	0.005	0.0015	0.002	/
三月	106.716	34.3708	甘肃	甘肃－陕西	渭河仙龙	Ⅲ	Ⅱ	达标	7.1	1.8	17.4	0.9	0.1	0.04	/	0.005	0.025	0.5	0.0002	0.00015	2e-05	5e-05	0.002	0.005	0.0002	0.0015	0.005	0.0015	0.002	/
三月	106.503	34.81	甘肃	甘肃－陕西	通关河花园头	Ⅲ	Ⅱ	达标	9.2	4	27.5	0.25	0.26	0.05	/	0.005	0.025	0.27	0.0002	0.0008	2e-05	5e-05	0.01	0.005	0.0002	0.0015	0.005	0.0015	0.002	/
三月	106.436	34.5396	甘肃	甘肃－陕西	通关河凤阁岭	Ⅲ	Ⅱ	达标	7.5	1.3	5	1	0.18	0.03	/	0.005	0.025	0.22	0.0002	0.00015	2e-05	5e-05	0.002	0.005	0.0002	0.0015	0.005	0.0015	0.002	/
三月	107.72	35.1867	甘肃	甘肃－陕西	黑河张河桥	Ⅲ	Ⅲ	达标	9.1	2	14.7	0.25	0.61	0.06	/	0.005	0.025	0.48	0.0002	0.0004	2e-05	5e-05	0.012	0.005	0.0002	0.0015	0.005	0.0015	0.002	/
三月	107.941	35.2694	甘肃	甘肃－陕西	泾河政平	Ⅲ	劣Ⅴ	不达标	7.4	2.7	35.1	0.25	5.59	0.1	/	0.005	0.025	0.74	0.0002	0.0003	2e-05	5e-05	0.016	0.005	0.0002	0.0015	0.005	0.0015	0.002	/
三月	108.213	35.3188	甘肃	甘肃－甘肃	四郎河罗川	Ⅲ	Ⅲ	达标	8.2	2.6	12.4	0.25	0.98	0.04	/	0.005	0.025	0.55	0.0002	0.0003	2e-05	5e-05	0.014	0.005	0.0002	0.0015	0.005	0.0015	0.002	/
三月	102.5	36.95	青海	青海－甘肃	大通河天堂寺	Ⅲ	Ⅰ	达标	8.7	1.8	12	2.4	0.07	0.01	/	0.005	0.025	0.17	0.0002	0.0007	4e-05	5e-05	0.004	0.005	0.0002	0.0015	0.005	0.0015	0.002	/
三月	106.744	39.3907	宁夏	宁夏－内蒙古	黄河麻黄沟	Ⅲ	Ⅲ	达标	9.4	2.1	13.9	1	0.57	0.18	/	0.005	0.025	0.36	0.0009	0.0024	2e-05	5e-05	/	0.005	/	0.0015	0.005	0.0015	0.002	/
三月	105.75	35.5634	宁夏	宁夏－甘肃	葫芦河郭罗	Ⅲ	Ⅴ	不达标	7.4	2	31	2.6	0.27	0.03	/	0.005	0.025	0.72	0.0002	0.0003	2e-05	5e-05	0.009	0.005	0.0002	0.0015	0.005	0.0015	0.002	/
三月	105.826	35.5543	宁夏	宁夏－甘肃	渝河王恒	Ⅲ	Ⅱ	达标	10.5	3.6	13	1.5	0.36	0.03	/	0.005	0.025	0.58	0.0002	0.00015	2e-05	5e-05	0.002	0.005	0.0002	0.0015	0.005	0.0015	0.002	/
三月	106.483	35.4836	宁夏	宁夏－甘肃	泾河东梁	Ⅲ	Ⅱ	达标	10.9	2.8	7	1.4	0.07	0.03	/	0.005	0.025	0.24	0.0002	0.00015	2e-05	5e-05	0.002	0.005	0.0002	0.001	0.005	0.0015	0.002	/
三月	106.831	35.728	宁夏	宁夏－甘肃	洪河庞沟	Ⅲ	Ⅲ	达标	11.2	4.2	19	1.7	0.22	0.02	/	0.005	0.025	0.68	0.0002	0.00015	2e-05	5e-05	0.002	0.005	0.0002	0.0006	0.02	0.0015	0.002	/
四月	117.748	40.0417	河北	河北-天津	州河(沙河)沙河桥	Ⅲ	Ⅲ	达标	14.2	3.04	5	1	0.065	0.13	12.61	0.005	0.025	0.56	0.0004	0.0019	2e-05	5e-05	0.039	0.005	0.0002	0.0015	/	0.0015	0.002	130
四月	115.505	39.6553	河北	河北-北京	拒马河大沙地	Ⅲ	Ⅱ	达标	13.4	1.1	5	1	0.05	0.03	2.7	0.001	0.00221	0.22	0.0002	0.0005	2e-05	5e-05	0.002	0.005	0.002	0.0015	0.01	0.0015	0.002	5
四月	116.687	39.0125	河北	河北-天津	大清河安里屯	Ⅲ	劣Ⅴ	不达标	6.6	7.1	36.6	1	4.2	0.04	10	0.0035	0.00247	2.51	0.0002	0.0007	6e-05	5e-05	0.015	0.005	0.006	0.0015	0.02	0.33	0.002	364
四月	117.078	38.6886	河北	河北-天津	青静黄排水渠团瓢桥	Ⅲ	劣Ⅴ	不达标	6.9	13.1	58.6	4.4	1.16	0.07	1.56	0.01111	0.0033	0.75	0.0002	0.0024	2e-05	5e-05	0.017	0.005	0.003	0.0015	0.08	0.352	0.002	5
四月	113.885	36.3586	河北	河北-河南	清漳河合漳	Ⅲ	Ⅱ	达标	12.1	1.9	5	1.3	0.185	0.03	5.11	0.005	0.011	0.31	0.0047	0.0018	4e-05	5e-05	0.002	0.005	0.002	0.0015	/	0.057	0.002	6131
四月	115.276	36.4967	河北	河北-山东	漳卫河(卫运河)秤钩湾	Ⅲ	Ⅲ	达标	17.7	5.2	23.8	3.2	0.22	0.07	8.56	0.016	0.067	0.83	0.0016	0.0026	6e-05	5e-05	0.007	0.005	0.002	0.0015	/	0.127	0.006	3968
四月	115.695	36.8622	河北	河北-山东	漳卫河(卫运河)临清大桥（临清）	Ⅲ	Ⅲ	达标	12.9	5.4	21.9	4	0.47	0.07	7.6	0.012	0.04	0.78	0.0002	0.0032	5e-05	5e-05	0.002	0.005	0.002	0.0015	/	0.104	0.007	40000
四月	115.777	36.9994	河北	河北-山东	漳卫河(卫运河)油坊桥	Ⅲ	Ⅳ	不达标	14.1	6.2	25.7	5.2	0.346	0.07	11.1	0.014	0.037	0.99	0.0016	0.0028	8e-05	5e-05	0.004	0.005	0.002	0.0015	/	0.111	0.009	15531
四月	118.825	41.3683	河北	河北-内蒙古	老哈河牛家窑	Ⅲ	Ⅲ	达标	8.3	1.6	8.8	1.6	0.053	0.12	7.26	0.005	0.025	0.32	0.0002	0.00015	2e-05	5e-05	0.002	0.005	0.0002	0.0015	0.005	0.05	0.002	170
四月	113.899	39.9922	山西	山西-河北	桑干河东册田村北桥	Ⅲ	Ⅳ	不达标	11.9	4	15.9	1	0.15	0.06	1.4	0.00305	0.00114	1.47	0.0015	0.0022	2e-05	5e-05	0.008	0.00013	0.006	0.0015	0.005	0.026	0.002	5
四月	114.435	39.2997	山西	山西-河北	唐河水堡	Ⅲ	Ⅲ	达标	10.2	1.6	5	1	0.08	0.15	6.99	0.0012	0.00106	0.23	0.0002	0.0004	2e-05	5e-05	0.007	0.00011	0.003	0.0015	0.005	0.0015	0.002	455
四月	113.537	38.4208	山西	山西-河北	滹沱河阎家庄大桥（闫家庄大桥）	Ⅲ	Ⅱ	达标	10.6	1.9	5	1	0.0125	0.05	5.35	0.00157	0.00112	0.47	0.0002	0.001	2e-05	5e-05	0.006	0.00013	0.002	0.0015	0.01	0.0015	0.002	1019
四月	114.05	37.7161	山西	山西-河北	冶河王寨村西	Ⅲ	Ⅲ	达标	9.8	1.1	5	1	0.175	0.005	4.02	0.005	0.015	0.26	0.0002	0.0008	6e-05	5e-05	0.008	0.005	0.002	0.0015	/	0.0015	0.002	4106
四月	113.909	37.9739	山西	山西-河北	绵河地都	Ⅲ	Ⅲ	达标	11.4	1.1	5	1.8	0.214	0.02	3.7	0.007	0.069	0.51	0.0002	0.0008	6e-05	5e-05	0.002	0.005	0.003	0.0015	/	0.058	0.002	24196
四月	113.51	36.7956	山西	山西-河北	清漳河（漳西渠、漳北渠）麻田	Ⅲ	Ⅲ	达标	9.4	1.3	5	0.6	0.192	0.005	3.9	0.005	0.034	0.24	0.0004	0.0011	7e-05	5e-05	0.002	0.005	0.002	0.0015	/	0.0015	0.002	512
四月	111.858	35.0683	山西	山西－河南	黄河南村	Ⅲ	Ⅲ	达标	8.5	2.2	12	0.6	0.57	0.06	/	0.002	0.001	0.52	0.0002	0.0018	1e-05	5e-05	0.002	0.0003	0.0002	0.0002	0.005	0.0015	0.002	/
四月	112.304	40.2404	山西	山西－内蒙古	红河杀虎口	Ⅲ	Ⅱ	达标	9.2	3.6	13.8	2.4	0.04	0.02	/	0.005	0.025	0.52	/	0.00015	1e-05	5e-05	0.002	0.005	0.0002	0.0015	/	/	/	/
四月	112.635	35.2836	山西	山西－河南	沁河拴驴泉坝下	Ⅲ	Ⅰ	达标	10.6	1.5	5	0.9	0.04	0.02	/	0.005	0.025	0.4	0.0002	0.0004	2e-05	5e-05	0.002	0.005	0.0002	0.0015	0.005	0.0015	0.002	/
四月	112.996	35.268	山西	山西－河南	丹河青天河坝下	Ⅲ	Ⅰ	达标	10.6	1	5	0.7	0.06	0.02	/	0.005	0.025	0.54	0.0002	0.0011	2e-05	5e-05	0.002	0.005	0.0002	0.0015	0.005	0.0015	0.002	/
四月	113.286	40.3453	内蒙古	内蒙古-山西	御河堡子湾	Ⅲ	劣Ⅴ	不达标	10.6	3	10.4	1	0.38	0.47	9.05	0.00221	0.00235	1.12	0.0004	0.0013	2e-05	5e-05	0.019	0.00016	0.003	0.0015	0.005	0.138	0.002	5
四月	113.236	40.4233	内蒙古	内蒙古-山西	御河黑疙瘩村（小黄土沟）	Ⅲ	劣Ⅴ	不达标	11	4.8	15.2	1	0.6	1.13	14	0.00249	0.00214	1.2	0.0002	0.002	2e-05	5e-05	0.018	0.0001	0.008	0.0015	0.005	0.122	0.002	218
四月	114.056	40.8656	内蒙古	内蒙古-河北	二道河（东洋河）友谊水库坝上	Ⅲ	Ⅱ	达标	10	3.7	17.2	1	0.08	0.04	1.16	0.0013	0.00288	0.84	0.0006	0.0013	2e-05	5e-05	0.002	0.005	0.005	0.0015	0.005	0.0015	0.002	5
四月	106.91	39.081	内蒙古	内蒙古－宁夏	都思兔河陶乌桥	Ⅲ	Ⅴ	不达标	8.5	5.7	32	2.6	0.45	0.08	/	0.011	0.025	1.42	0.0002	0.00015	2e-05	5e-05	0.002	0.005	0.0002	0.0015	0.005	0.06	0.002	/
四月	110.967	39.519	内蒙古	内蒙古－陕西	皇甫川古城	Ⅲ	Ⅳ	不达标	8.2	5.6	21.6	5.1	1.33	0.27	/	0.005	0.025	0.34	/	0.0003	1e-05	5e-05	0.002	0.005	0.005	0.004	/	/	/	/
四月	110.718	39.3009	内蒙古	内蒙古－陕西	孤山川沙梁	Ⅲ	Ⅲ	达标	9.3	2.5	9.6	3.8	0.08	0.04	/	0.005	0.025	0.43	/	0.0003	2e-05	5e-05	0.002	0.005	0.0002	0.003	/	/	/	/
四月	110.119	39.4303	内蒙古	内蒙古－陕西	窟野河石圪台	Ⅲ	劣Ⅴ	不达标	7.7	2.6	11	4.1	0.12	0.23	/	0.005	0.025	1.95	0.0002	0.0032	2e-05	5e-05	0.002	0.005	0.0002	0.0015	0.005	0.0015	0.026	/
四月	110.217	39.2704	内蒙古	内蒙古－陕西	窟野河大柳塔	Ⅲ	劣Ⅴ	不达标	5.7	5.9	28	10.2	1.04	0.15	/	0.005	0.025	1.4	0.0002	0.0016	2e-05	5e-05	0.002	0.005	0.0002	0.004	0.005	0.0015	0.031	/
四月	110.372	39.3181	内蒙古	内蒙古－陕西	悖牛川贾家畔	Ⅲ	Ⅲ	达标	9.7	4.8	6.5	2.1	0.15	0.19	/	0.005	0.025	0.53	/	0.0002	4e-05	5e-05	0.002	0.005	0.0002	0.0015	/	/	/	/
四月	108.781	37.9775	内蒙古	内蒙古－陕西	无定河巴图湾	Ⅲ	Ⅰ	达标	8.8	1.7	13.5	1.6	0.04	0.02	/	0.005	0.025	0.51	/	0.0008	3e-05	5e-05	0.002	0.005	0.0002	0.0015	/	/	/	/
四月	108.897	37.9985	内蒙古	内蒙古－陕西	无定河蘑菇台	Ⅲ	Ⅱ	达标	8.5	2.1	28.4	1.9	0.04	0.03	/	0.005	0.025	0.56	/	0.0008	4e-05	5e-05	0.002	0.005	0.0002	0.0015	/	/	/	/
四月	109.05	38.0233	内蒙古	内蒙古－陕西	无定河大草湾	Ⅲ	Ⅲ	达标	8.5	2.1	23.7	1.7	0.04	0.02	/	0.005	0.025	0.48	/	0.0008	6e-05	5e-05	0.002	0.005	0.0002	0.0015	/	/	/	/
四月	124.26	48.5326	内蒙古	内蒙古-黑龙江	诺敏河古城子	Ⅲ	Ⅳ	不达标	10.96	8.36	29.4	1.8	0.088	0.06	1.18	0.004	0.0006	0.088	0.0002	0.0015	2e-05	5e-05	0.002	0.004	0.0002	0.0015	0.005	0.0015	0.002	50
四月	124.396	48.2661	内蒙古	内蒙古-黑龙江	诺敏河萨马街	Ⅲ	Ⅲ	达标	11.61	4.42	17.5	1.9	0.149	0.16	1.56	0.005	0.0013	0.088	0.0002	0.0019	2e-05	5e-05	0.002	0.004	0.0002	0.0015	0.005	0.0015	0.002	200
四月	123.608	48.0231	内蒙古	内蒙古-黑龙江	阿伦河兴鲜	Ⅲ	Ⅲ	达标	12	4.84	16.8	1.7	0.084	0.12	3.47	0.006	0.003	0.17	0.0002	0.0023	2e-05	5e-05	0.002	0.006	0.0002	0.0015	0.005	0.0015	0.002	/
四月	123.253	47.9525	内蒙古	内蒙古-黑龙江	音河新发	Ⅲ	Ⅲ	达标	11.64	4.76	16.9	2.7	0.087	0.13	3.12	0.006	0.0041	0.173	0.0002	0.0018	2e-05	5e-05	0.002	0.005	0.0002	0.0015	0.005	0.0015	0.002	20
四月	123.375	47.9428	内蒙古	内蒙古-黑龙江	音河大河	Ⅲ	Ⅲ	达标	12.32	5.04	16.9	2.2	0.137	0.18	3.21	0.005	0.0034	0.18	0.0002	0.0024	2e-05	5e-05	0.002	0.005	0.0002	0.0015	0.005	0.0015	0.002	30
四月	122.826	47.6839	内蒙古	内蒙古-黑龙江	雅鲁河二节地	Ⅲ	Ⅱ	达标	12.81	2.84	13.3	1.7	0.074	0.07	5.63	0.006	0.0023	0.102	0.0002	0.002	2e-05	5e-05	0.002	0.005	0.0002	0.0015	0.005	0.0015	0.002	/
四月	122.857	47.6572	内蒙古	内蒙古-黑龙江	雅鲁河金蛇湾码头	Ⅲ	Ⅱ	达标	12.19	3	10.3	1.8	0.152	0.03	5.91	0.005	0.0023	0.108	0.0002	0.0019	2e-05	5e-05	0.002	0.004	0.0002	0.0015	0.005	0.0015	0.002	/
四月	122.414	47.4472	内蒙古	内蒙古-黑龙江	济沁河东明	Ⅲ	Ⅱ	达标	13.62	2.72	6.05	1.3	0.133	0.06	1.8	0.006	0.0036	0.156	0.0002	0.002	2e-05	5e-05	0.002	0.007	0.0002	0.0015	0.005	0.0015	0.002	90
四月	122.502	47.3914	内蒙古	内蒙古-黑龙江	济沁河苗家堡子	Ⅲ	Ⅱ	达标	13.55	2.83	5.86	1.8	0.109	0.07	1.9	0.011	0.0036	0.137	0.0002	0.0018	2e-05	5e-05	0.002	0.004	0.0002	0.0015	0.005	0.0015	0.002	230
四月	122.332	45.8593	内蒙古	内蒙古-吉林	洮儿河浩特营子	Ⅲ	Ⅱ	达标	8.98	1.73	10.38	1.3	0.219	0.05	4.69	0.005	0.025	0.502	0.0002	0.00015	2e-05	5e-05	0.002	0.005	0.0002	0.0015	0.005	0.0015	0.002	300
四月	122.36	45.8536	内蒙古	内蒙古-吉林	洮儿河林海	Ⅲ	Ⅱ	达标	8.65	2.12	10.38	1.5	0.153	0.05	5.53	0.005	0.025	0.743	0.0002	0.00015	2e-05	5e-05	0.002	0.005	0.0002	0.0015	0.005	0.0015	0.002	200
四月	121.909	45.635	内蒙古	内蒙古-吉林	蛟流河宝泉	Ⅲ	Ⅱ	达标	8.82	1.18	6.92	1	0.0125	0.06	4.47	0.005	0.025	0.597	0.0002	0.0021	2e-05	5e-05	0.002	0.005	0.0002	0.0015	0.005	0.0015	0.002	400
四月	122.001	45.6542	内蒙古	内蒙古-吉林	蛟流河野马图	Ⅲ	Ⅱ	达标	9.23	1.25	9.89	0.6	0.0125	0.06	4.47	0.005	0.025	0.723	0.0002	0.0003	2e-05	5e-05	0.002	0.005	0.0002	0.0015	0.005	0.0015	0.002	/
四月	122.087	44.87	内蒙古	内蒙古-吉林	霍林河同发	Ⅲ	Ⅲ	达标	8.08	4.24	15.33	0.7	0.143	0.05	1.34	0.005	0.025	0.733	0.0002	0.001	2e-05	5e-05	0.002	0.005	0.0002	0.0015	0.005	0.0015	0.002	1200
四月	123.464	43.7347	内蒙古	内蒙古-吉林	新开河西靠山	Ⅲ	劣Ⅴ	不达标	11.76	10.78	43.8	8.8	0.715	0.26	3.91	0.005	0.025	1.2	0.0002	0.0076	2e-05	5e-05	0.002	0.005	0.0002	0.0015	0.005	0.0015	0.002	/
四月	123.508	43.5997	内蒙古	内蒙古-吉林	新开河敖吉	Ⅲ	Ⅴ	不达标	8.73	7.49	24.6	2.3	1.265	0.39	3.55	0.004	0.025	0.942	0.0002	0.0126	2e-05	5e-05	0.002	0.005	0.0002	0.0015	0.005	0.0015	0.002	/
四月	123.524	43.0075	内蒙古	内蒙古-辽宁	西辽河二道河子	Ⅲ	Ⅲ	达标	9.67	4.9	18.4	1.8	0.825	0.18	2.52	0.003	0.0008	0.528	0.0002	0.0095	2e-05	5e-05	0.002	0.005	0.0002	0.0015	0.005	0.0015	0.002	/
四月	123.55	42.9666	内蒙古	内蒙古-辽宁	辽河福德店	Ⅲ	Ⅴ	不达标	10.56	2.9	8.15	2.6	1.836	0.09	3.19	0.004	0.005	0.33	0.0002	0.0038	2e-05	5e-05	0.002	0.004	0.0002	0.0015	0.005	0.0015	0.002	/
四月	122.792	42.7417	内蒙古	内蒙古-辽宁	秀水河常胜	Ⅲ	劣Ⅴ	不达标	9.43	8.52	28.3	2.3	0.656	0.42	3.21	0.007	0.0318	0.551	0.0002	0.0088	2e-05	5e-05	0.002	0.008	0.0002	0.0015	0.005	0.0015	0.002	50
四月	120.946	42.2825	内蒙古	内蒙古-辽宁	牤牛河新营子	Ⅲ	劣Ⅴ	不达标	9.69	2.36	8.03	0.9	0.216	0.47	2.78	0.007	0.0022	0.668	0.0002	0.0055	2e-05	5e-05	0.002	0.007	0.0002	0.0015	0.005	0.0015	0.002	/
四月	121.035	42.2194	内蒙古	内蒙古-辽宁	牤牛河朗家窝铺	Ⅲ	Ⅳ	不达标	10.41	2.12	5.94	1.2	0.184	0.26	3.42	0.007	0.0047	0.709	0.0002	0.0047	2e-05	5e-05	0.002	0.007	0.0002	0.0015	0.005	0.0015	0.002	/
四月	119.729	42.2072	辽宁	辽宁-内蒙古	蹦河扎兰营子	Ⅲ	Ⅲ	达标	7.8	2.3	9.3	1.3	0.069	0.17	5.51	0.005	0.025	0.81	0.0002	0.00015	2e-05	5e-05	0.006	0.005	0.0002	0.0015	0.005	0.0015	0.002	430
四月	119.694	42.2389	辽宁	辽宁-内蒙古	蹦河庄头营子	Ⅲ	Ⅲ	达标	8	2.1	8.5	1.1	0.053	0.13	5.26	0.005	0.025	0.98	0.0002	0.00015	2e-05	5e-05	0.006	0.005	0.0002	0.0015	0.005	0.0015	0.002	340
四月	124.719	45.3561	吉林	吉林-黑龙江	第二松花江松林	Ⅲ	Ⅳ	不达标	12.21	5.06	18.7	1.7	0.394	0.24	3.28	0.005	0.0106	0.14	0.0002	0.0033	2e-05	5e-05	0.002	0.004	0.0002	0.0015	0.005	0.0015	0.002	80
四月	127.167	44.6325	吉林	吉林-黑龙江	细鳞河肖家船口	Ⅲ	Ⅲ	达标	9.53	3.42	10.9	1.4	0.645	0.05	3.49	0.003	0.0008	0.025	0.0002	0.0022	2e-05	5e-05	0.002	0.006	0.0002	0.0015	0.005	0.0015	0.002	590
四月	127.168	44.7089	吉林	吉林-黑龙江	细鳞河和平桥	Ⅲ	Ⅱ	达标	9.31	3.44	9.86	1.4	0.489	0.07	3.83	0.004	0.0011	0.088	0.0002	0.0025	2e-05	5e-05	0.002	0.006	0.0002	0.0015	0.005	0.0015	0.002	1080
四月	127.417	44.6166	吉林	吉林-黑龙江	拉林河向阳	Ⅲ	Ⅲ	达标	10.08	4.74	15.2	1.8	0.394	0.1	2.52	0.003	0.025	0.025	0.0002	0.0021	2e-05	5e-05	0.002	0.005	0.0002	0.0015	0.005	0.0015	0.002	140
四月	126.98	45.0664	吉林	吉林-黑龙江	拉林河振兴	Ⅲ	Ⅳ	不达标	10.59	4.68	15.5	1.5	1.159	0.09	3.89	0.004	0.0007	0.023	0.0002	0.0023	2e-05	5e-05	0.002	0.004	0.0002	0.0015	0.005	0.0015	0.002	110
四月	126.756	45.1733	吉林	吉林-黑龙江	拉林河牛头山大桥	Ⅲ	Ⅳ	不达标	9.96	5.14	15.6	3.2	1.286	0.11	3.25	0.004	0.0017	0.051	0.0002	0.0027	2e-05	5e-05	0.002	0.006	0.0002	0.0015	0.005	0.0015	0.002	190
四月	126.15	45.1333	吉林	吉林-黑龙江	拉林河蔡家沟	Ⅲ	Ⅴ	不达标	9.3	5.46	16.8	2.4	1.791	0.11	3.32	0.005	0.0009	0.065	0.0002	0.0031	2e-05	5e-05	0.002	0.005	0.0002	0.0015	0.005	0.0015	0.002	/
四月	125.711	45.405	吉林	吉林-黑龙江	拉林河板子房	Ⅲ	劣Ⅴ	不达标	9.28	4.54	16.6	2.7	2.649	0.09	4.22	0.004	0.025	0.127	0.0002	0.0031	2e-05	5e-05	0.002	0.004	0.0002	0.0015	0.005	0.0015	0.002	/
四月	126.774	45.1314	吉林	吉林-黑龙江	卡岔河龙家亮子	Ⅲ	劣Ⅴ	不达标	8.04	7.62	32.18	5.5	12.905	0.43	13.88	0.005	0.025	0.22	0.0002	0.00015	2e-05	5e-05	0.002	0.005	0.0002	0.003	0.005	0.0015	0.002	1300
四月	128.745	43.7556	吉林	吉林-黑龙江	牡丹江牡丹江1号桥	Ⅲ	Ⅲ	达标	11.2	5	25	1.2	0.78	0.04	3.67	0.005	0.025	0.14	0.0002	0.0005	4e-05	5e-05	0.002	0.005	0.0002	0.0015	0.005	0.0015	0.002	250
四月	123.591	43.4317	吉林	吉林-内蒙古	西辽河王奔桥	Ⅲ	Ⅳ	不达标	11.09	7.08	27.2	3.6	0.604	0.08	0.86	0.004	0.025	0.911	0.0002	0.0091	2e-05	5e-05	0.002	0.005	0.0002	0.0015	0.005	0.0015	0.002	50
四月	123.572	43.3003	吉林	吉林-内蒙古	西辽河巴嘎呼萨	Ⅲ	Ⅴ	不达标	12.74	7.92	29.8	4.2	1.534	0.28	5.38	0.004	0.0011	0.748	0.0002	0.0104	2e-05	5e-05	0.002	0.005	0.0002	0.0015	0.005	0.0015	0.002	/
四月	125.323	50.0483	黑龙江	黑龙江-内蒙古	嫩江石灰窑	Ⅲ	Ⅳ	不达标	10.4	6.4	20	1	0.36	0.05	0.64	0.005	0.025	0.13	0.0002	0.0005	2e-05	5e-05	0.002	0.005	0.0002	0.0015	0.005	0.0015	0.002	/
四月	125.213	49.1861	黑龙江	黑龙江-内蒙古	嫩江嫩江浮桥	Ⅲ	Ⅲ	达标	9.6	5.9	24	1.4	0.62	0.07	2.64	0.005	0.025	0.17	0.0002	0.0008	2e-05	5e-05	0.002	0.005	0.0002	0.0015	0.005	0.0015	0.002	10
四月	125.106	49.1233	黑龙江	黑龙江-内蒙古	嫩江繁荣新村	Ⅲ	Ⅳ	不达标	10.16	7.42	26.3	2.6	0.096	0.17	2.54	0.005	0.0028	0.072	0.0002	0.0022	2e-05	5e-05	0.002	0.004	0.0002	0.0015	0.005	0.0015	0.002	11000
四月	124.533	48.4833	黑龙江	黑龙江-内蒙古	嫩江尼尔基大桥	Ⅲ	Ⅳ	不达标	10.36	7.46	23.4	1.7	0.039	0.06	0.93	0.004	0.001	0.094	0.0002	0.0021	2e-05	5e-05	0.002	0.004	0.0002	0.0015	0.005	0.0015	0.002	/
四月	124.514	48.4019	黑龙江	黑龙江-内蒙古	嫩江小莫丁	Ⅲ	Ⅳ	不达标	11.29	6.14	22.9	1.1	0.059	0.07	1.06	0.004	0.0006	0.128	0.0002	0.0021	2e-05	5e-05	0.002	0.004	0.0002	0.0015	0.005	0.0015	0.002	30
四月	124.569	48.2458	黑龙江	黑龙江-内蒙古	嫩江拉哈	Ⅲ	Ⅳ	不达标	11.14	7.14	22.6	2	0.073	0.12	1.6	0.005	0.0011	0.105	0.0002	0.0021	2e-05	5e-05	0.002	0.005	0.0002	0.0015	0.005	0.0015	0.002	780
四月	124.505	48.1281	黑龙江	黑龙江-内蒙古	嫩江鄂温克族乡	Ⅲ	Ⅳ	不达标	11.11	6.73	21.4	1.9	0.113	0.11	1.66	0.024	0.0043	0.101	0.0002	0.0022	2e-05	5e-05	0.002	0.005	0.0002	0.0015	0.005	0.0015	0.002	40
四月	123.343	47.0019	黑龙江	黑龙江-内蒙古	雅鲁河原种场	Ⅲ	Ⅱ	达标	12.73	2.82	6.42	1.8	0.076	0.1	2.85	0.007	0.0045	0.178	0.0002	0.0024	2e-05	5e-05	0.002	0.007	0.0002	0.0015	0.005	0.0015	0.002	30
四月	123	46.7333	黑龙江	黑龙江-内蒙古	绰尔河两家子水文站	Ⅲ	Ⅱ	达标	13.2	2.18	5.44	1.7	0.034	0.05	1.04	0.004	0.0019	0.206	0.0002	0.0017	2e-05	5e-05	0.002	0.005	0.0002	0.0015	0.005	0.0015	0.002	/
四月	123.591	46.7936	黑龙江	黑龙江-内蒙古	绰尔河乌塔其农场	Ⅲ	Ⅱ	达标	13.22	1.62	5.62	1.5	0.072	0.09	0.38	0.005	0.0038	0.195	0.0002	0.0026	2e-05	5e-05	0.002	0.006	0.0002	0.0015	0.005	0.0015	0.002	/
四月	123.549	46.9908	黑龙江	黑龙江-内蒙古	嫩江莫呼渡口	Ⅲ	Ⅱ	达标	12.31	1.83	6.23	1.2	0.109	0.08	1.11	0.004	0.001	0.133	0.0002	0.0024	2e-05	5e-05	0.002	0.005	0.0002	0.0015	0.005	0.0015	0.002	90
四月	123.7	46.7833	黑龙江	黑龙江-内蒙古	嫩江江桥	Ⅲ	Ⅱ	达标	12.97	2.11	3.65	1.6	0.079	0.07	1.49	0.005	0.0016	0.157	0.0002	0.0023	2e-05	5e-05	0.002	0.005	0.0002	0.0015	0.005	0.0015	0.002	/
四月	123.859	46.2953	黑龙江	黑龙江-吉林	嫩江白沙滩	Ⅲ	Ⅲ	达标	11.53	2.86	7.18	1.4	0.136	0.19	1.26	0.006	0.0489	0.126	0.0002	0.0023	2e-05	5e-05	0.002	0.005	0.0002	0.0015	0.005	0.0015	0.002	10
四月	124.285	45.5347	黑龙江	黑龙江-吉林	嫩江大安	Ⅲ	Ⅳ	不达标	11.43	3.4	7.68	1.4	0.207	0.24	1.06	0.147	0.0029	0.126	0.0002	0.0026	2e-05	5e-05	0.002	0.006	0.0002	0.0015	0.005	0.0015	0.002	10
四月	124.385	45.4406	黑龙江	黑龙江-吉林	嫩江塔虎城渡口	Ⅲ	Ⅳ	不达标	11.2	2.97	6.6	1.3	0.186	0.24	1.13	0.005	0.025	0.118	0.0002	0.0026	2e-05	5e-05	0.002	0.004	0.0002	0.0015	0.005	0.0015	0.002	/
四月	124.6	45.4475	黑龙江	黑龙江-吉林	嫩江马克图	Ⅲ	Ⅳ	不达标	12.23	2.37	8.78	1.4	0.107	0.22	1.05	0.006	0.0018	0.137	0.0002	0.0027	2e-05	5e-05	0.002	0.004	0.0002	0.0015	0.005	0.0015	0.002	/
四月	125.4	45.4167	黑龙江	黑龙江-吉林	松花江下岱吉	Ⅲ	Ⅲ	达标	9.36	5.32	18.8	1.9	0.721	0.15	2.93	0.005	0.0042	0.192	0.0002	0.0036	2e-05	5e-05	0.002	0.008	0.0002	0.0015	0.005	0.0015	0.002	800
四月	125.866	45.5175	黑龙江	黑龙江-吉林	松花江88号照	Ⅲ	Ⅴ	不达标	9.81	5.28	16.2	1.4	1.861	0.08	3.93	0.005	0.0018	0.14	0.0002	0.0028	2e-05	5e-05	0.002	0.006	0.0002	0.0015	0.005	0.0015	0.002	20
四月	127.065	45.0936	黑龙江	黑龙江-吉林	牤牛河牤牛河大桥	Ⅲ	Ⅲ	达标	10.32	4.5	17	1.6	0.782	0.11	2.62	0.004	0.002	0.031	0.0002	0.0026	2e-05	5e-05	0.002	0.005	0.0002	0.0015	0.005	0.0015	0.002	/
四月	121.331	31.5196	江苏	江苏－上海	长江宝钢灰场	Ⅲ	Ⅱ	达标	8.8	2.7	/	1	0.439	0.1	2.42	0.005	0.025	0.25	0.0002	0.00015	2e-05	5e-05	0.002	0.005	0.0002	0.0015	0.02	0.0015	0.002	1467
四月	120.054	31.4417	江苏	江苏－浙江	太湖J12#竺山湖	Ⅲ	劣Ⅴ	不达标	8.44	4.8	15.4	3.4	0.06	0.064	3.22	0.0044	0.005	0.796	0.00015	0.0008	2.5e-05	5e-05	0.002	0.00025	0.001	0.001	0.025	0.025	0.0025	5
四月	120.028	31.3914	江苏	江苏－浙江	太湖B22#龙头	Ⅲ	劣Ⅴ	不达标	10.39	4.85	7.5	5.65	0.07	0.082	3.48	0.0042	0.005	0.716	0.00015	0.0009	2.5e-05	5e-05	0.002	0.0006	0.001	0.001	0.025	0.025	0.0025	5
四月	120.388	31.4356	江苏	江苏－浙江	太湖J18#沙墩港	Ⅲ	Ⅳ	不达标	11.59	3.09	7.5	3.32	0.03	0.06	1.48	0.0029	0.005	0.482	0.00015	0.0008	2.5e-05	5e-05	0.002	0.001	0.001	0.001	0.025	0.025	0.0025	5
四月	120.24	31.405	江苏	江苏－浙江	太湖B21#渔业村	Ⅲ	劣Ⅴ	不达标	9.99	3.61	7.5	2.72	0.07	0.072	2.01	0.004	0.005	0.614	0.00015	0.0012	2.5e-05	5e-05	0.002	0.0019	0.001	0.001	0.025	0.025	0.0025	5
四月	120.297	31.3717	江苏	江苏－浙江	太湖J17A#大贡山	Ⅲ	Ⅴ	不达标	10.78	3.62	7.5	3.12	0.04	0.082	1.88	0.0026	0.005	0.581	0.00015	0.0007	2.5e-05	5e-05	0.002	0.0011	0.001	0.001	0.025	0.025	0.0025	5
四月	120.368	31.4042	江苏	江苏－浙江	太湖B23#贡湖	Ⅲ	Ⅴ	不达标	9.79	3.12	7.5	2.55	0.0125	0.048	1.66	0.0023	0.005	0.543	0.00015	0.0007	2.5e-05	5e-05	0.002	0.0007	0.001	0.001	0.025	0.025	0.0025	5
四月	120.238	31.3572	江苏	江苏－浙江	太湖J17#乌龟山	Ⅲ	Ⅴ	不达标	9.32	3.39	7.5	2.01	0.05	0.052	1.9	0.0031	0.005	0.601	0.00015	0.0008	2.5e-05	5e-05	0.002	0.0008	0.001	0.001	0.025	0.025	0.0025	5
四月	120.082	31.3486	江苏	江苏－浙江	太湖J14#焦山	Ⅲ	劣Ⅴ	不达标	8.67	4.61	7.5	3.6	0.05	0.064	3.08	0.0037	0.005	0.671	0.00015	0.0009	2.5e-05	5e-05	0.002	0.0007	0.001	0.001	0.025	0.025	0.0025	5
四月	120.111	31.2394	江苏	江苏－浙江	太湖J19#平台山	Ⅲ	劣Ⅴ	不达标	9.23	3.53	7.5	3	0.07	0.053	2.11	0.0034	0.005	0.588	0.00015	0.0011	2.5e-05	5e-05	0.002	0.0008	0.001	0.001	0.025	0.025	0.0025	5
四月	120.115	31.1022	江苏	江苏－浙江	太湖B26#湖心南	Ⅲ	Ⅴ	不达标	8.71	3.87	7.5	1.98	0.07	0.054	1.77	0.0034	0.005	0.594	0.00015	0.0013	2.5e-05	5e-05	0.002	0.0012	0.001	0.001	0.025	0.025	0.0025	80
四月	120.259	31.1761	江苏	江苏－浙江	太湖B29#横山	Ⅲ	Ⅴ	不达标	9.34	3.09	7.5	2.22	0.04	0.05	1.9	0.0028	0.005	0.588	0.00015	0.001	2.5e-05	5e-05	0.002	0.0009	0.001	0.001	0.025	0.025	0.0025	230
四月	119.943	31.3092	江苏	江苏－浙江	太湖J13#大浦口	Ⅲ	劣Ⅴ	不达标	12.06	6.85	20.9	7.82	0.06	0.081	3.39	0.0034	0.005	0.543	0.00015	0.0011	2.5e-05	0.0001	0.002	0.0008	0.001	0.001	0.025	0.025	0.0025	50
四月	119.909	31.2264	江苏	江苏－浙江	太湖J13A#伏东	Ⅲ	劣Ⅴ	不达标	10.49	4.91	15.2	4.4	0.08	0.073	2.85	0.0031	0.005	0.543	0.00015	0.0012	2.5e-05	5e-05	0.002	0.001	0.001	0.001	0.025	0.025	0.0025	5
四月	120.228	31.5381	江苏	江苏－浙江	太湖J6#梅园	Ⅲ	Ⅴ	不达标	12.91	4.13	7.5	6.04	0.08	0.067	1.34	0.0026	0.005	0.588	0.00015	0.0004	2.5e-05	5e-05	0.002	0.00025	0.001	0.002	0.025	0.025	0.0025	230
四月	120.211	31.4656	江苏	江苏－浙江	太湖B20#小湾里	Ⅲ	Ⅴ	不达标	12.79	4.74	7.5	5.08	0.06	0.069	1.65	0.0024	0.005	0.658	0.00015	0.0003	2.5e-05	5e-05	0.002	0.0005	0.001	0.001	0.025	0.025	0.0025	330
四月	120.134	31.4942	江苏	江苏－浙江	太湖J11#闾江口	Ⅲ	劣Ⅴ	不达标	12.96	3.82	7.5	3.28	0.07	0.046	2.07	0.0031	0.005	0.633	0.00015	0.0005	2.5e-05	5e-05	0.002	0.00025	0.001	0.001	0.025	0.025	0.0025	20
四月	120.164	31.4058	江苏	江苏－浙江	太湖J15#拖山	Ⅲ	劣Ⅴ	不达标	9.1	4.35	7.5	3.91	0.05	0.045	2.25	0.0032	0.005	0.633	0.00015	0.0008	2.5e-05	5e-05	0.002	0.001	0.001	0.001	0.025	0.025	0.0025	5
四月	120.196	31.5078	江苏	江苏－浙江	太湖J16#三号标	Ⅲ	劣Ⅴ	不达标	12.12	3.98	7.5	3.58	0.03	0.06	2.24	0.0032	0.005	0.626	0.00015	0.0008	2.5e-05	5e-05	0.002	0.0008	0.001	0.001	0.025	0.025	0.0025	5
四月	120.294	31.2542	江苏	江苏－浙江	太湖J31#漫山	Ⅲ	劣Ⅴ	不达标	11.42	3.65	7.5	2.3	0.14	0.05	2.04	0.003	0.005	0.601	0.00015	0.001	2.5e-05	5e-05	0.002	0.0009	0.001	0.001	0.025	0.025	0.0025	5
四月	120.257	31.5078	江苏	江苏－浙江	太湖J3#五里湖	Ⅲ	Ⅴ	不达标	16.22	4.29	7.5	6.18	0.03	0.076	0.81	0.0024	0.005	0.594	0.00015	0.0003	2.5e-05	5e-05	0.002	0.00025	0.001	0.001	0.025	0.025	0.0025	50
四月	120.233	31.5383	江苏	江苏－浙江	太湖西五里湖	Ⅲ	Ⅳ	不达标	13.12	4.56	7.5	5.52	0.04	0.065	0.84	0.0036	0.005	0.562	0.00015	0.0002	2.5e-05	5e-05	0.002	0.00025	0.001	0.001	0.025	0.025	0.0025	230
四月	120.47	31.0317	江苏	江苏－浙江	太湖J36#东太湖	Ⅲ	Ⅳ	不达标	9.38	4.47	16.6	2.44	0.04	0.059	0.78	0.0032	0.005	0.588	0.00015	0.0009	2.5e-05	5e-05	0.002	0.0024	0.001	0.001	0.025	0.025	0.0025	330
四月	120.445	31.0008	江苏	江苏－浙江	太湖B24#庙港	Ⅲ	Ⅴ	不达标	10.49	3.85	7.5	2.45	0.08	0.063	1.86	0.0039	0.005	0.626	0.00015	0.0013	2.5e-05	5e-05	0.002	0.0021	0.001	0.001	0.025	0.025	0.0025	230
四月	120.491	31.0778	江苏	江苏－浙江	太湖B25#戗港外	Ⅲ	Ⅳ	不达标	9.33	4.83	16.1	2.68	0.06	0.074	1.16	0.0032	0.005	0.607	0.00015	0.0007	2.5e-05	5e-05	0.002	0.0027	0.001	0.001	0.025	0.025	0.0025	5
四月	120.219	31.0278	江苏	江苏－浙江	太湖J20#14号标	Ⅲ	劣Ⅴ	不达标	9.39	3.86	7.5	3.02	0.06	0.042	2.71	0.0031	0.005	0.633	0.00015	0.0012	2.5e-05	5e-05	0.002	0.0005	0.001	0.001	0.025	0.025	0.0025	20
四月	120.328	31.0878	江苏	江苏－浙江	太湖J26#西山	Ⅲ	Ⅳ	不达标	9.46	3.3	7.5	2.16	0.04	0.047	1.39	0.0026	0.005	0.601	0.00015	0.0008	2.5e-05	5e-05	0.002	0.001	0.001	0.001	0.025	0.025	0.0025	20
四月	120.459	31.2156	江苏	江苏－浙江	太湖J28#胥口	Ⅲ	Ⅴ	不达标	9.76	3.34	7.5	1.8	0.07	0.044	1.51	0.0032	0.005	0.613	0.00015	0.0008	2.5e-05	0.0002	0.002	0.002	0.001	0.001	0.025	0.025	0.0025	5
四月	120.403	31.1764	江苏	江苏－浙江	太湖B27#胥湖	Ⅲ	Ⅴ	不达标	9.62	3.68	7.5	2.13	0.09	0.052	1.79	0.0028	0.005	0.613	0.00015	0.0008	2.5e-05	5e-05	0.002	0.0012	0.001	0.001	0.025	0.025	0.0025	5
四月	120.345	30.9631	江苏	江苏－浙江	太湖汤溇	Ⅲ	劣Ⅴ	不达标	9.66	4.14	15.1	2.62	0.18	0.105	2.2	0.0049	0.01	0.639	0.00015	0.0019	2.5e-05	5e-05	0.002	0.0037	0.001	0.001	0.025	0.025	0.0025	80
四月	120.923	31.0942	江苏	江苏－上海	淀山湖淀南	Ⅲ	劣Ⅴ	不达标	8.54	3.37	7.5	3.32	0.48	0.077	2.7	0.0049	0.01	0.677	0.00015	0.0009	2.5e-05	5e-05	0.002	0.0013	0.001	0.001	0.025	0.025	0.0025	80
四月	120.952	31.1339	江苏	江苏－上海	淀山湖淀北	Ⅲ	Ⅴ	不达标	8.83	3.37	7.5	2.09	0.06	0.111	1.87	0.0043	0.005	0.652	0.00015	0.0011	2.5e-05	5e-05	0.002	0.0013	0.001	0.001	0.025	0.025	0.0025	5
四月	120.961	31.12	江苏	江苏－上海	淀山湖淀中	Ⅲ	劣Ⅴ	不达标	9.17	3.62	7.5	1.96	0.05	0.098	2.1	0.0038	0.005	0.648	0.00015	0.0011	2.5e-05	5e-05	0.002	0.0007	0.001	0.001	0.025	0.025	0.0025	5
四月	120.902	31.0828	江苏	江苏－上海	元荡元荡	Ⅲ	劣Ⅴ	不达标	9.3	3.42	7.5	1.97	0.04	0.071	2.16	0.003	0.005	0.668	0.00015	0.0007	2.5e-05	5e-05	0.002	0.0005	0.001	0.001	0.025	0.025	0.0025	50
四月	120.522	30.8413	江苏	江苏－浙江	大德塘思源大桥	Ⅲ	Ⅳ	不达标	5.83	4.96	16.9	2.46	0.82	0.177	3.8	0.0048	0.03	0.479	0.00015	0.0012	2.5e-05	5e-05	0.002	0.0023	0.001	0.001	0.09	0.131	0.0025	40000
四月	120.897	31.0206	江苏	江苏－上海	太浦河金泽（金泽水文站）	Ⅲ	Ⅱ	达标	7.26	3.92	7.5	1.96	0.18	0.062	1.96	0.0045	0.01	0.55	0.00015	0.001	2.5e-05	5e-05	0.002	0.002	0.001	0.001	0.025	0.025	0.0025	9200
四月	120.711	30.8828	江苏	江苏－浙江	江南运河(苏州塘）北虹大桥	Ⅲ	劣Ⅴ	不达标	1.9	6.16	21.7	5.86	0.46	0.132	4.18	0.0032	0.01	0.527	0.00015	0.0013	2.5e-05	5e-05	0.002	0.0017	0.001	0.001	0.21	0.146	0.0025	160000
四月	120.705	30.9229	江苏	江苏－浙江	双林港(乌桥港、斜路港)双林桥[水质]	Ⅲ	Ⅳ	不达标	4.05	5.14	15.2	4.33	0.52	0.101	3.57	0.0026	0.005	0.479	0.00015	0.0009	2.5e-05	5e-05	0.002	0.0017	0.001	0.001	0.06	0.067	0.0025	9200
四月	120.665	30.88	江苏	江苏－浙江	麻溪(后市河)(清溪河)太平桥	Ⅲ	劣Ⅴ	不达标	1.32	6.79	22.2	7.47	0.97	0.14	4.97	0.0032	0.01	0.502	0.00015	0.0014	2.5e-05	5e-05	0.002	0.0017	0.001	0.002	0.68	0.185	0.0025	40000
四月	121.044	31.275	江苏	江苏－上海	吴淞江石浦大桥	Ⅲ	Ⅲ	达标	7.26	4.16	17	3.3	0.83	0.186	3.3	0.0072	0.01	0.626	0.00015	0.0014	2.5e-05	5e-05	0.002	0.0021	0.001	0.001	0.025	0.025	0.0025	92000
四月	120.989	31.205	江苏	江苏－上海	千灯浦千灯浦闸(千灯浦桥)	Ⅲ	Ⅴ	不达标	8.72	5.01	17.6	6.51	1.08	0.209	3.29	0.0095	0.01	0.767	0.00015	0.0015	2.5e-05	5e-05	0.002	0.0013	0.001	0.002	0.025	0.025	0.0025	1700
四月	120.842	31.1221	江苏	江苏－上海	急水港周庄大桥	Ⅲ	Ⅳ	不达标	9.31	4.76	15.5	5.35	0.79	0.176	3.38	0.0074	0.03	0.684	0.00015	0.0011	2.5e-05	5e-05	0.002	0.0024	0.001	0.001	0.025	0.025	0.0025	9200
四月	121.128	31.4203	江苏	江苏－上海	盐铁塘新星桥（新星镇桥）	Ⅲ	Ⅲ	达标	6.43	5.01	15.2	3.98	0.92	0.131	3.31	0.0117	0.04	0.684	0.00015	0.0018	2.5e-05	5e-05	0.002	0.0044	0.001	0.001	0.025	0.025	0.0025	35000
四月	121.168	31.4569	江苏	江苏－上海	浏河太和大桥	Ⅲ	Ⅳ	不达标	8.28	4.3	17.3	4.33	0.96	0.218	3.44	0.0046	0.01	0.578	0.00015	0.0012	2.5e-05	5e-05	0.002	0.0012	0.001	0.002	0.025	0.025	0.0025	9200
四月	120.927	31.1414	江苏	江苏－上海	大、小朱厍港珠砂港大桥（珠砂港桥）	Ⅲ	Ⅲ	达标	9.71	3.72	7.5	2.91	0.05	0.126	2.22	0.0036	0.005	0.633	0.00015	0.0011	2.5e-05	5e-05	0.002	0.001	0.001	0.001	0.025	0.025	0.0025	790
四月	117.006	34.7593	江苏	江苏－山东	沿河（丰沛运河）沛县李集	Ⅲ	Ⅳ	不达标	10.055	4.83	21.1	/	0.155	0.055	1.385	/	/	0.95	/	/	/	/	/	/	/	/	/	/	/	/
四月	116.844	34.9413	江苏	江苏－山东	大沙河微山县后程子庙	Ⅲ	Ⅳ	不达标	8.93	4.7	20.95	/	0.13	0.039	1.14	/	/	0.85	/	/	/	/	/	/	/	/	/	/	/	/
四月	116.716	34.9333	江苏	江苏－山东	复新河复新河闸上	Ⅲ	Ⅳ	不达标	7.935	5.075	20.7	/	0.12	0.049	1.27	/	/	0.95	/	/	/	/	/	/	/	/	/	/	/	/
四月	119.946	31.1086	浙江	浙江－江苏	太湖J21#夹浦	Ⅲ	劣Ⅴ	不达标	9.12	4.93	15.7	5.59	0.07	0.059	2.46	0.0031	0.005	0.537	0.00015	0.0014	2.5e-05	5e-05	0.002	0.0008	0.001	0.001	0.025	0.025	0.0025	5
四月	120.002	31.0399	浙江	浙江－江苏	太湖J22#新塘	Ⅲ	劣Ⅴ	不达标	9.41	3.69	7.5	3.24	0.07	0.054	2.09	0.0028	0.005	0.537	0.00015	0.0013	2.5e-05	5e-05	0.002	0.0009	0.001	0.001	0.025	0.025	0.0025	5
四月	120.108	30.9625	浙江	浙江－江苏	太湖J23#小梅口	Ⅲ	劣Ⅴ	不达标	9.2	4.19	7.5	2.34	0.05	0.043	2.49	0.0029	0.005	0.594	0.00015	0.0011	2.5e-05	5e-05	0.002	0.00025	0.001	0.001	0.025	0.025	0.0025	20
四月	120.424	30.8857	浙江	浙江－江苏	頔塘南浔（頔塘苏浙交界处）	Ⅲ	Ⅲ	达标	6.08	4.09	7.5	2.75	0.19	0.096	2.81	0.0039	0.02	0.712	0.00015	0.0014	2.5e-05	5e-05	0.002	0.002	0.001	0.001	0.025	0.025	0.0025	54000
四月	120.972	30.9808	浙江	浙江－上海	俞汇塘俞汇北大桥	Ⅲ	Ⅱ	达标	7.71	3.92	7.5	2.11	0.25	0.07	2.44	0.0041	0.005	0.626	0.00015	0.0007	2.5e-05	5e-05	0.002	0.0011	0.001	0.001	0.025	0.052	0.0025	9200
四月	120.344	30.8855	浙江	浙江－江苏	南横塘长村桥	Ⅲ	Ⅲ	达标	7.34	4.17	7.5	3	0.04	0.108	2.08	0.0039	0.005	0.569	0.00015	0.0017	2.5e-05	5e-05	0.002	0.0029	0.001	0.001	0.025	0.025	0.0025	5400
四月	120.486	30.7633	浙江	浙江－江苏	澜溪塘（大水桥港）太师桥	Ⅲ	Ⅲ	达标	7.17	5.09	18.5	2.55	0.38	0.152	3.63	0.0058	0.02	0.486	0.00015	0.0014	2.5e-05	5e-05	0.002	0.0039	0.001	0.001	0.025	0.025	0.0025	28000
四月	120.589	30.8389	浙江	浙江－江苏	新塍塘北支圣塘桥	Ⅲ	Ⅲ	达标	7.31	3.76	7.5	2.39	0.34	0.133	3.65	0.0033	0.01	0.46	0.00015	0.0011	2.5e-05	5e-05	0.002	0.0018	0.001	0.001	0.025	0.025	0.0025	92000
四月	120.562	30.8133	浙江	浙江－江苏	新塍塘西支洛东大桥	Ⅲ	Ⅲ	达标	7.12	4.04	7.5	2.36	0.19	0.089	3.4	0.004	0.01	0.479	0.00015	0.0011	2.5e-05	5e-05	0.002	0.0025	0.001	0.001	0.025	0.025	0.0025	35000
四月	121.011	30.9564	浙江	浙江－上海	大蒸塘横港大桥	Ⅲ	Ⅲ	达标	5.92	5.15	17.2	3.5	0.62	0.111	3.42	0.0043	0.01	0.569	0.00015	0.001	2.5e-05	5e-05	0.002	0.0019	0.001	0.001	0.025	0.104	0.0025	3500
四月	120.831	31.0017	浙江	浙江－江苏	芦墟塘陶庄枢纽	Ⅲ	Ⅲ	达标	8.42	3.89	7.5	3.66	0.97	0.072	2.61	0.004	0.005	0.594	0.00015	0.0009	2.5e-05	5e-05	0.002	0.0014	0.001	0.001	0.025	0.025	0.0025	1700
四月	120.755	30.9786	浙江	浙江－江苏	斜路港(大坝水路）章湾圩公路桥（章湾圩公路大桥）	Ⅲ	Ⅴ	不达标	8.03	4.73	15.5	6.11	1.3	0.096	3.99	0.0081	0.005	0.658	0.00015	0.0011	2.5e-05	5e-05	0.002	0.0013	0.001	0.001	0.025	0.025	0.0025	490
四月	120.972	30.84	浙江	浙江－上海	嘉善塘东海桥	Ⅲ	Ⅳ	不达标	5.36	4.68	16.6	4.38	0.7	0.164	4.21	0.0058	0.01	0.543	0.00015	0.0009	2.5e-05	5e-05	0.002	0.0017	0.001	0.001	0.025	0.051	0.0025	160000
四月	121.017	30.8842	浙江	浙江－上海	枫泾塘（七仙泾-北石港-茹塘）枫南大桥	Ⅲ	Ⅳ	不达标	5.03	4.84	16.1	4.92	1.02	0.179	4.4	0.0044	0.02	0.559	0.00015	0.001	2.5e-05	5e-05	0.002	0.0021	0.001	0.001	0.025	0.052	0.0025	40000
四月	121.099	30.8194	浙江	浙江－上海	上海塘蒋古渡（青阳汇）	Ⅲ	Ⅳ	不达标	6.17	4.52	16.9	4.31	0.56	0.159	4.09	0.0045	0.01	0.543	0.00015	0.001	2.5e-05	5e-05	0.002	0.002	0.001	0.001	0.025	0.025	0.0025	92000
四月	121.258	30.7072	浙江	浙江－上海	黄姑塘金丝娘桥	Ⅲ	Ⅳ	不达标	6.62	5.31	18.5	3.73	0.53	0.22	4.75	0.0065	0.03	0.76	0.00015	0.0013	2.5e-05	0.0001	0.002	0.0039	0.001	0.001	0.025	0.057	0.0025	54000
四月	121.131	30.7878	浙江	浙江－上海	广陈塘(六里塘)六里塘桥	Ⅲ	Ⅲ	达标	6.94	4.52	16.1	3.92	0.36	0.153	4.11	0.0034	0.01	0.553	0.00015	0.0009	2.5e-05	5e-05	0.002	0.0018	0.001	0.001	0.025	0.025	0.0025	54000
四月	121.185	30.7864	浙江	浙江－上海	惠高泾新风路桥	Ⅲ	Ⅳ	不达标	7.38	4.92	16	4.19	0.25	0.153	3.36	0.0038	0.005	0.642	0.00015	0.001	2.5e-05	5e-05	0.002	0.0018	0.001	0.001	0.025	0.025	0.0025	92000
四月	118.919	27.6197	浙江	浙江－福建	松溪马蹄岙水库坝头	Ⅲ	Ⅱ	达标	9.58	1.81	7.5	1.93	0.08	0.08	0.93	0.001	0.005	0.141	0.00015	0.0001	2.5e-05	5e-05	0.002	0.0032	0.001	0.001	0.025	0.025	0.0025	790
四月	118.994	27.5	浙江	浙江－福建	安溪庆元政和交界处	Ⅲ	Ⅱ	达标	9.38	1.35	7.5	1.98	0.08	0.022	0.6	0.0006	0.005	0.07	0.00015	0.0001	2.5e-05	5e-05	0.002	0.00025	0.001	0.001	0.025	0.025	0.0025	3500
四月	118.903	27.6474	浙江	浙江－福建	竹口溪新窑	Ⅲ	Ⅱ	达标	9.6	1.89	7.5	1.67	0.1	0.023	0.62	0.001	0.005	0.16	0.00015	0.0005	2.5e-05	5e-05	0.002	0.0015	0.001	0.001	0.025	0.025	0.0025	2200
四月	120.111	27.3622	浙江	浙江－福建	沙埕港（水北溪）【汇甲溪（水北溪）】南溪水库入库口	Ⅲ	Ⅱ	达标	11.82	1.44	7.5	2.18	0.06	0.034	1.07	0.001	0.005	0.166	0.00015	0.0001	2.5e-05	5e-05	0.002	0.0006	0.001	0.001	0.025	0.025	0.0025	5
四月	120.369	27.3439	浙江	浙江－福建	照兰溪（甘宋溪、南宋溪、甘歧水库、友谊溪水尾溪）甘歧水库	Ⅲ	劣Ⅴ	不达标	9.47	1.48	7.5	1.4	1.62	0.049	3.17	0.0041	0.01	0.268	0.00015	0.0002	2.5e-05	0.0002	0.002	0.0007	0.001	0.001	0.025	0.025	0.0025	170
四月	119.765	27.3097	浙江	浙江－福建	交溪(东溪)柘泰大桥东溪交汇口上游断面	Ⅲ	Ⅱ	达标	8.23	1.36	7.5	1.34	0.08	0.05	2.2	0.0013	0.03	0.224	0.00015	0.0001	2.5e-05	5e-05	0.002	0.00025	0.001	0.001	0.025	0.025	0.0025	5
四月	119.766	27.3079	浙江	浙江－福建	交溪(东溪)柘泰大桥东溪交汇口下游断面	Ⅲ	Ⅱ	达标	9.56	1.49	7.5	1.28	0.09	0.053	0.95	0.0009	0.005	0.096	0.00015	0.0002	2.5e-05	5e-05	0.002	0.0009	0.001	0.001	0.025	0.025	0.0025	330
四月	119.695	27.5269	浙江	浙江－福建	寿泰溪S52寿泰溪大桥	Ⅲ	Ⅰ	达标	11.09	1.8	7.5	1.24	0.09	0.013	0.48	0.00025	0.005	0.134	0.00015	0.0001	2.5e-05	5e-05	0.002	0.00025	0.001	0.001	0.025	0.025	0.0025	1700
四月	119.766	27.3093	浙江	浙江－福建	寿泰溪柘泰大桥寿泰溪断面	Ⅲ	Ⅰ	达标	9.58	1.42	7.5	1.43	0.08	0.012	1.09	0.0008	0.005	0.096	0.00015	0.0001	2.5e-05	5e-05	0.002	0.0006	0.001	0.001	0.025	0.025	0.0025	5
四月	120.463	30.8008	浙江	浙江－江苏	长三港文桥（升罗桥）	Ⅲ	Ⅲ	达标	5.97	4.11	15	2.17	0.37	0.118	3.36	0.002	0.005	0.447	0.00015	0.0009	2.5e-05	5e-05	0.002	0.001	0.001	0.001	0.025	0.025	0.0025	54000
四月	120.512	30.7464	浙江	浙江－江苏	上塔庙港乌桥	Ⅲ	Ⅳ	不达标	5.78	4.93	17.7	3.42	1.04	0.178	3.91	0.003	0.005	0.492	0.00015	0.0012	2.5e-05	5e-05	0.002	0.0012	0.001	0.001	0.025	0.025	0.0025	92000
四月	120.906	31.0173	浙江	浙江－上海	坟头港大舜枢纽	Ⅲ	Ⅲ	达标	9.7	4.52	15.5	3.38	0.04	0.094	2.37	0.0028	0.005	0.588	0.00015	0.0006	2.5e-05	5e-05	0.002	0.0007	0.001	0.001	0.025	0.025	0.0025	230
四月	120.952	31.017	浙江	浙江－上海	丁栅港丁栅闸（丁栅枢纽）	Ⅲ	Ⅱ	达标	7.4	3.97	7.5	2.04	0.14	0.061	1.95	0.0032	0.005	0.562	0.00015	0.001	2.5e-05	5e-05	0.002	0.0031	0.001	0.001	0.025	0.025	0.0025	3500
四月	120.99	30.915	浙江	浙江－上海	清凉港清凉大桥	Ⅲ	Ⅲ	达标	6.05	5.15	18	3.56	0.64	0.19	3.75	0.005	0.02	0.543	0.00015	0.001	2.5e-05	5e-05	0.002	0.0019	0.001	0.001	0.025	0.074	0.0025	40000
四月	121.02	30.9469	浙江	浙江－上海	范塘－和尚泾朱枫公路和尚泾桥	Ⅲ	Ⅲ	达标	6.12	5.15	18.5	3.37	0.56	0.105	3.38	0.0042	0.01	0.575	0.00015	0.001	2.5e-05	5e-05	0.002	0.0019	0.001	0.001	0.025	0.068	0.0025	22000
四月	116.733	30.0455	安徽	安徽－江西	长江马垱	Ⅲ	Ⅲ	达标	8.8	1.7	/	1.2	0.2	0.11	/	0.005	0.025	0.22	0.0002	0.003	2e-05	5e-05	0.002	0.005	0.0002	0.0015	0.005	0.0015	0.002	1000
四月	118.499	31.7761	安徽	安徽－江苏	长江马鞍山	Ⅲ	Ⅲ	达标	8.9	1.8	/	1.3	0.207	0.11	/	0.005	0.025	0.22	0.0002	0.0019	2e-05	5e-05	0.002	0.005	0.0002	0.0015	0.005	0.0015	0.002	2267
四月	118.502	31.8539	安徽	安徽－江苏	长江骚狗山	Ⅲ	Ⅱ	达标	9	1.8	/	1.2	0.225	0.1	/	0.005	0.025	0.22	0.0002	0.0019	2e-05	5e-05	0.002	0.005	0.0002	0.0015	0.01	0.0015	0.002	2700
四月	118.79	31.2303	安徽	安徽－江苏	水阳江水阳镇	Ⅲ	Ⅱ	达标	8.3	3.3	5	0.5	0.1	0.05	2.01	0.005	0.025	0.26	0.0002	0.00015	2e-05	5e-05	0.002	0.005	0.0002	0.0015	0.03	0.0015	0.002	/
四月	118.657	31.3081	安徽	安徽－江苏	水阳江乌溪镇	Ⅲ	Ⅲ	达标	7.7	2	19	1	0.57	0.11	/	0.005	0.025	0.52	0.0002	0.00015	2e-05	5e-05	0.002	0.005	0.0002	0.0015	/	/	/	/
四月	120.897	31.0206	安徽	安徽－浙江	泗安溪（泗安塘)杨桥	Ⅲ	Ⅱ	达标	6.76	3.25	7.5	1.68	0.06	0.069	2.2	0.0011	0.005	0.236	0.0005	0.0009	2.5e-05	5e-05	0.002	0.00025	0.001	0.001	0.025	0.025	0.0025	9200
四月	118.721	29.7217	安徽	安徽－浙江	新安江街口	Ⅲ	Ⅲ	不达标	11.7	2.94	7.5	3.22	0.29	0.109	2.1	0.0013	0.005	0.096	0.00015	0.0014	2.5e-05	0.0002	0.002	0.0008	0.001	0.001	0.025	0.025	0.0025	50
四月	118.133	33.1667	安徽	安徽－江苏	淮河小柳巷	Ⅲ	Ⅱ	达标	8.19	3.31	11.8	/	0.29	0.0945	2.645	/	/	0.5	/	/	/	/	/	/	/	/	/	/	/	/
四月	115.891	31.8851	安徽	安徽－河南	史河六安叶集孙家沟下	Ⅲ	Ⅱ	达标	9.865	2.75	5.9	/	0.125	0.047	1.905	/	/	0.25	/	/	/	/	/	/	/	/	/	/	/	/
四月	118.051	33.4462	安徽	安徽－江苏	新汴河泗洪团结闸	Ⅲ	Ⅲ	达标	9.32	3.72	17	/	0.125	0.023	0.735	/	/	0.8	/	/	/	/	/	/	/	/	/	/	/	/
四月	118.066	33.4882	安徽	安徽－江苏	新濉河泗洪大屈	Ⅲ	Ⅳ	不达标	9.265	5.255	22.75	/	0.15	0.071	2.87	/	/	0.75	/	/	/	/	/	/	/	/	/	/	/	/
四月	118.136	33.4693	安徽	安徽－江苏	老濉河泗洪顺河桥	Ⅲ	Ⅲ	达标	7.315	4.93	17.75	/	0.24	0.188	0.975	/	/	0.8	/	0.003	/	/	/	/	/	/	/	/	/	/
四月	117.982	33.1901	安徽	安徽－江苏	怀洪新河张咀渡口	Ⅲ	Ⅲ	达标	8.905	5.015	18.8	/	0.1	0.1025	0.915	/	/	0.8	/	0.0025	/	/	/	/	/	/	/	/	/	/
四月	116.945	34.3705	安徽	安徽－江苏	废黄河萧县三大家闸	Ⅲ	Ⅳ	不达标	7.455	7.12	27.55	1.1	0.16	0.033	1.005	/	/	0.6	/	/	/	/	/	/	/	/	/	/	/	/
四月	116.591	34.4971	安徽	安徽－江苏	大沙河丰县二坝桥	Ⅲ	Ⅳ	不达标	9.1	6.55	27.3	1.05	0.145	0.023	/	/	/	0.8	/	/	/	/	/	/	/	/	/	/	/	/
四月	116.497	34.5686	安徽	安徽－江苏	复新河丰县华楼桥	Ⅲ	Ⅴ	不达标	12.34	10.185	31.65	1.3	0.09	0.061	/	/	/	0.75	/	/	/	/	/	/	/	/	/	/	/	/
四月	116.603	24.6376	福建	福建-广东	汀江上下村	Ⅲ	Ⅱ	达标	7.21	2	5	1.8	0.207	0.03	/	0.002	0.0315	0.2	0.0002	0.00015	2e-05	5e-05	0.002	0.005	0.001	0.0015	0.005	0.0015	0.016	1423
四月	116.92	24.2622	福建	福建-广东	梅潭河联丰	Ⅲ	Ⅱ	达标	7.41	1.9	5	0.6	0.196	0.08	/	0.005	0.0113	0.19	0.0002	0.00015	2e-05	5e-05	0.002	0.005	0.0002	0.0015	0.005	0.0015	0.014	1607
四月	116.087	24.8647	福建	福建-广东	石窟河园峰桥	Ⅲ	Ⅱ	达标	6.28	2.4	5	1.1	0.302	0.09	/	0.003	0.0135	0.17	0.0002	0.001	2e-05	5e-05	0.002	0.005	0.001	0.0015	0.005	0.0015	0.02	2755
四月	113.657	27.6822	江西	江西－湖南	萍水河枧头洲（金鱼石）	Ⅲ	Ⅳ	不达标	7	3.3	/	1.1	1.127	0.19	/	0.005	0.025	0.42	0.0056	0.0044	6e-05	0.001	0.004	0.01	0.004	0.0015	0.03	0.0015	0.002	/
四月	114.676	25.3283	江西	江西-广东	浈江义庙	Ⅲ	Ⅱ	达标	7	1.3	8.9	2.2	0.17	0.05	/	0.005	0.025	0.12	0.0002	0.00015	2e-05	5e-05	0.002	0.005	0.0002	0.0015	0.005	0.0015	0.002	5
四月	113.994	25.4144	江西	江西-广东	锦江杉皮梗	Ⅲ	Ⅱ	达标	7.2	1	6.1	2.4	0.165	0.056	/	0.005	0.025	0.11	0.0002	0.00015	2e-05	5e-05	0.002	0.005	0.0002	0.0015	0.005	0.0015	0.002	440
四月	115.56	24.6464	江西	江西-广东	寻乌水斗晏	Ⅲ	Ⅱ	达标	7.2	1.8	9.4	3	0.165	0.045	/	0.005	0.025	0.22	0.0002	0.00015	5e-05	5e-05	0.002	0.005	0.0002	0.0015	0.005	0.0015	0.002	5
四月	115.183	24.7	江西	江西-广东	定南水长滩	Ⅲ	Ⅱ	达标	6	1.8	15	2.2	0.192	0.035	/	0.005	0.025	0.2	0.0002	0.00015	2e-05	5e-05	0.002	0.005	0.0002	0.0015	0.005	0.0015	0.002	5
四月	118.071	34.6497	山东	山东－江苏	邳苍分洪道邳州邹庄呦山北桥	Ⅲ	Ⅱ	达标	10.265	2.985	5.75	/	0.145	0.019	17.75	/	/	0.5	/	/	/	/	/	/	/	/	/	/	/	/
四月	117.984	34.6582	山东	山东－江苏	汶河邳州道口桥	Ⅲ	Ⅲ	达标	12.185	4.93	17.95	/	0.185	0.1105	4.01	/	/	0.45	/	/	/	/	/	/	/	/	/	/	/	/
四月	117.898	34.6447	山东	山东－江苏	西泇河邳州半步丫闸	Ⅲ	Ⅲ	达标	12.235	4.605	15.4	/	0.095	0.041	4.175	/	/	0.55	/	/	/	/	/	/	/	/	/	/	/	/
四月	118.13	34.5658	山东	山东－江苏	沂河鲁苏省界（沂河）	Ⅲ	Ⅲ	达标	9.91	4.52	15.65	/	0.11	0.033	4.63	/	/	0.6	/	/	/	/	/	/	/	/	/	/	/	/
四月	117.782	34.5228	山东	山东－江苏	中运河福运码头	Ⅲ	Ⅲ	达标	7.805	3.88	17	/	0.17	0.0805	1.835	/	/	0.65	/	/	/	/	/	/	/	/	/	/	/	/
四月	118.706	34.7646	山东	山东－江苏	新沭河临沭大兴桥	Ⅲ	劣Ⅴ	不达标	11.53	6.675	31.55	1.05	0.29	0.422	4.055	/	/	0.8	/	/	/	/	/	/	/	/	/	/	/	/
四月	118.877	35.0327	山东	山东－江苏	青口河赣榆黑林水文站	Ⅲ	Ⅴ	不达标	7.5	8.22	31.7	2.35	0.66	0.3885	4.5	/	/	0.6	/	/	/	/	/	/	/	/	/	/	/	/
四月	114.078	36.3156	河南	河南-河北	漳河观台	Ⅲ	Ⅲ	达标	10	1.8	5	1.1	0.241	0.005	2.43	0.005	0.008	0.3	0.0002	0.0012	8e-05	5e-05	0.002	0.005	0.002	0.0015	/	0.0015	0.002	14136
四月	112.347	32.3687	河南	河南－湖北	唐白河新甸铺	Ⅲ	Ⅴ	不达标	15	5	/	7.4	0.368	0.05	4.76	0.005	0.025	0.26	0.0002	0.0008	2e-05	5e-05	0.002	0.005	0.0002	0.0015	0.05	0.0015	0.002	360
四月	112.603	32.527	河南	河南－湖北	唐河郭滩	Ⅲ	Ⅳ	不达标	9.5	4.5	/	4.1	0.88	0.16	3.27	0.005	0.025	0.59	0.0002	0.001	2e-05	5e-05	0.002	0.005	0.0002	0.0015	0.01	0.0015	0.002	945
四月	115.083	35.3833	河南	河南－山东	黄河高村	Ⅲ	Ⅲ	不达标	10	2.4	16.1	1	0.28	0.15	/	0.008	0.025	0.6	0.0002	0.0028	2e-05	5e-05	0.002	0.0063	0.0002	0.0015	0.005	0.0015	0.002	1300
四月	115.9	35.935	河南	河南－山东	黄河孙口	Ⅲ	Ⅲ	达标	9	2.4	15.7	1	0.22	0.16	/	0.011	0.08	0.67	0.0002	0.0027	2e-05	5e-05	0.002	0.0105	0.0002	0.0015	0.005	0.0015	0.002	/
四月	115.521	32.4085	河南	河南－安徽	淮河淮滨谷堆	Ⅲ	Ⅲ	达标	7.965	2.945	5.95	/	0.155	0.148	2.79	/	/	0.4	/	/	/	/	/	/	/	/	/	/	/	/
四月	115.899	32.5619	河南	河南－安徽	史河霍邱赵台村	Ⅲ	Ⅱ	达标	9.02	3.15	6.85	/	0.29	0.083	2.365	0.0045	/	0.4	/	/	/	/	/	/	/	/	/	/	/	/
四月	115.445	33.5952	河南	河南－安徽	茨河郸城砖桥口桥	Ⅲ	Ⅳ	不达标	10.285	5.895	21.1	/	0.16	0.027	1.53	/	/	0.9	/	/	/	/	/	/	/	/	/	/	/	/
四月	115.344	33.5785	河南	河南－安徽	南洺河郸城杨楼	Ⅲ	Ⅴ	不达标	4.075	5.575	22.45	/	0.315	0.357	/	0.0045	/	1.1	/	/	/	/	/	/	/	0.001	/	/	/	/
四月	116.619	33.8677	河南	河南－安徽	新沱河濉溪铁佛洪河头桥	Ⅲ	Ⅴ	不达标	8.755	8.24	32.4	2.75	0.415	0.204	3.24	/	/	1.1	/	0.003	/	/	/	/	/	/	/	/	/	/
四月	116.427	33.7963	河南	河南－安徽	浍河永城侯岭乡李口桥	Ⅲ	Ⅳ	不达标	8.505	3.79	20	/	0.27	0.168	2.01	0.0035	/	1.3	0.0015	0.0035	/	/	/	/	/	/	/	/	/	/
四月	116.229	33.7914	河南	河南－安徽	包河永城耿庄闸上	Ⅲ	Ⅳ	不达标	9.765	5.175	23	1.2	0.22	0.106	2.41	0.0035	/	1	/	0.003	/	/	/	/	/	/	/	/	/	/
四月	115.146	32.6541	河南	河南－安徽	洪汝河(洪河)新蔡练村王新安大桥	Ⅲ	劣Ⅴ	不达标	6.2	4.85	17.7	/	1.03	0.442	3.745	/	/	0.4	/	/	/	/	/	/	/	/	/	/	/	/
四月	115.341	33.2619	河南	河南－安徽	沙颍河界首沙颍河桥	Ⅲ	Ⅲ	达标	9.24	4.475	15.5	/	0.605	0.1365	5.21	/	/	0.7	/	/	/	/	/	/	/	/	/	/	/	/
四月	115.143	33.163	河南	河南－安徽	泉河老沈丘泉河桥	Ⅲ	Ⅳ	不达标	11.71	5.775	19.9	/	0.215	0.2915	2.69	/	/	0.7	/	/	/	/	/	/	/	/	/	/	/	/
四月	115.5	33.8778	河南	河南－安徽	涡河鹿邑付桥闸上	Ⅲ	Ⅲ	达标	12.46	4.21	19.55	/	0.095	0.053	2.105	0.0065	/	0.95	/	/	/	/	/	/	/	/	/	/	/	/
四月	115.54	33.9304	河南	河南－安徽	惠济河鹿邑东孙营闸上	Ⅲ	Ⅳ	不达标	11.67	6.795	26.2	1.05	0.645	0.126	4.34	/	/	1	/	0.0035	/	/	/	/	/	/	/	/	/	/
四月	115.608	34.0473	河南	河南－安徽	豫皖大沙河（小洪河）鹿邑宋河镇（桑园村）	Ⅲ	Ⅳ	不达标	11.355	4.13	16.4	/	0.085	0.045	1.24	0.0035	/	1.3	/	0.01	/	/	/	/	/	/	/	/	/	/
四月	115.614	33.778	河南	河南－安徽	赵王河亳州梅城梅北桥	Ⅲ	Ⅲ	达标	10.21	4.37	17.35	/	0.085	0.037	1.195	/	/	0.95	/	0.0025	/	/	/	/	/	/	/	/	/	/
四月	115.631	33.6617	河南	河南－安徽	油河亳州六里桥上（纪楼桥）	Ⅲ	Ⅲ	达标	10.785	5.18	18.6	/	0.145	0.043	1.43	0.0055	/	1	/	0.003	/	/	/	/	/	/	/	/	/	/
四月	112.004	29.782	湖北	湖北－湖南	松滋河西支（牛浪湖）杨家垱	Ⅲ	Ⅱ	达标	9.5	2.7	/	1	0.179	0.03	/	0.005	0.025	0.18	0.0002	0.0012	2e-05	5e-05	0.002	0.005	0.0002	0.0015	0.03	0.0015	0.002	700
四月	114.492	31.7542	湖北	湖北－河南	竹竿河定远白嘴	Ⅲ	Ⅲ	达标	8.4	3.15	15.45	1	0.206	0.095	/	/	/	0.2885	/	/	/	/	/	/	/	/	/	/	/	/
四月	112.068	29.7259	湖南	湖南－湖北	松滋河东支甘家厂	Ⅲ	Ⅲ	达标	11.4	5.7	/	3.2	0.608	0.13	/	0.005	0.025	0.34	0.0002	0.0006	2e-05	5e-05	0.002	0.005	0.0002	0.0015	0.02	0.0015	0.002	16000
四月	112.19	29.61	湖南	湖南－湖北	虎渡河黄山头闸	Ⅲ	Ⅱ	达标	11.8	2.6	/	1	0.246	0.02	/	0.005	0.025	0.14	0.0002	0.0005	2e-05	5e-05	0.002	0.005	0.0002	0.0015	0.02	0.0015	0.002	50
四月	112.388	29.5695	湖南	湖南－湖北	藕池河东支、鲇鱼须河渐明洲	Ⅲ	Ⅲ	达标	10.1	2.8	/	2.1	0.899	0.08	1.14	0.005	0.1	0.07	0.0002	0.0012	2e-05	5e-05	0.002	0.005	0.0002	0.0015	0.005	0.0015	0.002	40
四月	112.359	29.5283	湖南	湖南－湖北	藕池河东支梅田湖	Ⅲ	Ⅲ	达标	11.5	2.7	/	2	0.553	0.06	0.91	0.005	0.025	0.06	0.0002	0.002	2e-05	5e-05	0.002	0.005	0.0002	0.0015	0.005	0.0015	0.002	5
四月	112.321	29.5451	湖南	湖南－湖北	藕池河中支芝麻坪	Ⅲ	Ⅲ	达标	8.9	2.2	/	1.7	0.515	0.03	1.05	0.005	0.2	0.09	0.0002	0.001	2e-05	5e-05	0.002	0.005	0.0002	0.0015	0.005	0.0015	0.006	80
四月	112.23	29.5921	湖南	湖南－湖北	藕池河西支官垱	Ⅲ	Ⅱ	达标	10	2.9	/	2.3	0.357	0.05	0.96	0.005	0.15	0.06	0.0002	0.001	2e-05	5e-05	0.002	0.005	0.0002	0.0015	0.005	0.0015	0.006	700
四月	113.977	25.6228	湖南	湖南－江西	章江丰洲	Ⅲ	Ⅱ	达标	7.4	1.5	5	2.6	0.159	0.03	0.19	0.005	0.025	0.22	0.0002	0.0005	2e-05	5e-05	0.002	0.005	0.0002	0.0015	0.005	0.0015	0.002	/
四月	110.959	25.0778	湖南	湖南-广西	恭城河黄沙湾	Ⅲ	Ⅱ	达标	8.3	1.5	5	0.6	0.388	0.04	/	0.004	0.025	0.1	0.0005	0.0038	4e-05	5e-05	0.002	0.01	0.0002	0.0015	0.005	0.0015	0.002	4300
四月	112.855	25.284	湖南	湖南-广东	武水岑水桥	Ⅲ	Ⅲ	达标	7.6	3.2	8	2.5	0.217	0.08	/	0.008	0.025	0.43	0.0002	0.0399	2e-05	0.0032	0.002	0.03	0.002	0.002	0.005	0.08	0.002	18000
四月	112.96	25.225	湖南	湖南-广东	南花溪明星桥	Ⅲ	Ⅲ	达标	7.7	2.4	/	1.8	0.194	0.07	/	0.006	0.025	0.2	0.0002	0.0025	2e-05	0.0021	0.002	0.03	0.0002	0.0015	0.005	0.06	0.002	9400
四月	110.814	22.5822	广东	广东-广西	杨梅河爽底坪	Ⅲ	Ⅲ	达标	10.2	2	14	1.4	0.106	0.08	/	0.005	0.025	0.134	0.0002	0.00015	6e-05	5e-05	0.002	0.005	0.0002	0.0024	0.01	0.08	0.002	490
四月	111.025	22.6494	广东	广东-广西	黄华江荷塘	Ⅲ	Ⅱ	达标	6.6	1.4	12	1.1	0.152	0.02	/	0.005	0.025	0.221	0.0002	0.0004	2e-05	5e-05	0.002	0.005	0.0002	0.0015	0.005	0.06	0.002	50
四月	113.52	22.161	广东	广东-澳门	洪湾水道横琴大桥	Ⅲ	Ⅱ	达标	7.33333	3.3	/	1	0.19	0.0563333	/	0.005	0.025	0.15333	0.0002	0.00015	2e-05	5e-05	0.002	0.005	0.001	0.0015	0.005	0.0015	0.01067	8966.67
四月	113.554	22.1358	广东	广东-澳门	十字门水道红旗	Ⅲ	Ⅱ	达标	6.7	3	/	1	0.28	0.061	/	0.005	0.025	0.15	0.0002	0.00015	2e-05	5e-05	0.004	0.005	0.001	0.0015	0.005	0.0015	0.002	36000
四月	113.539	22.194	广东	广东-澳门	湾仔水道湾仔	Ⅲ	Ⅳ	不达标	6.13333	4.13333	17.3333	4.2	0.74	0.091	/	0.005	0.025	0.19333	0.0002	0.00015	2e-05	5e-05	0.00333	0.005	0.001	0.0015	0.005	0.0015	0.027	1.33333e+06
四月	113.552	22.1758	广东	广东-澳门	澳门附近水域澳氹大桥	Ⅲ	Ⅱ	达标	6.36667	3.7	/	1	0.376667	0.069	/	0.005	0.025	0.18333	0.0002	0.00015	2e-05	5e-05	0.002	0.005	0.0002	0.00133	0.005	0.0015	0.01883	31666.7
四月	111.222	26.1711	广西	广西－湖南	湘江（西源）庙头	Ⅲ	Ⅱ	达标	7.7	1.9	5	1.4	0.03	0.04	/	0.005	0.025	0.08	0.0002	0.00015	2e-05	5e-05	0.002	0.005	0.0002	0.0015	0.005	0.0015	0.002	1500
四月	111.283	26.3	广西	广西－湖南	湘江（西源）绿埠头	Ⅲ	Ⅱ	达标	8.3	1.3	/	0.8	0.158	0.04	/	0.005	0.025	0.13	0.0005	0.0029	2e-05	5e-05	0.002	0.01	0.0002	0.0015	0.005	/	/	/
四月	110.774	26.2486	广西	广西－湖南	夫夷水大梅头	Ⅲ	Ⅱ	达标	8.1	1.7	5	1.3	0.06	0.04	/	0.005	0.025	0.11	0.0002	0.00015	2e-05	5e-05	0.002	0.005	0.0002	0.0015	0.005	0.0015	0.002	2600
四月	106.985	25.3643	广西	广西-贵州	六硐河甲板	Ⅲ	Ⅱ	达标	8.56667	1.23333	8	1.86667	0.068	0.0533333	/	0.005	0.025	0.14	0.0002	0.00146667	2e-05	5e-05	0.002	0.005	0.0002	0.0015	0.0166667	0.0015	0.002	10
四月	105.996	24.1244	广西	广西-云南	驮娘江弄瓦	Ⅲ	Ⅲ	达标	6.66333	1.5	18	3.4	0.0413333	0.0233333	/	0.005	0.025	0.0353333	0.0002	0.00015	2e-05	5e-05	0.002	0.005	0.0002	0.0015	0.05	0.0015	0.002	170
四月	111.556	23.6372	广西	广西-广东	东安江思留口	Ⅲ	Ⅱ	达标	7.63333	1.3	4.66667	1	0.146667	0.028	/	0.005	0.025	0.07333	0.0002	0.00095	2e-05	5e-05	0.00267	0.005	0.0002	0.0015	0.005	0.0015	0.002	50666.7
四月	110.318	21.8925	广西	广西-广东	九洲江石角	Ⅲ	Ⅳ	不达标	11.3	2.7	/	5.6	0.155	0.08	/	0.005	0.025	0.177	0.0002	0.0009	0.0001	5e-05	0.02	0.005	0.0002	0.0019	0.04	0.12	0.02	183
四月	110.701	22.2717	广西	广西-广东	罗江长岐	Ⅲ	Ⅴ	不达标	8.2	2.3	15	4.8	1.686	0.2	/	0.005	0.025	0.154	0.0002	0.0009	6e-05	5e-05	0.014	0.002	0.0002	0.0022	0.02	0.08	0.037	9200
四月	111.151	24.9697	广西	广西-湖南	恭城河大田	Ⅲ	Ⅱ	达标	8.8	1.2	5	0.7	0.158	0.04	/	0.004	0.025	0.1	0.0005	0.0032	3e-05	5e-05	0.002	0.01	0.0002	0.0015	0.005	0.0015	0.002	4600
四月	111.803	23.806	广西	广西-广东	贺江白沙	Ⅲ	Ⅱ	达标	7.66667	1.53333	5	1	0.11	0.046	/	0.005	0.025	0.147	0.0002	0.00341	2e-05	5e-05	0.00267	0.005	0.0002	0.0015	0.005	0.0015	0.002	24500
四月	111.424	23.4728	广西	广西-广东	西江下典口	Ⅲ	Ⅱ	达标	7.66667	1.23333	5.33333	1	0.206667	0.029	/	0.005	7e-05	0.12667	0.0002	0.00074	2e-05	5e-05	0.002	0.005	0.00067	0.0015	0.005	0.0015	0.002	20333.3
四月	105.306	29.6084	重庆	重庆－四川	大清流河平坦镇	Ⅲ	Ⅲ	达标	8	5.6	17	1.2	0.101	0.08	1.71	0.005	0.025	0.27	0.0002	0.001	2e-05	5e-05	0.002	0.005	0.0002	0.0015	0.005	0.05	0.002	110
四月	109.217	28.75	重庆	重庆－湖南	酉水石堤	Ⅲ	Ⅲ	达标	7.4	1.1	/	0.9	0.57	0.02	/	0.005	0.025	0.12	/	0.0012	2e-05	5e-05	0.002	0.005	0.0002	0.002	0.005	/	/	/
四月	109.283	28.5	重庆	重庆－湖南	花垣河茶洞	Ⅲ	Ⅲ	达标	7.6	0.9	/	0.8	0.879	0.005	/	0.005	0.025	0.11	/	0.0015	2e-05	5e-05	0.007	0.005	0.0002	0.0015	0.005	0.0015	0.002	/
四月	101.838	26.0969	四川	四川－云南	长江(金沙江)师庄	Ⅲ	Ⅰ	达标	8.8	1.5	5	0.6	0.036	0.02	0.77	0.005	0.025	0.17	0.0002	0.0009	2e-05	5e-05	0.002	0.005	0.0002	0.0015	0.02	0.0015	0.002	4900
四月	105.849	29.0139	四川	四川－重庆	长江朱沱	Ⅲ	Ⅱ	达标	9.3	1.7	5	0.8	0.075	0.07	1.77	0.005	0.025	0.16	0.0002	0.0012	2e-05	5e-05	0.002	0.005	0.0002	0.0015	0.005	0.0015	0.002	1433
四月	105.611	28.464	四川	四川－贵州	大同河两汇电站	Ⅲ	Ⅱ	达标	8.7	2.8	5	1.1	0.03	0.04	1.82	0.005	0.025	0.07	0.0002	0.0009	2e-05	5e-05	0.002	0.005	0.0002	0.0015	0.005	0.0015	0.002	11000
四月	106.045	28.9585	四川	四川－重庆	塘河塘河	Ⅲ	Ⅱ	达标	9.6	3.8	5	1.4	0.081	0.06	2.48	0.005	0.025	0.11	0.0002	0.0008	2e-05	5e-05	0.002	0.005	0.0002	0.0015	0.005	0.0015	0.002	1700
四月	106.812	30.1286	四川	四川－重庆	御临河坛同	Ⅲ	Ⅳ	不达标	6.6	4.3	11	2.1	1.17	0.18	3.68	0.005	0.025	0.24	0.0002	0.0009	2e-05	5e-05	0.002	0.005	0.0002	0.0015	0.005	0.05	0.002	70
四月	106.988	30.0626	四川	四川－重庆	大洪河大洪河水库	Ⅲ	Ⅳ	不达标	12.5	5	16	1.8	0.037	0.06	1.74	0.005	0.025	0.22	0.0002	0.0013	2e-05	5e-05	0.002	0.005	0.0002	0.0015	0.005	0.0015	0.002	10
四月	105.378	29.645	四川	四川－重庆	大清流河万古	Ⅲ	Ⅲ	达标	8	5.8	18	1.7	0.209	0.15	1.51	0.005	0.025	0.25	/	0.0014	2e-05	5e-05	0.002	0.005	0.0002	0.0015	0.02	0.05	0.002	80
四月	105.47	29.2867	四川	四川－重庆	濑溪河分水村（石河）	Ⅲ	Ⅳ	不达标	6.3	8.1	26	2.3	0.06	0.16	5.18	0.005	0.025	0.54	0.0002	0.0009	2e-05	5e-05	0.002	0.005	0.0002	0.0015	0.005	0.06	0.002	110
四月	106.203	30.1793	四川	四川－重庆	嘉陵江古楼（武胜）	Ⅲ	Ⅱ	达标	8.5	1.9	5	1.5	0.133	0.03	1.33	0.005	0.025	0.18	0.0002	0.0012	2e-05	0.002	0.002	0.01	0.0002	0.0015	0.005	0.0015	0.002	2867
四月	106.587	30.3565	四川	四川－重庆	渠江罗渡溪	Ⅲ	Ⅱ	达标	8.8	2.5	5	2	0.207	0.07	2.11	0.005	0.025	0.22	0.0002	0.001	2e-05	0.002	0.002	0.01	0.0002	0.0015	0.005	0.0015	0.002	13967
四月	105.775	30.3234	四川	四川－重庆	涪江玉溪	Ⅲ	Ⅲ	达标	8	2.2	5	1.9	0.388	0.07	2	0.005	0.025	0.2	0.0002	0.0012	2e-05	0.002	0.002	0.02	0.0002	0.0015	0.005	0.0015	0.002	200
四月	105.61	30.1533	四川	四川－重庆	琼江崇龛镇（柏梓镇）	Ⅲ	Ⅳ	不达标	8.5	6.8	26	2.9	0.184	0.27	2.85	0.005	0.025	0.36	0.0002	0.0014	2e-05	0.002	0.002	0.02	0.0002	0.0015	0.005	0.0015	0.002	500
四月	108.333	30.1833	四川	四川－陕西	任河大竹河	Ⅲ	Ⅰ	达标	8.7	1	5	0.9	0.126	0.01	0.82	0.005	0.025	0.08	0.0002	0.0006	2e-05	5e-05	0.002	0.005	0.0002	0.0015	0.005	0.0015	0.002	1300
四月	105.734	28.6153	贵州	贵州－四川	赤水河涟鱼溪	Ⅲ	Ⅱ	达标	8.6	2.2	5	1.5	0.084	0.05	2.87	0.005	0.025	0.12	0.0002	0.0008	2e-05	5e-05	0.002	0.005	0.0002	0.0015	0.005	0.0015	0.002	2700
四月	105.927	28.7315	贵州	贵州－四川	习水河虎头	Ⅲ	Ⅱ	达标	8.6	2.6	5	2	0.13	0.05	1.9	0.005	0.025	0.1	0.0002	0.0009	2e-05	/	0.002	0.005	0.0002	0.0015	0.005	0.0015	0.002	4900
四月	106.852	28.5248	贵州	贵州－重庆	綦江松坎	Ⅲ	Ⅱ	达标	8.9	1.4	5	0.9	0.037	0.04	1.81	0.005	0.025	0.13	0.0002	0.0009	2e-05	5e-05	0.002	0.005	0.0002	0.0015	0.005	0.0015	0.002	2200
四月	109.008	27.2985	贵州	贵州－湖南	舞水崇滩	Ⅲ	Ⅳ	达标	8.6	1.8	5	1.5	1.02	0.11	/	0.025	0.025	0.17	0.0002	0.00015	2e-05	5e-05	0.002	0.005	0.002	0.002	0.005	0.0015	0.002	2800
四月	105.257	24.9381	贵州	贵州-广西	南盘江天生桥	Ⅲ	Ⅱ	达标	7	1.6	8	1.9	0.061	0.1	/	0.005	0.025	0.23	0.0002	0.00015	2e-05	5e-05	0.002	0.005	0.0002	0.0015	0.03	0.0015	0.002	80
四月	107.055	25.8413	贵州	贵州-广西	曹渡河平里河	Ⅲ	Ⅱ	达标	8.5	2.3	5	0.6	0.496	0.01	/	0.005	0.025	0.1	0.0002	0.00015	2e-05	5e-05	0.002	0.005	0.0002	0.0015	0.005	0.0015	0.002	5400
四月	106.136	24.9467	贵州	贵州-广西	红水河板陈	Ⅲ	Ⅲ	达标	9.2	1.16667	16.6667	3.8	0.052	0.0533333	/	0.005	0.025	0.21	0.0002	0.0007	2e-05	5e-05	0.002	0.005	0.0002	0.0015	0.0266667	0.0015	0.002	126.667
四月	108.109	25.1991	贵州	贵州-广西	社村河新荣甸	Ⅲ	Ⅱ	达标	7.1	0.9	6	0.9	0.0125	0.01	/	0.005	0.025	0.07	0.0002	0.0003	2e-05	5e-05	0.002	0.005	0.0002	0.0015	0.01	0.0015	0.002	9400
四月	101.333	26.6167	云南	云南－四川	长江(金沙江)格里坪	Ⅲ	Ⅰ	达标	9.2	1.2	12	0.7	0.0125	0.01	0.82	0.005	0.025	0.14	0.0002	0.0014	2e-05	5e-05	0.002	0.005	0.0002	0.0015	0.005	0.0015	0.002	3300
四月	103.042	26.5606	云南	云南－四川	长江(金沙江)华弹（蒙姑）	Ⅲ	Ⅱ	达标	8.9	3.1	/	1.1	0.036	0.04	/	0.014	/	0.16	/	0.0012	2e-05	5e-05	0.002	0.005	0.0002	0.0015	0.01	0.0015	0.002	8400
四月	100.858	27.3199	云南	云南－四川	宁蒗河包都镇	Ⅲ	Ⅲ	达标	11.3	2.3	/	1.9	0.559	0.12	/	0.005	0.025	0.1	0.0002	0.0032	2e-05	5e-05	0.002	0.005	0.0002	0.0015	0.005	0.0015	0.002	/
四月	104.415	28.6184	云南	云南－四川	横江横江水富	Ⅲ	Ⅰ	达标	8.5	1	5	0.6	0.114	0.01	2.28	0.005	0.025	0.12	0.0002	0.002	2e-05	5e-05	0.002	0.005	0.0002	0.0015	0.005	0.0015	0.002	2000
四月	105.011	28.035	云南	云南－四川	南广河新田（罗渡）	Ⅲ	Ⅱ	达标	8.4	1.3	5	1.2	0.046	0.06	2.42	0.005	0.025	0.16	0.0002	0.0015	2e-05	5e-05	0.01	0.005	0.0002	0.0015	0.005	0.0015	0.002	130000
四月	104.492	24.6576	云南	云南-广西	南盘江八大河	Ⅲ	Ⅲ	达标	12	1.5	7.2	3.4	0.111	0.041	/	0.005	0.025	0.025	0.0002	0.001	2e-05	5e-05	0.002	0.005	0.0002	0.0015	0.005	0.0015	0.002	490
四月	104.335	26.6309	云南	云南-贵州	可渡河同兴	Ⅲ	Ⅱ	达标	10.1	1.4	3.8	0.9	0.0125	0.025	/	0.005	0.025	0.019	0.0002	0.0003	2e-05	5e-05	0.002	0.005	0.0002	0.0015	0.005	0.0015	0.002	2200
四月	104.707	25.294	云南	云南-贵州	黄泥河新村	Ⅲ	Ⅲ	达标	5.6	1.8	9	1.9	0.044	0.04	/	0.005	0.025	0.13	0.0002	0.0005	2e-05	5e-05	0.002	0.005	0.0002	0.0015	0.02	0.0015	0.002	110
四月	104.712	25.2705	云南	云南-贵州	北盘江电厂小桥	Ⅲ	Ⅲ	达标	5.5	2.8	17	3.9	0.05	0.16	/	0.005	0.025	0.22	0.0002	0.001	2e-05	5e-05	0.002	0.005	0.0002	0.0015	0.03	0.0015	0.002	330
四月	104.506	26.0569	云南	云南-贵州	拖长江小云尚大桥	Ⅲ	Ⅴ	不达标	8.3	2.2	16	3.6	1.76	0.18	/	0.005	0.025	0.21	0.0002	0.0012	2e-05	5e-05	0.002	0.005	0.0002	0.0015	0.04	0.0015	0.002	230
四月	105.014	24.4199	云南	云南-广西	驮娘江底先	Ⅲ	Ⅲ	达标	8.8	1.8	16	3.6	0.104	0.17	/	0.005	0.025	0.08	0.0002	0.0044	2e-05	5e-05	0.002	0.005	0.0002	0.0015	0.03	0.0015	0.002	490
四月	106.156	23.9054	云南	云南-广西	谷拉河罗村口	Ⅲ	Ⅱ	达标	8.18	2.1	13	1.8	0.075	0.02	/	0.005	0.025	0.1	0.0002	0.00015	2e-05	5e-05	0.002	0.005	0.0002	0.0015	0.02	0.0015	0.002	170
四月	106.467	33.8328	陕西	陕西－四川	嘉陵江燕子砭	Ⅲ	Ⅱ	达标	8.2	2.2	5	0.8	0.14	0.02	3.08	0.005	0.025	0.29	0.0002	0.0053	2e-05	5e-05	0.002	0.005	0.0002	0.0015	/	/	/	/
四月	108.485	37.6942	陕西	陕西－内蒙古	无定河城河公路桥	Ⅲ	Ⅲ	达标	8.6	2.8	10.2	3.1	0.05	0.04	/	0.005	0.025	0.45	/	0.0004	4e-05	5e-05	0.002	0.005	0.0002	0.0015	/	/	/	/
四月	110.631	34.0107	陕西	陕西－河南	洛河马沟	Ⅲ	Ⅰ	达标	9.2	0.9	5	1.1	0.08	0.02	/	0.005	0.025	0.54	0.0002	0.00015	2e-05	5e-05	0.002	0.005	0.0002	0.0015	0.005	0.0015	0.002	/
四月	106.083	33.95	甘肃	甘肃－陕西	长丰河封家坝	Ⅲ	Ⅱ	达标	9.7	0.9	5	0.25	0.155	0.03	5.42	0.005	0.025	0.23	0.0002	0.00015	2e-05	5e-05	0.008	0.005	0.0002	0.0015	0.005	0.0015	0.024	790
四月	105.904	33.5292	甘肃	甘肃－陕西	西汉水西淮坝	Ⅲ	Ⅱ	达标	7.3	1.6	5	0.9	0.13	0.01	5.65	0.005	0.025	0.24	0.0002	0.0032	2e-05	5e-05	0.002	0.005	0.0002	0.0015	/	/	/	/
四月	105.517	32.7667	甘肃	甘肃－四川	白龙江姚渡	Ⅲ	Ⅰ	达标	8.5	1.1	/	0.25	0.11	0.01	0.98	0.005	0.025	0.35	0.0002	0.0008	2e-05	5e-05	0.002	0.005	0.0002	0.002	0.005	0.0015	0.002	100
四月	105.042	37.4464	甘肃	甘肃－宁夏	黄河下河沿	Ⅲ	Ⅱ	达标	8.1	1.6	10	1.3	0.11	0.05	/	0.005	0.025	0.28	0.0006	0.0024	2e-05	5e-05	0.002	0.005	0.0002	0.0015	0.005	0.0015	0.002	/
四月	102.868	36.5107	甘肃	甘肃－青海	大通河享堂	Ⅲ	Ⅰ	达标	8.1	1	7	1	0.12	0.01	/	0.005	0.025	0.17	0.0002	0.0016	2e-05	5e-05	0.006	0.005	0.0002	0.0015	0.005	0.0015	0.002	/
四月	106.338	34.5179	甘肃	甘肃－陕西	渭河太碌	Ⅲ	Ⅲ	达标	8.6	4.1	21.8	0.25	0.49	/	/	0.011	0.025	0.72	0.0002	0.0037	2e-05	5e-05	0.021	0.005	0.003	0.0015	0.005	0.0015	0.002	/
四月	106.526	34.4951	甘肃	甘肃－陕西	渭河拓石	Ⅲ	Ⅱ	达标	8.1	2.3	18.4	1.2	0.17	0.08	/	0.005	0.025	0.49	0.0002	0.00015	2e-05	5e-05	0.002	0.005	0.0002	0.0015	0.005	0.0015	0.002	/
四月	106.716	34.3708	甘肃	甘肃－陕西	渭河仙龙	Ⅲ	Ⅱ	达标	8	2.1	18.8	1.3	0.15	0.06	/	0.005	0.025	0.46	0.0002	0.00015	2e-05	5e-05	0.002	0.005	0.0002	0.0015	0.005	0.0015	0.002	/
四月	106.503	34.81	甘肃	甘肃－陕西	通关河花园头	Ⅲ	Ⅱ	达标	8.9	2.7	13.9	0.25	0.1	0.04	/	0.005	0.025	0.3	0.0002	0.0008	2e-05	5e-05	0.011	0.005	0.0002	0.0015	0.005	0.0015	0.002	/
四月	106.436	34.5396	甘肃	甘肃－陕西	通关河凤阁岭	Ⅲ	Ⅰ	达标	8.2	1.5	5	1	0.07	0.01	/	0.005	0.025	0.26	0.0002	0.00015	2e-05	5e-05	0.002	0.005	0.0002	0.0015	0.005	0.0015	0.002	/
四月	107.72	35.1867	甘肃	甘肃－陕西	黑河张河桥	Ⅲ	Ⅳ	不达标	8.3	2.2	14.6	4.7	0.63	0.02	/	0.005	0.025	0.52	0.0002	0.00015	7e-05	5e-05	0.022	0.005	0.0002	0.0015	0.005	0.0015	0.002	/
四月	107.941	35.2694	甘肃	甘肃－陕西	泾河政平	Ⅲ	Ⅴ	不达标	7.4	3.5	26.1	3.6	1.87	0.03	/	0.005	0.025	0.81	0.0002	0.00015	3e-05	5e-05	0.023	0.005	0.0002	0.0015	0.005	0.11	0.002	/
四月	108.213	35.3188	甘肃	甘肃－甘肃	四郎河罗川	Ⅲ	Ⅲ	达标	5.6	2.4	14	0.25	0.73	0.02	/	0.005	0.025	0.32	0.0002	0.00015	2e-05	5e-05	0.004	0.005	0.0002	0.0015	0.005	0.0015	0.002	/
四月	102.5	36.95	青海	青海－甘肃	大通河天堂寺	Ⅲ	Ⅰ	达标	8.4	1.6	5	1.9	0.13	0.01	/	0.005	0.025	0.16	0.0002	0.0016	2e-05	5e-05	0.004	0.005	0.0002	0.0015	0.005	0.0015	0.002	/
四月	106.744	39.3907	宁夏	宁夏－内蒙古	黄河麻黄沟	Ⅲ	Ⅱ	达标	8.2	1.5	13.4	1	0.18	0.1	/	0.005	0.025	0.27	0.0007	0.0031	2e-05	5e-05	0.002	0.005	0.0002	0.0015	0.005	0.0015	0.002	/
四月	105.75	35.5634	宁夏	宁夏－甘肃	葫芦河郭罗	Ⅲ	Ⅳ	不达标	7.3	2.2	27.7	4.7	0.19	0.02	/	0.005	0.025	0.99	0.0002	0.00015	2e-05	5e-05	0.008	0.005	0.0002	0.0015	0.005	0.0015	0.002	/
四月	105.826	35.5543	宁夏	宁夏－甘肃	渝河王恒	Ⅲ	Ⅱ	达标	9.7	3.5	7	1.1	0.21	0.03	/	0.005	0.025	0.63	0.0002	0.00015	2e-05	5e-05	0.002	0.005	0.0002	0.0015	0.01	0.05	0.002	/
四月	106.483	35.4836	宁夏	宁夏－甘肃	泾河东梁	Ⅲ	Ⅱ	达标	10.2	3	6	0.25	0.07	0.01	/	0.005	0.025	0.42	0.0002	0.00015	2e-05	5e-05	0.002	0.005	0.0002	0.0015	0.03	0.0015	0.002	/
四月	106.831	35.728	宁夏	宁夏－甘肃	洪河庞沟	Ⅲ	Ⅲ	达标	8.5	4.3	12	0.6	0.19	0.01	/	0.005	0.025	0.73	0.0002	0.00015	2e-05	5e-05	0.002	0.005	0.0002	0.0015	0.005	0.05	0.002	/
五月	117.145	39.9481	河北	河北-天津	泃河桑梓红旗闸	Ⅲ	劣Ⅴ	不达标	15.2	11.8	78	7.7	4.36	0.9	9.84	0.005	0.025	0.59	0.0002	0.015	2e-05	5e-05	0.005	0.005	0.0002	0.0015	/	0.0015	0.002	40000
五月	117.748	40.0417	河北	河北-天津	州河(沙河)沙河桥	Ⅲ	Ⅱ	达标	11.4	3.68	14	1	0.041	0.05	10.1	0.005	0.025	0.56	0.0002	0.0025	2e-05	5e-05	0.002	0.005	0.0002	0.0015	/	0.0015	0.002	70
五月	115.505	39.6553	河北	河北-北京	拒马河大沙地	Ⅲ	Ⅱ	达标	14.5	1.1	5	1	0.02	0.02	2.1	0.00067	0.025	0.22	0.0004	0.0005	4e-05	5e-05	0.002	0.005	0.007	0.0015	0.005	0.0015	0.002	30
五月	116.687	39.0125	河北	河北-天津	大清河安里屯	Ⅲ	劣Ⅴ	不达标	3.7	7.6	33.4	1	2.48	0.04	6.52	0.00505	0.00212	2.33	0.0005	0.00015	8e-05	5e-05	0.007	0.005	0.006	0.0015	0.04	0.0015	0.002	122
五月	117.078	38.6886	河北	河北-天津	青静黄排水渠团瓢桥	Ⅲ	劣Ⅴ	不达标	5.5	21.4	114	4.4	0.26	0.11	1.72	0.01677	0.0037	0.73	0.0004	0.0022	5e-05	5e-05	0.043	0.005	0.002	0.0015	0.02	0.0015	0.03	1576
五月	113.885	36.3586	河北	河北-河南	清漳河合漳	Ⅲ	Ⅲ	达标	11.2	1.7	5	1	0.053	0.04	4.72	0.05	0.036	0.44	0.0041	0.0009	6e-05	5e-05	0.002	0.005	0.002	0.0015	0.03	0.083	0.002	11199
五月	115.276	36.4967	河北	河北-山东	漳卫河(卫运河)秤钩湾	Ⅲ	Ⅲ	达标	8.6	3	16.6	1.7	0.18	0.03	3.84	0.064	0.057	0.49	0.0013	0.0015	9e-05	5e-05	0.002	0.005	0.0002	0.0015	0.03	0.0015	0.006	6167
五月	115.695	36.8622	河北	河北-山东	漳卫河(卫运河)临清大桥（临清）	Ⅲ	Ⅲ	达标	9.2	3.5	19.6	1.6	0.279	0.07	5.1	0.077	0.045	0.6	0.0002	0.0015	9e-05	5e-05	0.002	0.005	0.002	0.0015	0.04	0.0015	0.011	19863
五月	115.777	36.9994	河北	河北-山东	漳卫河(卫运河)油坊桥	Ⅲ	Ⅲ	达标	9	3.7	22.6	1.6	0.273	0.08	5.28	0.037	0.05	0.68	0.0002	0.0017	7e-05	5e-05	0.002	0.005	0.0002	0.0015	0.03	0.135	0.007	40000
五月	118.825	41.3683	河北	河北-内蒙古	老哈河牛家窑	Ⅲ	Ⅲ	达标	8.1	1.4	6.3	0.8	0.094	0.15	6.84	0.005	0.025	0.44	0.0002	0.00015	2e-05	5e-05	0.009	0.005	0.0002	0.0015	0.005	0.05	0.002	170
五月	113.899	39.9922	山西	山西-河北	桑干河东册田村北桥	Ⅲ	劣Ⅴ	不达标	11.5	4.1	16.3	2.8	0.2	0.06	1.35	0.00439	0.00067	1.57	0.0005	0.0014	2e-05	5e-05	0.002	0.005	0.008	0.0015	0.02	0.0015	0.002	1722
五月	114.435	39.2997	山西	山西-河北	唐河水堡	Ⅲ	Ⅲ	达标	9.8	1.8	5	2.5	0.07	0.13	6.05	0.00084	0.00081	0.23	0.0002	0.00015	2e-05	5e-05	0.005	0.005	0.003	0.0015	0.02	0.01	0.002	262
五月	113.537	38.4208	山西	山西-河北	滹沱河阎家庄大桥（闫家庄大桥）	Ⅲ	Ⅱ	达标	8.6	2.5	5	1	0.12	0.06	5.11	0.00194	0.025	0.46	0.0002	0.00015	2e-05	5e-05	0.006	0.005	0.006	0.0015	0.04	0.005	0.002	3130
五月	114.05	37.7161	山西	山西-河北	冶河王寨村西	Ⅲ	Ⅱ	达标	8.7	1	5	0.7	0.064	0.005	3.84	0.04	0.038	0.44	0.0002	0.0009	3e-05	5e-05	0.002	0.005	0.0002	0.0015	/	0.079	0.002	2909
五月	113.909	37.9739	山西	山西-河北	绵河地都	Ⅲ	Ⅰ	达标	9.2	1	5	0.9	0.116	0.02	3.86	0.009	0.036	0.41	0.0014	0.0011	3e-05	5e-05	0.002	0.005	0.003	0.0015	0.02	0.091	0.002	5794
五月	113.51	36.7956	山西	山西-河北	清漳河（漳西渠、漳北渠）麻田	Ⅲ	Ⅱ	达标	8.6	1	5	0.7	0.082	0.005	3.82	0.045	0.04	0.35	0.0018	0.001	3e-05	5e-05	0.002	0.005	0.0002	0.0015	0.03	0.081	0.002	455
五月	111.858	35.0683	山西	山西－河南	黄河南村	Ⅲ	Ⅱ	达标	7.6	2.4	12.5	1.6	0.26	0.06	/	0.003	0.004	0.56	0.0002	0.0021	1e-05	0.0001	/	0.0025	/	0.0006	0.02	0.0015	0.002	/
五月	112.304	40.2404	山西	山西－内蒙古	红河杀虎口	Ⅲ	Ⅰ	达标	8.8	1.8	15.7	1.9	0.03	0.005	/	0.005	0.025	0.38	0.0002	0.0005	1e-05	5e-05	0.002	0.005	0.0002	0.0015	/	0.0015	0.002	/
五月	112.635	35.2836	山西	山西－河南	沁河拴驴泉坝下	Ⅲ	Ⅲ	达标	9.6	1.7	5.1	1.1	0.03	0.02	/	0.005	0.025	0.3	0.0002	0.0003	7e-05	5e-05	0.002	0.005	0.0002	0.002	0.005	0.0015	0.002	/
五月	112.996	35.268	山西	山西－河南	丹河青天河坝下	Ⅲ	Ⅲ	达标	9.8	1.6	7.4	1	0.06	0.02	/	0.005	0.025	0.43	0.0002	0.00015	6e-05	5e-05	0.002	0.005	0.0002	0.001	0.005	0.0015	0.002	/
五月	113.286	40.3453	内蒙古	内蒙古-山西	御河堡子湾	Ⅲ	Ⅳ	不达标	11.5	3.1	12.5	2.5	0.32	0.28	10.9	0.00231	0.00148	1.17	0.0007	0.0006	2e-05	5e-05	0.006	0.005	0.002	0.0015	0.02	0.0015	0.002	10
五月	113.236	40.4233	内蒙古	内蒙古-山西	御河黑疙瘩村（小黄土沟）	Ⅲ	劣Ⅴ	不达标	9.7	4.3	5	3	1.18	0.86	13.9	0.00407	0.00356	1.62	0.0004	0.0006	2e-05	5e-05	0.005	0.005	0.007	0.0015	0.02	0.0015	0.002	171
五月	114.056	40.8656	内蒙古	内蒙古-河北	二道河（东洋河）友谊水库坝上	Ⅲ	Ⅱ	达标	9.3	3.6	17.5	2.1	0.12	0.02	0.85	0.00174	0.025	0.86	0.0004	0.0005	2e-05	5e-05	0.002	0.005	0.011	0.0015	0.02	0.0015	0.002	5
五月	106.91	39.081	内蒙古	内蒙古－宁夏	都思兔河陶乌桥	Ⅲ	Ⅳ	不达标	8	4.7	9	1.3	0.24	0.08	/	0.01	0.025	1.3	0.0002	0.00015	2e-05	5e-05	0.002	0.005	0.0002	0.003	0.01	0.0015	0.002	/
五月	110.967	39.519	内蒙古	内蒙古－陕西	皇甫川古城	Ⅲ	Ⅲ	达标	8.8	4.5	24.6	3.3	0.08	0.04	/	0.005	0.025	0.54	0.0002	0.0006	1e-05	5e-05	0.002	0.005	0.0002	0.0015	/	0.0015	0.002	/
五月	110.718	39.3009	内蒙古	内蒙古－陕西	孤山川沙梁	Ⅲ	Ⅳ	不达标	8.7	3	25	4.7	0.74	0.06	/	0.005	0.025	0.43	0.0002	0.0075	2e-05	5e-05	0.002	0.005	0.0002	0.0015	/	0.0015	0.002	/
五月	110.119	39.4303	内蒙古	内蒙古－陕西	窟野河石圪台	Ⅲ	Ⅴ	不达标	2.8	2.5	15	3.2	0.06	0.08	/	0.005	0.025	0.77	0.0002	0.0023	2e-05	5e-05	0.002	0.005	0.0002	0.0015	0.005	0.0015	0.043	/
五月	110.217	39.2704	内蒙古	内蒙古－陕西	窟野河大柳塔	Ⅲ	Ⅳ	不达标	4.1	4.1	24	5.1	0.5	0.06	/	0.005	0.025	1.35	0.0002	0.0012	2e-05	5e-05	0.002	0.005	0.0002	0.0015	0.005	0.0015	0.01	/
五月	110.372	39.3181	内蒙古	内蒙古－陕西	悖牛川贾家畔	Ⅲ	Ⅳ	不达标	8.4	6.7	10.2	1.1	0.0125	0.13	/	0.005	0.025	0.42	0.0002	0.0009	2e-05	5e-05	0.002	0.005	0.0002	0.0015	/	0.0015	0.002	/
五月	108.781	37.9775	内蒙古	内蒙古－陕西	无定河巴图湾	Ⅲ	Ⅱ	达标	8.9	2.3	17.2	1.5	0.04	0.02	/	0.005	0.025	0.44	0.0007	0.0024	2e-05	5e-05	0.002	0.005	0.0002	0.0015	/	0.0015	0.002	/
五月	108.897	37.9985	内蒙古	内蒙古－陕西	无定河蘑菇台	Ⅲ	Ⅱ	达标	9	2.3	10.6	1.8	0.04	0.03	/	0.005	0.025	0.43	0.0006	0.0027	2e-05	5e-05	0.002	0.005	0.0002	0.0015	/	0.0015	0.002	/
五月	109.05	38.0233	内蒙古	内蒙古－陕西	无定河大草湾	Ⅲ	Ⅱ	达标	8.5	2.3	17.5	2	0.03	0.04	/	0.005	0.025	0.41	0.0004	0.004	2e-05	5e-05	0.002	0.005	0.0002	0.0015	/	0.0015	0.002	/
五月	124.26	48.5326	内蒙古	内蒙古-黑龙江	诺敏河古城子	Ⅲ	Ⅱ	达标	9.76	2.99	8.71	0.8	0.03	0.04	0.63	0.003	0.025	0.142	0.0002	0.0017	2e-05	5e-05	0.002	0.005	0.0002	0.0015	0.005	0.0015	0.002	/
五月	124.396	48.2661	内蒙古	内蒙古-黑龙江	诺敏河萨马街	Ⅲ	Ⅱ	达标	11.43	2.93	10.9	0.9	0.069	0.06	0.7	0.003	0.025	0.122	0.0002	0.002	2e-05	5e-05	0.002	0.005	0.0002	0.0015	0.005	0.0015	0.002	20
五月	123.608	48.0231	内蒙古	内蒙古-黑龙江	阿伦河兴鲜	Ⅲ	Ⅱ	达标	11.14	1.08	3.6	0.7	0.031	0.04	2.69	0.003	0.025	0.291	0.0002	0.0014	2e-05	5e-05	0.002	0.004	0.0002	0.0015	0.005	0.0015	0.002	/
五月	123.253	47.9525	内蒙古	内蒙古-黑龙江	音河新发	Ⅲ	Ⅱ	达标	11.01	2.01	7.38	1	0.132	0.03	3	0.003	0.0077	0.346	0.0002	0.0016	2e-05	5e-05	0.002	0.005	0.0002	0.0015	0.005	0.0015	0.002	20
五月	123.375	47.9428	内蒙古	内蒙古-黑龙江	音河大河	Ⅲ	Ⅱ	达标	13.06	1.52	7.97	1	0.21	0.03	2.83	0.003	0.025	0.278	0.0002	0.0019	2e-05	5e-05	0.002	0.005	0.0002	0.0015	0.005	0.0015	0.002	20
五月	122.826	47.6839	内蒙古	内蒙古-黑龙江	雅鲁河二节地	Ⅲ	Ⅱ	达标	11.81	1.58	2.98	1.1	0.207	0.02	3.37	0.003	0.025	0.14	0.0002	0.0015	2e-05	5e-05	0.002	0.005	0.0002	0.0015	0.005	0.0015	0.002	10
五月	122.857	47.6572	内蒙古	内蒙古-黑龙江	雅鲁河金蛇湾码头	Ⅲ	Ⅰ	达标	11.92	1.7	4.95	0.9	0.138	0.02	3.1	0.003	0.025	0.182	0.0002	0.0021	2e-05	5e-05	0.002	0.005	0.0002	0.0015	0.005	0.0015	0.002	/
五月	122.414	47.4472	内蒙古	内蒙古-黑龙江	济沁河东明	Ⅲ	Ⅱ	达标	11.67	1.07	2.74	0.7	0.122	0.04	1.12	0.003	0.025	0.188	0.0002	0.0013	2e-05	5e-05	0.002	0.005	0.0002	0.0015	0.005	0.0015	0.002	40
五月	122.502	47.3914	内蒙古	内蒙古-黑龙江	济沁河苗家堡子	Ⅲ	Ⅱ	达标	10.99	0.9	2.48	0.9	0.475	0.02	1.4	0.003	0.025	0.213	0.0002	0.0013	2e-05	5e-05	0.002	0.004	0.0002	0.0015	0.005	0.0015	0.002	40
五月	122.332	45.8593	内蒙古	内蒙古-吉林	洮儿河浩特营子	Ⅲ	Ⅲ	达标	6.59	2.54	15.65	0.8	0.089	0.14	3.07	0.005	0.025	0.616	0.0001	0.0009	2e-05	5e-05	0.002	0.005	0.0002	0.0015	0.005	0.0015	0.002	2800
五月	122.36	45.8536	内蒙古	内蒙古-吉林	洮儿河林海	Ⅲ	Ⅱ	达标	6.1	2.38	19.69	0.7	0.058	0.05	4.3	0.005	0.025	0.569	0.0002	0.0007	2e-05	5e-05	0.002	0.005	0.0002	0.0015	0.005	0.0015	0.002	1800
五月	123.464	43.7347	内蒙古	内蒙古-吉林	新开河西靠山	Ⅲ	劣Ⅴ	不达标	9.29	13.72	77.9	4.4	0.256	0.21	1.7	0.005	0.025	1.1	0.0002	0.0237	2e-05	5e-05	0.002	0.005	0.002	0.0015	0.005	0.0015	0.002	/
五月	123.508	43.5997	内蒙古	内蒙古-吉林	新开河敖吉	Ⅲ	劣Ⅴ	不达标	9.81	10.61	57.2	2.8	0.613	0.15	3.05	0.005	0.025	1.06	0.0002	0.03	2e-05	5e-05	0.002	0.005	0.0002	0.0015	0.005	0.0015	0.002	/
五月	123.524	43.0075	内蒙古	内蒙古-辽宁	西辽河二道河子	Ⅲ	Ⅲ	达标	9.27	4.49	17.6	0.9	0.252	0.16	0.51	0.004	0.025	0.4	0.0002	0.015	2e-05	5e-05	0.002	0.005	0.0002	0.0015	0.005	0.0015	0.002	30
五月	123.55	42.9666	内蒙古	内蒙古-辽宁	辽河福德店	Ⅲ	Ⅲ	达标	8.93	5.4	25.4	2.3	0.628	0.09	1.86	0.052	0.025	0.386	0.0002	0.0031	2e-05	5e-05	0.002	0.005	0.0002	0.0015	0.005	0.0015	0.002	/
五月	122.792	42.7417	内蒙古	内蒙古-辽宁	秀水河常胜	Ⅲ	劣Ⅴ	不达标	9.45	5.04	16.1	1.9	0.487	0.54	0.75	0.01	0.0076	0.33	0.0002	0.0123	2e-05	5e-05	0.002	0.01	0.003	0.0015	0.005	0.0015	0.002	160
五月	120.946	42.2825	内蒙古	内蒙古-辽宁	牤牛河新营子	Ⅲ	Ⅲ	达标	10.24	1.85	6.83	1.1	0.25	0.16	1.96	0.005	0.025	0.575	0.0002	0.0041	2e-05	5e-05	0.002	0.005	0.0002	0.0015	0.005	0.0015	0.002	/
五月	121.035	42.2194	内蒙古	内蒙古-辽宁	牤牛河朗家窝铺	Ⅲ	Ⅱ	达标	10.95	2.15	7.84	0.9	0.296	0.09	3.12	0.01	0.004	0.498	0.0002	0.0031	2e-05	5e-05	0.002	0.004	0.0002	0.0015	0.005	0.0015	0.002	/
五月	119.729	42.2072	辽宁	辽宁-内蒙古	蹦河扎兰营子	Ⅲ	Ⅳ	不达标	7.9	1.8	5.1	1.1	0.039	0.13	3.69	0.005	0.025	1.13	0.0002	0.00015	2e-05	5e-05	0.007	0.005	0.0002	0.0015	0.005	0.0015	0.002	5
五月	119.694	42.2389	辽宁	辽宁-内蒙古	蹦河庄头营子	Ⅲ	Ⅳ	不达标	8.3	2.1	6.1	0.8	0.06	0.12	3.38	0.005	0.025	1.17	0.0002	0.00015	2e-05	5e-05	0.01	0.005	0.0002	0.0015	0.005	0.0015	0.005	50
五月	124.719	45.3561	吉林	吉林-黑龙江	第二松花江松林	Ⅲ	Ⅳ	不达标	8.8	5.84	23.8	2.3	0.391	0.22	1.39	0.006	0.025	0.308	0.0002	0.0031	2e-05	5e-05	0.002	0.005	0.0002	0.0015	0.005	0.0015	0.002	/
五月	127.167	44.6325	吉林	吉林-黑龙江	细鳞河肖家船口	Ⅲ	Ⅱ	达标	9.81	1.73	7.92	0.8	0.188	0.03	2.1	0.004	0.025	0.029	0.0002	0.0021	2e-05	5e-05	0.002	0.007	0.0002	0.0015	0.005	0.0015	0.002	210
五月	127.168	44.7089	吉林	吉林-黑龙江	细鳞河和平桥	Ⅲ	Ⅲ	达标	9.17	3.1	9.6	1	0.866	0.07	2.53	0.005	0.025	0.101	0.0002	0.004	2e-05	5e-05	0.002	0.006	0.0002	0.0015	0.005	0.0015	0.002	300
五月	127.417	44.6166	吉林	吉林-黑龙江	拉林河向阳	Ⅲ	Ⅱ	达标	10.47	2.38	13.6	0.9	0.225	0.04	1.69	0.004	0.025	0.015	0.0002	0.0026	2e-05	5e-05	0.002	0.005	0.0002	0.0015	0.005	0.0015	0.002	5100
五月	126.98	45.0664	吉林	吉林-黑龙江	拉林河振兴	Ⅲ	Ⅲ	达标	10.49	3.14	12.8	1.6	0.871	0.06	1.95	0.004	0.025	0.049	0.0002	0.0023	2e-05	5e-05	0.002	0.006	0.0002	0.0015	0.005	0.0015	0.002	90
五月	126.756	45.1733	吉林	吉林-黑龙江	拉林河牛头山大桥	Ⅲ	Ⅱ	达标	9.31	3.58	13.6	1.9	0.262	0.07	2.09	0.005	0.025	0.053	0.0002	0.0024	2e-05	5e-05	0.002	0.005	0.0002	0.0015	0.005	0.0015	0.002	360
五月	126.15	45.1333	吉林	吉林-黑龙江	拉林河蔡家沟	Ⅲ	Ⅲ	达标	10.22	4.76	17.6	0.6	0.405	0.1	2.57	0.005	0.025	0.078	0.0002	0.0028	2e-05	5e-05	0.002	0.006	0.0002	0.0015	0.005	0.0015	0.002	110
五月	125.711	45.405	吉林	吉林-黑龙江	拉林河板子房	Ⅲ	Ⅲ	达标	9.77	5.3	17.1	1	0.301	0.08	2.87	0.005	0.025	0.089	0.0002	0.0028	2e-05	5e-05	0.002	0.005	0.0002	0.0015	0.005	0.0015	0.002	410
五月	126.774	45.1314	吉林	吉林-黑龙江	卡岔河龙家亮子	Ⅲ	劣Ⅴ	不达标	3.33	13.2	46.62	13.5	12.458	1.71	17.24	0.005	0.025	0.1	0.0002	0.00015	2e-05	5e-05	0.002	0.005	0.0002	0.003	0.005	0.06	0.002	620
五月	128.745	43.7556	吉林	吉林-黑龙江	牡丹江牡丹江1号桥	Ⅲ	Ⅲ	达标	9.9	4.3	15	0.9	0.16	0.05	2.76	0.012	0.025	0.12	0.0002	0.0005	4e-05	5e-05	0.002	0.005	0.0002	0.0015	0.005	0.0015	0.002	80
五月	123.591	43.4317	吉林	吉林-内蒙古	西辽河王奔桥	Ⅲ	Ⅴ	不达标	8.93	9.56	39.2	2.3	0.506	0.1	0.96	0.005	0.025	1.22	0.0002	0.0197	2e-05	5e-05	0.002	0.005	0.002	0.0015	0.005	0.0015	0.002	/
五月	123.572	43.3003	吉林	吉林-内蒙古	西辽河巴嘎呼萨	Ⅲ	Ⅳ	不达标	9.49	6.52	22.6	3.1	0.352	0.27	0.68	0.005	0.025	0.429	0.0002	0.0215	2e-05	5e-05	0.002	0.005	0.0002	0.0015	0.005	0.0015	0.002	100
五月	125.323	50.0483	黑龙江	黑龙江-内蒙古	嫩江石灰窑	Ⅲ	Ⅲ	达标	12.6	5	5	0.9	0.24	0.03	0.34	0.005	0.025	0.13	0.0002	0.0009	2e-05	5e-05	0.002	0.005	0.0002	0.0015	0.005	0.0015	0.002	30
五月	125.213	49.1861	黑龙江	黑龙江-内蒙古	嫩江嫩江浮桥	Ⅲ	Ⅱ	达标	10.8	3.7	15.5	1.1	0.22	0.04	0.36	0.005	0.025	0.17	0.0002	0.001	2e-05	5e-05	0.002	0.005	0.0002	0.0015	0.005	0.0015	0.002	30
[truncated: 2,911 more rows]
[truncated: 4 more columns]
