# Supplementary material for: Response of surface water quality characteristics to socio-economic factors in Eastern-Central China
Source: PLoS One. 2022 Apr 12;17(4):e0262064. doi: 10.1371/journal.pone.0262064 (PMC9004789; doi:10.1371/journal.pone.0262064)
Supplement: S1 File — (ZIP) [file pone.0262064.s001.zip › Supporting Information/╫█║╧╡├╖╓.xlsx]

## Sheet: F1
月份	经度	纬度	隶属省份	省界	断面	目标	类别	是否达标	溶解氧	高锰酸盐指数	化学需氧量	五日生化需氧量	氨氮	总磷	铜	锌	氟化物	硒	砷	汞	镉	铬（六价）	铅	氰化物	挥发酚	石油类	阴离子表面活性	硫化物		隶属省份	溶解氧	高锰酸盐指数	化学需氧量	五日生化需氧量	氨氮	总磷	铜	锌	氟化物	硒	砷	汞	镉	铬（六价）	铅	氰化物	挥发酚	石油类	阴离子表面活性
一月	117.742	40.0136	河北	河北-天津	黎河黎河桥	Ⅱ	Ⅱ	达标																					0	北京	5	1	14	0	30	14	0	0	0	0	0	0	0	1	0	0	0	0	0
一月	117.644	40.0858	河北	河北-天津	淋河淋河桥	Ⅱ	Ⅴ	不达标					0	0								0								天津	0	0	0	0	0	0	0	0	0	0	0	0	0	0	0	0	0	0	0
一月	116.138	40.6857	河北	河北-北京	白河下堡（后城）	Ⅱ	Ⅲ	不达标					0	0																河北	9	73	170	40	58	67	0	0	40	0	0	2	0	10	0	0	8	1	2
一月	116.41	40.7697	河北	河北-北京	黑河四道甸	Ⅱ	Ⅱ	达标																						山西	1	2	8	0	0	2	0	0	9	0	0	0	0	0	0	0	0	0	0
一月	116.605	40.9858	河北	河北-北京	汤河大草坪	Ⅱ	Ⅳ	不达标									0													内蒙古	10	43	73	27	25	72	0	0	65	0	1	1	4	0	6	0	8	1	1
一月	117.166	40.7078	河北	河北-北京	潮河古北口	Ⅱ	Ⅰ	达标																						辽宁	0	3	3	1	0	11	0	0	2	0	0	0	0	0	0	0	0	0	0
一月	125.276	42.1576	辽宁	辽宁-吉林	辉发河龙头堡	Ⅱ	Ⅱ	达标																						吉林	7	34	45	22	37	49	0	0	6	0	1	0	0	0	0	0	0	1	0
一月	116.331	37.5722	山东	山东-河北	南运河第三店	Ⅱ	劣Ⅴ	不达标		0	0	0																		黑龙江	0	45	53	6	2	30	0	0	0	0	0	0	0	0	0	0	0	0	0
一月	113.32	29.6661	湖北	湖北－湖南	长江螺山	Ⅱ	Ⅱ	达标																						江苏	66	58	106	119	66	64	0	0	1	0	0	0	0	0	0	0	1	36	5
一月	116.107	29.8235	湖北	湖北－安徽	长江刘佐	Ⅱ	Ⅲ	不达标						0																浙江	106	24	31	85	49	52	0	0	0	0	0	0	0	0	0	0	0	3	1
一月	108.478	30.5196	湖北	湖北－重庆	磨刀溪大滩口	Ⅱ	Ⅱ	达标																						安徽	12	36	50	4	12	26	0	0	0	0	0	0	0	0	0	0	0	0	0
一月	109	30.6167	湖北	湖北－重庆	长滩河梅子水	Ⅱ	Ⅱ	达标																						福建	14	0	0	0	1	0	0	0	0	0	0	0	0	0	1	0	0	0	0
一月	108.919	29.6119	湖北	湖北－重庆	阿蓬江(唐岩河、濯河)朝阳寺	Ⅱ	Ⅱ	达标																						江西	0	0	0	0	4	1	0	0	0	0	0	0	0	0	0	0	0	0	0
一月	108.501	29.7336	湖北	湖北－重庆	郁江长顺	Ⅱ	Ⅱ	达标																						山东	12	25	46	10	20	68	0	0	18	0	0	0	0	0	0	0	8	0	1
一月	109.207	29.1992	湖北	湖北－重庆	酉水卯洞	Ⅱ	Ⅱ	达标																						河南	18	35	123	24	53	65	0	36	24	36	0	36	0	36	0	36	1	16	0
一月	110.383	29.6339	湖北	湖北－湖南	溇水淋溪河	Ⅱ	Ⅰ	达标																						湖北	1	7	0	1	1	10	0	0	0	0	0	0	0	0	0	0	0	0	0
一月	111.522	32.6481	湖北	湖北－河南	丹江口水库凉水河	Ⅱ	Ⅱ	达标																						湖南	0	1	1	0	0	1	0	0	0	0	0	0	0	0	0	0	0	0	0
一月	109.985	26.1945	湖南	湖南-广西	平等河布龙	Ⅱ	Ⅱ	达标																						广东	13	1	8	14	24	10	0	0	0	0	0	0	0	0	0	0	0	0	3
一月	108.531	30.4478	重庆	重庆－湖北	磨刀溪建南镇	Ⅱ	Ⅱ	达标																						广西	2	0	3	15	5	10	0	0	0	0	0	1	0	0	0	0	0	1	0
一月	108.487	31.7759	重庆	重庆－四川	州河鸡唱	Ⅱ	Ⅱ	达标																						重庆	0	3	3	1	0	1	0	0	0	0	0	0	0	0	1	0	0	0	0
一月	108.629	28.6518	重庆	重庆－贵州	甘龙河小河	Ⅱ	Ⅱ	达标																						四川	0	13	16	0	4	11	0	0	0	0	0	0	0	0	0	0	0	0	0
一月	108.406	32.072	重庆	重庆－四川	任河钟停	Ⅱ	Ⅰ	达标																						贵州	5	2	0	2	15	15	0	0	0	0	0	7	0	0	0	0	0	1	0
一月	99.305	28.2378	四川	四川－云南	长江(金沙江)奔子栏	Ⅱ	Ⅱ	达标																						云南	2	0	3	5	1	21	0	0	0	0	0	1	0	0	0	0	0	2	0
一月	100.982	32.2648	四川	四川－青海	绰斯甲河壤塘	Ⅱ	Ⅱ	达标																						西藏	0	0	0	0	0	1	0	0	0	0	0	0	0	0	0	0	0	0	0
一月	104.671	32.9444	四川	四川－甘肃	白水江文县（鹄衣坝）	Ⅱ	Ⅱ	达标																						陕西	0	1	16	10	18	1	0	12	0	12	0	5	0	12	13	12	2	12	1
一月	103.616	27.0107	贵州	贵州－云南	牛栏江大沙店（江底）	Ⅱ	Ⅱ	达标																						甘肃	0	0	20	4	11	0	0	0	0	0	0	0	0	0	0	0	0	0	1
一月	104.004	27.4859	贵州	贵州－云南	横江(洛泽河)麻窝电站	Ⅱ	Ⅱ	达标																						青海	0	0	0	1	2	0	0	0	0	0	0	0	0	0	1	0	0	0	0
一月	106.779	28.7534	贵州	贵州－重庆	藻渡河藻渡	Ⅱ	Ⅰ	达标																						宁夏	0	0	12	4	2	0	0	0	3	0	0	0	0	1	0	0	0	0	0
一月	108.502	28.5814	贵州	贵州－重庆	乌江沿河	Ⅱ	Ⅲ	不达标						0
一月	108.285	29.1446	贵州	贵州－重庆	乌江鹿角沱	Ⅱ	Ⅲ	不达标						0																	283	407	804	395	440	602	0	48	168	48	2	53	4	60	22	48	28	74	15
一月	107.864	29.2104	贵州	贵州－重庆	芙蓉江忠信	Ⅱ	Ⅰ	达标
一月	108.708	28.327	贵州	贵州－重庆	甘龙河甘龙镇	Ⅱ	Ⅱ	达标
一月	109.48	27.0753	贵州	贵州－湖南	沅江金紫	Ⅱ	Ⅱ	达标
一月	109.467	26.2333	贵州	贵州－湖南	仁里河流团	Ⅱ	Ⅱ	达标
一月	109.41	27.7041	贵州	贵州－湖南	辰水漾头电站	Ⅱ	Ⅲ	不达标					0
一月	107.194	25.6251	贵州	贵州-广西	六硐河甲茶	Ⅱ	Ⅰ	达标
一月	108.908	25.7161	贵州	贵州-广西	都柳江石碑	Ⅱ	Ⅱ	达标
一月	107.741	25.2024	贵州	贵州-广西	打狗河贵江	Ⅱ	Ⅰ	达标
一月	108.242	25.4256	贵州	贵州-广西	大环江何家寨	Ⅱ	Ⅱ	达标
一月	108.445	25.4168	贵州	贵州-广西	小环江黄种村	Ⅱ	Ⅱ	达标
一月	99.4797	28.4562	云南	云南－四川	许曲色仓	Ⅱ	Ⅰ	达标
一月	100.454	27.8996	云南	云南－四川	水洛河油米	Ⅱ	Ⅱ	达标
一月	101.371	26.803	云南	云南－四川	三源河糖房	Ⅱ	Ⅰ	达标
一月	103.733	26.5	云南	云南－贵州	牛栏江黄梨树	Ⅱ	Ⅱ	达标
一月	105.615	23.3175	云南	云南-广西	百南河那全	Ⅱ	Ⅱ	达标
一月	104.486	24.6505	云南	云南-广西	清水江清水江大桥	Ⅱ	Ⅱ	达标
一月	105.521	24.0123	云南	云南-广西	西洋江那柳	Ⅱ	Ⅰ	达标
一月	98.7853	28.5561	西藏	西藏－云南	澜沧江溜筒江	Ⅱ	Ⅰ	达标
一月	98.6119	28.035	西藏	西藏－云南	怒江青拉桶	Ⅱ	Ⅰ	达标
一月	98.2363	28.1985	西藏	西藏－云南	独龙江南代	Ⅱ	Ⅰ	达标
一月	106.75	34.4667	陕西	陕西－甘肃	嘉陵江两河口	Ⅱ	Ⅰ	达标
一月	107.718	32.2031	陕西	陕西－四川	月滩河竹峪	Ⅱ	Ⅰ	达标
一月	107.184	32.3781	陕西	陕西－四川	小通江楼子	Ⅱ	Ⅰ	达标
一月	109.833	32.8833	陕西	陕西－湖北	汉江兰滩	Ⅱ	Ⅱ	达标
一月	110.117	32.8167	陕西	陕西－湖北	汉江白河	Ⅱ	Ⅱ	达标
一月	109.9	33.3	陕西	陕西－湖北	金钱河南宽坪	Ⅱ	Ⅱ	不达标
一月	110.037	33.1547	陕西	陕西－湖北	金钱河上津	Ⅱ	Ⅲ	不达标					0
一月	110.35	33.2	陕西	陕西－湖北	天河照川	Ⅱ	Ⅰ	达标
一月	109.716	32.1897	陕西	陕西－湖北	堵河鄂坪	Ⅱ	Ⅰ	达标
一月	111.013	33.2542	陕西	陕西－河南	丹江荆紫关	Ⅱ	Ⅱ	达标
一月	110.967	33.2833	陕西	陕西－河南	丹江湘河	Ⅱ	Ⅱ	达标
一月	110.91	33.1344	陕西	陕西－湖北	滔河滔河水库	Ⅱ	Ⅱ	达标
一月	106.079	33.5736	甘肃	甘肃－陕西	嘉陵江白水江	Ⅱ	Ⅱ	达标
一月	97.2333	33.0167	青海	青海－四川	长江直门达	Ⅱ	Ⅰ	达标
一月	101.119	32.6349	青海	青海－四川	岷江－大渡河幸福桥（达吉）	Ⅱ	Ⅰ	达标
一月	101.566	32.9892	青海	青海－四川	克柯河阿坝	Ⅱ	Ⅱ	达标
一月	97.1833	31.1333	青海	青海－西藏	昂曲昌都预制厂	Ⅱ	Ⅰ	达标
一月	102.758	35.842	青海	青海－甘肃	黄河大河家	Ⅱ	Ⅱ	达标
二月	117.742	40.0136	河北	河北-天津	黎河黎河桥	Ⅱ	Ⅲ	不达标					0
二月	117.644	40.0858	河北	河北-天津	淋河淋河桥	Ⅱ	Ⅴ	不达标														0
二月	116.138	40.6857	河北	河北-北京	白河下堡（后城）	Ⅱ	Ⅱ	达标
二月	116.41	40.7697	河北	河北-北京	黑河四道甸	Ⅱ	Ⅱ	达标
二月	116.605	40.9858	河北	河北-北京	汤河大草坪	Ⅱ	Ⅳ	不达标									0
二月	117.166	40.7078	河北	河北-北京	潮河古北口	Ⅱ	Ⅰ	达标
二月	113.32	29.6661	湖北	湖北－湖南	长江螺山	Ⅱ	Ⅱ	达标
二月	116.107	29.8235	湖北	湖北－安徽	长江刘佐	Ⅱ	Ⅲ	不达标						0
二月	108.478	30.5196	湖北	湖北－重庆	磨刀溪大滩口	Ⅱ	Ⅰ	达标
二月	109	30.6167	湖北	湖北－重庆	长滩河梅子水	Ⅱ	Ⅱ	达标
二月	108.919	29.6119	湖北	湖北－重庆	阿蓬江(唐岩河、濯河)朝阳寺	Ⅱ	Ⅰ	达标
二月	108.501	29.7336	湖北	湖北－重庆	郁江长顺	Ⅱ	Ⅰ	达标
二月	109.207	29.1992	湖北	湖北－重庆	酉水卯洞	Ⅱ	Ⅱ	达标
二月	110.383	29.6339	湖北	湖北－湖南	溇水淋溪河	Ⅱ	Ⅰ	达标
二月	111.522	32.6481	湖北	湖北－河南	丹江口水库凉水河	Ⅱ	Ⅱ	达标
二月	109.985	26.1945	湖南	湖南-广西	平等河布龙	Ⅱ	Ⅱ	达标
二月	107.112	28.8912	重庆	重庆－贵州	藻渡河界牌	Ⅱ	Ⅱ	达标
二月	108.531	30.4478	重庆	重庆－湖北	磨刀溪建南镇	Ⅱ	Ⅱ	达标
二月	108.487	31.7759	重庆	重庆－四川	州河鸡唱	Ⅱ	Ⅱ	达标
二月	108.629	28.6518	重庆	重庆－贵州	甘龙河小河	Ⅱ	Ⅱ	达标
二月	108.406	32.072	重庆	重庆－四川	任河钟停	Ⅱ	Ⅱ	达标
二月	104.671	32.9444	四川	四川－甘肃	白水江文县（鹄衣坝）	Ⅱ	Ⅱ	达标
二月	102.095	33.96	四川	四川－甘肃	黄河玛曲	Ⅱ	Ⅱ	达标
二月	103.616	27.0107	贵州	贵州－云南	牛栏江大沙店（江底）	Ⅱ	Ⅱ	达标
二月	104.004	27.4859	贵州	贵州－云南	横江(洛泽河)麻窝电站	Ⅱ	Ⅱ	达标
二月	106.779	28.7534	贵州	贵州－重庆	藻渡河藻渡	Ⅱ	Ⅰ	达标
二月	108.502	28.5814	贵州	贵州－重庆	乌江沿河	Ⅱ	Ⅲ	不达标						0
二月	108.285	29.1446	贵州	贵州－重庆	乌江鹿角沱	Ⅱ	Ⅲ	不达标						0
二月	107.864	29.2104	贵州	贵州－重庆	芙蓉江忠信	Ⅱ	Ⅱ	达标
二月	108.708	28.327	贵州	贵州－重庆	甘龙河甘龙镇	Ⅱ	Ⅱ	达标
二月	109.48	27.0753	贵州	贵州－湖南	沅江金紫	Ⅱ	Ⅱ	达标
二月	109.467	26.2333	贵州	贵州－湖南	仁里河流团	Ⅱ	Ⅱ	达标
二月	109.41	27.7041	贵州	贵州－湖南	辰水漾头电站	Ⅱ	Ⅳ	不达标					0
二月	107.194	25.6251	贵州	贵州-广西	六硐河甲茶	Ⅱ	Ⅰ	达标
二月	108.908	25.7161	贵州	贵州-广西	都柳江石碑	Ⅱ	Ⅱ	达标
二月	107.741	25.2024	贵州	贵州-广西	打狗河贵江	Ⅱ	Ⅰ	达标
二月	108.242	25.4256	贵州	贵州-广西	大环江何家寨	Ⅱ	Ⅰ	达标
二月	108.445	25.4168	贵州	贵州-广西	小环江黄种村	Ⅱ	Ⅰ	达标
二月	103.733	26.5	云南	云南－贵州	牛栏江黄梨树	Ⅱ	Ⅰ	达标
二月	105.377	28.0946	云南	云南－四川	永宁河（清水河）两河	Ⅱ	Ⅱ	达标
二月	105.615	23.3175	云南	云南-广西	百南河那全	Ⅱ	Ⅱ	达标
二月	104.486	24.6505	云南	云南-广西	清水江清水江大桥	Ⅱ	Ⅱ	达标
二月	105.521	24.0123	云南	云南-广西	西洋江那柳	Ⅱ	Ⅰ	达标
二月	98.7853	28.5561	西藏	西藏－云南	澜沧江溜筒江	Ⅱ	Ⅰ	达标
二月	106.75	34.4667	陕西	陕西－甘肃	嘉陵江两河口	Ⅱ	Ⅱ	达标
二月	107.718	32.2031	陕西	陕西－四川	月滩河竹峪	Ⅱ	Ⅰ	达标
二月	107.184	32.3781	陕西	陕西－四川	小通江楼子	Ⅱ	Ⅰ	达标
二月	109.833	32.8833	陕西	陕西－湖北	汉江兰滩	Ⅱ	Ⅱ	达标
二月	110.117	32.8167	陕西	陕西－湖北	汉江白河	Ⅱ	Ⅱ	达标
二月	109.9	33.3	陕西	陕西－湖北	金钱河南宽坪	Ⅱ	Ⅱ	达标
二月	110.037	33.1547	陕西	陕西－湖北	金钱河上津	Ⅱ	Ⅰ	达标
二月	110.35	33.2	陕西	陕西－湖北	天河照川	Ⅱ	Ⅰ	达标
二月	109.716	32.1897	陕西	陕西－湖北	堵河鄂坪	Ⅱ	Ⅰ	达标
二月	111.013	33.2542	陕西	陕西－河南	丹江荆紫关	Ⅱ	Ⅱ	达标
二月	110.967	33.2833	陕西	陕西－河南	丹江湘河	Ⅱ	Ⅱ	达标
二月	110.91	33.1344	陕西	陕西－湖北	滔河滔河水库	Ⅱ	Ⅰ	达标
二月	106.079	33.5736	甘肃	甘肃－陕西	嘉陵江白水江	Ⅱ	Ⅰ	达标
二月	97.1833	31.1333	青海	青海－西藏	昂曲昌都预制厂	Ⅱ	Ⅱ	达标
二月	102.758	35.842	青海	青海－甘肃	黄河大河家	Ⅱ	Ⅱ	达标
三月	117.742	40.0136	河北	河北-天津	黎河黎河桥	Ⅱ	Ⅱ	达标
三月	117.644	40.0858	河北	河北-天津	淋河淋河桥	Ⅱ	劣Ⅴ	不达标		0	0		0	0								0
三月	116.138	40.6857	河北	河北-北京	白河下堡（后城）	Ⅱ	Ⅱ	达标
三月	116.41	40.7697	河北	河北-北京	黑河四道甸	Ⅱ	Ⅱ	达标
三月	116.605	40.9858	河北	河北-北京	汤河大草坪	Ⅱ	Ⅳ	不达标									0
三月	117.166	40.7078	河北	河北-北京	潮河古北口	Ⅱ	Ⅱ	达标
三月	125.276	42.1576	辽宁	辽宁-吉林	辉发河龙头堡	Ⅱ	劣Ⅴ	不达标		0	0	0		0
三月	116.331	37.5722	山东	山东-河北	南运河第三店	Ⅱ	Ⅱ	达标
三月	113.32	29.6661	湖北	湖北－湖南	长江螺山	Ⅱ	Ⅱ	达标
三月	116.107	29.8235	湖北	湖北－安徽	长江刘佐	Ⅱ	Ⅲ	不达标						0
三月	108.478	30.5196	湖北	湖北－重庆	磨刀溪大滩口	Ⅱ	Ⅱ	达标
三月	109	30.6167	湖北	湖北－重庆	长滩河梅子水	Ⅱ	Ⅲ	不达标		0		0
三月	108.919	29.6119	湖北	湖北－重庆	阿蓬江(唐岩河、濯河)朝阳寺	Ⅱ	Ⅰ	达标
三月	108.501	29.7336	湖北	湖北－重庆	郁江长顺	Ⅱ	Ⅱ	达标
三月	109.207	29.1992	湖北	湖北－重庆	酉水卯洞	Ⅱ	Ⅱ	达标
三月	110.383	29.6339	湖北	湖北－湖南	溇水淋溪河	Ⅱ	Ⅰ	达标
三月	111.522	32.6481	湖北	湖北－河南	丹江口水库凉水河	Ⅱ	Ⅱ	达标
三月	109.985	26.1945	湖南	湖南-广西	平等河布龙	Ⅱ	Ⅰ	达标
三月	108.531	30.4478	重庆	重庆－湖北	磨刀溪建南镇	Ⅱ	Ⅱ	达标
三月	108.487	31.7759	重庆	重庆－四川	州河鸡唱	Ⅱ	Ⅱ	达标
三月	108.629	28.6518	重庆	重庆－贵州	甘龙河小河	Ⅱ	Ⅰ	达标
三月	108.406	32.072	重庆	重庆－四川	任河钟停	Ⅱ	Ⅱ	达标
三月	99.305	28.2378	四川	四川－云南	长江(金沙江)奔子栏	Ⅱ	Ⅱ	达标
三月	104.671	32.9444	四川	四川－甘肃	白水江文县（鹄衣坝）	Ⅱ	Ⅰ	达标
三月	103.616	27.0107	贵州	贵州－云南	牛栏江大沙店（江底）	Ⅱ	Ⅱ	达标
三月	104.004	27.4859	贵州	贵州－云南	横江(洛泽河)麻窝电站	Ⅱ	Ⅱ	达标
三月	106.779	28.7534	贵州	贵州－重庆	藻渡河藻渡	Ⅱ	Ⅰ	达标
三月	108.502	28.5814	贵州	贵州－重庆	乌江沿河	Ⅱ	Ⅲ	不达标						0
三月	108.285	29.1446	贵州	贵州－重庆	乌江鹿角沱	Ⅱ	Ⅱ	不达标
三月	107.864	29.2104	贵州	贵州－重庆	芙蓉江忠信	Ⅱ	Ⅰ	达标
三月	108.708	28.327	贵州	贵州－重庆	甘龙河甘龙镇	Ⅱ	Ⅱ	达标
三月	109.48	27.0753	贵州	贵州－湖南	沅江金紫	Ⅱ	Ⅱ	达标
三月	109.467	26.2333	贵州	贵州－湖南	仁里河流团	Ⅱ	Ⅱ	达标
三月	109.41	27.7041	贵州	贵州－湖南	辰水漾头电站	Ⅱ	Ⅲ	不达标				0	0
三月	107.194	25.6251	贵州	贵州-广西	六硐河甲茶	Ⅱ	Ⅰ	达标
三月	108.908	25.7161	贵州	贵州-广西	都柳江石碑	Ⅱ	Ⅰ	达标
三月	107.741	25.2024	贵州	贵州-广西	打狗河贵江	Ⅱ	Ⅱ	达标
三月	108.242	25.4256	贵州	贵州-广西	大环江何家寨	Ⅱ	Ⅰ	达标
三月	108.445	25.4168	贵州	贵州-广西	小环江黄种村	Ⅱ	Ⅰ	达标
三月	101.371	26.803	云南	云南－四川	三源河糖房	Ⅱ	Ⅰ	达标
三月	103.733	26.5	云南	云南－贵州	牛栏江黄梨树	Ⅱ	Ⅱ	达标
三月	105.615	23.3175	云南	云南-广西	百南河那全	Ⅱ	Ⅱ	达标
三月	104.486	24.6505	云南	云南-广西	清水江清水江大桥	Ⅱ	Ⅱ	达标
三月	105.521	24.0123	云南	云南-广西	西洋江那柳	Ⅱ	Ⅱ	达标
三月	98.7853	28.5561	西藏	西藏－云南	澜沧江溜筒江	Ⅱ	Ⅰ	达标
三月	106.75	34.4667	陕西	陕西－甘肃	嘉陵江两河口	Ⅱ	Ⅱ	达标
三月	107.718	32.2031	陕西	陕西－四川	月滩河竹峪	Ⅱ	Ⅱ	达标
三月	107.184	32.3781	陕西	陕西－四川	小通江楼子	Ⅱ	Ⅱ	达标
三月	109.833	32.8833	陕西	陕西－湖北	汉江兰滩	Ⅱ	Ⅰ	达标
三月	110.117	32.8167	陕西	陕西－湖北	汉江白河	Ⅱ	Ⅰ	达标
三月	109.9	33.3	陕西	陕西－湖北	金钱河南宽坪	Ⅱ	Ⅱ	不达标
三月	110.037	33.1547	陕西	陕西－湖北	金钱河上津	Ⅱ	Ⅲ	不达标				0
三月	110.35	33.2	陕西	陕西－湖北	天河照川	Ⅱ	Ⅰ	达标
三月	109.716	32.1897	陕西	陕西－湖北	堵河鄂坪	Ⅱ	Ⅰ	达标
三月	111.013	33.2542	陕西	陕西－河南	丹江荆紫关	Ⅱ	Ⅲ	达标				0
三月	110.967	33.2833	陕西	陕西－河南	丹江湘河	Ⅱ	Ⅱ	达标
三月	110.91	33.1344	陕西	陕西－湖北	滔河滔河水库	Ⅱ	Ⅰ	达标
三月	106.079	33.5736	甘肃	甘肃－陕西	嘉陵江白水江	Ⅱ	Ⅱ	达标
三月	101.566	32.9892	青海	青海－四川	克柯河阿坝	Ⅱ	Ⅱ	达标
三月	97.1833	31.1333	青海	青海－西藏	昂曲昌都预制厂	Ⅱ	Ⅱ	达标
三月	102.758	35.842	青海	青海－甘肃	黄河大河家	Ⅱ	Ⅰ	达标
四月	117.742	40.0136	河北	河北-天津	黎河黎河桥	Ⅱ	Ⅲ	不达标						0
四月	117.644	40.0858	河北	河北-天津	淋河淋河桥	Ⅱ	Ⅱ	达标
四月	116.138	40.6857	河北	河北-北京	白河下堡（后城）	Ⅱ	Ⅱ	达标
四月	116.41	40.7697	河北	河北-北京	黑河四道甸	Ⅱ	Ⅰ	达标
四月	116.605	40.9858	河北	河北-北京	汤河大草坪	Ⅱ	Ⅳ	不达标									0
四月	117.166	40.7078	河北	河北-北京	潮河古北口	Ⅱ	Ⅱ	达标
四月	116.87	38.7033	河北	河北-天津	南运河九宣闸	Ⅱ	Ⅲ	不达标	0	0	0
四月	121.648	45.8044	内蒙古	内蒙古-吉林	那金河永安	Ⅱ	Ⅱ	达标
四月	121.781	45.7547	内蒙古	内蒙古-吉林	那金河煤窑	Ⅱ	Ⅱ	达标
四月	121.916	42.6573	内蒙古	内蒙古-辽宁	新开河石门子	Ⅱ	劣Ⅴ	不达标						0
四月	125.276	42.1576	辽宁	辽宁-吉林	辉发河龙头堡	Ⅱ	劣Ⅴ	不达标		0	0			0
四月	113.32	29.6661	湖北	湖北－湖南	长江螺山	Ⅱ	Ⅱ	达标
四月	116.107	29.8235	湖北	湖北－安徽	长江刘佐	Ⅱ	Ⅲ	不达标						0
四月	108.478	30.5196	湖北	湖北－重庆	磨刀溪大滩口	Ⅱ	Ⅲ	不达标		0
四月	109	30.6167	湖北	湖北－重庆	长滩河梅子水	Ⅱ	Ⅱ	达标
四月	108.919	29.6119	湖北	湖北－重庆	阿蓬江(唐岩河、濯河)朝阳寺	Ⅱ	Ⅱ	达标
四月	108.501	29.7336	湖北	湖北－重庆	郁江长顺	Ⅱ	Ⅱ	达标
四月	109.207	29.1992	湖北	湖北－重庆	酉水卯洞	Ⅱ	Ⅱ	达标
四月	110.383	29.6339	湖北	湖北－湖南	溇水淋溪河	Ⅱ	Ⅰ	达标
四月	111.522	32.6481	湖北	湖北－河南	丹江口水库凉水河	Ⅱ	Ⅱ	达标
四月	109.985	26.1945	湖南	湖南-广西	平等河布龙	Ⅱ	Ⅱ	达标
四月	107.112	28.8912	重庆	重庆－贵州	藻渡河界牌	Ⅱ	Ⅰ	达标
四月	108.531	30.4478	重庆	重庆－湖北	磨刀溪建南镇	Ⅱ	Ⅱ	不达标
四月	108.487	31.7759	重庆	重庆－四川	州河鸡唱	Ⅱ	Ⅰ	达标
四月	108.629	28.6518	重庆	重庆－贵州	甘龙河小河	Ⅱ	Ⅱ	达标
四月	108.406	32.072	重庆	重庆－四川	任河钟停	Ⅱ	Ⅱ	达标
四月	104.671	32.9444	四川	四川－甘肃	白水江文县（鹄衣坝）	Ⅱ	Ⅰ	达标
四月	102.095	33.96	四川	四川－甘肃	黄河玛曲	Ⅱ	Ⅱ	达标
四月	103.616	27.0107	贵州	贵州－云南	牛栏江大沙店（江底）	Ⅱ	Ⅰ	达标
四月	104.004	27.4859	贵州	贵州－云南	横江(洛泽河)麻窝电站	Ⅱ	Ⅰ	达标
四月	106.779	28.7534	贵州	贵州－重庆	藻渡河藻渡	Ⅱ	Ⅱ	达标
四月	108.502	28.5814	贵州	贵州－重庆	乌江沿河	Ⅱ	Ⅲ	不达标						0
四月	108.285	29.1446	贵州	贵州－重庆	乌江鹿角沱	Ⅱ	Ⅲ	不达标						0
四月	107.864	29.2104	贵州	贵州－重庆	芙蓉江忠信	Ⅱ	Ⅰ	达标
四月	108.708	28.327	贵州	贵州－重庆	甘龙河甘龙镇	Ⅱ	Ⅱ	达标
四月	109.48	27.0753	贵州	贵州－湖南	沅江金紫	Ⅱ	Ⅲ	不达标						0
四月	109.467	26.2333	贵州	贵州－湖南	仁里河流团	Ⅱ	Ⅱ	达标
四月	109.41	27.7041	贵州	贵州－湖南	辰水漾头电站	Ⅱ	Ⅲ	不达标					0
四月	107.194	25.6251	贵州	贵州-广西	六硐河甲茶	Ⅱ	Ⅱ	达标
四月	108.908	25.7161	贵州	贵州-广西	都柳江石碑	Ⅱ	Ⅱ	达标
四月	107.741	25.2024	贵州	贵州-广西	打狗河贵江	Ⅱ	Ⅰ	达标
四月	108.242	25.4256	贵州	贵州-广西	大环江何家寨	Ⅱ	Ⅱ	达标
四月	108.445	25.4168	贵州	贵州-广西	小环江黄种村	Ⅱ	Ⅰ	达标
四月	103.733	26.5	云南	云南－贵州	牛栏江黄梨树	Ⅱ	Ⅰ	达标
四月	105.377	28.0946	云南	云南－四川	永宁河（清水河）两河	Ⅱ	Ⅰ	达标
四月	105.615	23.3175	云南	云南-广西	百南河那全	Ⅱ	Ⅱ	达标
四月	104.486	24.6505	云南	云南-广西	清水江清水江大桥	Ⅱ	Ⅱ	达标
四月	105.521	24.0123	云南	云南-广西	西洋江那柳	Ⅱ	Ⅱ	达标
四月	98.7853	28.5561	西藏	西藏－云南	澜沧江溜筒江	Ⅱ	Ⅱ	达标
四月	106.75	34.4667	陕西	陕西－甘肃	嘉陵江两河口	Ⅱ	Ⅰ	达标
四月	107.718	32.2031	陕西	陕西－四川	月滩河竹峪	Ⅱ	Ⅱ	达标
四月	107.184	32.3781	陕西	陕西－四川	小通江楼子	Ⅱ	Ⅱ	达标
四月	109.833	32.8833	陕西	陕西－湖北	汉江兰滩	Ⅱ	Ⅰ	达标
四月	110.117	32.8167	陕西	陕西－湖北	汉江白河	Ⅱ	Ⅰ	达标
四月	109.9	33.3	陕西	陕西－湖北	金钱河南宽坪	Ⅱ	Ⅱ	达标
四月	110.037	33.1547	陕西	陕西－湖北	金钱河上津	Ⅱ	Ⅰ	达标
四月	110.35	33.2	陕西	陕西－湖北	天河照川	Ⅱ	Ⅰ	达标
四月	109.716	32.1897	陕西	陕西－湖北	堵河鄂坪	Ⅱ	Ⅱ	达标
四月	111.013	33.2542	陕西	陕西－河南	丹江荆紫关	Ⅱ	Ⅰ	达标
四月	110.967	33.2833	陕西	陕西－河南	丹江湘河	Ⅱ	Ⅰ	达标
四月	110.91	33.1344	陕西	陕西－湖北	滔河滔河水库	Ⅱ	Ⅰ	达标
四月	106.079	33.5736	甘肃	甘肃－陕西	嘉陵江白水江	Ⅱ	Ⅱ	达标
四月	97.1833	31.1333	青海	青海－西藏	昂曲昌都预制厂	Ⅱ	Ⅰ	达标
四月	102.758	35.842	青海	青海－甘肃	黄河大河家	Ⅱ	Ⅰ	达标
五月	117.742	40.0136	河北	河北-天津	黎河黎河桥	Ⅱ	Ⅲ	不达标						0
五月	117.644	40.0858	河北	河北-天津	淋河淋河桥	Ⅱ	Ⅱ	达标
五月	116.138	40.6857	河北	河北-北京	白河下堡（后城）	Ⅱ	Ⅱ	达标
五月	116.41	40.7697	河北	河北-北京	黑河四道甸	Ⅱ	Ⅱ	达标
五月	116.605	40.9858	河北	河北-北京	汤河大草坪	Ⅱ	Ⅳ	不达标									0
五月	117.166	40.7078	河北	河北-北京	潮河古北口	Ⅱ	Ⅱ	达标
五月	116.87	38.7033	河北	河北-天津	南运河九宣闸	Ⅱ	Ⅳ	不达标	0	0	0	0	0							0
五月	121.916	42.6573	内蒙古	内蒙古-辽宁	新开河石门子	Ⅱ	劣Ⅴ	不达标						0
五月	125.276	42.1576	辽宁	辽宁-吉林	辉发河龙头堡	Ⅱ	Ⅴ	不达标						0
五月	113.32	29.6661	湖北	湖北－湖南	长江螺山	Ⅱ	Ⅱ	达标
五月	116.107	29.8235	湖北	湖北－安徽	长江刘佐	Ⅱ	Ⅲ	不达标						0
五月	108.478	30.5196	湖北	湖北－重庆	磨刀溪大滩口	Ⅱ	Ⅲ	达标		0
五月	109	30.6167	湖北	湖北－重庆	长滩河梅子水	Ⅱ	Ⅲ	不达标		0
五月	108.919	29.6119	湖北	湖北－重庆	阿蓬江(唐岩河、濯河)朝阳寺	Ⅱ	Ⅱ	达标
五月	108.501	29.7336	湖北	湖北－重庆	郁江长顺	Ⅱ	Ⅱ	达标
五月	109.207	29.1992	湖北	湖北－重庆	酉水卯洞	Ⅱ	Ⅱ	达标
五月	110.383	29.6339	湖北	湖北－湖南	溇水淋溪河	Ⅱ	Ⅰ	达标
五月	111.522	32.6481	湖北	湖北－河南	丹江口水库凉水河	Ⅱ	Ⅰ	达标
五月	109.985	26.1945	湖南	湖南-广西	平等河布龙	Ⅱ	Ⅱ	达标
五月	108.531	30.4478	重庆	重庆－湖北	磨刀溪建南镇	Ⅱ	Ⅱ	达标
五月	108.487	31.7759	重庆	重庆－四川	州河鸡唱	Ⅱ	Ⅰ	达标
五月	108.629	28.6518	重庆	重庆－贵州	甘龙河小河	Ⅱ	Ⅱ	达标
五月	108.406	32.072	重庆	重庆－四川	任河钟停	Ⅱ	Ⅱ	达标
五月	99.305	28.2378	四川	四川－云南	长江(金沙江)奔子栏	Ⅱ	Ⅰ	达标
五月	104.671	32.9444	四川	四川－甘肃	白水江文县（鹄衣坝）	Ⅱ	Ⅱ	达标
五月	102.269	33.9921	四川	四川－甘肃	黑河大水	Ⅱ	Ⅱ	达标
五月	103.616	27.0107	贵州	贵州－云南	牛栏江大沙店（江底）	Ⅱ	Ⅰ	达标
五月	104.004	27.4859	贵州	贵州－云南	横江(洛泽河)麻窝电站	Ⅱ	Ⅰ	达标
五月	106.779	28.7534	贵州	贵州－重庆	藻渡河藻渡	Ⅱ	Ⅱ	达标
五月	108.502	28.5814	贵州	贵州－重庆	乌江沿河	Ⅱ	Ⅲ	不达标						0
五月	108.285	29.1446	贵州	贵州－重庆	乌江鹿角沱	Ⅱ	Ⅲ	不达标						0
五月	107.864	29.2104	贵州	贵州－重庆	芙蓉江忠信	Ⅱ	Ⅲ	不达标					0
五月	108.708	28.327	贵州	贵州－重庆	甘龙河甘龙镇	Ⅱ	Ⅱ	达标
五月	109.48	27.0753	贵州	贵州－湖南	沅江金紫	Ⅱ	Ⅱ	达标
五月	109.467	26.2333	贵州	贵州－湖南	仁里河流团	Ⅱ	Ⅱ	达标
五月	109.41	27.7041	贵州	贵州－湖南	辰水漾头电站	Ⅱ	Ⅱ	达标
五月	107.194	25.6251	贵州	贵州-广西	六硐河甲茶	Ⅱ	Ⅱ	达标
五月	108.908	25.7161	贵州	贵州-广西	都柳江石碑	Ⅱ	Ⅱ	达标
五月	107.741	25.2024	贵州	贵州-广西	打狗河贵江	Ⅱ	Ⅱ	达标
五月	108.242	25.4256	贵州	贵州-广西	大环江何家寨	Ⅱ	Ⅰ	达标
五月	108.445	25.4168	贵州	贵州-广西	小环江黄种村	Ⅱ	Ⅱ	达标
五月	100.454	27.8996	云南	云南－四川	水洛河油米	Ⅱ	Ⅱ	达标
五月	101.371	26.803	云南	云南－四川	三源河糖房	Ⅱ	Ⅰ	达标
五月	103.733	26.5	云南	云南－贵州	牛栏江黄梨树	Ⅱ	Ⅰ	达标
五月	105.615	23.3175	云南	云南-广西	百南河那全	Ⅱ	Ⅱ	达标
五月	104.486	24.6505	云南	云南-广西	清水江清水江大桥	Ⅱ	Ⅲ	不达标						0
五月	105.521	24.0123	云南	云南-广西	西洋江那柳	Ⅱ	Ⅱ	达标
五月	98.7853	28.5561	西藏	西藏－云南	澜沧江溜筒江	Ⅱ	Ⅲ	不达标						0
五月	106.75	34.4667	陕西	陕西－甘肃	嘉陵江两河口	Ⅱ	Ⅱ	达标
五月	107.718	32.2031	陕西	陕西－四川	月滩河竹峪	Ⅱ	Ⅱ	达标
五月	107.184	32.3781	陕西	陕西－四川	小通江楼子	Ⅱ	Ⅱ	达标
五月	109.833	32.8833	陕西	陕西－湖北	汉江兰滩	Ⅱ	Ⅰ	达标
五月	110.117	32.8167	陕西	陕西－湖北	汉江白河	Ⅱ	Ⅰ	达标
五月	109.9	33.3	陕西	陕西－湖北	金钱河南宽坪	Ⅱ	Ⅰ	达标
五月	110.037	33.1547	陕西	陕西－湖北	金钱河上津	Ⅱ	Ⅱ	达标
五月	110.35	33.2	陕西	陕西－湖北	天河照川	Ⅱ	Ⅱ	达标
五月	109.716	32.1897	陕西	陕西－湖北	堵河鄂坪	Ⅱ	Ⅱ	达标
五月	111.013	33.2542	陕西	陕西－河南	丹江荆紫关	Ⅱ	Ⅰ	达标
五月	110.967	33.2833	陕西	陕西－河南	丹江湘河	Ⅱ	Ⅰ	达标
五月	110.91	33.1344	陕西	陕西－湖北	滔河滔河水库	Ⅱ	Ⅰ	达标
五月	106.079	33.5736	甘肃	甘肃－陕西	嘉陵江白水江	Ⅱ	Ⅱ	达标
五月	101.566	32.9892	青海	青海－四川	克柯河阿坝	Ⅱ	Ⅱ	达标
五月	97.1833	31.1333	青海	青海－西藏	昂曲昌都预制厂	Ⅱ	Ⅱ	达标
五月	102.758	35.842	青海	青海－甘肃	黄河大河家	Ⅱ	Ⅰ	达标
六月	117.742	40.0136	河北	河北-天津	黎河黎河桥	Ⅱ	劣Ⅴ	不达标						0
六月	116.138	40.6857	河北	河北-北京	白河下堡（后城）	Ⅱ	Ⅲ	不达标						0
六月	116.41	40.7697	河北	河北-北京	黑河四道甸	Ⅱ	Ⅱ	达标
六月	116.605	40.9858	河北	河北-北京	汤河大草坪	Ⅱ	Ⅳ	不达标									0
六月	117.166	40.7078	河北	河北-北京	潮河古北口	Ⅱ	Ⅱ	达标
六月	116.87	38.7033	河北	河北-天津	南运河九宣闸	Ⅱ	Ⅴ	不达标		0	0			0											0
六月	121.916	42.6573	内蒙古	内蒙古-辽宁	新开河石门子	Ⅱ	Ⅲ	不达标						0
六月	125.276	42.1576	辽宁	辽宁-吉林	辉发河龙头堡	Ⅱ	Ⅲ	不达标						0
六月	116.331	37.5722	山东	山东-河北	南运河第三店	Ⅱ	Ⅳ	不达标	0		0			0
六月	113.32	29.6661	湖北	湖北－湖南	长江螺山	Ⅱ	Ⅱ	达标
六月	116.107	29.8235	湖北	湖北－安徽	长江刘佐	Ⅱ	Ⅱ	达标
六月	108.478	30.5196	湖北	湖北－重庆	磨刀溪大滩口	Ⅱ	Ⅱ	达标
六月	109	30.6167	湖北	湖北－重庆	长滩河梅子水	Ⅱ	Ⅲ	不达标					0
六月	108.919	29.6119	湖北	湖北－重庆	阿蓬江(唐岩河、濯河)朝阳寺	Ⅱ	Ⅱ	达标
六月	108.501	29.7336	湖北	湖北－重庆	郁江长顺	Ⅱ	Ⅱ	达标
六月	109.207	29.1992	湖北	湖北－重庆	酉水卯洞	Ⅱ	Ⅱ	达标
六月	110.383	29.6339	湖北	湖北－湖南	溇水淋溪河	Ⅱ	Ⅰ	达标
六月	111.522	32.6481	湖北	湖北－河南	丹江口水库凉水河	Ⅱ	Ⅰ	达标
六月	109.985	26.1945	湖南	湖南-广西	平等河布龙	Ⅱ	Ⅱ	达标
六月	107.112	28.8912	重庆	重庆－贵州	藻渡河界牌	Ⅱ	Ⅱ	达标
六月	108.531	30.4478	重庆	重庆－湖北	磨刀溪建南镇	Ⅱ	Ⅱ	达标
六月	108.487	31.7759	重庆	重庆－四川	州河鸡唱	Ⅱ	Ⅰ	达标
六月	108.629	28.6518	重庆	重庆－贵州	甘龙河小河	Ⅱ	Ⅱ	达标
六月	108.406	32.072	重庆	重庆－四川	任河钟停	Ⅱ	Ⅲ	不达标						0
六月	100.982	32.2648	四川	四川－青海	绰斯甲河壤塘	Ⅱ	Ⅱ	达标
六月	104.671	32.9444	四川	四川－甘肃	白水江文县（鹄衣坝）	Ⅱ	Ⅱ	达标
六月	102.095	33.96	四川	四川－甘肃	黄河玛曲	Ⅱ	Ⅱ	达标
六月	102.269	33.9921	四川	四川－甘肃	黑河大水	Ⅱ	Ⅱ	达标			0
六月	103.616	27.0107	贵州	贵州－云南	牛栏江大沙店（江底）	Ⅱ	Ⅲ	达标												0
六月	104.004	27.4859	贵州	贵州－云南	横江(洛泽河)麻窝电站	Ⅱ	Ⅱ	达标
六月	106.779	28.7534	贵州	贵州－重庆	藻渡河藻渡	Ⅱ	Ⅱ	达标
六月	108.502	28.5814	贵州	贵州－重庆	乌江沿河	Ⅱ	Ⅱ	达标
六月	108.285	29.1446	贵州	贵州－重庆	乌江鹿角沱	Ⅱ	Ⅱ	达标
六月	107.864	29.2104	贵州	贵州－重庆	芙蓉江忠信	Ⅱ	Ⅰ	达标
六月	108.708	28.327	贵州	贵州－重庆	甘龙河甘龙镇	Ⅱ	Ⅱ	达标
六月	109.48	27.0753	贵州	贵州－湖南	沅江金紫	Ⅱ	Ⅱ	达标
六月	109.467	26.2333	贵州	贵州－湖南	仁里河流团	Ⅱ	Ⅱ	达标
六月	109.41	27.7041	贵州	贵州－湖南	辰水漾头电站	Ⅱ	Ⅱ	达标
六月	107.194	25.6251	贵州	贵州-广西	六硐河甲茶	Ⅱ	Ⅱ	达标
六月	108.908	25.7161	贵州	贵州-广西	都柳江石碑	Ⅱ	Ⅱ	达标
六月	107.741	25.2024	贵州	贵州-广西	打狗河贵江	Ⅱ	Ⅱ	达标
六月	108.242	25.4256	贵州	贵州-广西	大环江何家寨	Ⅱ	Ⅱ	达标
六月	108.445	25.4168	贵州	贵州-广西	小环江黄种村	Ⅱ	Ⅱ	达标
六月	100.294	27.6681	云南	云南－四川	长江(金沙江)老火房	Ⅱ	Ⅰ	达标
六月	103.733	26.5	云南	云南－贵州	牛栏江黄梨树	Ⅱ	Ⅱ	达标
六月	105.377	28.0946	云南	云南－四川	永宁河（清水河）两河	Ⅱ	Ⅱ	达标
六月	105.615	23.3175	云南	云南-广西	百南河那全	Ⅱ	Ⅱ	达标
六月	104.486	24.6505	云南	云南-广西	清水江清水江大桥	Ⅱ	Ⅴ	不达标						0
六月	105.521	24.0123	云南	云南-广西	西洋江那柳	Ⅱ	Ⅱ	达标
六月	98.7853	28.5561	西藏	西藏－云南	澜沧江溜筒江	Ⅱ	Ⅱ	达标
六月	106.75	34.4667	陕西	陕西－甘肃	嘉陵江两河口	Ⅱ	Ⅱ	达标
六月	107.718	32.2031	陕西	陕西－四川	月滩河竹峪	Ⅱ	Ⅰ	达标
六月	107.184	32.3781	陕西	陕西－四川	小通江楼子	Ⅱ	Ⅰ	达标
六月	109.833	32.8833	陕西	陕西－湖北	汉江兰滩	Ⅱ	Ⅰ	达标
六月	110.117	32.8167	陕西	陕西－湖北	汉江白河	Ⅱ	Ⅰ	达标
六月	109.9	33.3	陕西	陕西－湖北	金钱河南宽坪	Ⅱ	Ⅱ	达标
六月	110.037	33.1547	陕西	陕西－湖北	金钱河上津	Ⅱ	Ⅱ	达标
六月	110.35	33.2	陕西	陕西－湖北	天河照川	Ⅱ	Ⅲ	不达标				0	0
六月	109.716	32.1897	陕西	陕西－湖北	堵河鄂坪	Ⅱ	Ⅱ	达标
六月	111.013	33.2542	陕西	陕西－河南	丹江荆紫关	Ⅱ	Ⅱ	达标
六月	110.967	33.2833	陕西	陕西－河南	丹江湘河	Ⅱ	Ⅲ	达标															0
六月	110.91	33.1344	陕西	陕西－湖北	滔河滔河水库	Ⅱ	Ⅰ	达标
六月	106.079	33.5736	甘肃	甘肃－陕西	嘉陵江白水江	Ⅱ	Ⅰ	达标
六月	101.119	32.6349	青海	青海－四川	岷江－大渡河幸福桥（达吉）	Ⅱ	Ⅱ	达标
六月	97.1833	31.1333	青海	青海－西藏	昂曲昌都预制厂	Ⅱ	Ⅲ	不达标															0
六月	102.758	35.842	青海	青海－甘肃	黄河大河家	Ⅱ	Ⅱ	达标
七月	117.742	40.0136	河北	河北-天津	黎河黎河桥	Ⅱ	Ⅲ	不达标						0
七月	116.138	40.6857	河北	河北-北京	白河下堡（后城）	Ⅱ	Ⅲ	不达标						0
七月	116.41	40.7697	河北	河北-北京	黑河四道甸	Ⅱ	Ⅲ	不达标						0
七月	116.605	40.9858	河北	河北-北京	汤河大草坪	Ⅱ	Ⅳ	不达标									0
七月	117.166	40.7078	河北	河北-北京	潮河古北口	Ⅱ	Ⅱ	达标
七月	116.87	38.7033	河北	河北-天津	南运河九宣闸	Ⅱ	Ⅴ	不达标	0	0	0		0	0						0
七月	121.648	45.8044	内蒙古	内蒙古-吉林	那金河永安	Ⅱ	Ⅱ	达标			0
七月	121.781	45.7547	内蒙古	内蒙古-吉林	那金河煤窑	Ⅱ	Ⅱ	达标
七月	121.916	42.6573	内蒙古	内蒙古-辽宁	新开河石门子	Ⅱ	Ⅴ	不达标	0	0	0			0
七月	125.276	42.1576	辽宁	辽宁-吉林	辉发河龙头堡	Ⅱ	Ⅳ	不达标		0	0			0
七月	113.32	29.6661	湖北	湖北－湖南	长江螺山	Ⅱ	Ⅲ	不达标						0
七月	116.107	29.8235	湖北	湖北－安徽	长江刘佐	Ⅱ	Ⅲ	不达标						0
七月	108.478	30.5196	湖北	湖北－重庆	磨刀溪大滩口	Ⅱ	Ⅲ	不达标		0
七月	109	30.6167	湖北	湖北－重庆	长滩河梅子水	Ⅱ	Ⅱ	达标
七月	108.919	29.6119	湖北	湖北－重庆	阿蓬江(唐岩河、濯河)朝阳寺	Ⅱ	Ⅱ	达标
七月	108.501	29.7336	湖北	湖北－重庆	郁江长顺	Ⅱ	Ⅱ	达标
七月	109.207	29.1992	湖北	湖北－重庆	酉水卯洞	Ⅱ	Ⅱ	达标
七月	110.383	29.6339	湖北	湖北－湖南	溇水淋溪河	Ⅱ	Ⅱ	达标
七月	111.522	32.6481	湖北	湖北－河南	丹江口水库凉水河	Ⅱ	Ⅰ	达标
七月	109.985	26.1945	湖南	湖南-广西	平等河布龙	Ⅱ	Ⅱ	达标
七月	108.531	30.4478	重庆	重庆－湖北	磨刀溪建南镇	Ⅱ	Ⅱ	不达标
七月	108.487	31.7759	重庆	重庆－四川	州河鸡唱	Ⅱ	Ⅱ	达标
七月	108.629	28.6518	重庆	重庆－贵州	甘龙河小河	Ⅱ	Ⅱ	达标
七月	108.406	32.072	重庆	重庆－四川	任河钟停	Ⅱ	Ⅲ	不达标															0
七月	99.305	28.2378	四川	四川－云南	长江(金沙江)奔子栏	Ⅱ	Ⅱ	达标
七月	104.671	32.9444	四川	四川－甘肃	白水江文县（鹄衣坝）	Ⅱ	Ⅱ	达标
七月	102.269	33.9921	四川	四川－甘肃	黑河大水	Ⅱ	Ⅱ	达标
七月	103.616	27.0107	贵州	贵州－云南	牛栏江大沙店（江底）	Ⅱ	Ⅱ	达标
七月	104.004	27.4859	贵州	贵州－云南	横江(洛泽河)麻窝电站	Ⅱ	Ⅲ	不达标												0
七月	106.779	28.7534	贵州	贵州－重庆	藻渡河藻渡	Ⅱ	Ⅱ	达标
七月	108.502	28.5814	贵州	贵州－重庆	乌江沿河	Ⅱ	Ⅱ	达标
七月	108.285	29.1446	贵州	贵州－重庆	乌江鹿角沱	Ⅱ	Ⅱ	达标
七月	107.864	29.2104	贵州	贵州－重庆	芙蓉江忠信	Ⅱ	Ⅱ	达标
七月	108.708	28.327	贵州	贵州－重庆	甘龙河甘龙镇	Ⅱ	Ⅱ	达标
七月	109.48	27.0753	贵州	贵州－湖南	沅江金紫	Ⅱ	Ⅲ	不达标	0
七月	109.467	26.2333	贵州	贵州－湖南	仁里河流团	Ⅱ	Ⅱ	达标
七月	109.41	27.7041	贵州	贵州－湖南	辰水漾头电站	Ⅱ	Ⅱ	达标
七月	107.194	25.6251	贵州	贵州-广西	六硐河甲茶	Ⅱ	Ⅱ	达标
七月	108.908	25.7161	贵州	贵州-广西	都柳江石碑	Ⅱ	Ⅱ	达标
七月	107.741	25.2024	贵州	贵州-广西	打狗河贵江	Ⅱ	Ⅱ	达标
七月	108.242	25.4256	贵州	贵州-广西	大环江何家寨	Ⅱ	Ⅱ	达标
七月	108.445	25.4168	贵州	贵州-广西	小环江黄种村	Ⅱ	Ⅱ	达标
七月	101.371	26.803	云南	云南－四川	三源河糖房	Ⅱ	Ⅰ	达标
七月	103.733	26.5	云南	云南－贵州	牛栏江黄梨树	Ⅱ	Ⅱ	达标
七月	105.615	23.3175	云南	云南-广西	百南河那全	Ⅱ	Ⅱ	达标
七月	104.486	24.6505	云南	云南-广西	清水江清水江大桥	Ⅱ	Ⅲ	不达标						0
七月	105.521	24.0123	云南	云南-广西	西洋江那柳	Ⅱ	Ⅱ	达标
七月	98.7853	28.5561	西藏	西藏－云南	澜沧江溜筒江	Ⅱ	Ⅱ	达标
七月	106.75	34.4667	陕西	陕西－甘肃	嘉陵江两河口	Ⅱ	Ⅱ	达标
七月	107.718	32.2031	陕西	陕西－四川	月滩河竹峪	Ⅱ	Ⅱ	达标
七月	107.184	32.3781	陕西	陕西－四川	小通江楼子	Ⅱ	Ⅱ	达标
七月	109.833	32.8833	陕西	陕西－湖北	汉江兰滩	Ⅱ	Ⅱ	达标
七月	110.117	32.8167	陕西	陕西－湖北	汉江白河	Ⅱ	Ⅱ	达标
七月	109.9	33.3	陕西	陕西－湖北	金钱河南宽坪	Ⅱ	Ⅱ	达标
七月	110.037	33.1547	陕西	陕西－湖北	金钱河上津	Ⅱ	Ⅱ	达标
七月	110.35	33.2	陕西	陕西－湖北	天河照川	Ⅱ	Ⅲ	不达标						0
七月	109.716	32.1897	陕西	陕西－湖北	堵河鄂坪	Ⅱ	Ⅱ	达标
七月	111.013	33.2542	陕西	陕西－河南	丹江荆紫关	Ⅱ	Ⅱ	达标
七月	110.967	33.2833	陕西	陕西－河南	丹江湘河	Ⅱ	Ⅱ	达标
七月	110.91	33.1344	陕西	陕西－湖北	滔河滔河水库	Ⅱ	Ⅰ	达标
七月	106.079	33.5736	甘肃	甘肃－陕西	嘉陵江白水江	Ⅱ	Ⅱ	达标
七月	97.2333	33.0167	青海	青海－四川	长江直门达	Ⅱ	Ⅱ	达标
七月	97.1833	31.1333	青海	青海－西藏	昂曲昌都预制厂	Ⅱ	Ⅱ	达标
七月	102.758	35.842	青海	青海－甘肃	黄河大河家	Ⅱ	Ⅱ	达标
八月	117.742	40.0136	河北	河北-天津	黎河黎河桥	Ⅱ	Ⅲ	不达标		0		0
八月	117.644	40.0858	河北	河北-天津	淋河淋河桥	Ⅱ	Ⅱ	达标
八月	116.138	40.6857	河北	河北-北京	白河下堡（后城）	Ⅱ	Ⅲ	不达标						0
八月	116.41	40.7697	河北	河北-北京	黑河四道甸	Ⅱ	Ⅲ	不达标						0
八月	116.605	40.9858	河北	河北-北京	汤河大草坪	Ⅱ	Ⅳ	不达标									0
八月	117.166	40.7078	河北	河北-北京	潮河古北口	Ⅱ	劣Ⅴ	不达标		0				0
八月	116.87	38.7033	河北	河北-天津	南运河九宣闸	Ⅱ	Ⅳ	不达标		0	0	0
八月	121.648	45.8044	内蒙古	内蒙古-吉林	那金河永安	Ⅱ	Ⅱ	达标
八月	121.781	45.7547	内蒙古	内蒙古-吉林	那金河煤窑	Ⅱ	Ⅱ	达标
八月	125.276	42.1576	辽宁	辽宁-吉林	辉发河龙头堡	Ⅱ	Ⅳ	不达标						0
八月	116.331	37.5722	山东	山东-河北	南运河第三店	Ⅱ	Ⅳ	不达标	0	0		0	0	0			0
八月	113.32	29.6661	湖北	湖北－湖南	长江螺山	Ⅱ	Ⅲ	不达标						0
八月	116.107	29.8235	湖北	湖北－安徽	长江刘佐	Ⅱ	Ⅱ	达标
八月	108.478	30.5196	湖北	湖北－重庆	磨刀溪大滩口	Ⅱ	Ⅲ	不达标		0
八月	109	30.6167	湖北	湖北－重庆	长滩河梅子水	Ⅱ	Ⅱ	达标
八月	108.919	29.6119	湖北	湖北－重庆	阿蓬江(唐岩河、濯河)朝阳寺	Ⅱ	Ⅱ	达标
八月	108.501	29.7336	湖北	湖北－重庆	郁江长顺	Ⅱ	Ⅱ	达标
八月	109.207	29.1992	湖北	湖北－重庆	酉水卯洞	Ⅱ	Ⅱ	达标
八月	110.383	29.6339	湖北	湖北－湖南	溇水淋溪河	Ⅱ	Ⅱ	达标
八月	111.522	32.6481	湖北	湖北－河南	丹江口水库凉水河	Ⅱ	Ⅱ	达标
八月	109.985	26.1945	湖南	湖南-广西	平等河布龙	Ⅱ	Ⅱ	达标
八月	107.112	28.8912	重庆	重庆－贵州	藻渡河界牌	Ⅱ	Ⅱ	达标
八月	108.531	30.4478	重庆	重庆－湖北	磨刀溪建南镇	Ⅱ	Ⅲ	不达标		0		0
八月	108.487	31.7759	重庆	重庆－四川	州河鸡唱	Ⅱ	Ⅱ	达标
八月	108.629	28.6518	重庆	重庆－贵州	甘龙河小河	Ⅱ	Ⅱ	达标
八月	108.406	32.072	重庆	重庆－四川	任河钟停	Ⅱ	Ⅱ	达标
八月	104.671	32.9444	四川	四川－甘肃	白水江文县（鹄衣坝）	Ⅱ	Ⅰ	达标
八月	102.095	33.96	四川	四川－甘肃	黄河玛曲	Ⅱ	Ⅱ	达标
八月	102.269	33.9921	四川	四川－甘肃	黑河大水	Ⅱ	Ⅱ	达标
八月	103.616	27.0107	贵州	贵州－云南	牛栏江大沙店（江底）	Ⅱ	Ⅱ	不达标
八月	104.004	27.4859	贵州	贵州－云南	横江(洛泽河)麻窝电站	Ⅱ	Ⅳ	不达标						0						0
八月	106.779	28.7534	贵州	贵州－重庆	藻渡河藻渡	Ⅱ	Ⅱ	达标
八月	108.502	28.5814	贵州	贵州－重庆	乌江沿河	Ⅱ	Ⅲ	不达标						0
八月	108.285	29.1446	贵州	贵州－重庆	乌江鹿角沱	Ⅱ	Ⅱ	不达标
八月	107.864	29.2104	贵州	贵州－重庆	芙蓉江忠信	Ⅱ	Ⅰ	达标
八月	108.708	28.327	贵州	贵州－重庆	甘龙河甘龙镇	Ⅱ	Ⅱ	达标
八月	109.48	27.0753	贵州	贵州－湖南	沅江金紫	Ⅱ	Ⅱ	达标
八月	109.467	26.2333	贵州	贵州－湖南	仁里河流团	Ⅱ	Ⅱ	达标
八月	109.41	27.7041	贵州	贵州－湖南	辰水漾头电站	Ⅱ	Ⅰ	达标
八月	107.194	25.6251	贵州	贵州-广西	六硐河甲茶	Ⅱ	Ⅱ	达标
八月	108.908	25.7161	贵州	贵州-广西	都柳江石碑	Ⅱ	Ⅱ	达标
八月	107.741	25.2024	贵州	贵州-广西	打狗河贵江	Ⅱ	Ⅱ	达标
八月	108.242	25.4256	贵州	贵州-广西	大环江何家寨	Ⅱ	Ⅱ	达标
八月	108.445	25.4168	贵州	贵州-广西	小环江黄种村	Ⅱ	Ⅱ	达标
八月	103.733	26.5	云南	云南－贵州	牛栏江黄梨树	Ⅱ	Ⅳ	不达标						0						0
八月	105.377	28.0946	云南	云南－四川	永宁河（清水河）两河	Ⅱ	Ⅱ	达标
八月	105.615	23.3175	云南	云南-广西	百南河那全	Ⅱ	Ⅱ	达标
八月	104.486	24.6505	云南	云南-广西	清水江清水江大桥	Ⅱ	Ⅱ	达标
八月	105.521	24.0123	云南	云南-广西	西洋江那柳	Ⅱ	Ⅱ	达标
八月	98.7853	28.5561	西藏	西藏－云南	澜沧江溜筒江	Ⅱ	Ⅱ	达标
八月	106.75	34.4667	陕西	陕西－甘肃	嘉陵江两河口	Ⅱ	Ⅱ	达标
八月	107.718	32.2031	陕西	陕西－四川	月滩河竹峪	Ⅱ	Ⅱ	达标
八月	107.184	32.3781	陕西	陕西－四川	小通江楼子	Ⅱ	Ⅰ	达标
八月	109.833	32.8833	陕西	陕西－湖北	汉江兰滩	Ⅱ	Ⅱ	达标
八月	110.117	32.8167	陕西	陕西－湖北	汉江白河	Ⅱ	Ⅱ	达标
八月	109.9	33.3	陕西	陕西－湖北	金钱河南宽坪	Ⅱ	Ⅰ	达标
八月	110.037	33.1547	陕西	陕西－湖北	金钱河上津	Ⅱ	Ⅱ	达标
八月	110.35	33.2	陕西	陕西－湖北	天河照川	Ⅱ	Ⅱ	达标
八月	109.716	32.1897	陕西	陕西－湖北	堵河鄂坪	Ⅱ	Ⅱ	达标
八月	111.013	33.2542	陕西	陕西－河南	丹江荆紫关	Ⅱ	Ⅱ	达标
八月	110.967	33.2833	陕西	陕西－河南	丹江湘河	Ⅱ	Ⅱ	达标
八月	110.91	33.1344	陕西	陕西－湖北	滔河滔河水库	Ⅱ	Ⅰ	达标
八月	106.079	33.5736	甘肃	甘肃－陕西	嘉陵江白水江	Ⅱ	Ⅱ	达标
八月	101.566	32.9892	青海	青海－四川	克柯河阿坝	Ⅱ	Ⅱ	达标
八月	97.1833	31.1333	青海	青海－西藏	昂曲昌都预制厂	Ⅱ	Ⅱ	达标
八月	102.758	35.842	青海	青海－甘肃	黄河大河家	Ⅱ	Ⅱ	达标
九月	117.742	40.0136	河北	河北-天津	黎河黎河桥	Ⅱ	Ⅲ	不达标					0	0
九月	117.644	40.0858	河北	河北-天津	淋河淋河桥	Ⅱ	劣Ⅴ	不达标					0
九月	116.138	40.6857	河北	河北-北京	白河下堡（后城）	Ⅱ	Ⅱ	达标
九月	116.41	40.7697	河北	河北-北京	黑河四道甸	Ⅱ	Ⅱ	达标
九月	116.605	40.9858	河北	河北-北京	汤河大草坪	Ⅱ	Ⅳ	不达标									0
九月	117.166	40.7078	河北	河北-北京	潮河古北口	Ⅱ	Ⅱ	达标
九月	116.87	38.7033	河北	河北-天津	南运河九宣闸	Ⅱ	Ⅴ	不达标	0	0	0
九月	121.648	45.8044	内蒙古	内蒙古-吉林	那金河永安	Ⅱ	Ⅱ	达标
九月	121.781	45.7547	内蒙古	内蒙古-吉林	那金河煤窑	Ⅱ	Ⅱ	达标
九月	121.916	42.6573	内蒙古	内蒙古-辽宁	新开河石门子	Ⅱ	Ⅲ	不达标						0
九月	125.276	42.1576	辽宁	辽宁-吉林	辉发河龙头堡	Ⅱ	劣Ⅴ	不达标						0
九月	116.331	37.5722	山东	山东-河北	南运河第三店	Ⅱ	劣Ⅴ	不达标	0	0	0	0		0			0
九月	113.32	29.6661	湖北	湖北－湖南	长江螺山	Ⅱ	Ⅱ	达标
九月	116.107	29.8235	湖北	湖北－安徽	长江刘佐	Ⅱ	Ⅲ	不达标						0
九月	108.478	30.5196	湖北	湖北－重庆	磨刀溪大滩口	Ⅱ	Ⅱ	达标
九月	109	30.6167	湖北	湖北－重庆	长滩河梅子水	Ⅱ	Ⅲ	不达标	0	0
九月	108.919	29.6119	湖北	湖北－重庆	阿蓬江(唐岩河、濯河)朝阳寺	Ⅱ	Ⅱ	达标
九月	108.501	29.7336	湖北	湖北－重庆	郁江长顺	Ⅱ	Ⅱ	达标
九月	109.207	29.1992	湖北	湖北－重庆	酉水卯洞	Ⅱ	Ⅱ	达标
九月	110.383	29.6339	湖北	湖北－湖南	溇水淋溪河	Ⅱ	Ⅱ	达标
九月	111.522	32.6481	湖北	湖北－河南	丹江口水库凉水河	Ⅱ	Ⅱ	达标
九月	109.985	26.1945	湖南	湖南-广西	平等河布龙	Ⅱ	Ⅱ	达标
九月	108.531	30.4478	重庆	重庆－湖北	磨刀溪建南镇	Ⅱ	Ⅱ	达标
九月	108.487	31.7759	重庆	重庆－四川	州河鸡唱	Ⅱ	Ⅱ	达标
九月	108.629	28.6518	重庆	重庆－贵州	甘龙河小河	Ⅱ	Ⅰ	达标
九月	108.406	32.072	重庆	重庆－四川	任河钟停	Ⅱ	Ⅱ	达标
九月	99.305	28.2378	四川	四川－云南	长江(金沙江)奔子栏	Ⅱ	Ⅱ	达标
九月	104.671	32.9444	四川	四川－甘肃	白水江文县（鹄衣坝）	Ⅱ	Ⅰ	达标
九月	102.269	33.9921	四川	四川－甘肃	黑河大水	Ⅱ	Ⅱ	达标
九月	103.616	27.0107	贵州	贵州－云南	牛栏江大沙店（江底）	Ⅱ	Ⅱ	达标
九月	104.004	27.4859	贵州	贵州－云南	横江(洛泽河)麻窝电站	Ⅱ	Ⅱ	达标
九月	106.779	28.7534	贵州	贵州－重庆	藻渡河藻渡	Ⅱ	Ⅰ	达标
九月	108.502	28.5814	贵州	贵州－重庆	乌江沿河	Ⅱ	Ⅱ	达标
九月	108.285	29.1446	贵州	贵州－重庆	乌江鹿角沱	Ⅱ	Ⅱ	达标
九月	107.864	29.2104	贵州	贵州－重庆	芙蓉江忠信	Ⅱ	Ⅱ	达标
九月	108.708	28.327	贵州	贵州－重庆	甘龙河甘龙镇	Ⅱ	Ⅱ	达标
九月	109.48	27.0753	贵州	贵州－湖南	沅江金紫	Ⅱ	Ⅱ	达标
九月	109.467	26.2333	贵州	贵州－湖南	仁里河流团	Ⅱ	Ⅱ	达标
九月	109.41	27.7041	贵州	贵州－湖南	辰水漾头电站	Ⅱ	Ⅱ	达标
九月	107.194	25.6251	贵州	贵州-广西	六硐河甲茶	Ⅱ	Ⅱ	达标
九月	108.908	25.7161	贵州	贵州-广西	都柳江石碑	Ⅱ	Ⅱ	达标
九月	107.741	25.2024	贵州	贵州-广西	打狗河贵江	Ⅱ	Ⅱ	达标
九月	108.242	25.4256	贵州	贵州-广西	大环江何家寨	Ⅱ	Ⅱ	达标
九月	108.445	25.4168	贵州	贵州-广西	小环江黄种村	Ⅱ	Ⅱ	达标
九月	99.4797	28.4562	云南	云南－四川	许曲色仓	Ⅱ	Ⅱ	达标
九月	101.371	26.803	云南	云南－四川	三源河糖房	Ⅱ	Ⅰ	达标
九月	103.733	26.5	云南	云南－贵州	牛栏江黄梨树	Ⅱ	Ⅱ	达标
九月	105.615	23.3175	云南	云南-广西	百南河那全	Ⅱ	Ⅱ	达标
九月	104.486	24.6505	云南	云南-广西	清水江清水江大桥	Ⅱ	Ⅲ	不达标	0
九月	105.521	24.0123	云南	云南-广西	西洋江那柳	Ⅱ	Ⅱ	达标
九月	98.7853	28.5561	西藏	西藏－云南	澜沧江溜筒江	Ⅱ	Ⅱ	达标
九月	98.6119	28.035	西藏	西藏－云南	怒江青拉桶	Ⅱ	Ⅰ	达标
九月	98.2363	28.1985	西藏	西藏－云南	独龙江南代	Ⅱ	Ⅱ	达标
九月	106.75	34.4667	陕西	陕西－甘肃	嘉陵江两河口	Ⅱ	Ⅱ	达标
九月	107.718	32.2031	陕西	陕西－四川	月滩河竹峪	Ⅱ	Ⅱ	达标
九月	107.184	32.3781	陕西	陕西－四川	小通江楼子	Ⅱ	Ⅱ	达标
九月	109.833	32.8833	陕西	陕西－湖北	汉江兰滩	Ⅱ	Ⅱ	达标
九月	110.117	32.8167	陕西	陕西－湖北	汉江白河	Ⅱ	Ⅰ	达标
九月	109.9	33.3	陕西	陕西－湖北	金钱河南宽坪	Ⅱ	Ⅱ	达标
九月	110.037	33.1547	陕西	陕西－湖北	金钱河上津	Ⅱ	Ⅱ	达标
九月	110.35	33.2	陕西	陕西－湖北	天河照川	Ⅱ	Ⅲ	不达标				0	0
九月	109.716	32.1897	陕西	陕西－湖北	堵河鄂坪	Ⅱ	Ⅱ	达标
九月	111.013	33.2542	陕西	陕西－河南	丹江荆紫关	Ⅱ	Ⅱ	达标
九月	110.967	33.2833	陕西	陕西－河南	丹江湘河	Ⅱ	Ⅱ	达标
九月	110.91	33.1344	陕西	陕西－湖北	滔河滔河水库	Ⅱ	Ⅱ	达标
九月	106.079	33.5736	甘肃	甘肃－陕西	嘉陵江白水江	Ⅱ	Ⅱ	达标
九月	101.566	32.9892	青海	青海－四川	克柯河阿坝	Ⅱ	Ⅱ	达标
九月	97.1833	31.1333	青海	青海－西藏	昂曲昌都预制厂	Ⅱ	Ⅱ	达标
九月	102.758	35.842	青海	青海－甘肃	黄河大河家	Ⅱ	Ⅱ	达标
十月	117.742	40.0136	河北	河北-天津	黎河黎河桥	Ⅱ	Ⅱ	达标
十月	117.644	40.0858	河北	河北-天津	淋河淋河桥	Ⅱ	Ⅱ	达标
十月	116.138	40.6857	河北	河北-北京	白河下堡（后城）	Ⅱ	Ⅱ	达标
十月	116.41	40.7697	河北	河北-北京	黑河四道甸	Ⅱ	Ⅱ	达标
十月	116.605	40.9858	河北	河北-北京	汤河大草坪	Ⅱ	Ⅳ	不达标									0
十月	117.166	40.7078	河北	河北-北京	潮河古北口	Ⅱ	Ⅱ	达标
十月	116.87	38.7033	河北	河北-天津	南运河九宣闸	Ⅱ	Ⅳ	不达标		0	0		0	0			0
十月	121.648	45.8044	内蒙古	内蒙古-吉林	那金河永安	Ⅱ	Ⅱ	达标
十月	121.781	45.7547	内蒙古	内蒙古-吉林	那金河煤窑	Ⅱ	Ⅱ	达标
十月	125.276	42.1576	辽宁	辽宁-吉林	辉发河龙头堡	Ⅱ	Ⅲ	不达标						0
十月	116.331	37.5722	山东	山东-河北	南运河第三店	Ⅱ	Ⅴ	不达标		0	0			0			0
十月	113.32	29.6661	湖北	湖北－湖南	长江螺山	Ⅱ	Ⅱ	达标
十月	116.107	29.8235	湖北	湖北－安徽	长江刘佐	Ⅱ	Ⅲ	不达标						0
十月	108.478	30.5196	湖北	湖北－重庆	磨刀溪大滩口	Ⅱ	Ⅱ	达标
十月	109	30.6167	湖北	湖北－重庆	长滩河梅子水	Ⅱ	Ⅱ	达标
十月	108.919	29.6119	湖北	湖北－重庆	阿蓬江(唐岩河、濯河)朝阳寺	Ⅱ	Ⅱ	达标
十月	108.501	29.7336	湖北	湖北－重庆	郁江长顺	Ⅱ	Ⅱ	达标
十月	109.207	29.1992	湖北	湖北－重庆	酉水卯洞	Ⅱ	Ⅱ	达标
十月	110.383	29.6339	湖北	湖北－湖南	溇水淋溪河	Ⅱ	Ⅰ	达标
十月	111.522	32.6481	湖北	湖北－河南	丹江口水库凉水河	Ⅱ	Ⅰ	达标
十月	109.985	26.1945	湖南	湖南-广西	平等河布龙	Ⅱ	Ⅱ	达标
十月	107.112	28.8912	重庆	重庆－贵州	藻渡河界牌	Ⅱ	Ⅱ	达标
十月	108.531	30.4478	重庆	重庆－湖北	磨刀溪建南镇	Ⅱ	Ⅱ	达标
十月	108.487	31.7759	重庆	重庆－四川	州河鸡唱	Ⅱ	Ⅰ	达标
十月	108.629	28.6518	重庆	重庆－贵州	甘龙河小河	Ⅱ	Ⅱ	达标
十月	108.406	32.072	重庆	重庆－四川	任河钟停	Ⅱ	Ⅱ	达标
十月	104.671	32.9444	四川	四川－甘肃	白水江文县（鹄衣坝）	Ⅱ	Ⅱ	达标
十月	102.095	33.96	四川	四川－甘肃	黄河玛曲	Ⅱ	Ⅱ	达标
十月	102.269	33.9921	四川	四川－甘肃	黑河大水	Ⅱ	Ⅱ	达标
十月	103.616	27.0107	贵州	贵州－云南	牛栏江大沙店（江底）	Ⅱ	Ⅱ	不达标
十月	104.004	27.4859	贵州	贵州－云南	横江(洛泽河)麻窝电站	Ⅱ	Ⅲ	不达标												0
十月	106.779	28.7534	贵州	贵州－重庆	藻渡河藻渡	Ⅱ	Ⅰ	达标
十月	108.502	28.5814	贵州	贵州－重庆	乌江沿河	Ⅱ	Ⅱ	达标
十月	108.285	29.1446	贵州	贵州－重庆	乌江鹿角沱	Ⅱ	Ⅱ	达标
十月	107.864	29.2104	贵州	贵州－重庆	芙蓉江忠信	Ⅱ	Ⅰ	达标
十月	108.708	28.327	贵州	贵州－重庆	甘龙河甘龙镇	Ⅱ	Ⅱ	达标
十月	109.48	27.0753	贵州	贵州－湖南	沅江金紫	Ⅱ	Ⅱ	达标
十月	109.467	26.2333	贵州	贵州－湖南	仁里河流团	Ⅱ	Ⅱ	达标
十月	109.41	27.7041	贵州	贵州－湖南	辰水漾头电站	Ⅱ	Ⅱ	达标
十月	107.194	25.6251	贵州	贵州-广西	六硐河甲茶	Ⅱ	Ⅱ	达标
十月	108.908	25.7161	贵州	贵州-广西	都柳江石碑	Ⅱ	Ⅱ	达标
十月	107.741	25.2024	贵州	贵州-广西	打狗河贵江	Ⅱ	Ⅱ	达标
十月	108.242	25.4256	贵州	贵州-广西	大环江何家寨	Ⅱ	Ⅱ	达标
十月	108.445	25.4168	贵州	贵州-广西	小环江黄种村	Ⅱ	Ⅱ	达标
十月	103.733	26.5	云南	云南－贵州	牛栏江黄梨树	Ⅱ	劣Ⅴ	不达标						0
十月	105.377	28.0946	云南	云南－四川	永宁河（清水河）两河	Ⅱ	Ⅱ	达标
十月	105.615	23.3175	云南	云南-广西	百南河那全	Ⅱ	Ⅱ	达标
十月	104.486	24.6505	云南	云南-广西	清水江清水江大桥	Ⅱ	Ⅱ	达标
十月	105.521	24.0123	云南	云南-广西	西洋江那柳	Ⅱ	Ⅱ	达标
十月	98.7853	28.5561	西藏	西藏－云南	澜沧江溜筒江	Ⅱ	Ⅱ	不达标
十月	106.75	34.4667	陕西	陕西－甘肃	嘉陵江两河口	Ⅱ	Ⅱ	达标
十月	107.718	32.2031	陕西	陕西－四川	月滩河竹峪	Ⅱ	Ⅱ	达标
十月	107.184	32.3781	陕西	陕西－四川	小通江楼子	Ⅱ	Ⅱ	达标
十月	109.833	32.8833	陕西	陕西－湖北	汉江兰滩	Ⅱ	Ⅰ	达标
十月	110.117	32.8167	陕西	陕西－湖北	汉江白河	Ⅱ	Ⅰ	达标
十月	109.9	33.3	陕西	陕西－湖北	金钱河南宽坪	Ⅱ	Ⅰ	达标
十月	110.037	33.1547	陕西	陕西－湖北	金钱河上津	Ⅱ	Ⅰ	达标
十月	110.35	33.2	陕西	陕西－湖北	天河照川	Ⅱ	Ⅳ	不达标				0	0
十月	109.716	32.1897	陕西	陕西－湖北	堵河鄂坪	Ⅱ	Ⅰ	达标
十月	111.013	33.2542	陕西	陕西－河南	丹江荆紫关	Ⅱ	Ⅰ	达标
十月	110.967	33.2833	陕西	陕西－河南	丹江湘河	Ⅱ	Ⅰ	达标
十月	110.91	33.1344	陕西	陕西－湖北	滔河滔河水库	Ⅱ	Ⅰ	达标
十月	106.079	33.5736	甘肃	甘肃－陕西	嘉陵江白水江	Ⅱ	Ⅱ	达标
十月	97.1833	31.1333	青海	青海－西藏	昂曲昌都预制厂	Ⅱ	Ⅲ	不达标					0
十月	102.758	35.842	青海	青海－甘肃	黄河大河家	Ⅱ	Ⅰ	达标
十一月	117.742	40.0136	河北	河北-天津	黎河黎河桥	Ⅱ	Ⅲ	不达标						0
十一月	117.644	40.0858	河北	河北-天津	淋河淋河桥	Ⅱ	Ⅱ	达标
十一月	116.138	40.6857	河北	河北-北京	白河下堡（后城）	Ⅱ	Ⅱ	达标
十一月	116.41	40.7697	河北	河北-北京	黑河四道甸	Ⅱ	Ⅰ	达标
十一月	116.605	40.9858	河北	河北-北京	汤河大草坪	Ⅱ	Ⅳ	不达标									0
十一月	117.166	40.7078	河北	河北-北京	潮河古北口	Ⅱ	Ⅱ	达标
十一月	121.648	45.8044	内蒙古	内蒙古-吉林	那金河永安	Ⅱ	Ⅱ	达标
十一月	121.781	45.7547	内蒙古	内蒙古-吉林	那金河煤窑	Ⅱ	Ⅱ	达标
十一月	121.916	42.6573	内蒙古	内蒙古-辽宁	新开河石门子	Ⅱ	Ⅲ	不达标		0	0
十一月	125.276	42.1576	辽宁	辽宁-吉林	辉发河龙头堡	Ⅱ	Ⅲ	不达标						0
十一月	116.331	37.5722	山东	山东-河北	南运河第三店	Ⅱ	劣Ⅴ	不达标		0	0	0					0
十一月	113.32	29.6661	湖北	湖北－湖南	长江螺山	Ⅱ	Ⅱ	达标
十一月	116.107	29.8235	湖北	湖北－安徽	长江刘佐	Ⅱ	Ⅱ	达标
十一月	108.478	30.5196	湖北	湖北－重庆	磨刀溪大滩口	Ⅱ	Ⅱ	达标
十一月	109	30.6167	湖北	湖北－重庆	长滩河梅子水	Ⅱ	Ⅱ	达标
十一月	108.919	29.6119	湖北	湖北－重庆	阿蓬江(唐岩河、濯河)朝阳寺	Ⅱ	Ⅰ	达标
十一月	108.501	29.7336	湖北	湖北－重庆	郁江长顺	Ⅱ	Ⅱ	达标
十一月	109.207	29.1992	湖北	湖北－重庆	酉水卯洞	Ⅱ	Ⅱ	达标
十一月	110.383	29.6339	湖北	湖北－湖南	溇水淋溪河	Ⅱ	Ⅰ	达标
十一月	111.522	32.6481	湖北	湖北－河南	丹江口水库凉水河	Ⅱ	Ⅰ	达标
十一月	109.985	26.1945	湖南	湖南-广西	平等河布龙	Ⅱ	Ⅰ	达标
十一月	108.531	30.4478	重庆	重庆－湖北	磨刀溪建南镇	Ⅱ	Ⅱ	达标
十一月	108.487	31.7759	重庆	重庆－四川	州河鸡唱	Ⅱ	Ⅰ	达标
十一月	108.629	28.6518	重庆	重庆－贵州	甘龙河小河	Ⅱ	Ⅰ	达标
十一月	108.406	32.072	重庆	重庆－四川	任河钟停	Ⅱ	Ⅱ	达标
十一月	99.305	28.2378	四川	四川－云南	长江(金沙江)奔子栏	Ⅱ	Ⅱ	达标
十一月	104.671	32.9444	四川	四川－甘肃	白水江文县（鹄衣坝）	Ⅱ	Ⅱ	达标
十一月	103.616	27.0107	贵州	贵州－云南	牛栏江大沙店（江底）	Ⅱ	Ⅲ	达标												0
十一月	104.004	27.4859	贵州	贵州－云南	横江(洛泽河)麻窝电站	Ⅱ	Ⅲ	不达标												0
十一月	106.779	28.7534	贵州	贵州－重庆	藻渡河藻渡	Ⅱ	Ⅰ	达标
十一月	108.502	28.5814	贵州	贵州－重庆	乌江沿河	Ⅱ	Ⅲ	达标						0
十一月	108.285	29.1446	贵州	贵州－重庆	乌江鹿角沱	Ⅱ	Ⅰ	达标
十一月	107.864	29.2104	贵州	贵州－重庆	芙蓉江忠信	Ⅱ	Ⅰ	达标
十一月	108.708	28.327	贵州	贵州－重庆	甘龙河甘龙镇	Ⅱ	Ⅰ	达标
十一月	109.48	27.0753	贵州	贵州－湖南	沅江金紫	Ⅱ	Ⅱ	达标
十一月	109.467	26.2333	贵州	贵州－湖南	仁里河流团	Ⅱ	Ⅱ	达标
十一月	109.41	27.7041	贵州	贵州－湖南	辰水漾头电站	Ⅱ	Ⅱ	达标
十一月	107.194	25.6251	贵州	贵州-广西	六硐河甲茶	Ⅱ	Ⅱ	达标
十一月	108.908	25.7161	贵州	贵州-广西	都柳江石碑	Ⅱ	Ⅰ	达标
十一月	107.741	25.2024	贵州	贵州-广西	打狗河贵江	Ⅱ	Ⅰ	达标
十一月	108.242	25.4256	贵州	贵州-广西	大环江何家寨	Ⅱ	Ⅰ	达标
十一月	108.445	25.4168	贵州	贵州-广西	小环江黄种村	Ⅱ	Ⅰ	达标
十一月	101.371	26.803	云南	云南－四川	三源河糖房	Ⅱ	Ⅰ	达标
十一月	103.733	26.5	云南	云南－贵州	牛栏江黄梨树	Ⅱ	Ⅲ	达标						0
十一月	105.615	23.3175	云南	云南-广西	百南河那全	Ⅱ	Ⅰ	达标
十一月	104.486	24.6505	云南	云南-广西	清水江清水江大桥	Ⅱ	Ⅱ	达标
十一月	105.521	24.0123	云南	云南-广西	西洋江那柳	Ⅱ	Ⅱ	达标
十一月	98.7853	28.5561	西藏	西藏－云南	澜沧江溜筒江	Ⅱ	Ⅰ	达标
十一月	106.75	34.4667	陕西	陕西－甘肃	嘉陵江两河口	Ⅱ	Ⅰ	达标
十一月	107.718	32.2031	陕西	陕西－四川	月滩河竹峪	Ⅱ	Ⅰ	达标
十一月	107.184	32.3781	陕西	陕西－四川	小通江楼子	Ⅱ	Ⅰ	达标
十一月	109.833	32.8833	陕西	陕西－湖北	汉江兰滩	Ⅱ	Ⅱ	达标
十一月	110.117	32.8167	陕西	陕西－湖北	汉江白河	Ⅱ	Ⅱ	达标
十一月	109.9	33.3	陕西	陕西－湖北	金钱河南宽坪	Ⅱ	Ⅰ	达标
十一月	110.037	33.1547	陕西	陕西－湖北	金钱河上津	Ⅱ	Ⅰ	达标
十一月	110.35	33.2	陕西	陕西－湖北	天河照川	Ⅱ	Ⅳ	不达标				0	0
十一月	109.716	32.1897	陕西	陕西－湖北	堵河鄂坪	Ⅱ	Ⅱ	达标
十一月	111.013	33.2542	陕西	陕西－河南	丹江荆紫关	Ⅱ	Ⅰ	达标
十一月	110.967	33.2833	陕西	陕西－河南	丹江湘河	Ⅱ	Ⅰ	达标
十一月	110.91	33.1344	陕西	陕西－湖北	滔河滔河水库	Ⅱ	Ⅰ	达标
十一月	106.079	33.5736	甘肃	甘肃－陕西	嘉陵江白水江	Ⅱ	Ⅱ	达标
十一月	101.566	32.9892	青海	青海－四川	克柯河阿坝	Ⅱ	Ⅱ	达标
十一月	97.1833	31.1333	青海	青海－西藏	昂曲昌都预制厂	Ⅱ	Ⅱ	达标
十一月	102.758	35.842	青海	青海－甘肃	黄河大河家	Ⅱ	Ⅱ	达标
十二月	117.742	40.0136	河北	河北-天津	黎河黎河桥	Ⅱ	Ⅱ	达标
十二月	117.644	40.0858	河北	河北-天津	淋河淋河桥	Ⅱ	Ⅱ	达标
十二月	116.138	40.6857	河北	河北-北京	白河下堡（后城）	Ⅱ	Ⅱ	达标
十二月	116.41	40.7697	河北	河北-北京	黑河四道甸	Ⅱ	Ⅱ	达标
十二月	116.605	40.9858	河北	河北-北京	汤河大草坪	Ⅱ	Ⅳ	不达标									0
十二月	117.166	40.7078	河北	河北-北京	潮河古北口	Ⅱ	Ⅰ	达标
十二月	125.276	42.1576	辽宁	辽宁-吉林	辉发河龙头堡	Ⅱ	Ⅳ	不达标						0
十二月	116.331	37.5722	山东	山东-河北	南运河第三店	Ⅱ	劣Ⅴ	不达标		0	0						0
十二月	113.32	29.6661	湖北	湖北－湖南	长江螺山	Ⅱ	Ⅱ	达标
十二月	116.107	29.8235	湖北	湖北－安徽	长江刘佐	Ⅱ	Ⅱ	达标
十二月	108.478	30.5196	湖北	湖北－重庆	磨刀溪大滩口	Ⅱ	Ⅱ	达标
十二月	109	30.6167	湖北	湖北－重庆	长滩河梅子水	Ⅱ	Ⅱ	达标
十二月	108.919	29.6119	湖北	湖北－重庆	阿蓬江(唐岩河、濯河)朝阳寺	Ⅱ	Ⅰ	达标
十二月	108.501	29.7336	湖北	湖北－重庆	郁江长顺	Ⅱ	Ⅰ	达标
十二月	109.207	29.1992	湖北	湖北－重庆	酉水卯洞	Ⅱ	Ⅱ	达标
十二月	110.383	29.6339	湖北	湖北－湖南	溇水淋溪河	Ⅱ	Ⅰ	达标
十二月	111.522	32.6481	湖北	湖北－河南	丹江口水库凉水河	Ⅱ	Ⅰ	达标
十二月	109.985	26.1945	湖南	湖南-广西	平等河布龙	Ⅱ	Ⅰ	达标
十二月	107.112	28.8912	重庆	重庆－贵州	藻渡河界牌	Ⅱ	Ⅰ	达标
十二月	108.531	30.4478	重庆	重庆－湖北	磨刀溪建南镇	Ⅱ	Ⅱ	达标
十二月	108.487	31.7759	重庆	重庆－四川	州河鸡唱	Ⅱ	Ⅰ	达标
十二月	108.629	28.6518	重庆	重庆－贵州	甘龙河小河	Ⅱ	Ⅰ	达标
十二月	108.406	32.072	重庆	重庆－四川	任河钟停	Ⅱ	Ⅱ	达标
十二月	104.671	32.9444	四川	四川－甘肃	白水江文县（鹄衣坝）	Ⅱ	Ⅰ	达标
十二月	102.095	33.96	四川	四川－甘肃	黄河玛曲	Ⅱ	Ⅱ	达标
十二月	103.616	27.0107	贵州	贵州－云南	牛栏江大沙店（江底）	Ⅱ	Ⅲ	不达标												0
十二月	104.004	27.4859	贵州	贵州－云南	横江(洛泽河)麻窝电站	Ⅱ	Ⅱ	达标
十二月	106.779	28.7534	贵州	贵州－重庆	藻渡河藻渡	Ⅱ	Ⅰ	达标
十二月	108.502	28.5814	贵州	贵州－重庆	乌江沿河	Ⅱ	Ⅳ	不达标						0
十二月	108.285	29.1446	贵州	贵州－重庆	乌江鹿角沱	Ⅱ	Ⅲ	不达标						0
十二月	107.864	29.2104	贵州	贵州－重庆	芙蓉江忠信	Ⅱ	Ⅰ	达标
十二月	108.708	28.327	贵州	贵州－重庆	甘龙河甘龙镇	Ⅱ	Ⅰ	达标
十二月	109.48	27.0753	贵州	贵州－湖南	沅江金紫	Ⅱ	Ⅱ	达标
十二月	109.467	26.2333	贵州	贵州－湖南	仁里河流团	Ⅱ	Ⅱ	达标
十二月	109.41	27.7041	贵州	贵州－湖南	辰水漾头电站	Ⅱ	Ⅱ	达标
十二月	107.194	25.6251	贵州	贵州-广西	六硐河甲茶	Ⅱ	Ⅱ	达标
十二月	108.908	25.7161	贵州	贵州-广西	都柳江石碑	Ⅱ	Ⅰ	达标
十二月	107.741	25.2024	贵州	贵州-广西	打狗河贵江	Ⅱ	Ⅰ	达标
十二月	108.242	25.4256	贵州	贵州-广西	大环江何家寨	Ⅱ	Ⅰ	达标
十二月	108.445	25.4168	贵州	贵州-广西	小环江黄种村	Ⅱ	Ⅰ	达标
十二月	103.733	26.5	云南	云南－贵州	牛栏江黄梨树	Ⅱ	Ⅰ	不达标
十二月	105.377	28.0946	云南	云南－四川	永宁河（清水河）两河	Ⅱ	Ⅱ	达标
十二月	105.615	23.3175	云南	云南-广西	百南河那全	Ⅱ	Ⅱ	达标
十二月	104.486	24.6505	云南	云南-广西	清水江清水江大桥	Ⅱ	Ⅱ	达标
十二月	105.521	24.0123	云南	云南-广西	西洋江那柳	Ⅱ	Ⅱ	达标
十二月	98.7853	28.5561	西藏	西藏－云南	澜沧江溜筒江	Ⅱ	Ⅱ	达标
十二月	106.75	34.4667	陕西	陕西－甘肃	嘉陵江两河口	Ⅱ	Ⅱ	达标
十二月	107.718	32.2031	陕西	陕西－四川	月滩河竹峪	Ⅱ	Ⅰ	达标
十二月	107.184	32.3781	陕西	陕西－四川	小通江楼子	Ⅱ	Ⅱ	达标
十二月	109.833	32.8833	陕西	陕西－湖北	汉江兰滩	Ⅱ	Ⅱ	达标
十二月	110.117	32.8167	陕西	陕西－湖北	汉江白河	Ⅱ	Ⅰ	达标
十二月	109.9	33.3	陕西	陕西－湖北	金钱河南宽坪	Ⅱ	Ⅰ	达标
十二月	110.037	33.1547	陕西	陕西－湖北	金钱河上津	Ⅱ	Ⅱ	达标
十二月	110.35	33.2	陕西	陕西－湖北	天河照川	Ⅱ	Ⅳ	不达标				0	0
十二月	109.716	32.1897	陕西	陕西－湖北	堵河鄂坪	Ⅱ	Ⅰ	达标
十二月	111.013	33.2542	陕西	陕西－河南	丹江荆紫关	Ⅱ	Ⅱ	达标
十二月	110.967	33.2833	陕西	陕西－河南	丹江湘河	Ⅱ	Ⅱ	达标
十二月	110.91	33.1344	陕西	陕西－湖北	滔河滔河水库	Ⅱ	Ⅰ	达标
十二月	106.079	33.5736	甘肃	甘肃－陕西	嘉陵江白水江	Ⅱ	Ⅱ	达标
十二月	97.1833	31.1333	青海	青海－西藏	昂曲昌都预制厂	Ⅱ	Ⅰ	达标
十二月	102.758	35.842	青海	青海－甘肃	黄河大河家	Ⅱ	Ⅱ	达标
一月	115.69	39.5822	北京	北京-河北	拒马河张坊	Ⅲ	Ⅰ	达标
一月	117.748	40.0417	河北	河北-天津	州河(沙河)沙河桥	Ⅲ	Ⅱ	不达标
一月	115.505	39.6553	河北	河北-北京	拒马河大沙地	Ⅲ	Ⅰ	达标
一月	113.885	36.3586	河北	河北-河南	清漳河合漳	Ⅲ	Ⅲ	达标
一月	115.276	36.4967	河北	河北-山东	漳卫河(卫运河)秤钩湾	Ⅲ	劣Ⅴ	不达标			0	0	0												0
一月	115.695	36.8622	河北	河北-山东	漳卫河(卫运河)临清大桥（临清）	Ⅲ	劣Ⅴ	不达标			0	0	0												0
一月	115.777	36.9994	河北	河北-山东	漳卫河(卫运河)油坊桥	Ⅲ	劣Ⅴ	不达标		0	0	0	0
一月	118.825	41.3683	河北	河北-内蒙古	老哈河牛家窑	Ⅲ	Ⅲ	达标
一月	114.435	39.2997	山西	山西-河北	唐河水堡	Ⅲ	Ⅲ	达标
一月	113.537	38.4208	山西	山西-河北	滹沱河阎家庄大桥（闫家庄大桥）	Ⅲ	Ⅲ	达标
一月	114.05	37.7161	山西	山西-河北	冶河王寨村西	Ⅲ	Ⅱ	达标
一月	113.909	37.9739	山西	山西-河北	绵河地都	Ⅲ	Ⅱ	达标
一月	113.51	36.7956	山西	山西-河北	清漳河（漳西渠、漳北渠）麻田	Ⅲ	Ⅰ	达标
一月	111.858	35.0683	山西	山西－河南	黄河南村	Ⅲ	Ⅱ	达标
一月	112.304	40.2404	山西	山西－内蒙古	红河杀虎口	Ⅲ	Ⅲ	达标
一月	112.635	35.2836	山西	山西－河南	沁河拴驴泉坝下	Ⅲ	Ⅱ	达标
一月	112.996	35.268	山西	山西－河南	丹河青天河坝下	Ⅲ	Ⅱ	达标
一月	113.236	40.4233	内蒙古	内蒙古-山西	御河黑疙瘩村（小黄土沟）	Ⅲ	劣Ⅴ	不达标					0	0			0
一月	106.91	39.081	内蒙古	内蒙古－宁夏	都思兔河陶乌桥	Ⅲ	劣V	不达标						0			0				0
一月	110.718	39.3009	内蒙古	内蒙古－陕西	孤山川沙梁	Ⅲ	Ⅳ	不达标																	0
一月	110.119	39.4303	内蒙古	内蒙古－陕西	窟野河石圪台	Ⅲ	劣V	不达标			0						0
一月	110.217	39.2704	内蒙古	内蒙古－陕西	窟野河大柳塔	Ⅲ	劣Ⅴ	不达标			0	0	0				0
一月	110.372	39.3181	内蒙古	内蒙古－陕西	悖牛川贾家畔	Ⅲ	Ⅲ	达标
一月	108.781	37.9775	内蒙古	内蒙古－陕西	无定河巴图湾	Ⅲ	Ⅱ	达标
一月	108.897	37.9985	内蒙古	内蒙古－陕西	无定河蘑菇台	Ⅲ	Ⅱ	达标
一月	109.05	38.0233	内蒙古	内蒙古－陕西	无定河大草湾	Ⅲ	Ⅱ	达标
一月	124.26	48.5326	内蒙古	内蒙古-黑龙江	诺敏河古城子	Ⅲ	Ⅲ	达标
一月	124.396	48.2661	内蒙古	内蒙古-黑龙江	诺敏河萨马街	Ⅲ	Ⅲ	达标
一月	123.608	48.0231	内蒙古	内蒙古-黑龙江	阿伦河兴鲜	Ⅲ	Ⅲ	达标
一月	122.826	47.6839	内蒙古	内蒙古-黑龙江	雅鲁河二节地	Ⅲ	Ⅲ	达标
一月	122.857	47.6572	内蒙古	内蒙古-黑龙江	雅鲁河金蛇湾码头	Ⅲ	Ⅲ	达标
一月	122.414	47.4472	内蒙古	内蒙古-黑龙江	济沁河东明	Ⅲ	Ⅲ	达标
一月	122.332	45.8593	内蒙古	内蒙古-吉林	洮儿河浩特营子	Ⅲ	Ⅲ	达标
一月	122.36	45.8536	内蒙古	内蒙古-吉林	洮儿河林海	Ⅲ	Ⅲ	达标
一月	123.464	43.7347	内蒙古	内蒙古-吉林	新开河西靠山	Ⅲ	Ⅴ	不达标		0	0	0					0
一月	123.508	43.5997	内蒙古	内蒙古-吉林	新开河敖吉	Ⅲ	Ⅲ	达标
一月	123.524	43.0075	内蒙古	内蒙古-辽宁	西辽河二道河子	Ⅲ	Ⅳ	不达标					0
一月	123.55	42.9666	内蒙古	内蒙古-辽宁	辽河福德店	Ⅲ	Ⅳ	不达标					0	0
一月	122.792	42.7417	内蒙古	内蒙古-辽宁	秀水河常胜	Ⅲ	Ⅲ	达标
一月	124.719	45.3561	吉林	吉林-黑龙江	第二松花江松林	Ⅲ	Ⅳ	不达标						0
一月	127.167	44.6325	吉林	吉林-黑龙江	细鳞河肖家船口	Ⅲ	Ⅱ	达标
一月	127.168	44.7089	吉林	吉林-黑龙江	细鳞河和平桥	Ⅲ	Ⅲ	达标
一月	127.417	44.6166	吉林	吉林-黑龙江	拉林河向阳	Ⅲ	Ⅱ	达标
一月	126.98	45.0664	吉林	吉林-黑龙江	拉林河振兴	Ⅲ	Ⅲ	达标
一月	126.756	45.1733	吉林	吉林-黑龙江	拉林河牛头山大桥	Ⅲ	Ⅲ	达标
一月	126.15	45.1333	吉林	吉林-黑龙江	拉林河蔡家沟	Ⅲ	Ⅲ	达标
一月	125.711	45.405	吉林	吉林-黑龙江	拉林河板子房	Ⅲ	Ⅲ	达标
一月	126.774	45.1314	吉林	吉林-黑龙江	卡岔河龙家亮子	Ⅲ	劣Ⅴ	不达标			0	0	0	0
一月	128.745	43.7556	吉林	吉林-黑龙江	牡丹江牡丹江1号桥	Ⅲ	Ⅲ	达标
一月	123.591	43.4317	吉林	吉林-内蒙古	西辽河王奔桥	Ⅲ	劣Ⅴ	不达标		0	0	0	0				0
一月	123.572	43.3003	吉林	吉林-内蒙古	西辽河巴嘎呼萨	Ⅲ	Ⅳ	不达标						0
一月	125.323	50.0483	黑龙江	黑龙江-内蒙古	嫩江石灰窑	Ⅲ	Ⅱ	达标
一月	125.213	49.1861	黑龙江	黑龙江-内蒙古	嫩江嫩江浮桥	Ⅲ	Ⅱ	达标
一月	125.106	49.1233	黑龙江	黑龙江-内蒙古	嫩江繁荣新村	Ⅲ	Ⅱ	达标
一月	124.533	48.4833	黑龙江	黑龙江-内蒙古	嫩江尼尔基大桥	Ⅲ	Ⅲ	达标
一月	124.514	48.4019	黑龙江	黑龙江-内蒙古	嫩江小莫丁	Ⅲ	Ⅲ	达标
一月	124.569	48.2458	黑龙江	黑龙江-内蒙古	嫩江拉哈	Ⅲ	Ⅲ	达标
一月	124.505	48.1281	黑龙江	黑龙江-内蒙古	嫩江鄂温克族乡	Ⅲ	Ⅳ	不达标		0	0
一月	123.343	47.0019	黑龙江	黑龙江-内蒙古	雅鲁河原种场	Ⅲ	Ⅱ	达标
一月	123	46.7333	黑龙江	黑龙江-内蒙古	绰尔河两家子水文站	Ⅲ	Ⅲ	达标
一月	123.591	46.7936	黑龙江	黑龙江-内蒙古	绰尔河乌塔其农场	Ⅲ	Ⅲ	达标
一月	123.549	46.9908	黑龙江	黑龙江-内蒙古	嫩江莫呼渡口	Ⅲ	Ⅲ	达标
一月	123.7	46.7833	黑龙江	黑龙江-内蒙古	嫩江江桥	Ⅲ	Ⅲ	达标
一月	123.859	46.2953	黑龙江	黑龙江-吉林	嫩江白沙滩	Ⅲ	Ⅳ	不达标						0
一月	124.285	45.5347	黑龙江	黑龙江-吉林	嫩江大安	Ⅲ	Ⅴ	不达标						0
一月	124.385	45.4406	黑龙江	黑龙江-吉林	嫩江塔虎城渡口	Ⅲ	Ⅳ	不达标						0
一月	124.6	45.4475	黑龙江	黑龙江-吉林	嫩江马克图	Ⅲ	Ⅲ	达标
一月	125.4	45.4167	黑龙江	黑龙江-吉林	松花江下岱吉	Ⅲ	Ⅳ	不达标		0	0
一月	125.866	45.5175	黑龙江	黑龙江-吉林	松花江88号照	Ⅲ	Ⅲ	达标
一月	127.065	45.0936	黑龙江	黑龙江-吉林	牤牛河牤牛河大桥	Ⅲ	Ⅱ	达标
一月	121.331	31.5196	江苏	江苏－上海	长江宝钢灰场	Ⅲ	Ⅳ	达标						0
一月	120.054	31.4417	江苏	江苏－浙江	太湖J12#竺山湖	Ⅲ	劣于Ⅴ	不达标				0	0
一月	120.028	31.3914	江苏	江苏－浙江	太湖B22#龙头	Ⅲ	劣于Ⅴ	不达标
一月	120.388	31.4356	江苏	江苏－浙江	太湖J18#沙墩港	Ⅲ	劣于Ⅴ	不达标
一月	120.24	31.405	江苏	江苏－浙江	太湖B21#渔业村	Ⅲ	Ⅴ	不达标
一月	120.297	31.3717	江苏	江苏－浙江	太湖J17A#大贡山	Ⅲ	Ⅳ	不达标
一月	120.368	31.4042	江苏	江苏－浙江	太湖B23#贡湖	Ⅲ	劣于Ⅴ	不达标
一月	120.238	31.3572	江苏	江苏－浙江	太湖J17#乌龟山	Ⅲ	Ⅴ	不达标
一月	120.082	31.3486	江苏	江苏－浙江	太湖J14#焦山	Ⅲ	劣于Ⅴ	不达标
一月	120.111	31.2394	江苏	江苏－浙江	太湖J19#平台山	Ⅲ	劣于Ⅴ	不达标
一月	120.115	31.1022	江苏	江苏－浙江	太湖B26#湖心南	Ⅲ	Ⅴ	不达标
一月	120.259	31.1761	江苏	江苏－浙江	太湖B29#横山	Ⅲ	Ⅴ	不达标
一月	119.943	31.3092	江苏	江苏－浙江	太湖J13#大浦口	Ⅲ	劣于Ⅴ	不达标
一月	119.909	31.2264	江苏	江苏－浙江	太湖J13A#伏东	Ⅲ	Ⅳ	不达标
一月	120.228	31.5381	江苏	江苏－浙江	太湖J6#梅园	Ⅲ	Ⅲ	达标
一月	120.211	31.4656	江苏	江苏－浙江	太湖B20#小湾里	Ⅲ	Ⅳ	不达标
一月	120.134	31.4942	江苏	江苏－浙江	太湖J11#闾江口	Ⅲ	Ⅳ	不达标
一月	120.164	31.4058	江苏	江苏－浙江	太湖J15#拖山	Ⅲ	Ⅴ	不达标
一月	120.196	31.5078	江苏	江苏－浙江	太湖J16#三号标	Ⅲ	Ⅴ	不达标
一月	120.294	31.2542	江苏	江苏－浙江	太湖J31#漫山	Ⅲ	Ⅳ	不达标
一月	120.257	31.5078	江苏	江苏－浙江	太湖J3#五里湖	Ⅲ	Ⅲ	达标
一月	120.233	31.5383	江苏	江苏－浙江	太湖西五里湖	Ⅲ	Ⅲ	达标
一月	120.47	31.0317	江苏	江苏－浙江	太湖J36#东太湖	Ⅲ	Ⅲ	达标
一月	120.445	31.0008	江苏	江苏－浙江	太湖B24#庙港	Ⅲ	Ⅳ	不达标
一月	120.491	31.0778	江苏	江苏－浙江	太湖B25#戗港外	Ⅲ	Ⅲ	达标
一月	120.219	31.0278	江苏	江苏－浙江	太湖J20#14号标	Ⅲ	Ⅴ	不达标
一月	120.328	31.0878	江苏	江苏－浙江	太湖J26#西山	Ⅲ	Ⅳ	不达标
一月	120.459	31.2156	江苏	江苏－浙江	太湖J28#胥口	Ⅲ	Ⅳ	不达标
一月	120.403	31.1764	江苏	江苏－浙江	太湖B27#胥湖	Ⅲ	Ⅳ	不达标
一月	120.345	30.9631	江苏	江苏－浙江	太湖汤溇	Ⅲ	Ⅴ	不达标
一月	120.923	31.0942	江苏	江苏－上海	淀山湖淀南	Ⅲ	劣于Ⅴ	不达标					0
一月	120.952	31.1339	江苏	江苏－上海	淀山湖淀北	Ⅲ	劣于Ⅴ	不达标
一月	120.961	31.12	江苏	江苏－上海	淀山湖淀中	Ⅲ	劣于Ⅴ	不达标					0
一月	120.902	31.0828	江苏	江苏－上海	元荡元荡	Ⅲ	劣于Ⅴ	不达标
一月	120.522	30.8413	江苏	江苏－浙江	大德塘思源大桥	Ⅲ	Ⅳ	不达标																			0
一月	120.897	31.0206	江苏	江苏－上海	太浦河金泽（金泽水文站）	Ⅲ	Ⅲ	达标
一月	120.711	30.8828	江苏	江苏－浙江	江南运河(苏州塘）北虹大桥	Ⅲ	劣于Ⅴ	不达标	0	0	0	0	0													0	0
一月	120.705	30.9229	江苏	江苏－浙江	双林港(乌桥港、斜路港)双林桥[水质]	Ⅲ	Ⅳ	不达标	0																	0	0
一月	120.665	30.88	江苏	江苏－浙江	麻溪(后市河)(清溪河)太平桥	Ⅲ	劣于Ⅴ	不达标	0	0	0	0	0													0	0
一月	121.044	31.275	江苏	江苏－上海	吴淞江石浦大桥	Ⅲ	劣于Ⅴ	不达标	0	0	0	0	0	0													0
一月	120.989	31.205	江苏	江苏－上海	千灯浦千灯浦闸(千灯浦桥)	Ⅲ	Ⅴ	不达标	0	0		0	0	0
一月	120.842	31.1221	江苏	江苏－上海	急水港周庄大桥	Ⅲ	Ⅳ	不达标				0	0
一月	121.128	31.4203	江苏	江苏－上海	盐铁塘新星桥（新星镇桥）	Ⅲ	劣于Ⅴ	不达标		0	0	0	0	0
一月	121.168	31.4569	江苏	江苏－上海	浏河太和大桥	Ⅲ	劣于Ⅴ	不达标				0	0	0
一月	120.927	31.1414	江苏	江苏－上海	大、小朱厍港珠砂港大桥（珠砂港桥）	Ⅲ	Ⅲ	达标
一月	117.006	34.7593	江苏	江苏－山东	沿河（丰沛运河）沛县李集	Ⅲ	Ⅳ	不达标			0
一月	116.844	34.9413	江苏	江苏－山东	大沙河微山县后程子庙	Ⅲ	Ⅳ	不达标			0
一月	116.716	34.9333	江苏	江苏－山东	复新河复新河闸上	Ⅲ	Ⅲ	达标
一月	119.946	31.1086	浙江	浙江－江苏	太湖J21#夹浦	Ⅲ	Ⅴ	不达标
一月	120.002	31.0399	浙江	浙江－江苏	太湖J22#新塘	Ⅲ	Ⅴ	不达标		0	0
一月	120.108	30.9625	浙江	浙江－江苏	太湖J23#小梅口	Ⅲ	Ⅴ	不达标
一月	120.424	30.8857	浙江	浙江－江苏	頔塘南浔（頔塘苏浙交界处）	Ⅲ	Ⅲ	达标
一月	120.972	30.9808	浙江	浙江－上海	俞汇塘俞汇北大桥	Ⅲ	Ⅳ	不达标			0
一月	120.344	30.8855	浙江	浙江－江苏	南横塘长村桥	Ⅲ	Ⅲ	达标
一月	120.486	30.7633	浙江	浙江－江苏	澜溪塘（大水桥港）太师桥	Ⅲ	Ⅲ	达标
一月	120.589	30.8389	浙江	浙江－江苏	新塍塘北支圣塘桥	Ⅲ	Ⅲ	达标
一月	120.562	30.8133	浙江	浙江－江苏	新塍塘西支洛东大桥	Ⅲ	Ⅲ	达标
一月	121.011	30.9564	浙江	浙江－上海	大蒸塘横港大桥	Ⅲ	Ⅳ	不达标		0																0
一月	120.831	31.0017	浙江	浙江－江苏	芦墟塘陶庄枢纽	Ⅲ	Ⅲ	达标
一月	120.755	30.9786	浙江	浙江－江苏	斜路港(大坝水路）章湾圩公路桥（章湾圩公路大桥）	Ⅲ	Ⅳ	不达标																			0
一月	120.972	30.84	浙江	浙江－上海	嘉善塘东海桥	Ⅲ	劣于Ⅴ	不达标				0	0	0
一月	121.017	30.8842	浙江	浙江－上海	枫泾塘（七仙泾-北石港-茹塘）枫南大桥	Ⅲ	Ⅴ	不达标				0	0	0
一月	121.099	30.8194	浙江	浙江－上海	上海塘蒋古渡（青阳汇）	Ⅲ	Ⅲ	达标
一月	121.258	30.7072	浙江	浙江－上海	黄姑塘金丝娘桥	Ⅲ	Ⅳ	不达标				0														0
一月	121.131	30.7878	浙江	浙江－上海	广陈塘(六里塘)六里塘桥	Ⅲ	Ⅲ	达标
一月	121.185	30.7864	浙江	浙江－上海	惠高泾新风路桥	Ⅲ	Ⅲ	达标
一月	118.919	27.6197	浙江	浙江－福建	松溪马蹄岙水库坝头	Ⅲ	Ⅱ	达标
一月	118.994	27.5	浙江	浙江－福建	安溪庆元政和交界处	Ⅲ	Ⅱ	达标
一月	118.903	27.6474	浙江	浙江－福建	竹口溪新窑	Ⅲ	Ⅱ	达标
一月	120.111	27.3622	浙江	浙江－福建	沙埕港（水北溪）【汇甲溪（水北溪）】南溪水库入库口	Ⅲ	Ⅰ	达标
一月	120.369	27.3439	浙江	浙江－福建	照兰溪（甘宋溪、南宋溪、甘歧水库、友谊溪水尾溪）甘歧水库	Ⅲ	劣于Ⅴ	不达标					0
一月	119.765	27.3097	浙江	浙江－福建	交溪(东溪)柘泰大桥东溪交汇口上游断面	Ⅲ	Ⅱ	达标
一月	119.766	27.3079	浙江	浙江－福建	交溪(东溪)柘泰大桥东溪交汇口下游断面	Ⅲ	Ⅱ	达标
一月	119.695	27.5269	浙江	浙江－福建	寿泰溪S52寿泰溪大桥	Ⅲ	Ⅱ	达标
一月	119.766	27.3093	浙江	浙江－福建	寿泰溪柘泰大桥寿泰溪断面	Ⅲ	Ⅱ	达标
一月	120.463	30.8008	浙江	浙江－江苏	长三港文桥（升罗桥）	Ⅲ	Ⅲ	达标
一月	120.512	30.7464	浙江	浙江－江苏	上塔庙港乌桥	Ⅲ	Ⅳ	不达标		0		0	0
一月	120.906	31.0173	浙江	浙江－上海	坟头港大舜枢纽	Ⅲ	Ⅲ	达标
一月	120.952	31.017	浙江	浙江－上海	丁栅港丁栅闸（丁栅枢纽）	Ⅲ	Ⅲ	达标
一月	120.99	30.915	浙江	浙江－上海	清凉港清凉大桥	Ⅲ	Ⅳ	不达标					0
一月	121.02	30.9469	浙江	浙江－上海	范塘－和尚泾朱枫公路和尚泾桥	Ⅲ	Ⅲ	达标
一月	116.733	30.0455	安徽	安徽－江西	长江马垱	Ⅲ	Ⅲ	达标
一月	118.499	31.7761	安徽	安徽－江苏	长江马鞍山	Ⅲ	Ⅲ	达标
一月	118.502	31.8539	安徽	安徽－江苏	长江骚狗山	Ⅲ	Ⅲ	达标
一月	118.79	31.2303	安徽	安徽－江苏	水阳江水阳镇	Ⅲ	Ⅳ	达标					0
一月	118.657	31.3081	安徽	安徽－江苏	水阳江乌溪镇	Ⅲ	Ⅱ	达标
一月	120.897	31.0206	安徽	安徽－浙江	泗安溪（泗安塘)杨桥	Ⅲ	Ⅲ	达标
一月	118.721	29.7217	安徽	安徽－浙江	新安江街口	Ⅲ	Ⅰ	达标
一月	118.133	33.1667	安徽	安徽－江苏	淮河小柳巷	Ⅲ	Ⅲ	达标
一月	115.891	31.8851	安徽	安徽－河南	史河六安叶集孙家沟下	Ⅲ	Ⅲ	达标
一月	118.051	33.4462	安徽	安徽－江苏	新汴河泗洪团结闸	Ⅲ	Ⅲ	达标
一月	118.066	33.4882	安徽	安徽－江苏	新濉河泗洪大屈	Ⅲ	Ⅲ	达标
一月	118.136	33.4693	安徽	安徽－江苏	老濉河泗洪顺河桥	Ⅲ	Ⅲ	达标
一月	117.982	33.1901	安徽	安徽－江苏	怀洪新河张咀渡口	Ⅲ	Ⅲ	达标
一月	116.945	34.3705	安徽	安徽－江苏	废黄河萧县三大家闸	Ⅲ	Ⅳ	不达标			0
一月	116.591	34.4971	安徽	安徽－江苏	大沙河丰县二坝桥	Ⅲ	Ⅳ	不达标			0
一月	116.497	34.5686	安徽	安徽－江苏	复新河丰县华楼桥	Ⅲ	Ⅳ	不达标		0	0
一月	116.603	24.6376	福建	福建-广东	汀江上下村	Ⅲ	Ⅱ	达标
一月	116.92	24.2622	福建	福建-广东	梅潭河联丰	Ⅲ	Ⅱ	达标
一月	116.087	24.8647	福建	福建-广东	石窟河园峰桥	Ⅲ	Ⅱ	达标
一月	113.657	27.6822	江西	江西－湖南	萍水河枧头洲（金鱼石）	Ⅲ	Ⅲ	达标
一月	114.676	25.3283	江西	江西-广东	浈江义庙	Ⅲ	Ⅱ	达标
一月	113.994	25.4144	江西	江西-广东	锦江杉皮梗	Ⅲ	Ⅱ	达标
一月	115.56	24.6464	江西	江西-广东	寻乌水斗晏	Ⅲ	Ⅱ	达标
一月	115.183	24.7	江西	江西-广东	定南水长滩	Ⅲ	Ⅱ	达标
一月	118.088	34.6483	山东	山东－江苏	邳苍分洪道邳州古宅北桥	Ⅲ	Ⅱ	达标
一月	118.071	34.6497	山东	山东－江苏	邳苍分洪道邳州邹庄呦山北桥	Ⅲ	劣Ⅴ	不达标		0			0
一月	117.984	34.6582	山东	山东－江苏	汶河邳州道口桥	Ⅲ	Ⅱ	达标
一月	117.898	34.6447	山东	山东－江苏	西泇河邳州半步丫闸	Ⅲ	Ⅱ	达标
一月	118.13	34.5658	山东	山东－江苏	沂河鲁苏省界（沂河）	Ⅲ	Ⅱ	达标
一月	117.782	34.5228	山东	山东－江苏	中运河福运码头	Ⅲ	Ⅲ	达标
一月	118.706	34.7646	山东	山东－江苏	新沭河临沭大兴桥	Ⅲ	Ⅲ	达标
一月	118.877	35.0327	山东	山东－江苏	青口河赣榆黑林水文站	Ⅲ	劣Ⅴ	不达标			0		0	0
一月	112.347	32.3687	河南	河南－湖北	唐白河新甸铺	Ⅲ	Ⅳ	不达标				0
一月	112.603	32.527	河南	河南－湖北	唐河郭滩	Ⅲ	Ⅴ	不达标				0
一月	115.083	35.3833	河南	河南－山东	黄河高村	Ⅲ	Ⅱ	不达标
一月	115.9	35.935	河南	河南－山东	黄河孙口	Ⅲ	Ⅱ	达标
一月	115.521	32.4085	河南	河南－安徽	淮河淮滨谷堆	Ⅲ	Ⅲ	达标
一月	115.899	32.5619	河南	河南－安徽	史河霍邱赵台村	Ⅲ	Ⅲ	达标
一月	115.445	33.5952	河南	河南－安徽	茨河郸城砖桥口桥	Ⅲ	Ⅲ	达标
一月	115.344	33.5785	河南	河南－安徽	南洺河郸城杨楼	Ⅲ	Ⅳ	不达标	0		0			0			0
一月	116.619	33.8677	河南	河南－安徽	新沱河濉溪铁佛洪河头桥	Ⅲ	Ⅳ	不达标			0
一月	116.427	33.7963	河南	河南－安徽	浍河永城侯岭乡李口桥	Ⅲ	Ⅳ	不达标			0			0			0
一月	116.229	33.7914	河南	河南－安徽	包河永城耿庄闸上	Ⅲ	Ⅲ	达标
一月	115.146	32.6541	河南	河南－安徽	洪汝河(洪河)新蔡练村王新安大桥	Ⅲ	Ⅳ	不达标			0			0
一月	115.341	33.2619	河南	河南－安徽	沙颍河界首沙颍河桥	Ⅲ	Ⅲ	达标
一月	115.143	33.163	河南	河南－安徽	泉河老沈丘泉河桥	Ⅲ	劣Ⅴ	不达标					0	0
一月	115.5	33.8778	河南	河南－安徽	涡河鹿邑付桥闸上	Ⅲ	Ⅲ	达标
一月	115.54	33.9304	河南	河南－安徽	惠济河鹿邑东孙营闸上	Ⅲ	Ⅳ	不达标			0		0
一月	115.608	34.0473	河南	河南－安徽	豫皖大沙河（小洪河）鹿邑宋河镇（桑园村）	Ⅲ	Ⅳ	不达标									0
一月	115.614	33.778	河南	河南－安徽	赵王河亳州梅城梅北桥	Ⅲ	Ⅲ	达标
一月	115.631	33.6617	河南	河南－安徽	油河亳州六里桥上（纪楼桥）	Ⅲ	Ⅳ	不达标			0
一月	112.004	29.782	湖北	湖北－湖南	松滋河西支（牛浪湖）杨家垱	Ⅲ	Ⅱ	达标
一月	114.492	31.7542	湖北	湖北－河南	竹竿河定远白嘴	Ⅲ	Ⅲ	达标
一月	112.19	29.61	湖南	湖南－湖北	虎渡河黄山头闸	Ⅲ	Ⅱ	达标
一月	112.359	29.5283	湖南	湖南－湖北	藕池河东支梅田湖	Ⅲ	Ⅲ	达标
一月	113.977	25.6228	湖南	湖南－江西	章江丰洲	Ⅲ	Ⅲ	达标
一月	110.959	25.0778	湖南	湖南-广西	恭城河黄沙湾	Ⅲ	Ⅱ	达标
一月	112.855	25.284	湖南	湖南-广东	武水岑水桥	Ⅲ	Ⅲ	达标
一月	112.96	25.225	湖南	湖南-广东	南花溪明星桥	Ⅲ	Ⅲ	达标
一月	110.814	22.5822	广东	广东-广西	杨梅河爽底坪	Ⅲ	Ⅲ	达标
一月	111.025	22.6494	广东	广东-广西	黄华江荷塘	Ⅲ	Ⅲ	达标
一月	113.52	22.161	广东	广东-澳门	洪湾水道横琴大桥	Ⅲ	Ⅱ	达标
一月	113.554	22.1358	广东	广东-澳门	十字门水道红旗	Ⅲ	Ⅲ	达标
一月	113.539	22.194	广东	广东-澳门	湾仔水道湾仔	Ⅲ	Ⅴ	不达标					0
一月	113.552	22.1758	广东	广东-澳门	澳门附近水域澳氹大桥	Ⅲ	Ⅳ	不达标					0
一月	111.222	26.1711	广西	广西－湖南	湘江（西源）庙头	Ⅲ	Ⅱ	达标
一月	111.283	26.3	广西	广西－湖南	湘江（西源）绿埠头	Ⅲ	Ⅱ	达标
一月	110.774	26.2486	广西	广西－湖南	夫夷水大梅头	Ⅲ	Ⅱ	达标
一月	106.985	25.3643	广西	广西-贵州	六硐河甲板	Ⅲ	Ⅱ	达标
一月	105.996	24.1244	广西	广西-云南	驮娘江弄瓦	Ⅲ	Ⅱ	达标
一月	111.556	23.6372	广西	广西-广东	东安江思留口	Ⅲ	Ⅱ	达标
一月	110.318	21.8925	广西	广西-广东	九洲江石角	Ⅲ	Ⅲ	达标
一月	110.701	22.2717	广西	广西-广东	罗江长岐	Ⅲ	Ⅴ	不达标				0	0	0
一月	111.151	24.9697	广西	广西-湖南	恭城河大田	Ⅲ	Ⅱ	达标
一月	111.803	23.806	广西	广西-广东	贺江白沙	Ⅲ	Ⅱ	达标
一月	111.424	23.4728	广西	广西-广东	西江下典口	Ⅲ	Ⅰ	达标
一月	109.217	28.75	重庆	重庆－湖南	酉水石堤	Ⅲ	Ⅲ	达标
一月	109.283	28.5	重庆	重庆－湖南	花垣河茶洞	Ⅲ	Ⅲ	达标
一月	101.838	26.0969	四川	四川－云南	长江(金沙江)师庄	Ⅲ	Ⅰ	达标
一月	105.849	29.0139	四川	四川－重庆	长江朱沱	Ⅲ	Ⅱ	达标
一月	106.045	28.9585	四川	四川－重庆	塘河塘河	Ⅲ	Ⅰ	达标
一月	106.812	30.1286	四川	四川－重庆	御临河坛同	Ⅲ	Ⅱ	达标
一月	106.988	30.0626	四川	四川－重庆	大洪河大洪河水库	Ⅲ	Ⅳ	不达标
一月	105.47	29.2867	四川	四川－重庆	濑溪河分水村（石河）	Ⅲ	Ⅳ	不达标		0
一月	106.203	30.1793	四川	四川－重庆	嘉陵江古楼（武胜）	Ⅲ	Ⅱ	达标
一月	106.587	30.3565	四川	四川－重庆	渠江罗渡溪	Ⅲ	Ⅱ	达标
一月	105.775	30.3234	四川	四川－重庆	涪江玉溪	Ⅲ	Ⅱ	达标
一月	105.61	30.1533	四川	四川－重庆	琼江崇龛镇（柏梓镇）	Ⅲ	Ⅲ	达标
一月	108.333	30.1833	四川	四川－陕西	任河大竹河	Ⅲ	Ⅱ	达标
一月	105.734	28.6153	贵州	贵州－四川	赤水河涟鱼溪	Ⅲ	Ⅱ	达标
一月	106.852	28.5248	贵州	贵州－重庆	綦江松坎	Ⅲ	Ⅱ	达标
一月	109.008	27.2985	贵州	贵州－湖南	舞水崇滩	Ⅲ	劣Ⅴ	不达标					0
一月	105.257	24.9381	贵州	贵州-广西	南盘江天生桥	Ⅲ	Ⅳ	不达标	0
一月	107.055	25.8413	贵州	贵州-广西	曹渡河平里河	Ⅲ	Ⅰ	达标
一月	106.136	24.9467	贵州	贵州-广西	红水河板陈	Ⅲ	Ⅱ	达标
一月	108.109	25.1991	贵州	贵州-广西	社村河新荣甸	Ⅲ	Ⅰ	达标
一月	101.333	26.6167	云南	云南－四川	长江(金沙江)格里坪	Ⅲ	Ⅰ	达标
一月	103.042	26.5606	云南	云南－四川	长江(金沙江)华弹（蒙姑）	Ⅲ	Ⅱ	达标
一月	104.416	28.634	云南	云南－四川	长江(金沙江)安边铁路大桥	Ⅲ	Ⅲ	达标
一月	100.858	27.3199	云南	云南－四川	宁蒗河包都镇	Ⅲ	Ⅲ	达标
一月	104.415	28.6184	云南	云南－四川	横江横江水富	Ⅲ	Ⅱ	达标
一月	105.011	28.035	云南	云南－四川	南广河新田（罗渡）	Ⅲ	Ⅳ	不达标						0
一月	104.492	24.6576	云南	云南-广西	南盘江八大河	Ⅲ	Ⅱ	达标
一月	104.335	26.6309	云南	云南-贵州	可渡河同兴	Ⅲ	Ⅱ	达标
一月	104.707	25.294	云南	云南-贵州	黄泥河新村	Ⅲ	Ⅱ	达标
一月	104.712	25.2705	云南	云南-贵州	北盘江电厂小桥	Ⅲ	Ⅲ	达标
一月	104.506	26.0569	云南	云南-贵州	拖长江小云尚大桥	Ⅲ	Ⅱ	达标
一月	105.014	24.4199	云南	云南-广西	驮娘江底先	Ⅲ	Ⅲ	达标
一月	106.156	23.9054	云南	云南-广西	谷拉河罗村口	Ⅲ	Ⅱ	达标
一月	106.467	33.8328	陕西	陕西－四川	嘉陵江燕子砭	Ⅲ	Ⅲ	达标
一月	108.485	37.6942	陕西	陕西－内蒙古	无定河城河公路桥	Ⅲ	Ⅲ	达标
一月	110.631	34.0107	陕西	陕西－河南	洛河马沟	Ⅲ	Ⅱ	达标
一月	106.083	33.95	甘肃	甘肃－陕西	长丰河封家坝	Ⅲ	Ⅱ	达标
一月	105.904	33.5292	甘肃	甘肃－陕西	西汉水西淮坝	Ⅲ	Ⅰ	达标
一月	105.517	32.7667	甘肃	甘肃－四川	白龙江姚渡	Ⅲ	Ⅱ	达标
一月	105.042	37.4464	甘肃	甘肃－宁夏	黄河下河沿	Ⅲ	Ⅱ	达标
一月	102.868	36.5107	甘肃	甘肃－青海	大通河享堂	Ⅲ	Ⅱ	达标
一月	106.338	34.5179	甘肃	甘肃－陕西	渭河太碌	Ⅲ	劣V	不达标					0
一月	106.526	34.4951	甘肃	甘肃－陕西	渭河拓石	Ⅲ	Ⅲ	达标
一月	106.716	34.3708	甘肃	甘肃－陕西	渭河仙龙	Ⅲ	Ⅲ	达标
一月	106.503	34.81	甘肃	甘肃－陕西	通关河花园头	Ⅲ	Ⅱ	达标
一月	106.436	34.5396	甘肃	甘肃－陕西	通关河凤阁岭	Ⅲ	Ⅱ	达标
一月	107.72	35.1867	甘肃	甘肃－陕西	黑河张河桥	Ⅲ	Ⅲ	达标
一月	107.941	35.2694	甘肃	甘肃－陕西	泾河政平	Ⅲ	劣V	不达标			0	0	0														0
一月	108.213	35.3188	甘肃	甘肃－甘肃	四郎河罗川	Ⅲ	Ⅲ	达标			0
一月	102.5	36.95	青海	青海－甘肃	大通河天堂寺	Ⅲ	Ⅱ	达标
一月	106.744	39.3907	宁夏	宁夏－内蒙古	黄河麻黄沟	Ⅲ	Ⅱ	达标
一月	105.75	35.5634	宁夏	宁夏－甘肃	葫芦河郭罗	Ⅲ	Ⅴ	不达标			0	0										0
一月	105.826	35.5543	宁夏	宁夏－甘肃	渝河王恒	Ⅲ	Ⅱ	达标
一月	106.483	35.4836	宁夏	宁夏－甘肃	泾河东梁	Ⅲ	Ⅱ	达标
一月	106.831	35.728	宁夏	宁夏－甘肃	洪河庞沟	Ⅲ	Ⅳ	不达标									0
二月	115.69	39.5822	北京	北京-河北	拒马河张坊	Ⅲ	Ⅰ	达标
二月	117.748	40.0417	河北	河北-天津	州河(沙河)沙河桥	Ⅲ	Ⅲ	达标
二月	115.505	39.6553	河北	河北-北京	拒马河大沙地	Ⅲ	Ⅰ	达标
二月	113.885	36.3586	河北	河北-河南	清漳河合漳	Ⅲ	Ⅲ	达标
二月	115.276	36.4967	河北	河北-山东	漳卫河(卫运河)秤钩湾	Ⅲ	劣Ⅴ	不达标			0	0	0	0
二月	115.695	36.8622	河北	河北-山东	漳卫河(卫运河)临清大桥（临清）	Ⅲ	劣Ⅴ	不达标			0	0	0	0											0
二月	115.777	36.9994	河北	河北-山东	漳卫河(卫运河)油坊桥	Ⅲ	劣Ⅴ	不达标		0	0	0	0	0
二月	118.825	41.3683	河北	河北-内蒙古	老哈河牛家窑	Ⅲ	Ⅲ	达标
二月	114.435	39.2997	山西	山西-河北	唐河水堡	Ⅲ	Ⅱ	达标
二月	113.537	38.4208	山西	山西-河北	滹沱河阎家庄大桥（闫家庄大桥）	Ⅲ	Ⅱ	达标
二月	114.05	37.7161	山西	山西-河北	冶河王寨村西	Ⅲ	Ⅱ	达标
二月	113.909	37.9739	山西	山西-河北	绵河地都	Ⅲ	Ⅱ	达标
二月	113.51	36.7956	山西	山西-河北	清漳河（漳西渠、漳北渠）麻田	Ⅲ	Ⅱ	达标
二月	111.858	35.0683	山西	山西－河南	黄河南村	Ⅲ	Ⅲ	达标
二月	112.304	40.2404	山西	山西－内蒙古	红河杀虎口	Ⅲ	Ⅱ	达标
二月	112.635	35.2836	山西	山西－河南	沁河拴驴泉坝下	Ⅲ	Ⅱ	达标
二月	112.996	35.268	山西	山西－河南	丹河青天河坝下	Ⅲ	Ⅱ	达标
二月	113.236	40.4233	内蒙古	内蒙古-山西	御河黑疙瘩村（小黄土沟）	Ⅲ	劣Ⅴ	不达标					0	0
二月	114.056	40.8656	内蒙古	内蒙古-河北	二道河（东洋河）友谊水库坝上	Ⅲ	Ⅲ	达标
二月	106.91	39.081	内蒙古	内蒙古－宁夏	都思兔河陶乌桥	Ⅲ	Ⅳ	不达标			0						0
二月	110.718	39.3009	内蒙古	内蒙古－陕西	孤山川沙梁	Ⅲ	Ⅴ	不达标		0	0
二月	110.119	39.4303	内蒙古	内蒙古－陕西	窟野河石圪台	Ⅲ	劣Ⅴ	不达标			0						0
二月	110.217	39.2704	内蒙古	内蒙古－陕西	窟野河大柳塔	Ⅲ	劣Ⅴ	不达标			0	0					0
二月	110.372	39.3181	内蒙古	内蒙古－陕西	悖牛川贾家畔	Ⅲ	Ⅱ	达标
二月	108.781	37.9775	内蒙古	内蒙古－陕西	无定河巴图湾	Ⅲ	Ⅱ	达标
二月	108.897	37.9985	内蒙古	内蒙古－陕西	无定河蘑菇台	Ⅲ	Ⅱ	达标
二月	109.05	38.0233	内蒙古	内蒙古－陕西	无定河大草湾	Ⅲ	Ⅲ	达标
二月	124.26	48.5326	内蒙古	内蒙古-黑龙江	诺敏河古城子	Ⅲ	Ⅱ	达标
二月	124.396	48.2661	内蒙古	内蒙古-黑龙江	诺敏河萨马街	Ⅲ	Ⅱ	达标
二月	123.608	48.0231	内蒙古	内蒙古-黑龙江	阿伦河兴鲜	Ⅲ	Ⅱ	达标
二月	122.826	47.6839	内蒙古	内蒙古-黑龙江	雅鲁河二节地	Ⅲ	Ⅱ	达标
二月	122.857	47.6572	内蒙古	内蒙古-黑龙江	雅鲁河金蛇湾码头	Ⅲ	Ⅱ	达标
二月	122.414	47.4472	内蒙古	内蒙古-黑龙江	济沁河东明	Ⅲ	Ⅱ	达标
二月	122.502	47.3914	内蒙古	内蒙古-黑龙江	济沁河苗家堡子	Ⅲ	Ⅱ	达标
二月	122.332	45.8593	内蒙古	内蒙古-吉林	洮儿河浩特营子	Ⅲ	Ⅲ	达标
二月	122.36	45.8536	内蒙古	内蒙古-吉林	洮儿河林海	Ⅲ	Ⅱ	达标
二月	123.464	43.7347	内蒙古	内蒙古-吉林	新开河西靠山	Ⅲ	劣Ⅴ	不达标		0	0	0		0			0
二月	123.508	43.5997	内蒙古	内蒙古-吉林	新开河敖吉	Ⅲ	劣Ⅴ	不达标		0	0	0		0
二月	123.524	43.0075	内蒙古	内蒙古-辽宁	西辽河二道河子	Ⅲ	Ⅳ	不达标						0
二月	123.55	42.9666	内蒙古	内蒙古-辽宁	辽河福德店	Ⅲ	Ⅲ	达标
二月	124.719	45.3561	吉林	吉林-黑龙江	第二松花江松林	Ⅲ	Ⅳ	不达标						0
二月	127.167	44.6325	吉林	吉林-黑龙江	细鳞河肖家船口	Ⅲ	Ⅱ	达标
二月	127.168	44.7089	吉林	吉林-黑龙江	细鳞河和平桥	Ⅲ	Ⅲ	达标
二月	127.417	44.6166	吉林	吉林-黑龙江	拉林河向阳	Ⅲ	Ⅲ	达标
二月	126.98	45.0664	吉林	吉林-黑龙江	拉林河振兴	Ⅲ	Ⅱ	达标
二月	126.756	45.1733	吉林	吉林-黑龙江	拉林河牛头山大桥	Ⅲ	Ⅲ	达标
二月	126.15	45.1333	吉林	吉林-黑龙江	拉林河蔡家沟	Ⅲ	Ⅲ	达标
二月	125.711	45.405	吉林	吉林-黑龙江	拉林河板子房	Ⅲ	Ⅲ	达标
二月	126.774	45.1314	吉林	吉林-黑龙江	卡岔河龙家亮子	Ⅲ	劣Ⅴ	不达标	0	0	0	0	0	0
二月	128.745	43.7556	吉林	吉林-黑龙江	牡丹江牡丹江1号桥	Ⅲ	Ⅲ	达标
二月	123.591	43.4317	吉林	吉林-内蒙古	西辽河王奔桥	Ⅲ	劣Ⅴ	不达标		0	0	0		0			0
二月	123.572	43.3003	吉林	吉林-内蒙古	西辽河巴嘎呼萨	Ⅲ	Ⅲ	达标
二月	125.323	50.0483	黑龙江	黑龙江-内蒙古	嫩江石灰窑	Ⅲ	Ⅱ	达标
二月	125.213	49.1861	黑龙江	黑龙江-内蒙古	嫩江嫩江浮桥	Ⅲ	Ⅱ	达标
二月	125.106	49.1233	黑龙江	黑龙江-内蒙古	嫩江繁荣新村	Ⅲ	Ⅱ	达标
二月	124.533	48.4833	黑龙江	黑龙江-内蒙古	嫩江尼尔基大桥	Ⅲ	Ⅳ	不达标		0	0	0
二月	124.514	48.4019	黑龙江	黑龙江-内蒙古	嫩江小莫丁	Ⅲ	Ⅳ	不达标		0	0	0
二月	124.569	48.2458	黑龙江	黑龙江-内蒙古	嫩江拉哈	Ⅲ	Ⅳ	不达标		0	0	0
二月	124.505	48.1281	黑龙江	黑龙江-内蒙古	嫩江鄂温克族乡	Ⅲ	Ⅳ	不达标		0	0	0
二月	123.343	47.0019	黑龙江	黑龙江-内蒙古	雅鲁河原种场	Ⅲ	Ⅲ	达标
二月	123	46.7333	黑龙江	黑龙江-内蒙古	绰尔河两家子水文站	Ⅲ	Ⅲ	达标
二月	123.591	46.7936	黑龙江	黑龙江-内蒙古	绰尔河乌塔其农场	Ⅲ	Ⅲ	达标
二月	123.549	46.9908	黑龙江	黑龙江-内蒙古	嫩江莫呼渡口	Ⅲ	Ⅱ	达标
二月	123.7	46.7833	黑龙江	黑龙江-内蒙古	嫩江江桥	Ⅲ	Ⅱ	达标
二月	123.859	46.2953	黑龙江	黑龙江-吉林	嫩江白沙滩	Ⅲ	Ⅲ	达标
二月	124.285	45.5347	黑龙江	黑龙江-吉林	嫩江大安	Ⅲ	Ⅲ	达标
二月	124.385	45.4406	黑龙江	黑龙江-吉林	嫩江塔虎城渡口	Ⅲ	Ⅴ	不达标						0
二月	124.6	45.4475	黑龙江	黑龙江-吉林	嫩江马克图	Ⅲ	Ⅲ	达标
二月	125.4	45.4167	黑龙江	黑龙江-吉林	松花江下岱吉	Ⅲ	Ⅳ	不达标		0	0	0
二月	125.866	45.5175	黑龙江	黑龙江-吉林	松花江88号照	Ⅲ	Ⅳ	不达标		0	0	0
二月	127.065	45.0936	黑龙江	黑龙江-吉林	牤牛河牤牛河大桥	Ⅲ	Ⅲ	达标
二月	121.331	31.5196	江苏	江苏－上海	长江宝钢灰场	Ⅲ	Ⅲ	达标
二月	120.054	31.4417	江苏	江苏－浙江	太湖J12#竺山湖	Ⅲ	劣Ⅴ	不达标					0
二月	120.028	31.3914	江苏	江苏－浙江	太湖B22#龙头	Ⅲ	劣Ⅴ	不达标					0
二月	120.388	31.4356	江苏	江苏－浙江	太湖J18#沙墩港	Ⅲ	劣Ⅴ	不达标
二月	120.24	31.405	江苏	江苏－浙江	太湖B21#渔业村	Ⅲ	劣Ⅴ	不达标
二月	120.297	31.3717	江苏	江苏－浙江	太湖J17A#大贡山	Ⅲ	劣Ⅴ	不达标
二月	120.368	31.4042	江苏	江苏－浙江	太湖B23#贡湖	Ⅲ	劣Ⅴ	不达标
二月	120.238	31.3572	江苏	江苏－浙江	太湖J17#乌龟山	Ⅲ	劣Ⅴ	不达标
二月	120.082	31.3486	江苏	江苏－浙江	太湖J14#焦山	Ⅲ	劣Ⅴ	不达标
二月	120.111	31.2394	江苏	江苏－浙江	太湖J19#平台山	Ⅲ	Ⅴ	不达标
二月	120.115	31.1022	江苏	江苏－浙江	太湖B26#湖心南	Ⅲ	Ⅴ	不达标
二月	120.259	31.1761	江苏	江苏－浙江	太湖B29#横山	Ⅲ	劣Ⅴ	不达标
二月	119.943	31.3092	江苏	江苏－浙江	太湖J13#大浦口	Ⅲ	劣Ⅴ	不达标
二月	119.909	31.2264	江苏	江苏－浙江	太湖J13A#伏东	Ⅲ	Ⅳ	不达标
二月	120.228	31.5381	江苏	江苏－浙江	太湖J6#梅园	Ⅲ	Ⅴ	不达标
二月	120.211	31.4656	江苏	江苏－浙江	太湖B20#小湾里	Ⅲ	Ⅳ	不达标
二月	120.134	31.4942	江苏	江苏－浙江	太湖J11#闾江口	Ⅲ	劣Ⅴ	不达标
二月	120.164	31.4058	江苏	江苏－浙江	太湖J15#拖山	Ⅲ	劣Ⅴ	不达标
二月	120.196	31.5078	江苏	江苏－浙江	太湖J16#三号标	Ⅲ	劣Ⅴ	不达标
二月	120.294	31.2542	江苏	江苏－浙江	太湖J31#漫山	Ⅲ	劣Ⅴ	不达标
二月	120.257	31.5078	江苏	江苏－浙江	太湖J3#五里湖	Ⅲ	Ⅲ	达标
二月	120.233	31.5383	江苏	江苏－浙江	太湖西五里湖	Ⅲ	Ⅲ	达标
二月	120.47	31.0317	江苏	江苏－浙江	太湖J36#东太湖	Ⅲ	Ⅲ	达标
二月	120.445	31.0008	江苏	江苏－浙江	太湖B24#庙港	Ⅲ	Ⅳ	不达标
二月	120.491	31.0778	江苏	江苏－浙江	太湖B25#戗港外	Ⅲ	Ⅲ	达标
二月	120.219	31.0278	江苏	江苏－浙江	太湖J20#14号标	Ⅲ	Ⅳ	不达标
二月	120.328	31.0878	江苏	江苏－浙江	太湖J26#西山	Ⅲ	Ⅳ	不达标
二月	120.459	31.2156	江苏	江苏－浙江	太湖J28#胥口	Ⅲ	Ⅳ	不达标
二月	120.403	31.1764	江苏	江苏－浙江	太湖B27#胥湖	Ⅲ	Ⅳ	不达标
二月	120.345	30.9631	江苏	江苏－浙江	太湖汤溇	Ⅲ	Ⅳ	不达标			0
二月	120.923	31.0942	江苏	江苏－上海	淀山湖淀南	Ⅲ	劣Ⅴ	不达标					0
二月	120.952	31.1339	江苏	江苏－上海	淀山湖淀北	Ⅲ	劣Ⅴ	不达标
二月	120.961	31.12	江苏	江苏－上海	淀山湖淀中	Ⅲ	劣Ⅴ	不达标					0
二月	120.902	31.0828	江苏	江苏－上海	元荡元荡	Ⅲ	劣Ⅴ	不达标
二月	120.522	30.8413	江苏	江苏－浙江	大德塘思源大桥	Ⅲ	Ⅳ	不达标				0	0
二月	120.897	31.0206	江苏	江苏－上海	太浦河金泽（金泽水文站）	Ⅲ	Ⅳ	不达标				0
二月	120.711	30.8828	江苏	江苏－浙江	江南运河(苏州塘）北虹大桥	Ⅲ	Ⅴ	不达标			0	0	0													0
二月	120.705	30.9229	江苏	江苏－浙江	双林港(乌桥港、斜路港)双林桥[水质]	Ⅲ	Ⅳ	不达标			0	0	0													0
二月	120.665	30.88	江苏	江苏－浙江	麻溪(后市河)(清溪河)太平桥	Ⅲ	Ⅳ	不达标			0	0	0													0
二月	121.044	31.275	江苏	江苏－上海	吴淞江石浦大桥	Ⅲ	劣Ⅴ	不达标		0	0	0	0	0
二月	120.989	31.205	江苏	江苏－上海	千灯浦千灯浦闸(千灯浦桥)	Ⅲ	劣Ⅴ	不达标				0	0	0
二月	120.842	31.1221	江苏	江苏－上海	急水港周庄大桥	Ⅲ	Ⅳ	不达标					0
二月	121.128	31.4203	江苏	江苏－上海	盐铁塘新星桥（新星镇桥）	Ⅲ	劣Ⅴ	不达标	0	0	0	0	0	0
二月	121.168	31.4569	江苏	江苏－上海	浏河太和大桥	Ⅲ	Ⅲ	达标
二月	120.927	31.1414	江苏	江苏－上海	大、小朱厍港珠砂港大桥（珠砂港桥）	Ⅲ	Ⅳ	不达标					0
二月	117.006	34.7593	江苏	江苏－山东	沿河（丰沛运河）沛县李集	Ⅲ	Ⅳ	不达标			0
二月	116.844	34.9413	江苏	江苏－山东	大沙河微山县后程子庙	Ⅲ	Ⅲ	达标
二月	116.716	34.9333	江苏	江苏－山东	复新河复新河闸上	Ⅲ	Ⅳ	不达标			0
二月	119.946	31.1086	浙江	浙江－江苏	太湖J21#夹浦	Ⅲ	Ⅳ	不达标
二月	120.002	31.0399	浙江	浙江－江苏	太湖J22#新塘	Ⅲ	Ⅴ	不达标
二月	120.108	30.9625	浙江	浙江－江苏	太湖J23#小梅口	Ⅲ	Ⅳ	不达标
二月	120.424	30.8857	浙江	浙江－江苏	頔塘南浔（頔塘苏浙交界处）	Ⅲ	Ⅲ	达标
二月	120.972	30.9808	浙江	浙江－上海	俞汇塘俞汇北大桥	Ⅲ	Ⅳ	不达标				0
二月	120.344	30.8855	浙江	浙江－江苏	南横塘长村桥	Ⅲ	Ⅲ	达标
二月	120.486	30.7633	浙江	浙江－江苏	澜溪塘（大水桥港）太师桥	Ⅲ	Ⅳ	不达标				0	0
二月	120.589	30.8389	浙江	浙江－江苏	新塍塘北支圣塘桥	Ⅲ	Ⅳ	不达标				0
二月	120.562	30.8133	浙江	浙江－江苏	新塍塘西支洛东大桥	Ⅲ	Ⅳ	不达标				0
二月	121.011	30.9564	浙江	浙江－上海	大蒸塘横港大桥	Ⅲ	Ⅳ	不达标				0	0
二月	120.831	31.0017	浙江	浙江－江苏	芦墟塘陶庄枢纽	Ⅲ	Ⅳ	不达标				0
二月	120.755	30.9786	浙江	浙江－江苏	斜路港(大坝水路）章湾圩公路桥（章湾圩公路大桥）	Ⅲ	劣Ⅴ	不达标			0	0	0
二月	120.972	30.84	浙江	浙江－上海	嘉善塘东海桥	Ⅲ	劣Ⅴ	不达标				0	0
二月	121.017	30.8842	浙江	浙江－上海	枫泾塘（七仙泾-北石港-茹塘）枫南大桥	Ⅲ	劣Ⅴ	不达标				0	0	0
二月	121.099	30.8194	浙江	浙江－上海	上海塘蒋古渡（青阳汇）	Ⅲ	Ⅳ	不达标				0	0
二月	121.258	30.7072	浙江	浙江－上海	黄姑塘金丝娘桥	Ⅲ	Ⅴ	不达标		0	0	0	0
二月	121.131	30.7878	浙江	浙江－上海	广陈塘(六里塘)六里塘桥	Ⅲ	Ⅳ	不达标					0
二月	121.185	30.7864	浙江	浙江－上海	惠高泾新风路桥	Ⅲ	Ⅳ	不达标			0	0	0
二月	118.919	27.6197	浙江	浙江－福建	松溪马蹄岙水库坝头	Ⅲ	Ⅱ	达标
二月	118.994	27.5	浙江	浙江－福建	安溪庆元政和交界处	Ⅲ	Ⅱ	达标
二月	118.903	27.6474	浙江	浙江－福建	竹口溪新窑	Ⅲ	Ⅱ	达标
二月	120.111	27.3622	浙江	浙江－福建	沙埕港（水北溪）【汇甲溪（水北溪）】南溪水库入库口	Ⅲ	Ⅰ	达标
二月	120.369	27.3439	浙江	浙江－福建	照兰溪（甘宋溪、南宋溪、甘歧水库、友谊溪水尾溪）甘歧水库	Ⅲ	劣Ⅴ	不达标					0
二月	119.765	27.3097	浙江	浙江－福建	交溪(东溪)柘泰大桥东溪交汇口上游断面	Ⅲ	Ⅱ	达标
二月	119.766	27.3079	浙江	浙江－福建	交溪(东溪)柘泰大桥东溪交汇口下游断面	Ⅲ	Ⅱ	达标
二月	119.695	27.5269	浙江	浙江－福建	寿泰溪S52寿泰溪大桥	Ⅲ	Ⅰ	达标
二月	119.766	27.3093	浙江	浙江－福建	寿泰溪柘泰大桥寿泰溪断面	Ⅲ	Ⅲ	达标
二月	120.463	30.8008	浙江	浙江－江苏	长三港文桥（升罗桥）	Ⅲ	Ⅴ	不达标				0	0
二月	120.512	30.7464	浙江	浙江－江苏	上塔庙港乌桥	Ⅲ	Ⅴ	不达标			0	0	0
二月	120.906	31.0173	浙江	浙江－上海	坟头港大舜枢纽	Ⅲ	Ⅲ	达标
二月	120.952	31.017	浙江	浙江－上海	丁栅港丁栅闸（丁栅枢纽）	Ⅲ	Ⅲ	达标
二月	120.99	30.915	浙江	浙江－上海	清凉港清凉大桥	Ⅲ	Ⅴ	不达标				0	0
二月	121.02	30.9469	浙江	浙江－上海	范塘－和尚泾朱枫公路和尚泾桥	Ⅲ	Ⅳ	不达标				0	0
二月	116.733	30.0455	安徽	安徽－江西	长江马垱	Ⅲ	Ⅲ	达标
二月	118.499	31.7761	安徽	安徽－江苏	长江马鞍山	Ⅲ	Ⅲ	达标
二月	118.502	31.8539	安徽	安徽－江苏	长江骚狗山	Ⅲ	Ⅱ	达标
二月	118.79	31.2303	安徽	安徽－江苏	水阳江水阳镇	Ⅲ	Ⅱ	达标
二月	118.657	31.3081	安徽	安徽－江苏	水阳江乌溪镇	Ⅲ	Ⅲ	达标
二月	120.897	31.0206	安徽	安徽－浙江	泗安溪（泗安塘)杨桥	Ⅲ	Ⅲ	达标
二月	118.721	29.7217	安徽	安徽－浙江	新安江街口	Ⅲ	Ⅰ	达标
二月	118.133	33.1667	安徽	安徽－江苏	淮河小柳巷	Ⅲ	Ⅲ	达标
二月	115.891	31.8851	安徽	安徽－河南	史河六安叶集孙家沟下	Ⅲ	Ⅱ	达标
二月	118.051	33.4462	安徽	安徽－江苏	新汴河泗洪团结闸	Ⅲ	Ⅲ	达标
二月	118.066	33.4882	安徽	安徽－江苏	新濉河泗洪大屈	Ⅲ	Ⅳ	不达标			0
二月	118.136	33.4693	安徽	安徽－江苏	老濉河泗洪顺河桥	Ⅲ	Ⅲ	达标
二月	117.982	33.1901	安徽	安徽－江苏	怀洪新河张咀渡口	Ⅲ	Ⅲ	达标
二月	116.945	34.3705	安徽	安徽－江苏	废黄河萧县三大家闸	Ⅲ	Ⅳ	不达标			0
二月	116.591	34.4971	安徽	安徽－江苏	大沙河丰县二坝桥	Ⅲ	Ⅳ	不达标			0
二月	116.497	34.5686	安徽	安徽－江苏	复新河丰县华楼桥	Ⅲ	Ⅳ	不达标		0	0
二月	116.603	24.6376	福建	福建-广东	汀江上下村	Ⅲ	Ⅱ	达标
二月	116.92	24.2622	福建	福建-广东	梅潭河联丰	Ⅲ	Ⅱ	达标
二月	116.087	24.8647	福建	福建-广东	石窟河园峰桥	Ⅲ	Ⅱ	达标
二月	113.657	27.6822	江西	江西－湖南	萍水河枧头洲（金鱼石）	Ⅲ	Ⅳ	不达标					0
二月	114.676	25.3283	江西	江西-广东	浈江义庙	Ⅲ	Ⅱ	达标
二月	113.994	25.4144	江西	江西-广东	锦江杉皮梗	Ⅲ	Ⅱ	达标
二月	115.56	24.6464	江西	江西-广东	寻乌水斗晏	Ⅲ	Ⅱ	达标
二月	115.183	24.7	江西	江西-广东	定南水长滩	Ⅲ	Ⅱ	达标
二月	118.088	34.6483	山东	山东－江苏	邳苍分洪道邳州古宅北桥	Ⅲ	Ⅱ	达标
二月	118.071	34.6497	山东	山东－江苏	邳苍分洪道邳州邹庄呦山北桥	Ⅲ	劣Ⅴ	不达标					0
二月	117.984	34.6582	山东	山东－江苏	汶河邳州道口桥	Ⅲ	Ⅱ	达标
二月	117.898	34.6447	山东	山东－江苏	西泇河邳州半步丫闸	Ⅲ	Ⅱ	达标
二月	118.13	34.5658	山东	山东－江苏	沂河鲁苏省界（沂河）	Ⅲ	Ⅲ	达标
二月	117.782	34.5228	山东	山东－江苏	中运河福运码头	Ⅲ	Ⅲ	达标
二月	118.706	34.7646	山东	山东－江苏	新沭河临沭大兴桥	Ⅲ	Ⅳ	不达标			0
二月	118.877	35.0327	山东	山东－江苏	青口河赣榆黑林水文站	Ⅲ	劣Ⅴ	不达标			0		0	0
二月	112.347	32.3687	河南	河南－湖北	唐白河新甸铺	Ⅲ	劣Ⅴ	不达标		0		0	0	0
二月	112.603	32.527	河南	河南－湖北	唐河郭滩	Ⅲ	劣Ⅴ	不达标		0		0	0	0
二月	115.083	35.3833	河南	河南－山东	黄河高村	Ⅲ	Ⅱ	不达标
二月	115.9	35.935	河南	河南－山东	黄河孙口	Ⅲ	Ⅱ	达标
二月	115.521	32.4085	河南	河南－安徽	淮河淮滨谷堆	Ⅲ	Ⅳ	不达标					0
二月	115.899	32.5619	河南	河南－安徽	史河霍邱赵台村	Ⅲ	Ⅲ	达标
二月	115.445	33.5952	河南	河南－安徽	茨河郸城砖桥口桥	Ⅲ	Ⅳ	不达标			0
二月	115.344	33.5785	河南	河南－安徽	南洺河郸城杨楼	Ⅲ	Ⅳ	不达标			0			0			0
二月	116.619	33.8677	河南	河南－安徽	新沱河濉溪铁佛洪河头桥	Ⅲ	Ⅳ	不达标			0						0
二月	116.427	33.7963	河南	河南－安徽	浍河永城侯岭乡李口桥	Ⅲ	Ⅳ	不达标			0						0
二月	116.229	33.7914	河南	河南－安徽	包河永城耿庄闸上	Ⅲ	劣Ⅴ	不达标		0	0		0	0
二月	115.146	32.6541	河南	河南－安徽	洪汝河(洪河)新蔡练村王新安大桥	Ⅲ	劣Ⅴ	不达标			0		0	0
二月	115.341	33.2619	河南	河南－安徽	沙颍河界首沙颍河桥	Ⅲ	Ⅲ	达标
二月	115.143	33.163	河南	河南－安徽	泉河老沈丘泉河桥	Ⅲ	劣Ⅴ	不达标						0
二月	115.5	33.8778	河南	河南－安徽	涡河鹿邑付桥闸上	Ⅲ	Ⅲ	达标
二月	115.54	33.9304	河南	河南－安徽	惠济河鹿邑东孙营闸上	Ⅲ	劣Ⅴ	不达标		0	0		0				0
二月	115.608	34.0473	河南	河南－安徽	豫皖大沙河（小洪河）鹿邑宋河镇（桑园村）	Ⅲ	Ⅳ	不达标									0
二月	115.614	33.778	河南	河南－安徽	赵王河亳州梅城梅北桥	Ⅲ	Ⅲ	达标
二月	115.631	33.6617	河南	河南－安徽	油河亳州六里桥上（纪楼桥）	Ⅲ	Ⅳ	不达标			0
二月	112.004	29.782	湖北	湖北－湖南	松滋河西支（牛浪湖）杨家垱	Ⅲ	Ⅱ	达标
二月	114.492	31.7542	湖北	湖北－河南	竹竿河定远白嘴	Ⅲ	Ⅲ	达标
二月	112.068	29.7259	湖南	湖南－湖北	松滋河东支甘家厂	Ⅲ	Ⅱ	达标
二月	112.19	29.61	湖南	湖南－湖北	虎渡河黄山头闸	Ⅲ	Ⅱ	达标
二月	112.388	29.5695	湖南	湖南－湖北	藕池河东支、鲇鱼须河渐明洲	Ⅲ	Ⅲ	达标
二月	112.359	29.5283	湖南	湖南－湖北	藕池河东支梅田湖	Ⅲ	Ⅱ	达标
二月	112.321	29.5451	湖南	湖南－湖北	藕池河中支芝麻坪	Ⅲ	Ⅲ	达标
二月	112.23	29.5921	湖南	湖南－湖北	藕池河西支官垱	Ⅲ	Ⅱ	达标
二月	113.977	25.6228	湖南	湖南－江西	章江丰洲	Ⅲ	Ⅱ	达标
二月	110.959	25.0778	湖南	湖南-广西	恭城河黄沙湾	Ⅲ	Ⅱ	达标
二月	112.855	25.284	湖南	湖南-广东	武水岑水桥	Ⅲ	Ⅲ	达标
二月	112.96	25.225	湖南	湖南-广东	南花溪明星桥	Ⅲ	Ⅲ	达标			0
二月	110.814	22.5822	广东	广东-广西	杨梅河爽底坪	Ⅲ	Ⅱ	达标
二月	111.025	22.6494	广东	广东-广西	黄华江荷塘	Ⅲ	Ⅱ	达标
二月	113.52	22.161	广东	广东-澳门	洪湾水道横琴大桥	Ⅲ	Ⅳ	不达标					0
二月	113.554	22.1358	广东	广东-澳门	十字门水道红旗	Ⅲ	Ⅴ	不达标					0
二月	113.539	22.194	广东	广东-澳门	湾仔水道湾仔	Ⅲ	Ⅴ	不达标					0
二月	113.552	22.1758	广东	广东-澳门	澳门附近水域澳氹大桥	Ⅲ	Ⅳ	不达标					0
二月	111.222	26.1711	广西	广西－湖南	湘江（西源）庙头	Ⅲ	Ⅱ	达标
二月	111.283	26.3	广西	广西－湖南	湘江（西源）绿埠头	Ⅲ	Ⅱ	达标
二月	110.774	26.2486	广西	广西－湖南	夫夷水大梅头	Ⅲ	Ⅱ	达标
二月	106.985	25.3643	广西	广西-贵州	六硐河甲板	Ⅲ	Ⅲ	达标
二月	105.996	24.1244	广西	广西-云南	驮娘江弄瓦	Ⅲ	Ⅱ	达标
二月	111.556	23.6372	广西	广西-广东	东安江思留口	Ⅲ	Ⅱ	达标
二月	110.318	21.8925	广西	广西-广东	九洲江石角	Ⅲ	Ⅲ	达标
二月	110.701	22.2717	广西	广西-广东	罗江长岐	Ⅲ	Ⅴ	不达标				0	0	0
二月	111.151	24.9697	广西	广西-湖南	恭城河大田	Ⅲ	Ⅱ	达标
二月	111.803	23.806	广西	广西-广东	贺江白沙	Ⅲ	Ⅱ	达标
二月	111.424	23.4728	广西	广西-广东	西江下典口	Ⅲ	Ⅱ	达标
二月	105.306	29.6084	重庆	重庆－四川	大清流河平坦镇	Ⅲ	Ⅲ	达标			0
二月	109.217	28.75	重庆	重庆－湖南	酉水石堤	Ⅲ	Ⅱ	达标
二月	109.283	28.5	重庆	重庆－湖南	花垣河茶洞	Ⅲ	Ⅲ	达标
二月	101.838	26.0969	四川	四川－云南	长江(金沙江)师庄	Ⅲ	Ⅱ	达标
二月	105.849	29.0139	四川	四川－重庆	长江朱沱	Ⅲ	Ⅱ	达标
二月	105.611	28.464	四川	四川－贵州	大同河两汇电站	Ⅲ	Ⅰ	达标
二月	106.045	28.9585	四川	四川－重庆	塘河塘河	Ⅲ	Ⅰ	达标
二月	106.812	30.1286	四川	四川－重庆	御临河坛同	Ⅲ	Ⅳ	不达标					0
二月	106.988	30.0626	四川	四川－重庆	大洪河大洪河水库	Ⅲ	Ⅲ	达标
二月	105.378	29.645	四川	四川－重庆	大清流河万古	Ⅲ	Ⅲ	达标
二月	105.47	29.2867	四川	四川－重庆	濑溪河分水村（石河）	Ⅲ	Ⅳ	不达标			0			0
二月	106.203	30.1793	四川	四川－重庆	嘉陵江古楼（武胜）	Ⅲ	Ⅰ	达标
二月	106.587	30.3565	四川	四川－重庆	渠江罗渡溪	Ⅲ	Ⅱ	达标
二月	105.775	30.3234	四川	四川－重庆	涪江玉溪	Ⅲ	Ⅲ	达标
二月	105.61	30.1533	四川	四川－重庆	琼江崇龛镇（柏梓镇）	Ⅲ	Ⅲ	达标
二月	108.333	30.1833	四川	四川－陕西	任河大竹河	Ⅲ	Ⅰ	达标
二月	105.734	28.6153	贵州	贵州－四川	赤水河涟鱼溪	Ⅲ	Ⅱ	达标
二月	105.927	28.7315	贵州	贵州－四川	习水河虎头	Ⅲ	Ⅱ	达标
二月	106.852	28.5248	贵州	贵州－重庆	綦江松坎	Ⅲ	Ⅱ	达标
二月	109.008	27.2985	贵州	贵州－湖南	舞水崇滩	Ⅲ	Ⅴ	不达标					0
二月	105.257	24.9381	贵州	贵州-广西	南盘江天生桥	Ⅲ	Ⅳ	不达标	0
二月	107.055	25.8413	贵州	贵州-广西	曹渡河平里河	Ⅲ	Ⅰ	达标
二月	106.136	24.9467	贵州	贵州-广西	红水河板陈	Ⅲ	Ⅳ	达标	0
二月	108.109	25.1991	贵州	贵州-广西	社村河新荣甸	Ⅲ	Ⅱ	达标
二月	101.333	26.6167	云南	云南－四川	长江(金沙江)格里坪	Ⅲ	Ⅰ	达标
二月	103.042	26.5606	云南	云南－四川	长江(金沙江)华弹（蒙姑）	Ⅲ	Ⅱ	达标
二月	100.858	27.3199	云南	云南－四川	宁蒗河包都镇	Ⅲ	Ⅱ	达标
二月	104.415	28.6184	云南	云南－四川	横江横江水富	Ⅲ	Ⅱ	达标
二月	105.011	28.035	云南	云南－四川	南广河新田（罗渡）	Ⅲ	Ⅱ	达标
二月	104.492	24.6576	云南	云南-广西	南盘江八大河	Ⅲ	Ⅱ	达标
二月	104.335	26.6309	云南	云南-贵州	可渡河同兴	Ⅲ	Ⅱ	达标
二月	104.707	25.294	云南	云南-贵州	黄泥河新村	Ⅲ	Ⅰ	达标
二月	104.712	25.2705	云南	云南-贵州	北盘江电厂小桥	Ⅲ	Ⅲ	达标
二月	104.506	26.0569	云南	云南-贵州	拖长江小云尚大桥	Ⅲ	Ⅳ	不达标			0	0
二月	105.014	24.4199	云南	云南-广西	驮娘江底先	Ⅲ	Ⅱ	达标
二月	106.156	23.9054	云南	云南-广西	谷拉河罗村口	Ⅲ	Ⅱ	达标
二月	106.467	33.8328	陕西	陕西－四川	嘉陵江燕子砭	Ⅲ	Ⅱ	达标
二月	108.485	37.6942	陕西	陕西－内蒙古	无定河城河公路桥	Ⅲ	Ⅱ	达标
二月	110.631	34.0107	陕西	陕西－河南	洛河马沟	Ⅲ	Ⅱ	达标
二月	106.083	33.95	甘肃	甘肃－陕西	长丰河封家坝	Ⅲ	Ⅱ	达标
二月	105.904	33.5292	甘肃	甘肃－陕西	西汉水西淮坝	Ⅲ	Ⅱ	达标
二月	105.517	32.7667	甘肃	甘肃－四川	白龙江姚渡	Ⅲ	Ⅱ	达标
二月	105.042	37.4464	甘肃	甘肃－宁夏	黄河下河沿	Ⅲ	Ⅱ	达标
二月	102.868	36.5107	甘肃	甘肃－青海	大通河享堂	Ⅲ	Ⅱ	达标
二月	106.338	34.5179	甘肃	甘肃－陕西	渭河太碌	Ⅲ	Ⅲ	达标
二月	106.526	34.4951	甘肃	甘肃－陕西	渭河拓石	Ⅲ	Ⅲ	达标
二月	106.716	34.3708	甘肃	甘肃－陕西	渭河仙龙	Ⅲ	Ⅲ	达标
二月	106.503	34.81	甘肃	甘肃－陕西	通关河花园头	Ⅲ	Ⅱ	达标
二月	106.436	34.5396	甘肃	甘肃－陕西	通关河凤阁岭	Ⅲ	Ⅱ	达标
二月	107.72	35.1867	甘肃	甘肃－陕西	黑河张河桥	Ⅲ	Ⅲ	达标
二月	107.941	35.2694	甘肃	甘肃－陕西	泾河政平	Ⅲ	劣Ⅴ	不达标			0		0
二月	108.213	35.3188	甘肃	甘肃－甘肃	四郎河罗川	Ⅲ	Ⅱ	达标
二月	102.5	36.95	青海	青海－甘肃	大通河天堂寺	Ⅲ	Ⅱ	达标
二月	106.744	39.3907	宁夏	宁夏－内蒙古	黄河麻黄沟	Ⅲ	Ⅱ	达标
二月	105.75	35.5634	宁夏	宁夏－甘肃	葫芦河郭罗	Ⅲ	Ⅲ	达标			0
二月	105.826	35.5543	宁夏	宁夏－甘肃	渝河王恒	Ⅲ	Ⅲ	达标
二月	106.483	35.4836	宁夏	宁夏－甘肃	泾河东梁	Ⅲ	Ⅱ	达标
二月	106.831	35.728	宁夏	宁夏－甘肃	洪河庞沟	Ⅲ	Ⅱ	达标
三月	115.69	39.5822	北京	北京-河北	拒马河张坊	Ⅲ	Ⅰ	达标
三月	117.748	40.0417	河北	河北-天津	州河(沙河)沙河桥	Ⅲ	Ⅱ	达标
三月	115.505	39.6553	河北	河北-北京	拒马河大沙地	Ⅲ	Ⅰ	达标
三月	116.687	39.0125	河北	河北-天津	大清河安里屯	Ⅲ	劣Ⅴ	不达标		0	0		0				0
三月	117.078	38.6886	河北	河北-天津	青静黄排水渠团瓢桥	Ⅲ	劣Ⅴ	不达标		0	0		0
三月	113.885	36.3586	河北	河北-河南	清漳河合漳	Ⅲ	Ⅱ	达标
三月	115.276	36.4967	河北	河北-山东	漳卫河(卫运河)秤钩湾	Ⅲ	Ⅴ	不达标		0	0	0
三月	115.695	36.8622	河北	河北-山东	漳卫河(卫运河)临清大桥（临清）	Ⅲ	Ⅴ	不达标		0	0	0
三月	115.777	36.9994	河北	河北-山东	漳卫河(卫运河)油坊桥	Ⅲ	劣Ⅴ	不达标		0	0	0	0				0
三月	118.825	41.3683	河北	河北-内蒙古	老哈河牛家窑	Ⅲ	Ⅲ	达标
三月	114.435	39.2997	山西	山西-河北	唐河水堡	Ⅲ	Ⅱ	达标
三月	113.537	38.4208	山西	山西-河北	滹沱河阎家庄大桥（闫家庄大桥）	Ⅲ	Ⅱ	达标
三月	114.05	37.7161	山西	山西-河北	冶河王寨村西	Ⅲ	Ⅱ	达标
三月	113.909	37.9739	山西	山西-河北	绵河地都	Ⅲ	Ⅱ	达标
三月	113.51	36.7956	山西	山西-河北	清漳河（漳西渠、漳北渠）麻田	Ⅲ	Ⅱ	达标
三月	111.858	35.0683	山西	山西－河南	黄河南村	Ⅲ	Ⅲ	达标
三月	112.304	40.2404	山西	山西－内蒙古	红河杀虎口	Ⅲ	Ⅲ	达标
三月	112.635	35.2836	山西	山西－河南	沁河拴驴泉坝下	Ⅲ	Ⅰ	达标
三月	112.996	35.268	山西	山西－河南	丹河青天河坝下	Ⅲ	Ⅰ	达标
三月	113.286	40.3453	内蒙古	内蒙古-山西	御河堡子湾	Ⅲ	劣Ⅴ	不达标						0
三月	113.236	40.4233	内蒙古	内蒙古-山西	御河黑疙瘩村（小黄土沟）	Ⅲ	劣Ⅴ	不达标						0
三月	114.056	40.8656	内蒙古	内蒙古-河北	二道河（东洋河）友谊水库坝上	Ⅲ	Ⅱ	达标
三月	106.91	39.081	内蒙古	内蒙古－宁夏	都思兔河陶乌桥	Ⅲ	Ⅳ	不达标			0						0
三月	110.967	39.519	内蒙古	内蒙古－陕西	皇甫川古城	Ⅲ	劣Ⅴ	不达标		0		0	0	0
三月	110.718	39.3009	内蒙古	内蒙古－陕西	孤山川沙梁	Ⅲ	Ⅴ	不达标		0	0		0
三月	110.119	39.4303	内蒙古	内蒙古－陕西	窟野河石圪台	Ⅲ	劣Ⅴ	不达标			0						0
三月	110.217	39.2704	内蒙古	内蒙古－陕西	窟野河大柳塔	Ⅲ	劣Ⅴ	不达标			0						0
三月	110.372	39.3181	内蒙古	内蒙古－陕西	悖牛川贾家畔	Ⅲ	Ⅳ	不达标		0
三月	108.781	37.9775	内蒙古	内蒙古－陕西	无定河巴图湾	Ⅲ	Ⅱ	达标
三月	108.897	37.9985	内蒙古	内蒙古－陕西	无定河蘑菇台	Ⅲ	Ⅳ	不达标			0			0
三月	109.05	38.0233	内蒙古	内蒙古－陕西	无定河大草湾	Ⅲ	Ⅱ	达标			0
三月	124.26	48.5326	内蒙古	内蒙古-黑龙江	诺敏河古城子	Ⅲ	Ⅱ	达标
三月	124.396	48.2661	内蒙古	内蒙古-黑龙江	诺敏河萨马街	Ⅲ	Ⅱ	达标
三月	123.608	48.0231	内蒙古	内蒙古-黑龙江	阿伦河兴鲜	Ⅲ	Ⅲ	达标
三月	122.826	47.6839	内蒙古	内蒙古-黑龙江	雅鲁河二节地	Ⅲ	Ⅱ	达标
三月	122.857	47.6572	内蒙古	内蒙古-黑龙江	雅鲁河金蛇湾码头	Ⅲ	Ⅱ	达标
三月	122.414	47.4472	内蒙古	内蒙古-黑龙江	济沁河东明	Ⅲ	Ⅲ	达标
三月	122.502	47.3914	内蒙古	内蒙古-黑龙江	济沁河苗家堡子	Ⅲ	Ⅱ	达标
三月	122.332	45.8593	内蒙古	内蒙古-吉林	洮儿河浩特营子	Ⅲ	Ⅲ	达标
三月	122.36	45.8536	内蒙古	内蒙古-吉林	洮儿河林海	Ⅲ	Ⅱ	达标
三月	123.508	43.5997	内蒙古	内蒙古-吉林	新开河敖吉	Ⅲ	Ⅴ	不达标		0	0	0		0
三月	123.524	43.0075	内蒙古	内蒙古-辽宁	西辽河二道河子	Ⅲ	劣Ⅴ	不达标		0	0	0	0
三月	123.55	42.9666	内蒙古	内蒙古-辽宁	辽河福德店	Ⅲ	劣Ⅴ	不达标					0
三月	121.035	42.2194	内蒙古	内蒙古-辽宁	牤牛河朗家窝铺	Ⅲ	Ⅳ	不达标		0	0	0														0
三月	124.719	45.3561	吉林	吉林-黑龙江	第二松花江松林	Ⅲ	Ⅲ	达标
三月	127.167	44.6325	吉林	吉林-黑龙江	细鳞河肖家船口	Ⅲ	Ⅲ	达标
三月	127.168	44.7089	吉林	吉林-黑龙江	细鳞河和平桥	Ⅲ	Ⅳ	不达标		0	0
三月	127.417	44.6166	吉林	吉林-黑龙江	拉林河向阳	Ⅲ	Ⅳ	不达标		0	0
三月	126.98	45.0664	吉林	吉林-黑龙江	拉林河振兴	Ⅲ	劣Ⅴ	不达标					0
三月	126.756	45.1733	吉林	吉林-黑龙江	拉林河牛头山大桥	Ⅲ	劣Ⅴ	不达标					0
三月	126.15	45.1333	吉林	吉林-黑龙江	拉林河蔡家沟	Ⅲ	Ⅱ	达标
三月	125.711	45.405	吉林	吉林-黑龙江	拉林河板子房	Ⅲ	劣Ⅴ	不达标					0
三月	126.774	45.1314	吉林	吉林-黑龙江	卡岔河龙家亮子	Ⅲ	劣Ⅴ	不达标	0	0	0	0	0	0
三月	128.745	43.7556	吉林	吉林-黑龙江	牡丹江牡丹江1号桥	Ⅲ	Ⅲ	达标
三月	123.591	43.4317	吉林	吉林-内蒙古	西辽河王奔桥	Ⅲ	劣Ⅴ	不达标		0	0	0					0
三月	125.323	50.0483	黑龙江	黑龙江-内蒙古	嫩江石灰窑	Ⅲ	Ⅲ	达标
三月	125.213	49.1861	黑龙江	黑龙江-内蒙古	嫩江嫩江浮桥	Ⅲ	Ⅱ	达标
三月	125.106	49.1233	黑龙江	黑龙江-内蒙古	嫩江繁荣新村	Ⅲ	Ⅱ	达标
三月	124.533	48.4833	黑龙江	黑龙江-内蒙古	嫩江尼尔基大桥	Ⅲ	Ⅲ	达标
三月	124.514	48.4019	黑龙江	黑龙江-内蒙古	嫩江小莫丁	Ⅲ	Ⅲ	达标
三月	124.569	48.2458	黑龙江	黑龙江-内蒙古	嫩江拉哈	Ⅲ	Ⅲ	达标
三月	124.505	48.1281	黑龙江	黑龙江-内蒙古	嫩江鄂温克族乡	Ⅲ	Ⅲ	达标
三月	123.343	47.0019	黑龙江	黑龙江-内蒙古	雅鲁河原种场	Ⅲ	Ⅱ	达标
三月	123	46.7333	黑龙江	黑龙江-内蒙古	绰尔河两家子水文站	Ⅲ	Ⅱ	达标
三月	123.591	46.7936	黑龙江	黑龙江-内蒙古	绰尔河乌塔其农场	Ⅲ	Ⅱ	达标
三月	123.549	46.9908	黑龙江	黑龙江-内蒙古	嫩江莫呼渡口	Ⅲ	Ⅲ	达标
三月	123.7	46.7833	黑龙江	黑龙江-内蒙古	嫩江江桥	Ⅲ	Ⅱ	达标
三月	123.859	46.2953	黑龙江	黑龙江-吉林	嫩江白沙滩	Ⅲ	Ⅲ	达标
三月	124.285	45.5347	黑龙江	黑龙江-吉林	嫩江大安	Ⅲ	Ⅲ	达标
三月	124.385	45.4406	黑龙江	黑龙江-吉林	嫩江塔虎城渡口	Ⅲ	Ⅲ	达标
三月	124.6	45.4475	黑龙江	黑龙江-吉林	嫩江马克图	Ⅲ	Ⅲ	达标
三月	125.4	45.4167	黑龙江	黑龙江-吉林	松花江下岱吉	Ⅲ	Ⅲ	达标
三月	125.866	45.5175	黑龙江	黑龙江-吉林	松花江88号照	Ⅲ	Ⅲ	达标
三月	127.065	45.0936	黑龙江	黑龙江-吉林	牤牛河牤牛河大桥	Ⅲ	Ⅱ	达标
三月	121.331	31.5196	江苏	江苏－上海	长江宝钢灰场	Ⅲ	Ⅲ	达标
三月	120.054	31.4417	江苏	江苏－浙江	太湖J12#竺山湖	Ⅲ	劣Ⅴ	不达标					0
三月	120.028	31.3914	江苏	江苏－浙江	太湖B22#龙头	Ⅲ	劣Ⅴ	不达标
三月	120.388	31.4356	江苏	江苏－浙江	太湖J18#沙墩港	Ⅲ	Ⅴ	不达标
三月	120.24	31.405	江苏	江苏－浙江	太湖B21#渔业村	Ⅲ	劣Ⅴ	不达标
三月	120.297	31.3717	江苏	江苏－浙江	太湖J17A#大贡山	Ⅲ	劣Ⅴ	不达标
三月	120.368	31.4042	江苏	江苏－浙江	太湖B23#贡湖	Ⅲ	Ⅴ	不达标
三月	120.238	31.3572	江苏	江苏－浙江	太湖J17#乌龟山	Ⅲ	劣Ⅴ	不达标
三月	120.082	31.3486	江苏	江苏－浙江	太湖J14#焦山	Ⅲ	劣Ⅴ	不达标
三月	120.111	31.2394	江苏	江苏－浙江	太湖J19#平台山	Ⅲ	Ⅴ	不达标
三月	120.115	31.1022	江苏	江苏－浙江	太湖B26#湖心南	Ⅲ	劣Ⅴ	不达标
三月	120.259	31.1761	江苏	江苏－浙江	太湖B29#横山	Ⅲ	Ⅴ	不达标
三月	119.943	31.3092	江苏	江苏－浙江	太湖J13#大浦口	Ⅲ	劣Ⅴ	不达标					0	0
三月	119.909	31.2264	江苏	江苏－浙江	太湖J13A#伏东	Ⅲ	劣Ⅴ	不达标
三月	120.228	31.5381	江苏	江苏－浙江	太湖J6#梅园	Ⅲ	Ⅳ	不达标
三月	120.211	31.4656	江苏	江苏－浙江	太湖B20#小湾里	Ⅲ	Ⅴ	不达标
三月	120.134	31.4942	江苏	江苏－浙江	太湖J11#闾江口	Ⅲ	劣Ⅴ	不达标
三月	120.164	31.4058	江苏	江苏－浙江	太湖J15#拖山	Ⅲ	劣Ⅴ	不达标
三月	120.196	31.5078	江苏	江苏－浙江	太湖J16#三号标	Ⅲ	劣Ⅴ	不达标
三月	120.294	31.2542	江苏	江苏－浙江	太湖J31#漫山	Ⅲ	Ⅴ	不达标
三月	120.257	31.5078	江苏	江苏－浙江	太湖J3#五里湖	Ⅲ	Ⅳ	不达标
三月	120.233	31.5383	江苏	江苏－浙江	太湖西五里湖	Ⅲ	Ⅲ	达标
三月	120.47	31.0317	江苏	江苏－浙江	太湖J36#东太湖	Ⅲ	Ⅳ	不达标
三月	120.445	31.0008	江苏	江苏－浙江	太湖B24#庙港	Ⅲ	Ⅴ	不达标
三月	120.491	31.0778	江苏	江苏－浙江	太湖B25#戗港外	Ⅲ	Ⅳ	不达标
三月	120.219	31.0278	江苏	江苏－浙江	太湖J20#14号标	Ⅲ	劣Ⅴ	不达标
三月	120.328	31.0878	江苏	江苏－浙江	太湖J26#西山	Ⅲ	Ⅳ	不达标
三月	120.459	31.2156	江苏	江苏－浙江	太湖J28#胥口	Ⅲ	Ⅳ	不达标
三月	120.403	31.1764	江苏	江苏－浙江	太湖B27#胥湖	Ⅲ	Ⅳ	不达标
三月	120.345	30.9631	江苏	江苏－浙江	太湖汤溇	Ⅲ	劣Ⅴ	不达标
三月	120.923	31.0942	江苏	江苏－上海	淀山湖淀南	Ⅲ	劣Ⅴ	不达标
三月	120.952	31.1339	江苏	江苏－上海	淀山湖淀北	Ⅲ	劣Ⅴ	不达标
三月	120.961	31.12	江苏	江苏－上海	淀山湖淀中	Ⅲ	劣Ⅴ	不达标
三月	120.902	31.0828	江苏	江苏－上海	元荡元荡	Ⅲ	劣Ⅴ	不达标
三月	120.522	30.8413	江苏	江苏－浙江	大德塘思源大桥	Ⅲ	Ⅳ	不达标			0	0	0													0
三月	120.897	31.0206	江苏	江苏－上海	太浦河金泽（金泽水文站）	Ⅲ	Ⅲ	达标
三月	120.711	30.8828	江苏	江苏－浙江	江南运河(苏州塘）北虹大桥	Ⅲ	Ⅳ	不达标				0	0													0
三月	120.705	30.9229	江苏	江苏－浙江	双林港(乌桥港、斜路港)双林桥[水质]	Ⅲ	Ⅳ	不达标				0														0
三月	120.665	30.88	江苏	江苏－浙江	麻溪(后市河)(清溪河)太平桥	Ⅲ	Ⅴ	不达标		0	0	0	0													0
三月	121.044	31.275	江苏	江苏－上海	吴淞江石浦大桥	Ⅲ	Ⅳ	不达标				0	0
三月	120.989	31.205	江苏	江苏－上海	千灯浦千灯浦闸(千灯浦桥)	Ⅲ	Ⅳ	不达标				0
三月	120.842	31.1221	江苏	江苏－上海	急水港周庄大桥	Ⅲ	Ⅳ	不达标				0	0
三月	121.128	31.4203	江苏	江苏－上海	盐铁塘新星桥（新星镇桥）	Ⅲ	Ⅴ	不达标		0	0	0	0
三月	121.168	31.4569	江苏	江苏－上海	浏河太和大桥	Ⅲ	Ⅴ	不达标				0	0	0
三月	120.927	31.1414	江苏	江苏－上海	大、小朱厍港珠砂港大桥（珠砂港桥）	Ⅲ	Ⅱ	达标
三月	117.006	34.7593	江苏	江苏－山东	沿河（丰沛运河）沛县李集	Ⅲ	Ⅳ	不达标			0						0
三月	116.844	34.9413	江苏	江苏－山东	大沙河微山县后程子庙	Ⅲ	Ⅳ	不达标			0
三月	116.716	34.9333	江苏	江苏－山东	复新河复新河闸上	Ⅲ	Ⅳ	不达标			0
三月	119.946	31.1086	浙江	浙江－江苏	太湖J21#夹浦	Ⅲ	劣Ⅴ	不达标				0
三月	120.002	31.0399	浙江	浙江－江苏	太湖J22#新塘	Ⅲ	劣Ⅴ	不达标				0
三月	120.108	30.9625	浙江	浙江－江苏	太湖J23#小梅口	Ⅲ	劣Ⅴ	不达标
三月	120.424	30.8857	浙江	浙江－江苏	頔塘南浔（頔塘苏浙交界处）	Ⅲ	Ⅲ	达标
三月	120.972	30.9808	浙江	浙江－上海	俞汇塘俞汇北大桥	Ⅲ	Ⅲ	达标
三月	120.344	30.8855	浙江	浙江－江苏	南横塘长村桥	Ⅲ	Ⅲ	达标
三月	120.486	30.7633	浙江	浙江－江苏	澜溪塘（大水桥港）太师桥	Ⅲ	Ⅳ	不达标				0
三月	120.589	30.8389	浙江	浙江－江苏	新塍塘北支圣塘桥	Ⅲ	Ⅳ	不达标				0
三月	120.562	30.8133	浙江	浙江－江苏	新塍塘西支洛东大桥	Ⅲ	Ⅳ	不达标				0
三月	121.011	30.9564	浙江	浙江－上海	大蒸塘横港大桥	Ⅲ	Ⅳ	不达标				0
三月	120.831	31.0017	浙江	浙江－江苏	芦墟塘陶庄枢纽	Ⅲ	Ⅲ	达标
三月	120.755	30.9786	浙江	浙江－江苏	斜路港(大坝水路）章湾圩公路桥（章湾圩公路大桥）	Ⅲ	劣Ⅴ	不达标				0	0
三月	120.972	30.84	浙江	浙江－上海	嘉善塘东海桥	Ⅲ	Ⅴ	不达标				0	0	0
三月	121.017	30.8842	浙江	浙江－上海	枫泾塘（七仙泾-北石港-茹塘）枫南大桥	Ⅲ	Ⅳ	不达标				0	0	0
三月	121.099	30.8194	浙江	浙江－上海	上海塘蒋古渡（青阳汇）	Ⅲ	Ⅳ	不达标				0
三月	121.258	30.7072	浙江	浙江－上海	黄姑塘金丝娘桥	Ⅲ	劣Ⅴ	不达标				0	0	0
三月	121.131	30.7878	浙江	浙江－上海	广陈塘(六里塘)六里塘桥	Ⅲ	Ⅲ	达标
三月	121.185	30.7864	浙江	浙江－上海	惠高泾新风路桥	Ⅲ	Ⅳ	不达标				0
三月	118.919	27.6197	浙江	浙江－福建	松溪马蹄岙水库坝头	Ⅲ	Ⅱ	达标
三月	118.994	27.5	浙江	浙江－福建	安溪庆元政和交界处	Ⅲ	Ⅱ	达标
三月	118.903	27.6474	浙江	浙江－福建	竹口溪新窑	Ⅲ	Ⅱ	达标
三月	120.111	27.3622	浙江	浙江－福建	沙埕港（水北溪）【汇甲溪（水北溪）】南溪水库入库口	Ⅲ	Ⅰ	达标
三月	120.369	27.3439	浙江	浙江－福建	照兰溪（甘宋溪、南宋溪、甘歧水库、友谊溪水尾溪）甘歧水库	Ⅲ	劣Ⅴ	不达标
三月	119.765	27.3097	浙江	浙江－福建	交溪(东溪)柘泰大桥东溪交汇口上游断面	Ⅲ	Ⅱ	达标
三月	119.766	27.3079	浙江	浙江－福建	交溪(东溪)柘泰大桥东溪交汇口下游断面	Ⅲ	Ⅱ	达标
三月	119.695	27.5269	浙江	浙江－福建	寿泰溪S52寿泰溪大桥	Ⅲ	Ⅰ	达标
三月	119.766	27.3093	浙江	浙江－福建	寿泰溪柘泰大桥寿泰溪断面	Ⅲ	Ⅱ	达标
三月	120.463	30.8008	浙江	浙江－江苏	长三港文桥（升罗桥）	Ⅲ	Ⅳ	不达标				0	0
三月	120.512	30.7464	浙江	浙江－江苏	上塔庙港乌桥	Ⅲ	Ⅳ	不达标				0
三月	120.906	31.0173	浙江	浙江－上海	坟头港大舜枢纽	Ⅲ	Ⅲ	达标
三月	120.952	31.017	浙江	浙江－上海	丁栅港丁栅闸（丁栅枢纽）	Ⅲ	Ⅲ	达标
三月	120.99	30.915	浙江	浙江－上海	清凉港清凉大桥	Ⅲ	Ⅳ	不达标				0
三月	121.02	30.9469	浙江	浙江－上海	范塘－和尚泾朱枫公路和尚泾桥	Ⅲ	Ⅳ	不达标				0
三月	116.733	30.0455	安徽	安徽－江西	长江马垱	Ⅲ	Ⅲ	达标
三月	118.499	31.7761	安徽	安徽－江苏	长江马鞍山	Ⅲ	Ⅱ	达标
三月	118.502	31.8539	安徽	安徽－江苏	长江骚狗山	Ⅲ	Ⅱ	达标
三月	118.79	31.2303	安徽	安徽－江苏	水阳江水阳镇	Ⅲ	Ⅱ	达标
三月	118.657	31.3081	安徽	安徽－江苏	水阳江乌溪镇	Ⅲ	Ⅲ	达标
三月	120.897	31.0206	安徽	安徽－浙江	泗安溪（泗安塘)杨桥	Ⅲ	Ⅳ	不达标		0	0
三月	118.721	29.7217	安徽	安徽－浙江	新安江街口	Ⅲ	Ⅱ	达标
三月	118.133	33.1667	安徽	安徽－江苏	淮河小柳巷	Ⅲ	Ⅲ	达标
三月	115.891	31.8851	安徽	安徽－河南	史河六安叶集孙家沟下	Ⅲ	Ⅱ	达标
三月	118.051	33.4462	安徽	安徽－江苏	新汴河泗洪团结闸	Ⅲ	Ⅱ	达标
三月	118.066	33.4882	安徽	安徽－江苏	新濉河泗洪大屈	Ⅲ	Ⅲ	达标
三月	118.136	33.4693	安徽	安徽－江苏	老濉河泗洪顺河桥	Ⅲ	Ⅲ	达标
三月	117.982	33.1901	安徽	安徽－江苏	怀洪新河张咀渡口	Ⅲ	Ⅲ	达标
三月	116.945	34.3705	安徽	安徽－江苏	废黄河萧县三大家闸	Ⅲ	Ⅳ	不达标			0
三月	116.591	34.4971	安徽	安徽－江苏	大沙河丰县二坝桥	Ⅲ	Ⅳ	不达标		0	0
三月	116.497	34.5686	安徽	安徽－江苏	复新河丰县华楼桥	Ⅲ	Ⅳ	不达标		0	0
三月	116.603	24.6376	福建	福建-广东	汀江上下村	Ⅲ	Ⅱ	达标
三月	116.92	24.2622	福建	福建-广东	梅潭河联丰	Ⅲ	Ⅱ	达标
三月	116.087	24.8647	福建	福建-广东	石窟河园峰桥	Ⅲ	Ⅲ	达标
三月	113.657	27.6822	江西	江西－湖南	萍水河枧头洲（金鱼石）	Ⅲ	Ⅳ	不达标					0
三月	114.676	25.3283	江西	江西-广东	浈江义庙	Ⅲ	Ⅱ	达标
三月	113.994	25.4144	江西	江西-广东	锦江杉皮梗	Ⅲ	Ⅱ	达标
三月	115.56	24.6464	江西	江西-广东	寻乌水斗晏	Ⅲ	Ⅲ	达标
三月	115.183	24.7	江西	江西-广东	定南水长滩	Ⅲ	Ⅲ	达标
三月	118.088	34.6483	山东	山东－江苏	邳苍分洪道邳州古宅北桥	Ⅲ	Ⅱ	达标
三月	118.071	34.6497	山东	山东－江苏	邳苍分洪道邳州邹庄呦山北桥	Ⅲ	Ⅱ	达标
三月	117.984	34.6582	山东	山东－江苏	汶河邳州道口桥	Ⅲ	Ⅲ	达标
三月	117.898	34.6447	山东	山东－江苏	西泇河邳州半步丫闸	Ⅲ	Ⅱ	达标
三月	118.13	34.5658	山东	山东－江苏	沂河鲁苏省界（沂河）	Ⅲ	Ⅲ	达标
三月	117.782	34.5228	山东	山东－江苏	中运河福运码头	Ⅲ	Ⅲ	达标
三月	118.706	34.7646	山东	山东－江苏	新沭河临沭大兴桥	Ⅲ	Ⅳ	不达标		0	0			0
三月	118.877	35.0327	山东	山东－江苏	青口河赣榆黑林水文站	Ⅲ	Ⅳ	不达标		0	0			0
三月	114.078	36.3156	河南	河南-河北	漳河观台	Ⅲ	Ⅱ	达标
三月	112.347	32.3687	河南	河南－湖北	唐白河新甸铺	Ⅲ	Ⅳ	不达标				0
三月	112.603	32.527	河南	河南－湖北	唐河郭滩	Ⅲ	劣Ⅴ	不达标				0	0	0
三月	115.083	35.3833	河南	河南－山东	黄河高村	Ⅲ	Ⅲ	不达标
三月	115.9	35.935	河南	河南－山东	黄河孙口	Ⅲ	Ⅲ	达标
三月	115.521	32.4085	河南	河南－安徽	淮河淮滨谷堆	Ⅲ	Ⅳ	不达标					0
三月	115.899	32.5619	河南	河南－安徽	史河霍邱赵台村	Ⅲ	Ⅲ	达标
三月	115.445	33.5952	河南	河南－安徽	茨河郸城砖桥口桥	Ⅲ	Ⅲ	达标
三月	115.344	33.5785	河南	河南－安徽	南洺河郸城杨楼	Ⅲ	Ⅴ	不达标			0			0			0
三月	116.619	33.8677	河南	河南－安徽	新沱河濉溪铁佛洪河头桥	Ⅲ	Ⅳ	不达标		0	0						0
三月	116.427	33.7963	河南	河南－安徽	浍河永城侯岭乡李口桥	Ⅲ	Ⅳ	不达标			0						0
三月	116.229	33.7914	河南	河南－安徽	包河永城耿庄闸上	Ⅲ	Ⅲ	达标
三月	115.146	32.6541	河南	河南－安徽	洪汝河(洪河)新蔡练村王新安大桥	Ⅲ	劣Ⅴ	不达标					0	0
三月	115.341	33.2619	河南	河南－安徽	沙颍河界首沙颍河桥	Ⅲ	Ⅲ	达标
三月	115.143	33.163	河南	河南－安徽	泉河老沈丘泉河桥	Ⅲ	劣Ⅴ	不达标					0	0
三月	115.5	33.8778	河南	河南－安徽	涡河鹿邑付桥闸上	Ⅲ	Ⅲ	达标
三月	115.54	33.9304	河南	河南－安徽	惠济河鹿邑东孙营闸上	Ⅲ	劣Ⅴ	不达标		0	0		0												0
三月	115.608	34.0473	河南	河南－安徽	豫皖大沙河（小洪河）鹿邑宋河镇（桑园村）	Ⅲ	Ⅳ	不达标									0
三月	115.614	33.778	河南	河南－安徽	赵王河亳州梅城梅北桥	Ⅲ	Ⅲ	达标
三月	115.631	33.6617	河南	河南－安徽	油河亳州六里桥上（纪楼桥）	Ⅲ	Ⅲ	达标
三月	112.004	29.782	湖北	湖北－湖南	松滋河西支（牛浪湖）杨家垱	Ⅲ	Ⅱ	达标
三月	114.492	31.7542	湖北	湖北－河南	竹竿河定远白嘴	Ⅲ	Ⅲ	达标
三月	112.19	29.61	湖南	湖南－湖北	虎渡河黄山头闸	Ⅲ	Ⅱ	达标
三月	112.359	29.5283	湖南	湖南－湖北	藕池河东支梅田湖	Ⅲ	Ⅱ	达标
三月	113.977	25.6228	湖南	湖南－江西	章江丰洲	Ⅲ	Ⅱ	达标
三月	110.959	25.0778	湖南	湖南-广西	恭城河黄沙湾	Ⅲ	Ⅱ	达标
三月	112.855	25.284	湖南	湖南-广东	武水岑水桥	Ⅲ	Ⅲ	达标
三月	112.96	25.225	湖南	湖南-广东	南花溪明星桥	Ⅲ	Ⅲ	达标
三月	110.814	22.5822	广东	广东-广西	杨梅河爽底坪	Ⅲ	Ⅲ	达标
三月	111.025	22.6494	广东	广东-广西	黄华江荷塘	Ⅲ	Ⅱ	达标
三月	113.52	22.161	广东	广东-澳门	洪湾水道横琴大桥	Ⅲ	Ⅱ	达标
三月	113.554	22.1358	广东	广东-澳门	十字门水道红旗	Ⅲ	Ⅲ	达标
三月	113.539	22.194	广东	广东-澳门	湾仔水道湾仔	Ⅲ	Ⅳ	不达标			0		0
三月	113.552	22.1758	广东	广东-澳门	澳门附近水域澳氹大桥	Ⅲ	Ⅲ	达标
三月	111.222	26.1711	广西	广西－湖南	湘江（西源）庙头	Ⅲ	Ⅱ	达标
三月	111.283	26.3	广西	广西－湖南	湘江（西源）绿埠头	Ⅲ	Ⅱ	达标
三月	110.774	26.2486	广西	广西－湖南	夫夷水大梅头	Ⅲ	Ⅱ	达标
三月	106.985	25.3643	广西	广西-贵州	六硐河甲板	Ⅲ	Ⅱ	达标
三月	105.996	24.1244	广西	广西-云南	驮娘江弄瓦	Ⅲ	Ⅱ	达标
三月	111.556	23.6372	广西	广西-广东	东安江思留口	Ⅲ	Ⅱ	达标
三月	110.318	21.8925	广西	广西-广东	九洲江石角	Ⅲ	Ⅳ	不达标				0
三月	110.701	22.2717	广西	广西-广东	罗江长岐	Ⅲ	Ⅴ	不达标				0	0	0
三月	111.151	24.9697	广西	广西-湖南	恭城河大田	Ⅲ	Ⅱ	达标
三月	111.803	23.806	广西	广西-广东	贺江白沙	Ⅲ	Ⅱ	达标
三月	111.424	23.4728	广西	广西-广东	西江下典口	Ⅲ	Ⅱ	达标
三月	109.217	28.75	重庆	重庆－湖南	酉水石堤	Ⅲ	Ⅱ	达标
三月	109.283	28.5	重庆	重庆－湖南	花垣河茶洞	Ⅲ	Ⅲ	达标
三月	101.838	26.0969	四川	四川－云南	长江(金沙江)师庄	Ⅲ	Ⅰ	达标
三月	105.849	29.0139	四川	四川－重庆	长江朱沱	Ⅲ	Ⅱ	达标
三月	106.045	28.9585	四川	四川－重庆	塘河塘河	Ⅲ	Ⅱ	达标
三月	106.812	30.1286	四川	四川－重庆	御临河坛同	Ⅲ	劣Ⅴ	不达标					0	0
三月	106.988	30.0626	四川	四川－重庆	大洪河大洪河水库	Ⅲ	Ⅲ	达标
三月	105.47	29.2867	四川	四川－重庆	濑溪河分水村（石河）	Ⅲ	Ⅴ	不达标		0	0
三月	106.203	30.1793	四川	四川－重庆	嘉陵江古楼（武胜）	Ⅲ	Ⅱ	达标
三月	106.587	30.3565	四川	四川－重庆	渠江罗渡溪	Ⅲ	Ⅳ	不达标						0
三月	105.775	30.3234	四川	四川－重庆	涪江玉溪	Ⅲ	Ⅱ	达标
三月	105.61	30.1533	四川	四川－重庆	琼江崇龛镇（柏梓镇）	Ⅲ	Ⅳ	不达标		0	0			0
三月	108.333	30.1833	四川	四川－陕西	任河大竹河	Ⅲ	Ⅱ	达标
三月	105.734	28.6153	贵州	贵州－四川	赤水河涟鱼溪	Ⅲ	Ⅱ	达标
三月	106.852	28.5248	贵州	贵州－重庆	綦江松坎	Ⅲ	Ⅰ	达标
三月	109.008	27.2985	贵州	贵州－湖南	舞水崇滩	Ⅲ	Ⅴ	不达标					0
三月	105.257	24.9381	贵州	贵州-广西	南盘江天生桥	Ⅲ	Ⅱ	达标
三月	107.055	25.8413	贵州	贵州-广西	曹渡河平里河	Ⅲ	Ⅰ	达标
三月	106.136	24.9467	贵州	贵州-广西	红水河板陈	Ⅲ	Ⅲ	达标
三月	108.109	25.1991	贵州	贵州-广西	社村河新荣甸	Ⅲ	Ⅱ	达标
三月	101.333	26.6167	云南	云南－四川	长江(金沙江)格里坪	Ⅲ	Ⅱ	达标
三月	103.042	26.5606	云南	云南－四川	长江(金沙江)华弹（蒙姑）	Ⅲ	Ⅱ	达标
三月	100.858	27.3199	云南	云南－四川	宁蒗河包都镇	Ⅲ	Ⅱ	达标
三月	104.415	28.6184	云南	云南－四川	横江横江水富	Ⅲ	Ⅱ	达标
三月	105.011	28.035	云南	云南－四川	南广河新田（罗渡）	Ⅲ	Ⅲ	达标
三月	104.492	24.6576	云南	云南-广西	南盘江八大河	Ⅲ	Ⅱ	达标
三月	104.335	26.6309	云南	云南-贵州	可渡河同兴	Ⅲ	Ⅱ	达标
三月	104.707	25.294	云南	云南-贵州	黄泥河新村	Ⅲ	Ⅲ	达标
三月	104.712	25.2705	云南	云南-贵州	北盘江电厂小桥	Ⅲ	Ⅲ	达标
三月	104.506	26.0569	云南	云南-贵州	拖长江小云尚大桥	Ⅲ	Ⅲ	达标
三月	105.014	24.4199	云南	云南-广西	驮娘江底先	Ⅲ	Ⅲ	达标
三月	106.156	23.9054	云南	云南-广西	谷拉河罗村口	Ⅲ	Ⅱ	达标
三月	106.467	33.8328	陕西	陕西－四川	嘉陵江燕子砭	Ⅲ	Ⅱ	达标
三月	108.485	37.6942	陕西	陕西－内蒙古	无定河城河公路桥	Ⅲ	Ⅳ	不达标		0	0	0
三月	110.631	34.0107	陕西	陕西－河南	洛河马沟	Ⅲ	Ⅰ	达标
三月	106.083	33.95	甘肃	甘肃－陕西	长丰河封家坝	Ⅲ	Ⅱ	达标
三月	105.904	33.5292	甘肃	甘肃－陕西	西汉水西淮坝	Ⅲ	Ⅱ	达标
三月	105.517	32.7667	甘肃	甘肃－四川	白龙江姚渡	Ⅲ	Ⅰ	达标
三月	105.042	37.4464	甘肃	甘肃－宁夏	黄河下河沿	Ⅲ	Ⅲ	达标
三月	102.868	36.5107	甘肃	甘肃－青海	大通河享堂	Ⅲ	Ⅰ	达标
三月	106.338	34.5179	甘肃	甘肃－陕西	渭河太碌	Ⅲ	Ⅲ	达标			0
三月	106.526	34.4951	甘肃	甘肃－陕西	渭河拓石	Ⅲ	Ⅱ	达标
三月	106.716	34.3708	甘肃	甘肃－陕西	渭河仙龙	Ⅲ	Ⅱ	达标
三月	106.503	34.81	甘肃	甘肃－陕西	通关河花园头	Ⅲ	Ⅱ	达标			0
三月	106.436	34.5396	甘肃	甘肃－陕西	通关河凤阁岭	Ⅲ	Ⅱ	达标
三月	107.72	35.1867	甘肃	甘肃－陕西	黑河张河桥	Ⅲ	Ⅲ	达标
三月	107.941	35.2694	甘肃	甘肃－陕西	泾河政平	Ⅲ	劣Ⅴ	不达标			0		0
三月	108.213	35.3188	甘肃	甘肃－甘肃	四郎河罗川	Ⅲ	Ⅲ	达标
三月	102.5	36.95	青海	青海－甘肃	大通河天堂寺	Ⅲ	Ⅰ	达标
三月	106.744	39.3907	宁夏	宁夏－内蒙古	黄河麻黄沟	Ⅲ	Ⅲ	达标
三月	105.75	35.5634	宁夏	宁夏－甘肃	葫芦河郭罗	Ⅲ	Ⅴ	不达标			0
三月	105.826	35.5543	宁夏	宁夏－甘肃	渝河王恒	Ⅲ	Ⅱ	达标
三月	106.483	35.4836	宁夏	宁夏－甘肃	泾河东梁	Ⅲ	Ⅱ	达标
三月	106.831	35.728	宁夏	宁夏－甘肃	洪河庞沟	Ⅲ	Ⅲ	达标
四月	117.748	40.0417	河北	河北-天津	州河(沙河)沙河桥	Ⅲ	Ⅲ	达标
四月	115.505	39.6553	河北	河北-北京	拒马河大沙地	Ⅲ	Ⅱ	达标
四月	116.687	39.0125	河北	河北-天津	大清河安里屯	Ⅲ	劣Ⅴ	不达标		0	0		0				0										0
四月	117.078	38.6886	河北	河北-天津	青静黄排水渠团瓢桥	Ⅲ	劣Ⅴ	不达标		0	0	0	0													0	0
四月	113.885	36.3586	河北	河北-河南	清漳河合漳	Ⅲ	Ⅱ	达标
四月	115.276	36.4967	河北	河北-山东	漳卫河(卫运河)秤钩湾	Ⅲ	Ⅲ	达标			0
四月	115.695	36.8622	河北	河北-山东	漳卫河(卫运河)临清大桥（临清）	Ⅲ	Ⅲ	达标			0
四月	115.777	36.9994	河北	河北-山东	漳卫河(卫运河)油坊桥	Ⅲ	Ⅳ	不达标		0	0	0
四月	118.825	41.3683	河北	河北-内蒙古	老哈河牛家窑	Ⅲ	Ⅲ	达标
四月	113.899	39.9922	山西	山西-河北	桑干河东册田村北桥	Ⅲ	Ⅳ	不达标									0
四月	114.435	39.2997	山西	山西-河北	唐河水堡	Ⅲ	Ⅲ	达标
四月	113.537	38.4208	山西	山西-河北	滹沱河阎家庄大桥（闫家庄大桥）	Ⅲ	Ⅱ	达标
四月	114.05	37.7161	山西	山西-河北	冶河王寨村西	Ⅲ	Ⅲ	达标
四月	113.909	37.9739	山西	山西-河北	绵河地都	Ⅲ	Ⅲ	达标
四月	113.51	36.7956	山西	山西-河北	清漳河（漳西渠、漳北渠）麻田	Ⅲ	Ⅲ	达标
四月	111.858	35.0683	山西	山西－河南	黄河南村	Ⅲ	Ⅲ	达标
四月	112.304	40.2404	山西	山西－内蒙古	红河杀虎口	Ⅲ	Ⅱ	达标
四月	112.635	35.2836	山西	山西－河南	沁河拴驴泉坝下	Ⅲ	Ⅰ	达标
四月	112.996	35.268	山西	山西－河南	丹河青天河坝下	Ⅲ	Ⅰ	达标
四月	113.286	40.3453	内蒙古	内蒙古-山西	御河堡子湾	Ⅲ	劣Ⅴ	不达标						0			0
四月	113.236	40.4233	内蒙古	内蒙古-山西	御河黑疙瘩村（小黄土沟）	Ⅲ	劣Ⅴ	不达标						0			0
四月	114.056	40.8656	内蒙古	内蒙古-河北	二道河（东洋河）友谊水库坝上	Ⅲ	Ⅱ	达标
四月	106.91	39.081	内蒙古	内蒙古－宁夏	都思兔河陶乌桥	Ⅲ	Ⅴ	不达标			0						0
四月	110.967	39.519	内蒙古	内蒙古－陕西	皇甫川古城	Ⅲ	Ⅳ	不达标			0	0	0	0
四月	110.718	39.3009	内蒙古	内蒙古－陕西	孤山川沙梁	Ⅲ	Ⅲ	达标
四月	110.119	39.4303	内蒙古	内蒙古－陕西	窟野河石圪台	Ⅲ	劣Ⅴ	不达标				0		0			0
四月	110.217	39.2704	内蒙古	内蒙古－陕西	窟野河大柳塔	Ⅲ	劣Ⅴ	不达标			0	0	0				0
四月	110.372	39.3181	内蒙古	内蒙古－陕西	悖牛川贾家畔	Ⅲ	Ⅲ	达标
四月	108.781	37.9775	内蒙古	内蒙古－陕西	无定河巴图湾	Ⅲ	Ⅰ	达标
四月	108.897	37.9985	内蒙古	内蒙古－陕西	无定河蘑菇台	Ⅲ	Ⅱ	达标			0
四月	109.05	38.0233	内蒙古	内蒙古－陕西	无定河大草湾	Ⅲ	Ⅲ	达标			0
四月	124.26	48.5326	内蒙古	内蒙古-黑龙江	诺敏河古城子	Ⅲ	Ⅳ	不达标		0	0
四月	124.396	48.2661	内蒙古	内蒙古-黑龙江	诺敏河萨马街	Ⅲ	Ⅲ	达标
四月	123.608	48.0231	内蒙古	内蒙古-黑龙江	阿伦河兴鲜	Ⅲ	Ⅲ	达标
四月	123.253	47.9525	内蒙古	内蒙古-黑龙江	音河新发	Ⅲ	Ⅲ	达标
四月	123.375	47.9428	内蒙古	内蒙古-黑龙江	音河大河	Ⅲ	Ⅲ	达标
四月	122.826	47.6839	内蒙古	内蒙古-黑龙江	雅鲁河二节地	Ⅲ	Ⅱ	达标
四月	122.857	47.6572	内蒙古	内蒙古-黑龙江	雅鲁河金蛇湾码头	Ⅲ	Ⅱ	达标
四月	122.414	47.4472	内蒙古	内蒙古-黑龙江	济沁河东明	Ⅲ	Ⅱ	达标
四月	122.502	47.3914	内蒙古	内蒙古-黑龙江	济沁河苗家堡子	Ⅲ	Ⅱ	达标
四月	122.332	45.8593	内蒙古	内蒙古-吉林	洮儿河浩特营子	Ⅲ	Ⅱ	达标
四月	122.36	45.8536	内蒙古	内蒙古-吉林	洮儿河林海	Ⅲ	Ⅱ	达标
四月	121.909	45.635	内蒙古	内蒙古-吉林	蛟流河宝泉	Ⅲ	Ⅱ	达标
四月	122.001	45.6542	内蒙古	内蒙古-吉林	蛟流河野马图	Ⅲ	Ⅱ	达标
四月	122.087	44.87	内蒙古	内蒙古-吉林	霍林河同发	Ⅲ	Ⅲ	达标
四月	123.464	43.7347	内蒙古	内蒙古-吉林	新开河西靠山	Ⅲ	劣Ⅴ	不达标		0	0	0		0			0
四月	123.508	43.5997	内蒙古	内蒙古-吉林	新开河敖吉	Ⅲ	Ⅴ	不达标		0	0		0	0
四月	123.524	43.0075	内蒙古	内蒙古-辽宁	西辽河二道河子	Ⅲ	Ⅲ	达标
四月	123.55	42.9666	内蒙古	内蒙古-辽宁	辽河福德店	Ⅲ	Ⅴ	不达标					0
四月	122.792	42.7417	内蒙古	内蒙古-辽宁	秀水河常胜	Ⅲ	劣Ⅴ	不达标		0	0			0
四月	120.946	42.2825	内蒙古	内蒙古-辽宁	牤牛河新营子	Ⅲ	劣Ⅴ	不达标						0
四月	121.035	42.2194	内蒙古	内蒙古-辽宁	牤牛河朗家窝铺	Ⅲ	Ⅳ	不达标						0
四月	119.729	42.2072	辽宁	辽宁-内蒙古	蹦河扎兰营子	Ⅲ	Ⅲ	达标
四月	119.694	42.2389	辽宁	辽宁-内蒙古	蹦河庄头营子	Ⅲ	Ⅲ	达标
四月	124.719	45.3561	吉林	吉林-黑龙江	第二松花江松林	Ⅲ	Ⅳ	不达标						0
四月	127.167	44.6325	吉林	吉林-黑龙江	细鳞河肖家船口	Ⅲ	Ⅲ	达标
四月	127.168	44.7089	吉林	吉林-黑龙江	细鳞河和平桥	Ⅲ	Ⅱ	达标
四月	127.417	44.6166	吉林	吉林-黑龙江	拉林河向阳	Ⅲ	Ⅲ	达标
四月	126.98	45.0664	吉林	吉林-黑龙江	拉林河振兴	Ⅲ	Ⅳ	不达标					0
四月	126.756	45.1733	吉林	吉林-黑龙江	拉林河牛头山大桥	Ⅲ	Ⅳ	不达标					0
四月	126.15	45.1333	吉林	吉林-黑龙江	拉林河蔡家沟	Ⅲ	Ⅴ	不达标					0
四月	125.711	45.405	吉林	吉林-黑龙江	拉林河板子房	Ⅲ	劣Ⅴ	不达标					0
四月	126.774	45.1314	吉林	吉林-黑龙江	卡岔河龙家亮子	Ⅲ	劣Ⅴ	不达标		0	0	0	0	0
四月	128.745	43.7556	吉林	吉林-黑龙江	牡丹江牡丹江1号桥	Ⅲ	Ⅲ	达标			0
四月	123.591	43.4317	吉林	吉林-内蒙古	西辽河王奔桥	Ⅲ	Ⅳ	不达标		0	0
四月	123.572	43.3003	吉林	吉林-内蒙古	西辽河巴嘎呼萨	Ⅲ	Ⅴ	不达标		0	0	0	0	0
四月	125.323	50.0483	黑龙江	黑龙江-内蒙古	嫩江石灰窑	Ⅲ	Ⅳ	不达标		0
四月	125.213	49.1861	黑龙江	黑龙江-内蒙古	嫩江嫩江浮桥	Ⅲ	Ⅲ	达标			0
四月	125.106	49.1233	黑龙江	黑龙江-内蒙古	嫩江繁荣新村	Ⅲ	Ⅳ	不达标		0	0
四月	124.533	48.4833	黑龙江	黑龙江-内蒙古	嫩江尼尔基大桥	Ⅲ	Ⅳ	不达标		0	0
四月	124.514	48.4019	黑龙江	黑龙江-内蒙古	嫩江小莫丁	Ⅲ	Ⅳ	不达标		0	0
四月	124.569	48.2458	黑龙江	黑龙江-内蒙古	嫩江拉哈	Ⅲ	Ⅳ	不达标		0	0
四月	124.505	48.1281	黑龙江	黑龙江-内蒙古	嫩江鄂温克族乡	Ⅲ	Ⅳ	不达标		0	0
四月	123.343	47.0019	黑龙江	黑龙江-内蒙古	雅鲁河原种场	Ⅲ	Ⅱ	达标
四月	123	46.7333	黑龙江	黑龙江-内蒙古	绰尔河两家子水文站	Ⅲ	Ⅱ	达标
四月	123.591	46.7936	黑龙江	黑龙江-内蒙古	绰尔河乌塔其农场	Ⅲ	Ⅱ	达标
四月	123.549	46.9908	黑龙江	黑龙江-内蒙古	嫩江莫呼渡口	Ⅲ	Ⅱ	达标
四月	123.7	46.7833	黑龙江	黑龙江-内蒙古	嫩江江桥	Ⅲ	Ⅱ	达标
四月	123.859	46.2953	黑龙江	黑龙江-吉林	嫩江白沙滩	Ⅲ	Ⅲ	达标
四月	124.285	45.5347	黑龙江	黑龙江-吉林	嫩江大安	Ⅲ	Ⅳ	不达标						0
四月	124.385	45.4406	黑龙江	黑龙江-吉林	嫩江塔虎城渡口	Ⅲ	Ⅳ	不达标						0
四月	124.6	45.4475	黑龙江	黑龙江-吉林	嫩江马克图	Ⅲ	Ⅳ	不达标						0
四月	125.4	45.4167	黑龙江	黑龙江-吉林	松花江下岱吉	Ⅲ	Ⅲ	达标
四月	125.866	45.5175	黑龙江	黑龙江-吉林	松花江88号照	Ⅲ	Ⅴ	不达标					0
四月	127.065	45.0936	黑龙江	黑龙江-吉林	牤牛河牤牛河大桥	Ⅲ	Ⅲ	达标
四月	121.331	31.5196	江苏	江苏－上海	长江宝钢灰场	Ⅲ	Ⅱ	达标
四月	120.054	31.4417	江苏	江苏－浙江	太湖J12#竺山湖	Ⅲ	劣于Ⅴ	不达标
四月	120.028	31.3914	江苏	江苏－浙江	太湖B22#龙头	Ⅲ	劣于Ⅴ	不达标				0
四月	120.388	31.4356	江苏	江苏－浙江	太湖J18#沙墩港	Ⅲ	Ⅳ	不达标
四月	120.24	31.405	江苏	江苏－浙江	太湖B21#渔业村	Ⅲ	劣于Ⅴ	不达标
四月	120.297	31.3717	江苏	江苏－浙江	太湖J17A#大贡山	Ⅲ	Ⅴ	不达标
四月	120.368	31.4042	江苏	江苏－浙江	太湖B23#贡湖	Ⅲ	Ⅴ	不达标
四月	120.238	31.3572	江苏	江苏－浙江	太湖J17#乌龟山	Ⅲ	Ⅴ	不达标
四月	120.082	31.3486	江苏	江苏－浙江	太湖J14#焦山	Ⅲ	劣于Ⅴ	不达标
四月	120.111	31.2394	江苏	江苏－浙江	太湖J19#平台山	Ⅲ	劣于Ⅴ	不达标
四月	120.115	31.1022	江苏	江苏－浙江	太湖B26#湖心南	Ⅲ	Ⅴ	不达标
四月	120.259	31.1761	江苏	江苏－浙江	太湖B29#横山	Ⅲ	Ⅴ	不达标
四月	119.943	31.3092	江苏	江苏－浙江	太湖J13#大浦口	Ⅲ	劣于Ⅴ	不达标		0	0	0
四月	119.909	31.2264	江苏	江苏－浙江	太湖J13A#伏东	Ⅲ	劣于Ⅴ	不达标				0
四月	120.228	31.5381	江苏	江苏－浙江	太湖J6#梅园	Ⅲ	Ⅴ	不达标				0
四月	120.211	31.4656	江苏	江苏－浙江	太湖B20#小湾里	Ⅲ	Ⅴ	不达标				0
四月	120.134	31.4942	江苏	江苏－浙江	太湖J11#闾江口	Ⅲ	劣于Ⅴ	不达标
四月	120.164	31.4058	江苏	江苏－浙江	太湖J15#拖山	Ⅲ	劣于Ⅴ	不达标
四月	120.196	31.5078	江苏	江苏－浙江	太湖J16#三号标	Ⅲ	劣于Ⅴ	不达标
四月	120.294	31.2542	江苏	江苏－浙江	太湖J31#漫山	Ⅲ	劣于Ⅴ	不达标
四月	120.257	31.5078	江苏	江苏－浙江	太湖J3#五里湖	Ⅲ	Ⅴ	不达标				0
四月	120.233	31.5383	江苏	江苏－浙江	太湖西五里湖	Ⅲ	Ⅳ	不达标				0
四月	120.47	31.0317	江苏	江苏－浙江	太湖J36#东太湖	Ⅲ	Ⅳ	不达标
四月	120.445	31.0008	江苏	江苏－浙江	太湖B24#庙港	Ⅲ	Ⅴ	不达标
四月	120.491	31.0778	江苏	江苏－浙江	太湖B25#戗港外	Ⅲ	Ⅳ	不达标
四月	120.219	31.0278	江苏	江苏－浙江	太湖J20#14号标	Ⅲ	劣于Ⅴ	不达标
四月	120.328	31.0878	江苏	江苏－浙江	太湖J26#西山	Ⅲ	Ⅳ	不达标
四月	120.459	31.2156	江苏	江苏－浙江	太湖J28#胥口	Ⅲ	Ⅴ	不达标
四月	120.403	31.1764	江苏	江苏－浙江	太湖B27#胥湖	Ⅲ	Ⅴ	不达标
四月	120.345	30.9631	江苏	江苏－浙江	太湖汤溇	Ⅲ	劣于Ⅴ	不达标
四月	120.923	31.0942	江苏	江苏－上海	淀山湖淀南	Ⅲ	劣于Ⅴ	不达标
四月	120.952	31.1339	江苏	江苏－上海	淀山湖淀北	Ⅲ	Ⅴ	不达标
四月	120.961	31.12	江苏	江苏－上海	淀山湖淀中	Ⅲ	劣于Ⅴ	不达标
四月	120.902	31.0828	江苏	江苏－上海	元荡元荡	Ⅲ	劣于Ⅴ	不达标
四月	120.522	30.8413	江苏	江苏－浙江	大德塘思源大桥	Ⅲ	Ⅳ	不达标																		0
四月	120.897	31.0206	江苏	江苏－上海	太浦河金泽（金泽水文站）	Ⅲ	Ⅱ	达标
四月	120.711	30.8828	江苏	江苏－浙江	江南运河(苏州塘）北虹大桥	Ⅲ	劣于Ⅴ	不达标	0	0	0	0														0
四月	120.705	30.9229	江苏	江苏－浙江	双林港(乌桥港、斜路港)双林桥[水质]	Ⅲ	Ⅳ	不达标	0			0														0
四月	120.665	30.88	江苏	江苏－浙江	麻溪(后市河)(清溪河)太平桥	Ⅲ	劣于Ⅴ	不达标	0	0	0	0														0
四月	121.044	31.275	江苏	江苏－上海	吴淞江石浦大桥	Ⅲ	Ⅲ	达标
四月	120.989	31.205	江苏	江苏－上海	千灯浦千灯浦闸(千灯浦桥)	Ⅲ	Ⅴ	不达标				0	0	0
四月	120.842	31.1221	江苏	江苏－上海	急水港周庄大桥	Ⅲ	Ⅳ	不达标				0
四月	121.128	31.4203	江苏	江苏－上海	盐铁塘新星桥（新星镇桥）	Ⅲ	Ⅲ	达标
四月	121.168	31.4569	江苏	江苏－上海	浏河太和大桥	Ⅲ	Ⅳ	不达标				0		0
四月	120.927	31.1414	江苏	江苏－上海	大、小朱厍港珠砂港大桥（珠砂港桥）	Ⅲ	Ⅲ	达标
四月	117.006	34.7593	江苏	江苏－山东	沿河（丰沛运河）沛县李集	Ⅲ	Ⅳ	不达标			0
四月	116.844	34.9413	江苏	江苏－山东	大沙河微山县后程子庙	Ⅲ	Ⅳ	不达标			0
四月	116.716	34.9333	江苏	江苏－山东	复新河复新河闸上	Ⅲ	Ⅳ	不达标			0
四月	119.946	31.1086	浙江	浙江－江苏	太湖J21#夹浦	Ⅲ	劣于Ⅴ	不达标				0
四月	120.002	31.0399	浙江	浙江－江苏	太湖J22#新塘	Ⅲ	劣于Ⅴ	不达标
四月	120.108	30.9625	浙江	浙江－江苏	太湖J23#小梅口	Ⅲ	劣于Ⅴ	不达标
四月	120.424	30.8857	浙江	浙江－江苏	頔塘南浔（頔塘苏浙交界处）	Ⅲ	Ⅲ	达标
四月	120.972	30.9808	浙江	浙江－上海	俞汇塘俞汇北大桥	Ⅲ	Ⅱ	达标
四月	120.344	30.8855	浙江	浙江－江苏	南横塘长村桥	Ⅲ	Ⅲ	达标
四月	120.486	30.7633	浙江	浙江－江苏	澜溪塘（大水桥港）太师桥	Ⅲ	Ⅲ	达标
四月	120.589	30.8389	浙江	浙江－江苏	新塍塘北支圣塘桥	Ⅲ	Ⅲ	达标
四月	120.562	30.8133	浙江	浙江－江苏	新塍塘西支洛东大桥	Ⅲ	Ⅲ	达标
四月	121.011	30.9564	浙江	浙江－上海	大蒸塘横港大桥	Ⅲ	Ⅲ	达标
四月	120.831	31.0017	浙江	浙江－江苏	芦墟塘陶庄枢纽	Ⅲ	Ⅲ	达标
四月	120.755	30.9786	浙江	浙江－江苏	斜路港(大坝水路）章湾圩公路桥（章湾圩公路大桥）	Ⅲ	Ⅴ	不达标				0	0
四月	120.972	30.84	浙江	浙江－上海	嘉善塘东海桥	Ⅲ	Ⅳ	不达标				0
四月	121.017	30.8842	浙江	浙江－上海	枫泾塘（七仙泾-北石港-茹塘）枫南大桥	Ⅲ	Ⅳ	不达标				0	0
四月	121.099	30.8194	浙江	浙江－上海	上海塘蒋古渡（青阳汇）	Ⅲ	Ⅳ	不达标				0
四月	121.258	30.7072	浙江	浙江－上海	黄姑塘金丝娘桥	Ⅲ	Ⅳ	不达标						0
四月	121.131	30.7878	浙江	浙江－上海	广陈塘(六里塘)六里塘桥	Ⅲ	Ⅲ	达标
四月	121.185	30.7864	浙江	浙江－上海	惠高泾新风路桥	Ⅲ	Ⅳ	不达标				0
四月	118.919	27.6197	浙江	浙江－福建	松溪马蹄岙水库坝头	Ⅲ	Ⅱ	达标
四月	118.994	27.5	浙江	浙江－福建	安溪庆元政和交界处	Ⅲ	Ⅱ	达标
四月	118.903	27.6474	浙江	浙江－福建	竹口溪新窑	Ⅲ	Ⅱ	达标
四月	120.111	27.3622	浙江	浙江－福建	沙埕港（水北溪）【汇甲溪（水北溪）】南溪水库入库口	Ⅲ	Ⅱ	达标
四月	120.369	27.3439	浙江	浙江－福建	照兰溪（甘宋溪、南宋溪、甘歧水库、友谊溪水尾溪）甘歧水库	Ⅲ	劣于Ⅴ	不达标					0
四月	119.765	27.3097	浙江	浙江－福建	交溪(东溪)柘泰大桥东溪交汇口上游断面	Ⅲ	Ⅱ	达标
四月	119.766	27.3079	浙江	浙江－福建	交溪(东溪)柘泰大桥东溪交汇口下游断面	Ⅲ	Ⅱ	达标
四月	119.695	27.5269	浙江	浙江－福建	寿泰溪S52寿泰溪大桥	Ⅲ	Ⅰ	达标
四月	119.766	27.3093	浙江	浙江－福建	寿泰溪柘泰大桥寿泰溪断面	Ⅲ	Ⅰ	达标
四月	120.463	30.8008	浙江	浙江－江苏	长三港文桥（升罗桥）	Ⅲ	Ⅲ	达标
四月	120.512	30.7464	浙江	浙江－江苏	上塔庙港乌桥	Ⅲ	Ⅳ	不达标					0
四月	120.906	31.0173	浙江	浙江－上海	坟头港大舜枢纽	Ⅲ	Ⅲ	达标
四月	120.952	31.017	浙江	浙江－上海	丁栅港丁栅闸（丁栅枢纽）	Ⅲ	Ⅱ	达标
四月	120.99	30.915	浙江	浙江－上海	清凉港清凉大桥	Ⅲ	Ⅲ	达标
四月	121.02	30.9469	浙江	浙江－上海	范塘－和尚泾朱枫公路和尚泾桥	Ⅲ	Ⅲ	达标
四月	116.733	30.0455	安徽	安徽－江西	长江马垱	Ⅲ	Ⅲ	达标
四月	118.499	31.7761	安徽	安徽－江苏	长江马鞍山	Ⅲ	Ⅲ	达标
四月	118.502	31.8539	安徽	安徽－江苏	长江骚狗山	Ⅲ	Ⅱ	达标
四月	118.79	31.2303	安徽	安徽－江苏	水阳江水阳镇	Ⅲ	Ⅱ	达标
四月	118.657	31.3081	安徽	安徽－江苏	水阳江乌溪镇	Ⅲ	Ⅲ	达标
四月	120.897	31.0206	安徽	安徽－浙江	泗安溪（泗安塘)杨桥	Ⅲ	Ⅱ	达标
四月	118.721	29.7217	安徽	安徽－浙江	新安江街口	Ⅲ	Ⅲ	不达标
四月	118.133	33.1667	安徽	安徽－江苏	淮河小柳巷	Ⅲ	Ⅱ	达标
四月	115.891	31.8851	安徽	安徽－河南	史河六安叶集孙家沟下	Ⅲ	Ⅱ	达标
四月	118.051	33.4462	安徽	安徽－江苏	新汴河泗洪团结闸	Ⅲ	Ⅲ	达标
四月	118.066	33.4882	安徽	安徽－江苏	新濉河泗洪大屈	Ⅲ	Ⅳ	不达标			0
四月	118.136	33.4693	安徽	安徽－江苏	老濉河泗洪顺河桥	Ⅲ	Ⅲ	达标
四月	117.982	33.1901	安徽	安徽－江苏	怀洪新河张咀渡口	Ⅲ	Ⅲ	达标
四月	116.945	34.3705	安徽	安徽－江苏	废黄河萧县三大家闸	Ⅲ	Ⅳ	不达标		0	0
四月	116.591	34.4971	安徽	安徽－江苏	大沙河丰县二坝桥	Ⅲ	Ⅳ	不达标		0	0
四月	116.497	34.5686	安徽	安徽－江苏	复新河丰县华楼桥	Ⅲ	Ⅴ	不达标		0	0
四月	116.603	24.6376	福建	福建-广东	汀江上下村	Ⅲ	Ⅱ	达标
四月	116.92	24.2622	福建	福建-广东	梅潭河联丰	Ⅲ	Ⅱ	达标
四月	116.087	24.8647	福建	福建-广东	石窟河园峰桥	Ⅲ	Ⅱ	达标
四月	113.657	27.6822	江西	江西－湖南	萍水河枧头洲（金鱼石）	Ⅲ	Ⅳ	不达标					0
四月	114.676	25.3283	江西	江西-广东	浈江义庙	Ⅲ	Ⅱ	达标
四月	113.994	25.4144	江西	江西-广东	锦江杉皮梗	Ⅲ	Ⅱ	达标
四月	115.56	24.6464	江西	江西-广东	寻乌水斗晏	Ⅲ	Ⅱ	达标
四月	115.183	24.7	江西	江西-广东	定南水长滩	Ⅲ	Ⅱ	达标
四月	118.071	34.6497	山东	山东－江苏	邳苍分洪道邳州邹庄呦山北桥	Ⅲ	Ⅱ	达标
四月	117.984	34.6582	山东	山东－江苏	汶河邳州道口桥	Ⅲ	Ⅲ	达标
四月	117.898	34.6447	山东	山东－江苏	西泇河邳州半步丫闸	Ⅲ	Ⅲ	达标
四月	118.13	34.5658	山东	山东－江苏	沂河鲁苏省界（沂河）	Ⅲ	Ⅲ	达标
四月	117.782	34.5228	山东	山东－江苏	中运河福运码头	Ⅲ	Ⅲ	达标
四月	118.706	34.7646	山东	山东－江苏	新沭河临沭大兴桥	Ⅲ	劣Ⅴ	不达标		0	0			0
四月	118.877	35.0327	山东	山东－江苏	青口河赣榆黑林水文站	Ⅲ	Ⅴ	不达标		0	0			0
四月	114.078	36.3156	河南	河南-河北	漳河观台	Ⅲ	Ⅲ	达标
四月	112.347	32.3687	河南	河南－湖北	唐白河新甸铺	Ⅲ	Ⅴ	不达标				0
四月	112.603	32.527	河南	河南－湖北	唐河郭滩	Ⅲ	Ⅳ	不达标				0
四月	115.083	35.3833	河南	河南－山东	黄河高村	Ⅲ	Ⅲ	不达标
四月	115.9	35.935	河南	河南－山东	黄河孙口	Ⅲ	Ⅲ	达标
四月	115.521	32.4085	河南	河南－安徽	淮河淮滨谷堆	Ⅲ	Ⅲ	达标
四月	115.899	32.5619	河南	河南－安徽	史河霍邱赵台村	Ⅲ	Ⅱ	达标
四月	115.445	33.5952	河南	河南－安徽	茨河郸城砖桥口桥	Ⅲ	Ⅳ	不达标			0
四月	115.344	33.5785	河南	河南－安徽	南洺河郸城杨楼	Ⅲ	Ⅴ	不达标	0		0			0			0
四月	116.619	33.8677	河南	河南－安徽	新沱河濉溪铁佛洪河头桥	Ⅲ	Ⅴ	不达标		0	0			0			0
四月	116.427	33.7963	河南	河南－安徽	浍河永城侯岭乡李口桥	Ⅲ	Ⅳ	不达标									0
四月	116.229	33.7914	河南	河南－安徽	包河永城耿庄闸上	Ⅲ	Ⅳ	不达标			0
四月	115.146	32.6541	河南	河南－安徽	洪汝河(洪河)新蔡练村王新安大桥	Ⅲ	劣Ⅴ	不达标					0	0
四月	115.341	33.2619	河南	河南－安徽	沙颍河界首沙颍河桥	Ⅲ	Ⅲ	达标
四月	115.143	33.163	河南	河南－安徽	泉河老沈丘泉河桥	Ⅲ	Ⅳ	不达标						0
四月	115.5	33.8778	河南	河南－安徽	涡河鹿邑付桥闸上	Ⅲ	Ⅲ	达标
四月	115.54	33.9304	河南	河南－安徽	惠济河鹿邑东孙营闸上	Ⅲ	Ⅳ	不达标		0	0
四月	115.608	34.0473	河南	河南－安徽	豫皖大沙河（小洪河）鹿邑宋河镇（桑园村）	Ⅲ	Ⅳ	不达标									0
四月	115.614	33.778	河南	河南－安徽	赵王河亳州梅城梅北桥	Ⅲ	Ⅲ	达标
四月	115.631	33.6617	河南	河南－安徽	油河亳州六里桥上（纪楼桥）	Ⅲ	Ⅲ	达标
四月	112.004	29.782	湖北	湖北－湖南	松滋河西支（牛浪湖）杨家垱	Ⅲ	Ⅱ	达标
四月	114.492	31.7542	湖北	湖北－河南	竹竿河定远白嘴	Ⅲ	Ⅲ	达标
四月	112.068	29.7259	湖南	湖南－湖北	松滋河东支甘家厂	Ⅲ	Ⅲ	达标
四月	112.19	29.61	湖南	湖南－湖北	虎渡河黄山头闸	Ⅲ	Ⅱ	达标
四月	112.388	29.5695	湖南	湖南－湖北	藕池河东支、鲇鱼须河渐明洲	Ⅲ	Ⅲ	达标
四月	112.359	29.5283	湖南	湖南－湖北	藕池河东支梅田湖	Ⅲ	Ⅲ	达标
四月	112.321	29.5451	湖南	湖南－湖北	藕池河中支芝麻坪	Ⅲ	Ⅲ	达标
四月	112.23	29.5921	湖南	湖南－湖北	藕池河西支官垱	Ⅲ	Ⅱ	达标
四月	113.977	25.6228	湖南	湖南－江西	章江丰洲	Ⅲ	Ⅱ	达标
四月	110.959	25.0778	湖南	湖南-广西	恭城河黄沙湾	Ⅲ	Ⅱ	达标
四月	112.855	25.284	湖南	湖南-广东	武水岑水桥	Ⅲ	Ⅲ	达标
四月	112.96	25.225	湖南	湖南-广东	南花溪明星桥	Ⅲ	Ⅲ	达标
四月	110.814	22.5822	广东	广东-广西	杨梅河爽底坪	Ⅲ	Ⅲ	达标
四月	111.025	22.6494	广东	广东-广西	黄华江荷塘	Ⅲ	Ⅱ	达标
四月	113.52	22.161	广东	广东-澳门	洪湾水道横琴大桥	Ⅲ	Ⅱ	达标
四月	113.554	22.1358	广东	广东-澳门	十字门水道红旗	Ⅲ	Ⅱ	达标
四月	113.539	22.194	广东	广东-澳门	湾仔水道湾仔	Ⅲ	Ⅳ	不达标				0
四月	113.552	22.1758	广东	广东-澳门	澳门附近水域澳氹大桥	Ⅲ	Ⅱ	达标
四月	111.222	26.1711	广西	广西－湖南	湘江（西源）庙头	Ⅲ	Ⅱ	达标
四月	111.283	26.3	广西	广西－湖南	湘江（西源）绿埠头	Ⅲ	Ⅱ	达标
四月	110.774	26.2486	广西	广西－湖南	夫夷水大梅头	Ⅲ	Ⅱ	达标
四月	106.985	25.3643	广西	广西-贵州	六硐河甲板	Ⅲ	Ⅱ	达标
四月	105.996	24.1244	广西	广西-云南	驮娘江弄瓦	Ⅲ	Ⅲ	达标
四月	111.556	23.6372	广西	广西-广东	东安江思留口	Ⅲ	Ⅱ	达标
四月	110.318	21.8925	广西	广西-广东	九洲江石角	Ⅲ	Ⅳ	不达标				0
四月	110.701	22.2717	广西	广西-广东	罗江长岐	Ⅲ	Ⅴ	不达标				0	0
四月	111.151	24.9697	广西	广西-湖南	恭城河大田	Ⅲ	Ⅱ	达标
四月	111.803	23.806	广西	广西-广东	贺江白沙	Ⅲ	Ⅱ	达标
四月	111.424	23.4728	广西	广西-广东	西江下典口	Ⅲ	Ⅱ	达标
四月	105.306	29.6084	重庆	重庆－四川	大清流河平坦镇	Ⅲ	Ⅲ	达标
四月	109.217	28.75	重庆	重庆－湖南	酉水石堤	Ⅲ	Ⅲ	达标
四月	109.283	28.5	重庆	重庆－湖南	花垣河茶洞	Ⅲ	Ⅲ	达标
四月	101.838	26.0969	四川	四川－云南	长江(金沙江)师庄	Ⅲ	Ⅰ	达标
四月	105.849	29.0139	四川	四川－重庆	长江朱沱	Ⅲ	Ⅱ	达标
四月	105.611	28.464	四川	四川－贵州	大同河两汇电站	Ⅲ	Ⅱ	达标
四月	106.045	28.9585	四川	四川－重庆	塘河塘河	Ⅲ	Ⅱ	达标
四月	106.812	30.1286	四川	四川－重庆	御临河坛同	Ⅲ	Ⅳ	不达标					0
四月	106.988	30.0626	四川	四川－重庆	大洪河大洪河水库	Ⅲ	Ⅳ	不达标
四月	105.378	29.645	四川	四川－重庆	大清流河万古	Ⅲ	Ⅲ	达标
四月	105.47	29.2867	四川	四川－重庆	濑溪河分水村（石河）	Ⅲ	Ⅳ	不达标		0	0
四月	106.203	30.1793	四川	四川－重庆	嘉陵江古楼（武胜）	Ⅲ	Ⅱ	达标
四月	106.587	30.3565	四川	四川－重庆	渠江罗渡溪	Ⅲ	Ⅱ	达标
四月	105.775	30.3234	四川	四川－重庆	涪江玉溪	Ⅲ	Ⅲ	达标
四月	105.61	30.1533	四川	四川－重庆	琼江崇龛镇（柏梓镇）	Ⅲ	Ⅳ	不达标		0	0			0
四月	108.333	30.1833	四川	四川－陕西	任河大竹河	Ⅲ	Ⅰ	达标
四月	105.734	28.6153	贵州	贵州－四川	赤水河涟鱼溪	Ⅲ	Ⅱ	达标
四月	105.927	28.7315	贵州	贵州－四川	习水河虎头	Ⅲ	Ⅱ	达标
四月	106.852	28.5248	贵州	贵州－重庆	綦江松坎	Ⅲ	Ⅱ	达标
四月	109.008	27.2985	贵州	贵州－湖南	舞水崇滩	Ⅲ	Ⅳ	达标					0
四月	105.257	24.9381	贵州	贵州-广西	南盘江天生桥	Ⅲ	Ⅱ	达标
四月	107.055	25.8413	贵州	贵州-广西	曹渡河平里河	Ⅲ	Ⅱ	达标
四月	106.136	24.9467	贵州	贵州-广西	红水河板陈	Ⅲ	Ⅲ	达标
四月	108.109	25.1991	贵州	贵州-广西	社村河新荣甸	Ⅲ	Ⅱ	达标
四月	101.333	26.6167	云南	云南－四川	长江(金沙江)格里坪	Ⅲ	Ⅰ	达标
四月	103.042	26.5606	云南	云南－四川	长江(金沙江)华弹（蒙姑）	Ⅲ	Ⅱ	达标
四月	104.416	28.634	云南	云南－四川	长江(金沙江)安边铁路大桥	Ⅲ	0	达标
四月	100.858	27.3199	云南	云南－四川	宁蒗河包都镇	Ⅲ	Ⅲ	达标
四月	104.415	28.6184	云南	云南－四川	横江横江水富	Ⅲ	Ⅰ	达标
四月	105.011	28.035	云南	云南－四川	南广河新田（罗渡）	Ⅲ	Ⅱ	达标
四月	104.492	24.6576	云南	云南-广西	南盘江八大河	Ⅲ	Ⅲ	达标
四月	104.335	26.6309	云南	云南-贵州	可渡河同兴	Ⅲ	Ⅱ	达标
四月	104.707	25.294	云南	云南-贵州	黄泥河新村	Ⅲ	Ⅲ	达标
四月	104.712	25.2705	云南	云南-贵州	北盘江电厂小桥	Ⅲ	Ⅲ	达标
四月	104.506	26.0569	云南	云南-贵州	拖长江小云尚大桥	Ⅲ	Ⅴ	不达标					0
四月	105.014	24.4199	云南	云南-广西	驮娘江底先	Ⅲ	Ⅲ	达标
四月	106.156	23.9054	云南	云南-广西	谷拉河罗村口	Ⅲ	Ⅱ	达标
四月	106.467	33.8328	陕西	陕西－四川	嘉陵江燕子砭	Ⅲ	Ⅱ	达标
四月	108.485	37.6942	陕西	陕西－内蒙古	无定河城河公路桥	Ⅲ	Ⅲ	达标
四月	110.631	34.0107	陕西	陕西－河南	洛河马沟	Ⅲ	Ⅰ	达标
四月	106.083	33.95	甘肃	甘肃－陕西	长丰河封家坝	Ⅲ	Ⅱ	达标
四月	105.904	33.5292	甘肃	甘肃－陕西	西汉水西淮坝	Ⅲ	Ⅱ	达标
四月	105.517	32.7667	甘肃	甘肃－四川	白龙江姚渡	Ⅲ	Ⅰ	达标
四月	105.042	37.4464	甘肃	甘肃－宁夏	黄河下河沿	Ⅲ	Ⅱ	达标
四月	102.868	36.5107	甘肃	甘肃－青海	大通河享堂	Ⅲ	Ⅰ	达标
四月	106.338	34.5179	甘肃	甘肃－陕西	渭河太碌	Ⅲ	Ⅲ	达标			0
四月	106.526	34.4951	甘肃	甘肃－陕西	渭河拓石	Ⅲ	Ⅱ	达标
四月	106.716	34.3708	甘肃	甘肃－陕西	渭河仙龙	Ⅲ	Ⅱ	达标
四月	106.503	34.81	甘肃	甘肃－陕西	通关河花园头	Ⅲ	Ⅱ	达标
四月	106.436	34.5396	甘肃	甘肃－陕西	通关河凤阁岭	Ⅲ	Ⅰ	达标
四月	107.72	35.1867	甘肃	甘肃－陕西	黑河张河桥	Ⅲ	Ⅳ	不达标				0
四月	107.941	35.2694	甘肃	甘肃－陕西	泾河政平	Ⅲ	Ⅴ	不达标			0		0
四月	108.213	35.3188	甘肃	甘肃－甘肃	四郎河罗川	Ⅲ	Ⅲ	达标
四月	102.5	36.95	青海	青海－甘肃	大通河天堂寺	Ⅲ	Ⅰ	达标
四月	106.744	39.3907	宁夏	宁夏－内蒙古	黄河麻黄沟	Ⅲ	Ⅱ	达标
四月	105.75	35.5634	宁夏	宁夏－甘肃	葫芦河郭罗	Ⅲ	Ⅳ	不达标			0	0
四月	105.826	35.5543	宁夏	宁夏－甘肃	渝河王恒	Ⅲ	Ⅱ	达标
四月	106.483	35.4836	宁夏	宁夏－甘肃	泾河东梁	Ⅲ	Ⅱ	达标
四月	106.831	35.728	宁夏	宁夏－甘肃	洪河庞沟	Ⅲ	Ⅲ	达标
五月	117.145	39.9481	河北	河北-天津	泃河桑梓红旗闸	Ⅲ	劣Ⅴ	不达标		0	0	0	0	0
五月	117.748	40.0417	河北	河北-天津	州河(沙河)沙河桥	Ⅲ	Ⅱ	达标
五月	115.505	39.6553	河北	河北-北京	拒马河大沙地	Ⅲ	Ⅱ	达标
五月	116.687	39.0125	河北	河北-天津	大清河安里屯	Ⅲ	劣Ⅴ	不达标	0	0	0		0				0
五月	117.078	38.6886	河北	河北-天津	青静黄排水渠团瓢桥	Ⅲ	劣Ⅴ	不达标		0	0	0
五月	113.885	36.3586	河北	河北-河南	清漳河合漳	Ⅲ	Ⅲ	达标
五月	115.276	36.4967	河北	河北-山东	漳卫河(卫运河)秤钩湾	Ⅲ	Ⅲ	达标
五月	115.695	36.8622	河北	河北-山东	漳卫河(卫运河)临清大桥（临清）	Ⅲ	Ⅲ	达标
五月	115.777	36.9994	河北	河北-山东	漳卫河(卫运河)油坊桥	Ⅲ	Ⅲ	达标			0
五月	118.825	41.3683	河北	河北-内蒙古	老哈河牛家窑	Ⅲ	Ⅲ	达标
五月	113.899	39.9922	山西	山西-河北	桑干河东册田村北桥	Ⅲ	劣Ⅴ	不达标									0
五月	114.435	39.2997	山西	山西-河北	唐河水堡	Ⅲ	Ⅲ	达标
五月	113.537	38.4208	山西	山西-河北	滹沱河阎家庄大桥（闫家庄大桥）	Ⅲ	Ⅱ	达标
五月	114.05	37.7161	山西	山西-河北	冶河王寨村西	Ⅲ	Ⅱ	达标
五月	113.909	37.9739	山西	山西-河北	绵河地都	Ⅲ	Ⅰ	达标
五月	113.51	36.7956	山西	山西-河北	清漳河（漳西渠、漳北渠）麻田	Ⅲ	Ⅱ	达标
五月	111.858	35.0683	山西	山西－河南	黄河南村	Ⅲ	Ⅱ	达标
五月	112.304	40.2404	山西	山西－内蒙古	红河杀虎口	Ⅲ	Ⅰ	达标
五月	112.635	35.2836	山西	山西－河南	沁河拴驴泉坝下	Ⅲ	Ⅲ	达标
五月	112.996	35.268	山西	山西－河南	丹河青天河坝下	Ⅲ	Ⅲ	达标
五月	113.286	40.3453	内蒙古	内蒙古-山西	御河堡子湾	Ⅲ	Ⅳ	不达标						0			0
五月	113.236	40.4233	内蒙古	内蒙古-山西	御河黑疙瘩村（小黄土沟）	Ⅲ	劣Ⅴ	不达标					0	0			0
五月	114.056	40.8656	内蒙古	内蒙古-河北	二道河（东洋河）友谊水库坝上	Ⅲ	Ⅱ	达标
五月	106.91	39.081	内蒙古	内蒙古－宁夏	都思兔河陶乌桥	Ⅲ	Ⅳ	不达标									0
五月	110.967	39.519	内蒙古	内蒙古－陕西	皇甫川古城	Ⅲ	Ⅲ	达标			0
五月	110.718	39.3009	内蒙古	内蒙古－陕西	孤山川沙梁	Ⅲ	Ⅳ	不达标			0	0
五月	110.119	39.4303	内蒙古	内蒙古－陕西	窟野河石圪台	Ⅲ	Ⅴ	不达标	0
五月	110.217	39.2704	内蒙古	内蒙古－陕西	窟野河大柳塔	Ⅲ	Ⅳ	不达标	0		0	0					0
五月	110.372	39.3181	内蒙古	内蒙古－陕西	悖牛川贾家畔	Ⅲ	Ⅳ	不达标		0
五月	108.781	37.9775	内蒙古	内蒙古－陕西	无定河巴图湾	Ⅲ	Ⅱ	达标
五月	108.897	37.9985	内蒙古	内蒙古－陕西	无定河蘑菇台	Ⅲ	Ⅱ	达标
五月	109.05	38.0233	内蒙古	内蒙古－陕西	无定河大草湾	Ⅲ	Ⅱ	达标
五月	124.26	48.5326	内蒙古	内蒙古-黑龙江	诺敏河古城子	Ⅲ	Ⅱ	达标
五月	124.396	48.2661	内蒙古	内蒙古-黑龙江	诺敏河萨马街	Ⅲ	Ⅱ	达标
五月	123.608	48.0231	内蒙古	内蒙古-黑龙江	阿伦河兴鲜	Ⅲ	Ⅱ	达标
五月	123.253	47.9525	内蒙古	内蒙古-黑龙江	音河新发	Ⅲ	Ⅱ	达标
五月	123.375	47.9428	内蒙古	内蒙古-黑龙江	音河大河	Ⅲ	Ⅱ	达标
五月	122.826	47.6839	内蒙古	内蒙古-黑龙江	雅鲁河二节地	Ⅲ	Ⅱ	达标
五月	122.857	47.6572	内蒙古	内蒙古-黑龙江	雅鲁河金蛇湾码头	Ⅲ	Ⅰ	达标
五月	122.414	47.4472	内蒙古	内蒙古-黑龙江	济沁河东明	Ⅲ	Ⅱ	达标
五月	122.502	47.3914	内蒙古	内蒙古-黑龙江	济沁河苗家堡子	Ⅲ	Ⅱ	达标
五月	122.332	45.8593	内蒙古	内蒙古-吉林	洮儿河浩特营子	Ⅲ	Ⅲ	达标
五月	122.36	45.8536	内蒙古	内蒙古-吉林	洮儿河林海	Ⅲ	Ⅱ	达标
五月	123.464	43.7347	内蒙古	内蒙古-吉林	新开河西靠山	Ⅲ	劣Ⅴ	不达标		0	0	0		0			0
五月	123.508	43.5997	内蒙古	内蒙古-吉林	新开河敖吉	Ⅲ	劣Ⅴ	不达标		0	0						0
五月	123.524	43.0075	内蒙古	内蒙古-辽宁	西辽河二道河子	Ⅲ	Ⅲ	达标
五月	123.55	42.9666	内蒙古	内蒙古-辽宁	辽河福德店	Ⅲ	Ⅲ	达标			0
五月	122.792	42.7417	内蒙古	内蒙古-辽宁	秀水河常胜	Ⅲ	劣Ⅴ	不达标						0
五月	120.946	42.2825	内蒙古	内蒙古-辽宁	牤牛河新营子	Ⅲ	Ⅲ	达标
五月	121.035	42.2194	内蒙古	内蒙古-辽宁	牤牛河朗家窝铺	Ⅲ	Ⅱ	达标
五月	119.729	42.2072	辽宁	辽宁-内蒙古	蹦河扎兰营子	Ⅲ	Ⅳ	不达标									0
五月	119.694	42.2389	辽宁	辽宁-内蒙古	蹦河庄头营子	Ⅲ	Ⅳ	不达标									0
五月	124.719	45.3561	吉林	吉林-黑龙江	第二松花江松林	Ⅲ	Ⅳ	不达标			0			0
五月	127.167	44.6325	吉林	吉林-黑龙江	细鳞河肖家船口	Ⅲ	Ⅱ	达标
五月	127.168	44.7089	吉林	吉林-黑龙江	细鳞河和平桥	Ⅲ	Ⅲ	达标
五月	127.417	44.6166	吉林	吉林-黑龙江	拉林河向阳	Ⅲ	Ⅱ	达标
五月	126.98	45.0664	吉林	吉林-黑龙江	拉林河振兴	Ⅲ	Ⅲ	达标
五月	126.756	45.1733	吉林	吉林-黑龙江	拉林河牛头山大桥	Ⅲ	Ⅱ	达标
五月	126.15	45.1333	吉林	吉林-黑龙江	拉林河蔡家沟	Ⅲ	Ⅲ	达标
五月	125.711	45.405	吉林	吉林-黑龙江	拉林河板子房	Ⅲ	Ⅲ	达标
五月	126.774	45.1314	吉林	吉林-黑龙江	卡岔河龙家亮子	Ⅲ	劣Ⅴ	不达标	0	0	0	0	0	0
五月	128.745	43.7556	吉林	吉林-黑龙江	牡丹江牡丹江1号桥	Ⅲ	Ⅲ	达标
五月	123.591	43.4317	吉林	吉林-内蒙古	西辽河王奔桥	Ⅲ	Ⅴ	不达标		0	0						0
五月	123.572	43.3003	吉林	吉林-内蒙古	西辽河巴嘎呼萨	Ⅲ	Ⅳ	不达标		0	0			0
五月	125.323	50.0483	黑龙江	黑龙江-内蒙古	嫩江石灰窑	Ⅲ	Ⅲ	达标
[truncated: 2,917 more rows]
[truncated: 9 more columns]

## Sheet: F2
月份	经度	纬度	隶属省份	省界	断面	溶解氧	高锰酸盐指数	化学需氧量	五日生化需氧量	氨氮	总磷	铜	锌	氟化物	硒	砷	汞	镉	铬（六价）	铅	氰化物	挥发酚	石油类	阴离子表面活性	硫化物		总监测次数
一月	117.742	40.0136	河北	河北-天津	黎河黎河桥	1	1	1	1	1	1	1	1	1	1	1	1	1	1	1	1	1	/	1	1		隶属省份	溶解氧	高锰酸盐指数	化学需氧量	五日生化需氧量	氨氮	总磷	铜	锌	氟化物	硒	砷	汞	镉	铬（六价）	铅	氰化物	挥发酚	石油类	阴离子表面活性	硫化物
一月	117.644	40.0858	河北	河北-天津	淋河淋河桥	1	1	1	1	0	0	1	1	1	1	1	1	1	0	1	1	1	/	1	1	1	北京	100	104	91	105	75	91	105	105	105	105	105	105	105	104	105	105	105	13	105	105
一月	116.138	40.6857	河北	河北-北京	白河下堡（后城）	1	1	1	1	0	0	1	1	1	1	1	1	1	1	1	1	1	/	1	1	0	天津	2	2	2	2	2	2	2	2	2	2	2	2	2	2	2	2	2	0	2	2
一月	116.41	40.7697	河北	河北-北京	黑河四道甸	1	1	1	1	1	1	1	1	1	1	1	1	1	1	1	1	1	/	1	1		河北	329	265	168	298	280	271	338	338	298	338	338	336	338	328	338	338	330	58	336	338
一月	116.605	40.9858	河北	河北-北京	汤河大草坪	1	1	1	1	1	1	1	1	0	1	1	1	1	1	1	1	1	/	1	1		山西	116	115	109	117	117	115	116	117	108	109	117	115	117	111	117	105	111	47	109	109
一月	117.166	40.7078	河北	河北-北京	潮河古北口	1	1	1	1	1	1	1	1	1	1	1	1	1	1	1	1	1	/	1	1		内蒙古	348	315	285	331	333	286	358	358	293	315	357	357	354	358	352	358	350	265	314	315
一月	125.276	42.1576	辽宁	辽宁-吉林	辉发河龙头堡	1	1	1	1	1	1	1	1	1	1	1	1	1	1	1	1	1	1	1	1		辽宁	31	28	28	30	31	20	31	31	29	31	31	31	31	31	31	31	31	31	31	31
一月	116.331	37.5722	山东	山东-河北	南运河第三店	1	0	0	0	1	1	1	1	1	1	1	1	1	1	1	1	1	/	1	1		吉林	152	125	114	137	122	110	159	159	153	159	158	159	159	159	159	159	159	158	159	159
一月	113.32	29.6661	湖北	湖北－湖南	长江螺山	1	1	/	1	1	1	1	1	1	1	1	1	1	1	1	1	1	1	1	1		黑龙江	224	179	171	218	222	194	224	224	224	224	224	224	224	224	224	224	224	224	224	224
一月	116.107	29.8235	湖北	湖北－安徽	长江刘佐	1	1	/	1	1	0	1	1	1	1	1	1	1	1	1	1	1	1	1	1		江苏	558	566	506	482	558	560	564	542	623	535	575	540	540	540	540	540	542	504	543	540
一月	108.478	30.5196	湖北	湖北－重庆	磨刀溪大滩口	1	1	1	1	1	1	1	1	1	1	1	1	1	1	1	1	1	1	1	1		浙江	290	372	365	311	347	344	396	396	396	396	396	396	396	396	396	396	396	393	395	396
一月	109	30.6167	湖北	湖北－重庆	长滩河梅子水	1	1	1	1	1	1	1	1	1	1	1	1	1	1	1	1	1	1	1	1		安徽	227	203	121	182	225	213	144	131	239	120	162	120	120	120	121	120	121	108	113	111
一月	108.919	29.6119	湖北	湖北－重庆	阿蓬江(唐岩河、濯河)朝阳寺	1	1	/	1	1	1	1	1	1	1	1	1	1	1	1	1	1	1	1	1		福建	22	36	36	36	35	36	36	36	36	36	36	36	36	36	35	36	36	36	36	36
一月	108.501	29.7336	湖北	湖北－重庆	郁江长顺	1	1	/	1	1	1	1	1	1	1	1	1	1	1	1	1	1	1	1	1		江西	60	60	48	53	56	59	60	60	60	60	60	60	60	60	60	60	60	60	60	60
一月	109.207	29.1992	湖北	湖北－重庆	酉水卯洞	1	1	/	1	1	1	1	1	1	1	1	1	1	1	1	1	1	1	1	1		山东	207	194	157	77	191	151	64	35	201	28	36	28	28	28	29	28	23	3	37	28
一月	110.383	29.6339	湖北	湖北－湖南	溇水淋溪河	1	1	/	1	1	1	1	1	1	1	1	1	1	1	1	1	1	1	1	1		河南	274	257	142	162	236	227	184	91	268	88	172	81	116	68	117	68	119	53	118	79
一月	111.522	32.6481	湖北	湖北－河南	丹江口水库凉水河	1	1	/	1	1	1	1	1	1	1	1	1	1	1	1	1	1	1	1	1		湖北	131	125	36	131	131	122	121	120	132	120	123	121	120	120	121	120	121	119	120	120
一月	109.985	26.1945	湖南	湖南-广西	平等河布龙	1	1	1	1	1	1	1	1	1	1	1	1	1	1	1	1	1	1	1	1		湖南	108	107	58	108	108	107	108	108	108	108	108	108	108	108	108	108	108	108	108	108
一月	108.531	30.4478	重庆	重庆－湖北	磨刀溪建南镇	1	1	1	1	1	1	1	1	1	1	1	1	1	1	1	1	1	1	1	1		广东	68	79	69	67	57	71	81	81	81	81	81	81	81	81	81	81	81	81	78	80
一月	108.487	31.7759	重庆	重庆－四川	州河鸡唱	1	1	1	1	1	1	1	1	1	1	1	1	1	1	1	1	1	1	1	1		广西	129	131	112	116	126	121	131	131	131	131	131	130	131	131	131	131	131	130	119	119
一月	108.629	28.6518	重庆	重庆－贵州	甘龙河小河	1	1	/	1	1	1	1	1	1	1	1	1	1	1	1	1	1	/	/	/		重庆	84	81	35	83	84	83	84	84	84	68	84	84	84	84	83	84	84	74	60	62
一月	108.406	32.072	重庆	重庆－四川	任河钟停	1	1	/	1	1	1	1	1	1	1	1	1	1	1	1	1	1	1	1	1		四川	175	162	158	175	170	164	175	175	175	173	175	175	174	175	175	175	175	175	175	175
一月	99.305	28.2378	四川	四川－云南	长江(金沙江)奔子栏	1	1	1	1	1	1	1	1	1	1	1	1	1	1	1	1	1	1	1	1		贵州	265	268	245	268	255	255	270	270	270	258	270	263	264	270	270	270	270	269	258	258
一月	100.982	32.2648	四川	四川－青海	绰斯甲河壤塘	1	1	1	1	/	1	1	1	1	1	1	1	1	1	1	1	1	1	1	1		云南	209	211	173	206	210	190	211	199	211	199	211	210	211	211	211	211	211	209	211	211
一月	104.671	32.9444	四川	四川－甘肃	白水江文县（鹄衣坝）	1	1	1	1	1	1	1	1	1	1	1	1	1	1	1	1	1	1	1	1		西藏	16	16	0	16	16	15	16	16	16	16	16	16	16	16	16	16	16	16	16	16
一月	103.616	27.0107	贵州	贵州－云南	牛栏江大沙店（江底）	1	1	1	1	1	1	1	1	1	1	1	1	1	1	1	1	1	1	1	1		陕西	192	191	68	182	174	191	192	180	192	172	192	186	189	180	176	177	187	132	147	136
一月	104.004	27.4859	贵州	贵州－云南	横江(洛泽河)麻窝电站	1	1	1	1	1	1	1	1	1	1	1	1	1	1	1	1	1	1	1	1		甘肃	168	168	136	164	157	167	168	168	168	168	168	168	166	162	166	162	168	144	143	144
一月	106.779	28.7534	贵州	贵州－重庆	藻渡河藻渡	1	1	1	1	1	1	1	1	1	1	1	1	1	1	1	1	1	1	1	1		青海	70	70	62	57	68	70	70	70	70	69	70	69	70	64	69	52	58	58	58	58
一月	108.502	28.5814	贵州	贵州－重庆	乌江沿河	1	1	1	1	1	0	1	1	1	1	1	1	1	1	1	1	1	1	1	1		宁夏	72	72	60	68	70	72	72	72	69	72	72	72	72	65	72	66	72	72	72	72
一月	108.285	29.1446	贵州	贵州－重庆	乌江鹿角沱	1	1	1	1	1	0	1	1	1	1	1	1	1	1	1	1	1	1	1	1
一月	107.864	29.2104	贵州	贵州－重庆	芙蓉江忠信	1	1	1	1	1	1	1	1	1	1	1	1	1	1	1	1	1	1	1	1		隶属省份	溶解氧	高锰酸盐指数	化学需氧量	五日生化需氧量	氨氮	总磷	铜	锌	氟化物	硒	砷	汞	镉	铬（六价）	铅	氰化物	挥发酚	石油类	阴离子表面活性	硫化物	n2
一月	108.708	28.327	贵州	贵州－重庆	甘龙河甘龙镇	1	1	1	1	1	1	1	1	1	1	1	1	1	1	1	1	1	1	1	1		北京	5	1	14	0	30	14	0	0	0	0	0	0	0	1	0	0	0	0	0	0	65
一月	109.48	27.0753	贵州	贵州－湖南	沅江金紫	1	1	/	1	1	1	1	1	1	/	1	1	1	1	1	1	1	1	/	/		天津	0	0	0	0	0	0	0	0	0	0	0	0	0	0	0	0	0	0	0	0	0
一月	109.467	26.2333	贵州	贵州－湖南	仁里河流团	1	1	/	1	1	1	1	1	1	/	1	1	1	1	1	1	1	1	/	/		河北	9	73	170	40	58	67	0	0	40	0	0	2	0	10	0	0	8	1	2	0	480
一月	109.41	27.7041	贵州	贵州－湖南	辰水漾头电站	1	1	1	1	0	1	1	1	1	1	1	1	1	1	1	1	1	1	1	1		山西	1	2	8	0	0	2	0	0	9	0	0	0	0	0	0	0	0	0	0	0	22
一月	107.194	25.6251	贵州	贵州-广西	六硐河甲茶	1	1	1	1	1	1	1	1	1	1	1	1	1	1	1	1	1	1	1	1		内蒙古	10	43	73	27	25	72	0	0	65	0	1	1	4	0	6	0	8	1	1	0	337
一月	108.908	25.7161	贵州	贵州-广西	都柳江石碑	1	1	1	1	1	1	1	1	1	1	1	1	1	1	1	1	1	1	1	1		辽宁	0	3	3	1	0	11	0	0	2	0	0	0	0	0	0	0	0	0	0	0	20
一月	107.741	25.2024	贵州	贵州-广西	打狗河贵江	1	1	1	1	1	1	1	1	1	1	1	1	1	1	1	1	1	1	1	1		吉林	7	34	45	22	37	49	0	0	6	0	1	0	0	0	0	0	0	1	0	0	202
一月	108.242	25.4256	贵州	贵州-广西	大环江何家寨	1	1	1	1	1	1	1	1	1	1	1	1	1	1	1	1	1	1	1	1		黑龙江	0	45	53	6	2	30	0	0	0	0	0	0	0	0	0	0	0	0	0	0	136
一月	108.445	25.4168	贵州	贵州-广西	小环江黄种村	1	1	1	1	1	1	1	1	1	1	1	1	1	1	1	1	1	1	1	1		江苏	66	58	106	119	66	64	0	0	1	0	0	0	0	0	0	0	1	36	5	0	522
一月	99.4797	28.4562	云南	云南－四川	许曲色仓	1	1	/	1	1	1	1	1	1	1	1	1	1	1	1	1	1	1	1	1		浙江	106	24	31	85	49	52	0	0	0	0	0	0	0	0	0	0	0	3	1	0	351
一月	100.454	27.8996	云南	云南－四川	水洛河油米	1	1	/	1	1	1	1	1	1	1	1	1	1	1	1	1	1	1	1	1		安徽	12	36	50	4	12	26	0	0	0	0	0	0	0	0	0	0	0	0	0	0	140
一月	101.371	26.803	云南	云南－四川	三源河糖房	1	1	/	1	1	1	1	1	1	1	1	1	1	1	1	1	1	1	1	1		福建	14	0	0	0	1	0	0	0	0	0	0	0	0	0	1	0	0	0	0	0	16
一月	103.733	26.5	云南	云南－贵州	牛栏江黄梨树	1	1	1	1	1	1	1	1	1	1	1	1	1	1	1	1	1	1	1	1		江西	0	0	0	0	4	1	0	0	0	0	0	0	0	0	0	0	0	0	0	0	5
一月	105.615	23.3175	云南	云南-广西	百南河那全	1	1	1	1	1	1	1	1	1	1	1	1	1	1	1	1	1	1	1	1		山东	12	25	46	10	20	68	0	0	18	0	0	0	0	0	0	0	8	0	1	0	208
一月	104.486	24.6505	云南	云南-广西	清水江清水江大桥	1	1	1	1	1	1	1	1	1	1	1	1	1	1	1	1	1	1	1	1		河南	18	35	123	24	53	65	0	36	24	36	0	36	0	36	0	36	1	16	0	36	575
一月	105.521	24.0123	云南	云南-广西	西洋江那柳	1	1	1	1	1	1	1	1	1	1	1	1	1	1	1	1	1	1	1	1		湖北	1	7	0	1	1	10	0	0	0	0	0	0	0	0	0	0	0	0	0	0	20
一月	98.7853	28.5561	西藏	西藏－云南	澜沧江溜筒江	1	1	/	1	1	1	1	1	1	1	1	1	1	1	1	1	1	1	1	1		湖南	0	1	1	0	0	1	0	0	0	0	0	0	0	0	0	0	0	0	0	0	3
一月	98.6119	28.035	西藏	西藏－云南	怒江青拉桶	1	1	/	1	1	1	1	1	1	1	1	1	1	1	1	1	1	1	1	1		广东	13	1	8	14	24	10	0	0	0	0	0	0	0	0	0	0	0	0	3	0	73
一月	98.2363	28.1985	西藏	西藏－云南	独龙江南代	1	1	/	1	1	1	1	1	1	1	1	1	1	1	1	1	1	1	1	1		广西	2	0	3	15	5	10	0	0	0	0	0	1	0	0	0	0	0	1	0	0	37
一月	106.75	34.4667	陕西	陕西－甘肃	嘉陵江两河口	1	1	1	1	1	1	1	1	1	1	1	1	1	1	1	1	1	1	1	1		重庆	0	3	3	1	0	1	0	0	0	0	0	0	0	0	1	0	0	0	0	0	9
一月	107.718	32.2031	陕西	陕西－四川	月滩河竹峪	1	1	1	1	1	1	1	1	1	1	1	1	/	1	/	1	1	/	/	/		四川	0	13	16	0	4	11	0	0	0	0	0	0	0	0	0	0	0	0	0	0	44
一月	107.184	32.3781	陕西	陕西－四川	小通江楼子	1	1	1	1	1	1	1	1	1	1	1	1	/	1	/	1	1	/	/	/		贵州	5	2	0	2	15	15	0	0	0	0	0	7	0	0	0	0	0	1	0	0	47
一月	109.833	32.8833	陕西	陕西－湖北	汉江兰滩	1	1	/	1	1	1	1	1	1	1	1	1	1	1	1	1	1	1	1	1		云南	2	0	3	5	1	21	0	0	0	0	0	1	0	0	0	0	0	2	0	0	35
一月	110.117	32.8167	陕西	陕西－湖北	汉江白河	1	1	/	1	1	1	1	1	1	1	1	1	1	1	1	1	1	1	1	1		西藏	0	0	0	0	0	1	0	0	0	0	0	0	0	0	0	0	0	0	0	0	1
一月	109.9	33.3	陕西	陕西－湖北	金钱河南宽坪	1	1	/	1	1	1	1	1	1	1	1	1	1	1	1	1	1	1	1	1		陕西	0	1	16	10	18	1	0	12	0	12	0	5	0	12	13	12	2	12	1	12	139
一月	110.037	33.1547	陕西	陕西－湖北	金钱河上津	1	1	/	1	0	1	1	1	1	1	1	1	1	1	1	1	1	1	1	1		甘肃	0	0	20	4	11	0	0	0	0	0	0	0	0	0	0	0	0	0	1	0	36
一月	110.35	33.2	陕西	陕西－湖北	天河照川	1	1	/	1	1	1	1	1	1	1	1	1	1	1	1	1	1	1	1	1		青海	0	0	0	1	2	0	0	0	0	0	0	0	0	0	1	0	0	0	0	0	4
一月	109.716	32.1897	陕西	陕西－湖北	堵河鄂坪	1	1	/	1	1	1	1	1	1	1	1	1	1	1	1	1	1	1	1	1		宁夏	0	0	12	4	2	0	0	0	3	0	0	0	0	1	0	0	0	0	0	0	22
一月	111.013	33.2542	陕西	陕西－河南	丹江荆紫关	1	1	/	1	1	1	1	1	1	1	1	1	1	1	1	1	1	1	1	1
一月	110.967	33.2833	陕西	陕西－河南	丹江湘河	1	1	/	1	1	1	1	1	1	1	1	1	1	1	1	1	1	1	1	1		隶属省份	溶解氧	高锰酸盐指数	化学需氧量	五日生化需氧量	氨氮	总磷	铜	锌	氟化物	硒	砷	汞	镉	铬（六价）	铅	氰化物	挥发酚	石油类	阴离子表面活性	硫化物	Kn	F2
一月	110.91	33.1344	陕西	陕西－湖北	滔河滔河水库	1	1	/	1	1	1	1	1	1	1	1	1	1	1	1	1	1	1	1	1		北京	105	105	105	105	105	105	105	105	105	105	105	105	105	105	105	105	105	13	105	105	2008	3.23705
一月	106.079	33.5736	甘肃	甘肃－陕西	嘉陵江白水江	1	1	1	1	1	1	1	1	1	1	1	1	/	1	/	1	1	/	/	/		天津	2	2	2	2	2	2	2	2	2	2	2	2	2	2	2	2	2	0	2	2	38	0
一月	97.2333	33.0167	青海	青海－四川	长江直门达	1	1	1	1	1	1	1	1	1	1	1	1	1	1	1	1	1	1	1	1		河北	338	338	338	338	338	338	338	338	338	338	338	338	338	338	338	338	338	59	338	338	6481	7.40626
一月	101.119	32.6349	青海	青海－四川	岷江－大渡河幸福桥（达吉）	1	1	1	1	1	1	1	1	1	1	1	1	1	1	1	1	1	1	1	1		山西	117	117	117	117	117	117	116	117	117	109	117	115	117	111	117	105	111	47	109	109	2219	0.991438
一月	101.566	32.9892	青海	青海－四川	克柯河阿坝	1	1	1	1	1	1	1	1	1	1	1	1	1	1	1	1	1	1	1	1		内蒙古	358	358	358	358	358	358	358	358	358	315	358	358	358	358	358	358	358	266	315	315	6939	4.85661
一月	97.1833	31.1333	青海	青海－西藏	昂曲昌都预制厂	1	1	/	/	1	1	1	1	1	/	1	/	1	1	1	/	/	/	/	/		辽宁	31	31	31	31	31	31	31	31	31	31	31	31	31	31	31	31	31	31	31	31	620	3.22581
一月	102.758	35.842	青海	青海－甘肃	黄河大河家	1	1	1	1	1	1	1	1	1	1	1	1	1	/	1	/	1	1	1	1		吉林	159	159	159	159	159	159	159	159	159	159	159	159	159	159	159	159	159	159	159	159	3180	6.3522
二月	117.742	40.0136	河北	河北-天津	黎河黎河桥	1	1	1	1	0	1	1	1	1	1	1	1	1	1	1	1	1	/	1	1		黑龙江	224	224	224	224	224	224	224	224	224	224	224	224	224	224	224	224	224	224	224	224	4480	3.03571
二月	117.644	40.0858	河北	河北-天津	淋河淋河桥	1	1	1	1	1	1	1	1	1	1	1	1	1	0	1	1	1	/	1	1		江苏	624	624	612	601	624	624	564	542	624	535	575	540	540	540	540	540	543	540	548	540	11420	4.57093
二月	116.138	40.6857	河北	河北-北京	白河下堡（后城）	1	1	1	1	1	1	1	1	1	1	1	1	1	1	1	1	1	/	1	1		浙江	396	396	396	396	396	396	396	396	396	396	396	396	396	396	396	396	396	396	396	396	7920	4.43182
二月	116.41	40.7697	河北	河北-北京	黑河四道甸	1	1	1	1	1	1	1	1	1	1	1	1	1	1	1	1	1	/	1	1		安徽	239	239	171	186	237	239	144	131	239	120	162	120	120	120	121	120	121	108	113	111	3161	4.42898
二月	116.605	40.9858	河北	河北-北京	汤河大草坪	1	1	1	1	1	1	1	1	0	1	1	1	1	1	1	1	1	/	1	1		福建	36	36	36	36	36	36	36	36	36	36	36	36	36	36	36	36	36	36	36	36	720	2.22222
二月	117.166	40.7078	河北	河北-北京	潮河古北口	1	1	1	1	1	1	1	1	1	1	1	1	1	1	1	1	1	/	1	1		江西	60	60	48	53	60	60	60	60	60	60	60	60	60	60	60	60	60	60	60	60	1181	0.42337
二月	113.32	29.6661	湖北	湖北－湖南	长江螺山	1	1	/	1	1	1	1	1	1	1	1	1	1	1	1	1	1	1	1	1		山东	219	219	203	87	211	219	64	35	219	28	36	28	28	28	29	28	31	3	38	28	1781	11.6788
二月	116.107	29.8235	湖北	湖北－安徽	长江刘佐	1	1	/	1	1	0	1	1	1	1	1	1	1	1	1	1	1	1	1	1		河南	292	292	265	186	289	292	184	127	292	124	172	117	116	104	117	104	120	69	118	115	3495	16.4521
二月	108.478	30.5196	湖北	湖北－重庆	磨刀溪大滩口	1	1	1	1	1	1	1	1	1	1	1	1	1	1	1	1	1	1	1	1		湖北	132	132	36	132	132	132	121	120	132	120	123	121	120	120	121	120	121	119	120	120	2394	0.835422
二月	109	30.6167	湖北	湖北－重庆	长滩河梅子水	1	1	1	1	1	1	1	1	1	1	1	1	1	1	1	1	1	1	1	1		湖南	108	108	59	108	108	108	108	108	108	108	108	108	108	108	108	108	108	108	108	108	2111	0.142113
二月	108.919	29.6119	湖北	湖北－重庆	阿蓬江(唐岩河、濯河)朝阳寺	1	1	/	1	1	1	1	1	1	1	1	1	1	1	1	1	1	1	1	1		广东	81	80	77	81	81	81	81	81	81	81	81	81	81	81	81	81	81	81	81	80	1614	4.52292
二月	108.501	29.7336	湖北	湖北－重庆	郁江长顺	1	1	/	1	1	1	1	1	1	1	1	1	1	1	1	1	1	1	1	1		广西	131	131	115	131	131	131	131	131	131	131	131	131	131	131	131	131	131	131	119	119	2580	1.43411
二月	109.207	29.1992	湖北	湖北－重庆	酉水卯洞	1	1	/	1	1	1	1	1	1	1	1	1	1	1	1	1	1	1	1	1		重庆	84	84	38	84	84	84	84	84	84	68	84	84	84	84	84	84	84	74	60	62	1562	0.576184
二月	110.383	29.6339	湖北	湖北－湖南	溇水淋溪河	1	1	/	1	1	1	1	1	1	1	1	1	1	1	1	1	1	1	1	1		四川	175	175	174	175	174	175	175	175	175	173	175	175	174	175	175	175	175	175	175	175	3495	1.25894
二月	111.522	32.6481	湖北	湖北－河南	丹江口水库凉水河	1	1	/	1	1	1	1	1	1	1	1	1	1	1	1	1	1	1	1	1		贵州	270	270	245	270	270	270	270	270	270	258	270	270	264	270	270	270	270	270	258	258	5333	0.881305
二月	109.985	26.1945	湖南	湖南-广西	平等河布龙	1	1	1	1	1	1	1	1	1	1	1	1	1	1	1	1	1	1	1	1		云南	211	211	176	211	211	211	211	199	211	199	211	211	211	211	211	211	211	211	211	211	4161	0.841144
二月	107.112	28.8912	重庆	重庆－贵州	藻渡河界牌	1	1	1	1	1	1	1	1	1	1	1	1	1	1	1	1	1	1	1	1		西藏	16	16	0	16	16	16	16	16	16	16	16	16	16	16	16	16	16	16	16	16	304	0.328947
二月	108.531	30.4478	重庆	重庆－湖北	磨刀溪建南镇	1	1	1	1	1	1	1	1	1	1	1	1	1	1	1	1	1	1	1	1		陕西	192	192	84	192	192	192	192	192	192	184	192	191	189	192	189	189	189	144	148	148	3575	3.88811
二月	108.487	31.7759	重庆	重庆－四川	州河鸡唱	1	1	1	1	1	1	1	1	1	1	1	1	1	1	1	1	1	1	1	1		甘肃	168	168	156	168	168	167	168	168	168	168	168	168	166	162	166	162	168	144	144	144	3259	1.10463
二月	108.629	28.6518	重庆	重庆－贵州	甘龙河小河	1	1	/	1	1	1	1	1	1	/	1	1	1	1	1	1	1	/	/	/		青海	70	70	62	58	70	70	70	70	70	69	70	69	70	64	70	52	58	58	58	58	1306	0.306279
二月	108.406	32.072	重庆	重庆－四川	任河钟停	1	1	/	1	1	1	1	1	1	1	1	1	1	1	1	1	1	1	1	1		宁夏	72	72	72	72	72	72	72	72	72	72	72	72	72	66	72	66	72	72	72	72	1428	1.54062
二月	104.671	32.9444	四川	四川－甘肃	白水江文县（鹄衣坝）	1	1	1	1	1	1	1	1	1	1	1	1	1	1	1	1	1	1	1	1
二月	102.095	33.96	四川	四川－甘肃	黄河玛曲	1	1	1	1	1	1	1	1	1	1	1	1	1	1	1	1	1	1	1	1			4910	4909	4359	4577	4896	4909	4480	4347	4910	4229	4472	4326	4316	4292	4327	4271	4319	3614	4162	4140
二月	103.616	27.0107	贵州	贵州－云南	牛栏江大沙店（江底）	1	1	1	1	1	1	1	1	1	1	1	1	1	1	1	1	1	1	1	1
二月	104.004	27.4859	贵州	贵州－云南	横江(洛泽河)麻窝电站	1	1	1	1	1	1	1	1	1	1	1	1	1	1	1	1	1	1	1	1
二月	106.779	28.7534	贵州	贵州－重庆	藻渡河藻渡	1	1	1	1	1	1	1	1	1	1	1	1	1	1	1	1	1	1	1	1
二月	108.502	28.5814	贵州	贵州－重庆	乌江沿河	1	1	1	1	1	0	1	1	1	1	1	1	1	1	1	1	1	1	1	1
二月	108.285	29.1446	贵州	贵州－重庆	乌江鹿角沱	1	1	1	1	1	0	1	1	1	1	1	1	1	1	1	1	1	1	1	1
二月	107.864	29.2104	贵州	贵州－重庆	芙蓉江忠信	1	1	1	1	1	1	1	1	1	1	1	1	1	1	1	1	1	1	1	1
二月	108.708	28.327	贵州	贵州－重庆	甘龙河甘龙镇	1	1	1	1	1	1	1	1	1	1	1	1	1	1	1	1	1	1	1	1
二月	109.48	27.0753	贵州	贵州－湖南	沅江金紫	1	1	/	1	1	1	1	1	1	/	1	1	1	1	1	1	1	1	/	/
二月	109.467	26.2333	贵州	贵州－湖南	仁里河流团	1	1	/	1	1	1	1	1	1	/	1	1	1	1	1	1	1	1	/	/
二月	109.41	27.7041	贵州	贵州－湖南	辰水漾头电站	1	1	1	1	0	1	1	1	1	1	1	1	1	1	1	1	1	1	1	1
二月	107.194	25.6251	贵州	贵州-广西	六硐河甲茶	1	1	1	1	1	1	1	1	1	1	1	1	1	1	1	1	1	1	1	1
二月	108.908	25.7161	贵州	贵州-广西	都柳江石碑	1	1	1	1	1	1	1	1	1	1	1	1	1	1	1	1	1	1	1	1
二月	107.741	25.2024	贵州	贵州-广西	打狗河贵江	1	1	1	1	1	1	1	1	1	1	1	1	1	1	1	1	1	1	1	1
二月	108.242	25.4256	贵州	贵州-广西	大环江何家寨	1	1	1	1	1	1	1	1	1	1	1	1	1	1	1	1	1	1	1	1
二月	108.445	25.4168	贵州	贵州-广西	小环江黄种村	1	1	1	1	1	1	1	1	1	1	1	1	1	1	1	1	1	1	1	1
二月	103.733	26.5	云南	云南－贵州	牛栏江黄梨树	1	1	1	1	1	1	1	1	1	1	1	1	1	1	1	1	1	1	1	1
二月	105.377	28.0946	云南	云南－四川	永宁河（清水河）两河	1	1	1	1	1	1	1	1	1	1	1	1	1	1	1	1	1	1	1	1
二月	105.615	23.3175	云南	云南-广西	百南河那全	1	1	1	1	1	1	1	1	1	1	1	1	1	1	1	1	1	1	1	1
二月	104.486	24.6505	云南	云南-广西	清水江清水江大桥	1	1	1	1	1	1	1	1	1	1	1	1	1	1	1	1	1	1	1	1
二月	105.521	24.0123	云南	云南-广西	西洋江那柳	1	1	1	1	1	1	1	1	1	1	1	1	1	1	1	1	1	1	1	1
二月	98.7853	28.5561	西藏	西藏－云南	澜沧江溜筒江	1	1	/	1	1	1	1	1	1	1	1	1	1	1	1	1	1	1	1	1
二月	106.75	34.4667	陕西	陕西－甘肃	嘉陵江两河口	1	1	1	1	1	1	1	1	1	1	1	1	1	1	1	1	1	1	1	1
二月	107.718	32.2031	陕西	陕西－四川	月滩河竹峪	1	1	1	1	1	1	1	1	1	1	1	1	1	1	1	1	1	/	/	/
二月	107.184	32.3781	陕西	陕西－四川	小通江楼子	1	1	1	1	1	1	1	1	1	1	1	1	1	1	1	1	1	/	/	/
二月	109.833	32.8833	陕西	陕西－湖北	汉江兰滩	1	1	/	1	1	1	1	1	1	1	1	1	1	1	1	1	1	1	1	1
二月	110.117	32.8167	陕西	陕西－湖北	汉江白河	1	1	/	1	1	1	1	1	1	1	1	1	1	1	1	1	1	1	1	1
二月	109.9	33.3	陕西	陕西－湖北	金钱河南宽坪	1	1	/	1	1	1	1	1	1	1	1	1	1	1	1	1	1	1	1	1
二月	110.037	33.1547	陕西	陕西－湖北	金钱河上津	1	1	/	1	1	1	1	1	1	1	1	1	1	1	1	1	1	1	1	1
二月	110.35	33.2	陕西	陕西－湖北	天河照川	1	1	/	1	1	1	1	1	1	1	1	1	1	1	1	1	1	1	1	1
二月	109.716	32.1897	陕西	陕西－湖北	堵河鄂坪	1	1	/	1	1	1	1	1	1	1	1	1	1	1	1	1	1	1	1	1
二月	111.013	33.2542	陕西	陕西－河南	丹江荆紫关	1	1	/	1	1	1	1	1	1	1	1	1	1	1	1	1	1	1	1	1
二月	110.967	33.2833	陕西	陕西－河南	丹江湘河	1	1	/	1	1	1	1	1	1	1	1	1	1	1	1	1	1	1	1	1
二月	110.91	33.1344	陕西	陕西－湖北	滔河滔河水库	1	1	/	1	1	1	1	1	1	1	1	1	1	1	1	1	1	1	1	1
二月	106.079	33.5736	甘肃	甘肃－陕西	嘉陵江白水江	1	1	1	1	1	1	1	1	1	1	1	1	1	1	1	1	1	/	/	/
二月	97.1833	31.1333	青海	青海－西藏	昂曲昌都预制厂	1	1	/	/	1	1	1	1	1	1	1	1	1	1	1	/	/	/	/	/
二月	102.758	35.842	青海	青海－甘肃	黄河大河家	1	1	1	1	1	1	1	1	1	1	1	1	1	1	1	1	1	1	1	1
三月	117.742	40.0136	河北	河北-天津	黎河黎河桥	1	1	1	1	1	1	1	1	1	1	1	1	1	1	1	1	1	/	1	1
三月	117.644	40.0858	河北	河北-天津	淋河淋河桥	1	0	0	1	0	0	1	1	1	1	1	1	1	0	1	1	1	/	1	1
三月	116.138	40.6857	河北	河北-北京	白河下堡（后城）	1	1	1	1	1	1	1	1	1	1	1	1	1	1	1	1	1	/	1	1
三月	116.41	40.7697	河北	河北-北京	黑河四道甸	1	1	1	1	1	1	1	1	1	1	1	1	1	1	1	1	1	/	1	1
三月	116.605	40.9858	河北	河北-北京	汤河大草坪	1	1	1	1	1	1	1	1	0	1	1	1	1	1	1	1	1	/	1	1
三月	117.166	40.7078	河北	河北-北京	潮河古北口	1	1	1	1	1	1	1	1	1	1	1	1	1	1	1	1	1	/	1	1
三月	125.276	42.1576	辽宁	辽宁-吉林	辉发河龙头堡	1	0	0	0	1	0	1	1	1	1	1	1	1	1	1	1	1	1	1	1
三月	116.331	37.5722	山东	山东-河北	南运河第三店	1	1	1	1	1	1	1	1	1	1	1	1	1	1	1	1	1	/	1	1
三月	113.32	29.6661	湖北	湖北－湖南	长江螺山	1	1	/	1	1	1	1	1	1	1	1	1	1	1	1	1	1	1	1	1
三月	116.107	29.8235	湖北	湖北－安徽	长江刘佐	1	1	/	1	1	0	1	1	1	1	1	1	1	1	1	1	1	1	1	1
三月	108.478	30.5196	湖北	湖北－重庆	磨刀溪大滩口	1	1	1	1	1	1	1	1	1	1	1	1	1	1	1	1	1	1	1	1
三月	109	30.6167	湖北	湖北－重庆	长滩河梅子水	1	0	1	0	1	1	1	1	1	1	1	1	1	1	1	1	1	1	1	1
三月	108.919	29.6119	湖北	湖北－重庆	阿蓬江(唐岩河、濯河)朝阳寺	1	1	/	1	1	1	1	1	1	1	1	1	1	1	1	1	1	1	1	1
三月	108.501	29.7336	湖北	湖北－重庆	郁江长顺	1	1	/	1	1	1	1	1	1	1	1	1	1	1	1	1	1	1	1	1
三月	109.207	29.1992	湖北	湖北－重庆	酉水卯洞	1	1	/	1	1	1	1	1	1	1	1	1	1	1	1	1	1	1	1	1
三月	110.383	29.6339	湖北	湖北－湖南	溇水淋溪河	1	1	/	1	1	1	1	1	1	1	1	1	1	1	1	1	1	1	1	1
三月	111.522	32.6481	湖北	湖北－河南	丹江口水库凉水河	1	1	/	1	1	1	1	1	1	1	1	1	1	1	1	1	1	1	1	1
三月	109.985	26.1945	湖南	湖南-广西	平等河布龙	1	1	1	1	1	1	1	1	1	1	1	1	1	1	1	1	1	1	1	1
三月	108.531	30.4478	重庆	重庆－湖北	磨刀溪建南镇	1	1	1	1	1	1	1	1	1	1	1	1	1	1	1	1	1	1	1	1
三月	108.487	31.7759	重庆	重庆－四川	州河鸡唱	1	1	1	1	1	1	1	1	1	1	1	1	1	1	1	1	1	1	1	1
三月	108.629	28.6518	重庆	重庆－贵州	甘龙河小河	1	1	/	1	1	1	1	1	1	/	1	1	1	1	1	1	1	/	/	/
三月	108.406	32.072	重庆	重庆－四川	任河钟停	1	1	1	1	1	1	1	1	1	1	1	1	1	1	1	1	1	1	1	1
三月	99.305	28.2378	四川	四川－云南	长江(金沙江)奔子栏	1	1	1	1	1	1	1	1	1	1	1	1	1	1	1	1	1	1	1	1
三月	104.671	32.9444	四川	四川－甘肃	白水江文县（鹄衣坝）	1	1	1	1	1	1	1	1	1	1	1	1	1	1	1	1	1	1	1	1
三月	103.616	27.0107	贵州	贵州－云南	牛栏江大沙店（江底）	1	1	1	1	1	1	1	1	1	1	1	1	1	1	1	1	1	1	1	1
三月	104.004	27.4859	贵州	贵州－云南	横江(洛泽河)麻窝电站	1	1	1	1	1	1	1	1	1	1	1	1	1	1	1	1	1	1	1	1
三月	106.779	28.7534	贵州	贵州－重庆	藻渡河藻渡	1	1	1	1	1	1	1	1	1	1	1	1	1	1	1	1	1	1	1	1
三月	108.502	28.5814	贵州	贵州－重庆	乌江沿河	1	1	1	1	1	0	1	1	1	1	1	1	1	1	1	1	1	1	1	1
三月	108.285	29.1446	贵州	贵州－重庆	乌江鹿角沱	1	1	1	1	1	1	1	1	1	1	1	1	1	1	1	1	1	1	1	1
三月	107.864	29.2104	贵州	贵州－重庆	芙蓉江忠信	1	1	1	1	1	1	1	1	1	1	1	1	1	1	1	1	1	1	1	1
三月	108.708	28.327	贵州	贵州－重庆	甘龙河甘龙镇	1	1	1	1	1	1	1	1	1	1	1	1	1	1	1	1	1	1	1	1
三月	109.48	27.0753	贵州	贵州－湖南	沅江金紫	1	1	/	1	1	1	1	1	1	/	1	1	1	1	1	1	1	1	/	/
三月	109.467	26.2333	贵州	贵州－湖南	仁里河流团	1	1	/	1	1	1	1	1	1	/	1	1	1	1	1	1	1	1	/	/
三月	109.41	27.7041	贵州	贵州－湖南	辰水漾头电站	1	1	1	0	0	1	1	1	1	1	1	1	1	1	1	1	1	1	1	1
三月	107.194	25.6251	贵州	贵州-广西	六硐河甲茶	1	1	1	1	1	1	1	1	1	1	1	1	1	1	1	1	1	1	1	1
三月	108.908	25.7161	贵州	贵州-广西	都柳江石碑	1	1	1	1	1	1	1	1	1	1	1	1	1	1	1	1	1	1	1	1
三月	107.741	25.2024	贵州	贵州-广西	打狗河贵江	1	1	1	1	1	1	1	1	1	1	1	1	1	1	1	1	1	1	1	1
三月	108.242	25.4256	贵州	贵州-广西	大环江何家寨	1	1	1	1	1	1	1	1	1	1	1	1	1	1	1	1	1	1	1	1
三月	108.445	25.4168	贵州	贵州-广西	小环江黄种村	1	1	1	1	1	1	1	1	1	1	1	1	1	1	1	1	1	1	1	1
三月	101.371	26.803	云南	云南－四川	三源河糖房	1	1	/	1	1	1	1	1	1	1	1	1	1	1	1	1	1	1	1	1
三月	103.733	26.5	云南	云南－贵州	牛栏江黄梨树	1	1	1	1	1	1	1	1	1	1	1	1	1	1	1	1	1	1	1	1
三月	105.615	23.3175	云南	云南-广西	百南河那全	1	1	1	1	1	1	1	1	1	1	1	1	1	1	1	1	1	1	1	1
三月	104.486	24.6505	云南	云南-广西	清水江清水江大桥	1	1	1	1	1	1	1	1	1	1	1	1	1	1	1	1	1	1	1	1
三月	105.521	24.0123	云南	云南-广西	西洋江那柳	1	1	1	1	1	1	1	1	1	1	1	1	1	1	1	1	1	1	1	1
三月	98.7853	28.5561	西藏	西藏－云南	澜沧江溜筒江	1	1	/	1	1	1	1	1	1	1	1	1	1	1	1	1	1	1	1	1
三月	106.75	34.4667	陕西	陕西－甘肃	嘉陵江两河口	1	1	1	1	1	1	1	1	1	1	1	1	1	1	1	1	1	1	1	1
三月	107.718	32.2031	陕西	陕西－四川	月滩河竹峪	1	1	1	1	1	1	1	1	1	1	1	1	1	1	1	1	1	/	/	/
三月	107.184	32.3781	陕西	陕西－四川	小通江楼子	1	1	1	1	1	1	1	1	1	1	1	1	1	1	1	1	1	/	/	/
三月	109.833	32.8833	陕西	陕西－湖北	汉江兰滩	1	1	/	1	1	1	1	1	1	1	1	1	1	1	1	1	1	1	1	1
三月	110.117	32.8167	陕西	陕西－湖北	汉江白河	1	1	/	1	1	1	1	1	1	1	1	1	1	1	1	1	1	1	1	1
三月	109.9	33.3	陕西	陕西－湖北	金钱河南宽坪	1	1	/	1	1	1	1	1	1	1	1	1	1	1	1	1	1	1	1	1
三月	110.037	33.1547	陕西	陕西－湖北	金钱河上津	1	1	/	0	1	1	1	1	1	1	1	1	1	1	1	1	1	1	1	1
三月	110.35	33.2	陕西	陕西－湖北	天河照川	1	1	/	1	1	1	1	1	1	1	1	1	1	1	1	1	1	1	1	1
三月	109.716	32.1897	陕西	陕西－湖北	堵河鄂坪	1	1	/	1	1	1	1	1	1	1	1	1	1	1	1	1	1	1	1	1
三月	111.013	33.2542	陕西	陕西－河南	丹江荆紫关	1	1	/	0	1	1	1	1	1	1	1	1	1	1	1	1	1	1	1	1
三月	110.967	33.2833	陕西	陕西－河南	丹江湘河	1	1	/	1	1	1	1	1	1	1	1	1	1	1	1	1	1	1	1	1
三月	110.91	33.1344	陕西	陕西－湖北	滔河滔河水库	1	1	/	1	1	1	1	1	1	1	1	1	1	1	1	1	1	1	1	1
三月	106.079	33.5736	甘肃	甘肃－陕西	嘉陵江白水江	1	1	1	1	1	1	1	1	1	1	1	1	1	1	1	1	1	/	/	/
三月	101.566	32.9892	青海	青海－四川	克柯河阿坝	1	1	/	1	1	1	1	1	1	1	1	1	1	1	1	1	1	1	1	1
三月	97.1833	31.1333	青海	青海－西藏	昂曲昌都预制厂	1	1	/	/	1	1	1	1	1	1	1	1	1	1	1	/	/	/	/	/
三月	102.758	35.842	青海	青海－甘肃	黄河大河家	1	1	1	1	1	1	1	1	1	1	1	1	1	/	1	/	1	1	1	1
四月	117.742	40.0136	河北	河北-天津	黎河黎河桥	1	1	1	1	1	0	1	1	1	1	1	1	1	1	1	1	1	/	1	1
四月	117.644	40.0858	河北	河北-天津	淋河淋河桥	1	1	1	1	1	1	1	1	1	1	1	1	1	1	1	1	1	/	1	1
四月	116.138	40.6857	河北	河北-北京	白河下堡（后城）	1	1	1	1	1	1	1	1	1	1	1	1	1	1	1	1	1	1	1	1
四月	116.41	40.7697	河北	河北-北京	黑河四道甸	1	1	1	1	1	1	1	1	1	1	1	1	1	1	1	1	1	1	1	1
四月	116.605	40.9858	河北	河北-北京	汤河大草坪	1	1	1	1	1	1	1	1	0	1	1	1	1	1	1	1	1	1	1	1
四月	117.166	40.7078	河北	河北-北京	潮河古北口	1	1	1	1	1	1	1	1	1	1	1	1	1	1	1	1	1	1	1	1
四月	116.87	38.7033	河北	河北-天津	南运河九宣闸	0	0	0	1	1	1	1	1	1	1	1	1	1	1	1	1	1	1	1	1
四月	121.648	45.8044	内蒙古	内蒙古-吉林	那金河永安	1	1	1	1	1	1	1	1	1	1	1	1	1	1	1	1	1	1	1	1
四月	121.781	45.7547	内蒙古	内蒙古-吉林	那金河煤窑	1	1	1	1	1	1	1	1	1	1	1	1	1	1	1	1	1	1	1	1
四月	121.916	42.6573	内蒙古	内蒙古-辽宁	新开河石门子	1	1	1	1	1	0	1	1	1	1	1	1	1	1	1	1	1	1	1	1
四月	125.276	42.1576	辽宁	辽宁-吉林	辉发河龙头堡	1	0	0	1	1	0	1	1	1	1	1	1	1	1	1	1	1	1	1	1
四月	113.32	29.6661	湖北	湖北－湖南	长江螺山	1	1	/	1	1	1	1	1	1	1	1	1	1	1	1	1	1	1	1	1
四月	116.107	29.8235	湖北	湖北－安徽	长江刘佐	1	1	/	1	1	0	1	1	1	1	1	1	1	1	1	1	1	1	1	1
四月	108.478	30.5196	湖北	湖北－重庆	磨刀溪大滩口	1	0	1	1	1	1	1	1	1	1	1	1	1	1	1	1	1	1	1	1
四月	109	30.6167	湖北	湖北－重庆	长滩河梅子水	1	1	1	1	1	1	1	1	1	1	1	1	1	1	1	1	1	1	1	1
四月	108.919	29.6119	湖北	湖北－重庆	阿蓬江(唐岩河、濯河)朝阳寺	1	1	/	1	1	1	1	1	1	1	1	1	1	1	1	1	1	1	1	1
四月	108.501	29.7336	湖北	湖北－重庆	郁江长顺	1	1	/	1	1	1	1	1	1	1	1	1	1	1	1	1	1	1	1	1
四月	109.207	29.1992	湖北	湖北－重庆	酉水卯洞	1	1	/	1	1	1	1	1	1	1	1	1	1	1	1	1	1	1	1	1
四月	110.383	29.6339	湖北	湖北－湖南	溇水淋溪河	1	1	/	1	1	1	1	1	1	1	1	1	1	1	1	1	1	1	1	1
四月	111.522	32.6481	湖北	湖北－河南	丹江口水库凉水河	1	1	/	1	1	1	1	1	1	1	1	1	1	1	1	1	1	1	1	1
四月	109.985	26.1945	湖南	湖南-广西	平等河布龙	1	1	1	1	1	1	1	1	1	1	1	1	1	1	1	1	1	1	1	1
四月	107.112	28.8912	重庆	重庆－贵州	藻渡河界牌	1	1	1	1	1	1	1	1	1	1	1	1	1	1	1	1	1	1	1	1
四月	108.531	30.4478	重庆	重庆－湖北	磨刀溪建南镇	1	1	1	1	1	1	1	1	1	1	1	1	1	1	1	1	1	1	1	1
四月	108.487	31.7759	重庆	重庆－四川	州河鸡唱	1	1	1	1	1	1	1	1	1	1	1	1	1	1	1	1	1	1	1	1
四月	108.629	28.6518	重庆	重庆－贵州	甘龙河小河	1	1	/	1	1	1	1	1	1	/	1	1	1	1	1	1	1	/	/	/
四月	108.406	32.072	重庆	重庆－四川	任河钟停	1	1	/	1	1	1	1	1	1	1	1	1	1	1	1	1	1	1	1	1
四月	104.671	32.9444	四川	四川－甘肃	白水江文县（鹄衣坝）	1	1	1	1	1	1	1	1	1	1	1	1	1	1	1	1	1	1	1	1
四月	102.095	33.96	四川	四川－甘肃	黄河玛曲	1	1	1	1	1	1	1	1	1	1	1	1	1	1	1	1	1	1	1	1
四月	103.616	27.0107	贵州	贵州－云南	牛栏江大沙店（江底）	1	1	1	1	1	1	1	1	1	1	1	1	1	1	1	1	1	1	1	1
四月	104.004	27.4859	贵州	贵州－云南	横江(洛泽河)麻窝电站	1	1	1	1	1	1	1	1	1	1	1	1	1	1	1	1	1	1	1	1
四月	106.779	28.7534	贵州	贵州－重庆	藻渡河藻渡	1	1	1	1	1	1	1	1	1	1	1	1	1	1	1	1	1	1	1	1
四月	108.502	28.5814	贵州	贵州－重庆	乌江沿河	1	1	1	1	1	0	1	1	1	1	1	1	1	1	1	1	1	1	1	1
四月	108.285	29.1446	贵州	贵州－重庆	乌江鹿角沱	1	1	1	1	1	0	1	1	1	1	1	1	1	1	1	1	1	1	1	1
四月	107.864	29.2104	贵州	贵州－重庆	芙蓉江忠信	1	1	1	1	1	1	1	1	1	1	1	1	1	1	1	1	1	1	1	1
四月	108.708	28.327	贵州	贵州－重庆	甘龙河甘龙镇	1	1	1	1	1	1	1	1	1	1	1	1	1	1	1	1	1	1	1	1
四月	109.48	27.0753	贵州	贵州－湖南	沅江金紫	1	1	/	1	1	0	1	1	1	/	1	1	1	1	1	1	1	1	/	/
四月	109.467	26.2333	贵州	贵州－湖南	仁里河流团	1	1	/	1	1	1	1	1	1	/	1	1	1	1	1	1	1	1	/	/
四月	109.41	27.7041	贵州	贵州－湖南	辰水漾头电站	1	1	1	1	0	1	1	1	1	1	1	1	1	1	1	1	1	1	1	1
四月	107.194	25.6251	贵州	贵州-广西	六硐河甲茶	1	1	1	1	1	1	1	1	1	1	1	1	1	1	1	1	1	1	1	1
四月	108.908	25.7161	贵州	贵州-广西	都柳江石碑	1	1	1	1	1	1	1	1	1	1	1	1	1	1	1	1	1	1	1	1
四月	107.741	25.2024	贵州	贵州-广西	打狗河贵江	1	1	1	1	1	1	1	1	1	1	1	1	1	1	1	1	1	1	1	1
四月	108.242	25.4256	贵州	贵州-广西	大环江何家寨	1	1	1	1	1	1	1	1	1	1	1	1	1	1	1	1	1	1	1	1
四月	108.445	25.4168	贵州	贵州-广西	小环江黄种村	1	1	1	1	1	1	1	1	1	1	1	1	1	1	1	1	1	1	1	1
四月	103.733	26.5	云南	云南－贵州	牛栏江黄梨树	1	1	1	1	1	1	1	1	1	1	1	1	1	1	1	1	1	1	1	1
四月	105.377	28.0946	云南	云南－四川	永宁河（清水河）两河	1	1	1	1	1	1	1	1	1	1	1	1	1	1	1	1	1	1	1	1
四月	105.615	23.3175	云南	云南-广西	百南河那全	1	1	1	1	1	1	1	1	1	1	1	1	1	1	1	1	1	1	1	1
四月	104.486	24.6505	云南	云南-广西	清水江清水江大桥	1	1	1	1	1	1	1	1	1	1	1	1	1	1	1	1	1	1	1	1
四月	105.521	24.0123	云南	云南-广西	西洋江那柳	1	1	1	1	1	1	1	1	1	1	1	1	1	1	1	1	1	1	1	1
四月	98.7853	28.5561	西藏	西藏－云南	澜沧江溜筒江	1	1	/	1	1	1	1	1	1	1	1	1	1	1	1	1	1	1	1	1
四月	106.75	34.4667	陕西	陕西－甘肃	嘉陵江两河口	1	1	1	1	1	1	1	1	1	1	1	1	1	1	1	1	1	1	1	1
四月	107.718	32.2031	陕西	陕西－四川	月滩河竹峪	1	1	1	1	1	1	1	1	1	1	1	1	1	1	1	1	1	/	/	/
四月	107.184	32.3781	陕西	陕西－四川	小通江楼子	1	1	1	1	1	1	1	1	1	1	1	1	1	1	1	1	1	/	/	/
四月	109.833	32.8833	陕西	陕西－湖北	汉江兰滩	1	1	/	1	1	1	1	1	1	1	1	1	1	1	1	1	1	1	1	1
四月	110.117	32.8167	陕西	陕西－湖北	汉江白河	1	1	/	1	1	1	1	1	1	1	1	1	1	1	1	1	1	1	1	1
四月	109.9	33.3	陕西	陕西－湖北	金钱河南宽坪	1	1	/	1	1	1	1	1	1	1	1	1	1	1	1	1	1	1	1	1
四月	110.037	33.1547	陕西	陕西－湖北	金钱河上津	1	1	/	1	1	1	1	1	1	1	1	1	1	1	1	1	1	1	1	1
四月	110.35	33.2	陕西	陕西－湖北	天河照川	1	1	/	1	1	1	1	1	1	1	1	1	1	1	1	1	1	1	1	1
四月	109.716	32.1897	陕西	陕西－湖北	堵河鄂坪	1	1	/	1	1	1	1	1	1	1	1	1	1	1	1	1	1	1	1	1
四月	111.013	33.2542	陕西	陕西－河南	丹江荆紫关	1	1	/	1	1	1	1	1	1	1	1	1	1	1	1	1	1	1	1	1
四月	110.967	33.2833	陕西	陕西－河南	丹江湘河	1	1	/	1	1	1	1	1	1	1	1	1	1	1	1	1	1	1	1	1
四月	110.91	33.1344	陕西	陕西－湖北	滔河滔河水库	1	1	/	1	1	1	1	1	1	1	1	1	1	1	1	1	1	1	1	1
四月	106.079	33.5736	甘肃	甘肃－陕西	嘉陵江白水江	1	1	1	1	1	1	1	1	1	1	1	1	1	1	1	1	1	/	/	/
四月	97.1833	31.1333	青海	青海－西藏	昂曲昌都预制厂	1	1	1	/	1	1	1	1	1	1	1	1	1	1	1	/	/	/	/	/
四月	102.758	35.842	青海	青海－甘肃	黄河大河家	1	1	1	1	1	1	1	1	1	1	1	1	1	1	1	1	1	1	1	1
五月	117.742	40.0136	河北	河北-天津	黎河黎河桥	1	1	1	1	1	0	1	1	1	1	1	1	1	1	1	1	1	/	1	1
五月	117.644	40.0858	河北	河北-天津	淋河淋河桥	1	1	1	1	1	1	1	1	1	1	1	1	1	1	1	1	1	/	1	1
五月	116.138	40.6857	河北	河北-北京	白河下堡（后城）	1	1	1	1	1	1	1	1	1	1	1	1	1	1	1	1	1	1	1	1
五月	116.41	40.7697	河北	河北-北京	黑河四道甸	1	1	1	1	1	1	1	1	1	1	1	1	1	1	1	1	1	1	1	1
五月	116.605	40.9858	河北	河北-北京	汤河大草坪	1	1	1	1	1	1	1	1	0	1	1	1	1	1	1	1	1	1	1	1
五月	117.166	40.7078	河北	河北-北京	潮河古北口	1	1	1	1	1	1	1	1	1	1	1	1	1	1	1	1	1	1	1	1
五月	116.87	38.7033	河北	河北-天津	南运河九宣闸	0	0	0	0	0	1	1	1	1	1	1	0	1	1	1	1	1	1	1	1
五月	121.916	42.6573	内蒙古	内蒙古-辽宁	新开河石门子	1	1	1	1	1	0	1	1	1	1	1	1	1	1	1	1	1	1	1	1
五月	125.276	42.1576	辽宁	辽宁-吉林	辉发河龙头堡	1	1	1	1	1	0	1	1	1	1	1	1	1	1	1	1	1	1	1	1
五月	113.32	29.6661	湖北	湖北－湖南	长江螺山	1	1	/	1	1	1	1	1	1	1	1	1	1	1	1	1	1	1	1	1
五月	116.107	29.8235	湖北	湖北－安徽	长江刘佐	1	1	/	1	1	0	1	1	1	1	1	1	1	1	1	1	1	1	1	1
五月	108.478	30.5196	湖北	湖北－重庆	磨刀溪大滩口	1	0	1	1	1	1	1	1	1	1	1	1	1	1	1	1	1	1	1	1
五月	109	30.6167	湖北	湖北－重庆	长滩河梅子水	1	0	1	1	1	1	1	1	1	1	1	1	1	1	1	1	1	1	1	1
五月	108.919	29.6119	湖北	湖北－重庆	阿蓬江(唐岩河、濯河)朝阳寺	1	1	/	1	1	1	1	1	1	1	1	1	1	1	1	1	1	1	1	1
五月	108.501	29.7336	湖北	湖北－重庆	郁江长顺	1	1	/	1	1	1	1	1	1	1	1	1	1	1	1	1	1	1	1	1
五月	109.207	29.1992	湖北	湖北－重庆	酉水卯洞	1	1	/	1	1	1	1	1	1	1	1	1	1	1	1	1	1	1	1	1
五月	110.383	29.6339	湖北	湖北－湖南	溇水淋溪河	1	1	/	1	1	1	1	1	1	1	1	1	1	1	1	1	1	1	1	1
五月	111.522	32.6481	湖北	湖北－河南	丹江口水库凉水河	1	1	/	1	1	1	1	1	1	1	1	1	1	1	1	1	1	1	1	1
五月	109.985	26.1945	湖南	湖南-广西	平等河布龙	1	1	1	1	1	1	1	1	1	1	1	1	1	1	1	1	1	1	1	1
五月	108.531	30.4478	重庆	重庆－湖北	磨刀溪建南镇	1	1	1	1	1	1	1	1	1	1	1	1	1	1	1	1	1	1	1	1
五月	108.487	31.7759	重庆	重庆－四川	州河鸡唱	1	1	1	1	1	1	1	1	1	1	1	1	1	1	1	1	1	1	1	1
五月	108.629	28.6518	重庆	重庆－贵州	甘龙河小河	1	1	/	1	1	1	1	1	1	1	1	1	1	1	1	1	1	/	/	/
五月	108.406	32.072	重庆	重庆－四川	任河钟停	1	1	/	1	1	1	1	1	1	1	1	1	1	1	1	1	1	1	1	1
五月	99.305	28.2378	四川	四川－云南	长江(金沙江)奔子栏	1	1	1	1	1	1	1	1	1	1	1	1	1	1	1	1	1	1	1	1
五月	104.671	32.9444	四川	四川－甘肃	白水江文县（鹄衣坝）	1	1	1	1	1	1	1	1	1	1	1	1	1	1	1	1	1	1	1	1
五月	102.269	33.9921	四川	四川－甘肃	黑河大水	1	1	1	1	1	1	1	1	1	1	1	1	1	1	1	1	1	1	1	1
五月	103.616	27.0107	贵州	贵州－云南	牛栏江大沙店（江底）	1	1	1	1	1	1	1	1	1	1	1	1	1	1	1	1	1	1	1	1
五月	104.004	27.4859	贵州	贵州－云南	横江(洛泽河)麻窝电站	1	1	1	1	1	1	1	1	1	1	1	1	1	1	1	1	1	1	1	1
五月	106.779	28.7534	贵州	贵州－重庆	藻渡河藻渡	1	1	1	1	1	1	1	1	1	1	1	1	1	1	1	1	1	1	1	1
五月	108.502	28.5814	贵州	贵州－重庆	乌江沿河	1	1	1	1	1	0	1	1	1	1	1	1	1	1	1	1	1	1	1	1
五月	108.285	29.1446	贵州	贵州－重庆	乌江鹿角沱	1	1	1	1	1	0	1	1	1	1	1	1	1	1	1	1	1	1	1	1
五月	107.864	29.2104	贵州	贵州－重庆	芙蓉江忠信	1	1	1	1	0	1	1	1	1	1	1	1	1	1	1	1	1	1	1	1
五月	108.708	28.327	贵州	贵州－重庆	甘龙河甘龙镇	1	1	1	1	1	1	1	1	1	1	1	1	1	1	1	1	1	1	1	1
五月	109.48	27.0753	贵州	贵州－湖南	沅江金紫	1	1	/	1	1	1	1	1	1	/	1	1	1	1	1	1	1	1	/	/
五月	109.467	26.2333	贵州	贵州－湖南	仁里河流团	1	1	/	1	1	1	1	1	1	/	1	1	1	1	1	1	1	1	/	/
五月	109.41	27.7041	贵州	贵州－湖南	辰水漾头电站	1	1	1	1	1	1	1	1	1	1	1	1	1	1	1	1	1	1	1	1
五月	107.194	25.6251	贵州	贵州-广西	六硐河甲茶	1	1	1	1	1	1	1	1	1	1	1	1	1	1	1	1	1	1	1	1
五月	108.908	25.7161	贵州	贵州-广西	都柳江石碑	1	1	1	1	1	1	1	1	1	1	1	1	1	1	1	1	1	1	1	1
五月	107.741	25.2024	贵州	贵州-广西	打狗河贵江	1	1	1	1	1	1	1	1	1	1	1	1	1	1	1	1	1	1	1	1
五月	108.242	25.4256	贵州	贵州-广西	大环江何家寨	1	1	1	1	1	1	1	1	1	1	1	1	1	1	1	1	1	1	1	1
五月	108.445	25.4168	贵州	贵州-广西	小环江黄种村	1	1	1	1	1	1	1	1	1	1	1	1	1	1	1	1	1	1	1	1
五月	100.454	27.8996	云南	云南－四川	水洛河油米	1	1	/	1	1	1	1	1	1	1	1	1	1	1	1	1	1	1	1	1
五月	101.371	26.803	云南	云南－四川	三源河糖房	1	1	/	1	1	1	1	1	1	1	1	1	1	1	1	1	1	1	1	1
五月	103.733	26.5	云南	云南－贵州	牛栏江黄梨树	1	1	1	1	1	1	1	1	1	1	1	1	1	1	1	1	1	1	1	1
五月	105.615	23.3175	云南	云南-广西	百南河那全	1	1	1	1	1	1	1	1	1	1	1	1	1	1	1	1	1	1	1	1
五月	104.486	24.6505	云南	云南-广西	清水江清水江大桥	1	1	1	1	1	0	1	1	1	1	1	1	1	1	1	1	1	1	1	1
五月	105.521	24.0123	云南	云南-广西	西洋江那柳	1	1	1	1	1	1	1	1	1	1	1	1	1	1	1	1	1	1	1	1
五月	98.7853	28.5561	西藏	西藏－云南	澜沧江溜筒江	1	1	/	1	1	0	1	1	1	1	1	1	1	1	1	1	1	1	1	1
五月	106.75	34.4667	陕西	陕西－甘肃	嘉陵江两河口	1	1	1	1	1	1	1	1	1	1	1	1	1	1	1	1	1	1	1	1
五月	107.718	32.2031	陕西	陕西－四川	月滩河竹峪	1	1	1	1	1	1	1	1	1	1	1	1	1	1	1	1	1	/	/	/
五月	107.184	32.3781	陕西	陕西－四川	小通江楼子	1	1	1	1	1	1	1	1	1	1	1	1	1	1	1	1	1	/	/	/
五月	109.833	32.8833	陕西	陕西－湖北	汉江兰滩	1	1	/	1	1	1	1	1	1	1	1	1	1	1	1	1	1	1	1	1
五月	110.117	32.8167	陕西	陕西－湖北	汉江白河	1	1	/	1	1	1	1	1	1	1	1	1	1	1	1	1	1	1	1	1
五月	109.9	33.3	陕西	陕西－湖北	金钱河南宽坪	1	1	/	1	1	1	1	1	1	1	1	1	1	1	1	1	1	1	1	1
五月	110.037	33.1547	陕西	陕西－湖北	金钱河上津	1	1	/	1	1	1	1	1	1	1	1	1	1	1	1	1	1	1	1	1
五月	110.35	33.2	陕西	陕西－湖北	天河照川	1	1	/	1	1	1	1	1	1	1	1	1	1	1	1	1	1	1	1	1
五月	109.716	32.1897	陕西	陕西－湖北	堵河鄂坪	1	1	/	1	1	1	1	1	1	1	1	1	1	1	1	1	1	1	1	1
五月	111.013	33.2542	陕西	陕西－河南	丹江荆紫关	1	1	/	1	1	1	1	1	1	1	1	1	1	1	1	1	1	1	1	1
五月	110.967	33.2833	陕西	陕西－河南	丹江湘河	1	1	/	1	1	1	1	1	1	1	1	1	1	1	1	1	1	1	1	1
五月	110.91	33.1344	陕西	陕西－湖北	滔河滔河水库	1	1	/	1	1	1	1	1	1	1	1	1	1	1	1	1	1	1	1	1
五月	106.079	33.5736	甘肃	甘肃－陕西	嘉陵江白水江	1	1	1	1	1	1	1	1	1	1	1	1	1	1	1	1	1	/	/	/
五月	101.566	32.9892	青海	青海－四川	克柯河阿坝	1	1	/	1	1	1	1	1	1	1	1	1	1	1	1	1	1	1	1	1
五月	97.1833	31.1333	青海	青海－西藏	昂曲昌都预制厂	1	1	1	/	1	1	1	1	1	1	1	1	1	1	1	/	/	/	/	/
五月	102.758	35.842	青海	青海－甘肃	黄河大河家	1	1	1	1	1	1	1	1	1	1	1	1	1	/	1	/	1	1	1	1
六月	117.742	40.0136	河北	河北-天津	黎河黎河桥	1	1	1	1	1	0	1	1	1	1	1	1	1	1	1	1	1	/	1	1
六月	116.138	40.6857	河北	河北-北京	白河下堡（后城）	1	1	1	1	1	0	1	1	1	1	1	1	1	1	1	1	1	/	1	1
六月	116.41	40.7697	河北	河北-北京	黑河四道甸	1	1	1	1	1	1	1	1	1	1	1	1	1	1	1	1	1	/	1	1
六月	116.605	40.9858	河北	河北-北京	汤河大草坪	1	1	1	1	1	1	1	1	0	1	1	1	1	1	1	1	1	/	1	1
六月	117.166	40.7078	河北	河北-北京	潮河古北口	1	1	1	1	1	1	1	1	1	1	1	1	1	1	1	1	1	/	1	1
六月	116.87	38.7033	河北	河北-天津	南运河九宣闸	1	0	0	1	1	0	1	1	1	1	1	1	1	1	1	1	0	/	1	1
六月	121.916	42.6573	内蒙古	内蒙古-辽宁	新开河石门子	1	1	1	1	1	0	1	1	1	1	1	1	1	1	1	1	1	1	1	1
六月	125.276	42.1576	辽宁	辽宁-吉林	辉发河龙头堡	1	1	1	1	1	0	1	1	1	1	1	1	1	1	1	1	1	1	1	1
六月	116.331	37.5722	山东	山东-河北	南运河第三店	0	1	0	1	1	0	1	1	1	1	1	1	1	1	1	1	1	/	1	1
六月	113.32	29.6661	湖北	湖北－湖南	长江螺山	1	1	/	1	1	1	1	1	1	1	1	1	1	1	1	1	1	1	1	1
六月	116.107	29.8235	湖北	湖北－安徽	长江刘佐	1	1	/	1	1	1	1	1	1	1	1	1	1	1	1	1	1	1	1	1
六月	108.478	30.5196	湖北	湖北－重庆	磨刀溪大滩口	1	1	1	1	1	1	1	1	1	1	1	1	1	1	1	1	1	1	1	1
六月	109	30.6167	湖北	湖北－重庆	长滩河梅子水	1	1	1	1	0	1	1	1	1	1	1	1	1	1	1	1	1	1	1	1
六月	108.919	29.6119	湖北	湖北－重庆	阿蓬江(唐岩河、濯河)朝阳寺	1	1	/	1	1	1	1	1	1	1	1	1	1	1	1	1	1	1	1	1
六月	108.501	29.7336	湖北	湖北－重庆	郁江长顺	1	1	/	1	1	1	1	1	1	1	1	1	1	1	1	1	1	1	1	1
六月	109.207	29.1992	湖北	湖北－重庆	酉水卯洞	1	1	/	1	1	1	1	1	1	1	1	1	1	1	1	1	1	1	1	1
六月	110.383	29.6339	湖北	湖北－湖南	溇水淋溪河	1	1	/	1	1	1	1	1	1	1	1	1	1	1	1	1	1	1	1	1
六月	111.522	32.6481	湖北	湖北－河南	丹江口水库凉水河	1	1	/	1	1	1	1	1	1	1	1	1	1	1	1	1	1	1	1	1
六月	109.985	26.1945	湖南	湖南-广西	平等河布龙	1	1	1	1	1	1	1	1	1	1	1	1	1	1	1	1	1	1	1	1
六月	107.112	28.8912	重庆	重庆－贵州	藻渡河界牌	1	1	1	1	1	1	1	1	1	1	1	1	1	1	1	1	1	1	1	1
六月	108.531	30.4478	重庆	重庆－湖北	磨刀溪建南镇	1	1	1	1	1	1	1	1	1	1	1	1	1	1	1	1	1	1	1	1
六月	108.487	31.7759	重庆	重庆－四川	州河鸡唱	1	1	1	1	1	1	1	1	1	1	1	1	1	1	1	1	1	1	1	1
六月	108.629	28.6518	重庆	重庆－贵州	甘龙河小河	1	1	/	1	1	1	1	1	1	1	1	1	1	1	1	1	1	/	/	/
六月	108.406	32.072	重庆	重庆－四川	任河钟停	1	1	1	1	1	0	1	1	1	1	1	1	1	1	1	1	1	1	1	1
六月	100.982	32.2648	四川	四川－青海	绰斯甲河壤塘	1	1	/	1	1	1	1	1	1	1	1	1	1	1	1	1	1	1	1	1
六月	104.671	32.9444	四川	四川－甘肃	白水江文县（鹄衣坝）	1	1	1	1	1	1	1	1	1	1	1	1	1	1	1	1	1	1	1	1
六月	102.095	33.96	四川	四川－甘肃	黄河玛曲	1	1	1	1	1	1	1	1	1	1	1	1	1	1	1	1	1	1	1	1
六月	102.269	33.9921	四川	四川－甘肃	黑河大水	1	1	0	1	1	1	1	1	1	1	1	1	1	1	1	1	1	1	1	1
六月	103.616	27.0107	贵州	贵州－云南	牛栏江大沙店（江底）	1	1	1	1	1	1	1	1	1	1	1	0	1	1	1	1	1	1	1	1
六月	104.004	27.4859	贵州	贵州－云南	横江(洛泽河)麻窝电站	1	1	1	1	1	1	1	1	1	1	1	1	1	1	1	1	1	1	1	1
六月	106.779	28.7534	贵州	贵州－重庆	藻渡河藻渡	1	1	1	1	1	1	1	1	1	1	1	1	1	1	1	1	1	1	1	1
六月	108.502	28.5814	贵州	贵州－重庆	乌江沿河	1	1	1	1	1	1	1	1	1	1	1	1	1	1	1	1	1	1	1	1
六月	108.285	29.1446	贵州	贵州－重庆	乌江鹿角沱	1	1	1	1	1	1	1	1	1	1	1	1	1	1	1	1	1	1	1	1
六月	107.864	29.2104	贵州	贵州－重庆	芙蓉江忠信	1	1	1	1	1	1	1	1	1	1	1	1	1	1	1	1	1	1	1	1
六月	108.708	28.327	贵州	贵州－重庆	甘龙河甘龙镇	1	1	1	1	1	1	1	1	1	1	1	1	1	1	1	1	1	1	1	1
六月	109.48	27.0753	贵州	贵州－湖南	沅江金紫	1	1	/	1	1	1	1	1	1	/	1	1	1	1	1	1	1	1	/	/
六月	109.467	26.2333	贵州	贵州－湖南	仁里河流团	1	1	/	1	1	1	1	1	1	/	1	1	1	1	1	1	1	1	/	/
六月	109.41	27.7041	贵州	贵州－湖南	辰水漾头电站	1	1	1	1	1	1	1	1	1	1	1	1	1	1	1	1	1	1	1	1
六月	107.194	25.6251	贵州	贵州-广西	六硐河甲茶	1	1	1	1	1	1	1	1	1	1	1	1	1	1	1	1	1	1	1	1
六月	108.908	25.7161	贵州	贵州-广西	都柳江石碑	1	1	1	1	1	1	1	1	1	1	1	1	1	1	1	1	1	1	1	1
六月	107.741	25.2024	贵州	贵州-广西	打狗河贵江	1	1	1	1	1	1	1	1	1	1	1	1	1	1	1	1	1	1	1	1
六月	108.242	25.4256	贵州	贵州-广西	大环江何家寨	1	1	1	1	1	1	1	1	1	1	1	1	1	1	1	1	1	1	1	1
六月	108.445	25.4168	贵州	贵州-广西	小环江黄种村	1	1	1	1	1	1	1	1	1	1	1	1	1	1	1	1	1	1	1	1
六月	100.294	27.6681	云南	云南－四川	长江(金沙江)老火房	1	1	1	1	1	1	1	1	1	1	1	1	1	1	1	1	1	1	1	1
六月	103.733	26.5	云南	云南－贵州	牛栏江黄梨树	1	1	1	1	1	1	1	1	1	1	1	1	1	1	1	1	1	1	1	1
六月	105.377	28.0946	云南	云南－四川	永宁河（清水河）两河	1	1	1	1	1	1	1	1	1	1	1	1	1	1	1	1	1	1	1	1
六月	105.615	23.3175	云南	云南-广西	百南河那全	1	1	1	1	1	1	1	1	1	1	1	1	1	1	1	1	1	1	1	1
六月	104.486	24.6505	云南	云南-广西	清水江清水江大桥	1	1	1	1	1	0	1	1	1	1	1	1	1	1	1	1	1	1	1	1
六月	105.521	24.0123	云南	云南-广西	西洋江那柳	1	1	1	1	1	1	1	1	1	1	1	1	1	1	1	1	1	1	1	1
六月	98.7853	28.5561	西藏	西藏－云南	澜沧江溜筒江	1	1	/	1	1	1	1	1	1	1	1	1	1	1	1	1	1	1	1	1
六月	106.75	34.4667	陕西	陕西－甘肃	嘉陵江两河口	1	1	1	1	1	1	1	1	1	1	1	1	1	1	1	1	1	1	1	1
六月	107.718	32.2031	陕西	陕西－四川	月滩河竹峪	1	1	1	1	1	1	1	1	1	1	1	1	1	1	1	1	1	/	/	/
六月	107.184	32.3781	陕西	陕西－四川	小通江楼子	1	1	1	1	1	1	1	1	1	1	1	1	1	1	1	1	1	/	/	/
六月	109.833	32.8833	陕西	陕西－湖北	汉江兰滩	1	1	/	1	1	1	1	1	1	1	1	1	1	1	1	1	1	1	1	1
六月	110.117	32.8167	陕西	陕西－湖北	汉江白河	1	1	/	1	1	1	1	1	1	1	1	1	1	1	1	1	1	1	1	1
六月	109.9	33.3	陕西	陕西－湖北	金钱河南宽坪	1	1	/	1	1	1	1	1	1	1	1	1	1	1	1	1	1	1	1	1
六月	110.037	33.1547	陕西	陕西－湖北	金钱河上津	1	1	/	1	1	1	1	1	1	1	1	1	1	1	1	1	1	1	1	1
六月	110.35	33.2	陕西	陕西－湖北	天河照川	1	1	/	0	0	1	1	1	1	1	1	1	1	1	1	1	1	1	1	1
六月	109.716	32.1897	陕西	陕西－湖北	堵河鄂坪	1	1	/	1	1	1	1	1	1	1	1	1	1	1	1	1	1	1	1	1
六月	111.013	33.2542	陕西	陕西－河南	丹江荆紫关	1	1	/	1	1	1	1	1	1	1	1	1	1	1	1	1	1	1	1	1
六月	110.967	33.2833	陕西	陕西－河南	丹江湘河	1	1	/	1	1	1	1	1	1	1	1	1	1	1	0	1	1	1	1	1
六月	110.91	33.1344	陕西	陕西－湖北	滔河滔河水库	1	1	/	1	1	1	1	1	1	1	1	1	1	1	1	1	1	1	1	1
六月	106.079	33.5736	甘肃	甘肃－陕西	嘉陵江白水江	1	1	1	1	1	1	1	1	1	1	1	1	1	1	1	1	1	/	/	/
六月	101.119	32.6349	青海	青海－四川	岷江－大渡河幸福桥（达吉）	1	1	/	1	1	1	1	1	1	1	1	1	1	1	1	1	1	1	1	1
六月	97.1833	31.1333	青海	青海－西藏	昂曲昌都预制厂	1	1	1	/	1	1	1	1	1	1	1	1	1	1	0	/	/	/	/	/
六月	102.758	35.842	青海	青海－甘肃	黄河大河家	1	1	1	1	1	1	1	1	1	1	1	1	1	1	1	1	1	1	1	1
七月	117.742	40.0136	河北	河北-天津	黎河黎河桥	1	1	1	1	1	0	1	1	1	1	1	1	1	1	1	1	1	/	1	1
七月	116.138	40.6857	河北	河北-北京	白河下堡（后城）	1	1	1	1	1	0	1	1	1	1	1	1	1	1	1	1	1	/	1	1
七月	116.41	40.7697	河北	河北-北京	黑河四道甸	1	1	1	1	1	0	1	1	1	1	1	1	1	1	1	1	1	/	1	1
七月	116.605	40.9858	河北	河北-北京	汤河大草坪	1	1	1	1	1	1	1	1	0	1	1	1	1	1	1	1	1	/	1	1
七月	117.166	40.7078	河北	河北-北京	潮河古北口	1	1	1	1	1	1	1	1	1	1	1	1	1	1	1	1	1	/	1	1
七月	116.87	38.7033	河北	河北-天津	南运河九宣闸	0	0	0	1	0	0	1	1	1	1	1	0	1	1	1	1	1	/	1	1
七月	121.648	45.8044	内蒙古	内蒙古-吉林	那金河永安	1	1	0	1	1	1	1	1	1	1	1	1	1	1	1	1	1	1	1	1
七月	121.781	45.7547	内蒙古	内蒙古-吉林	那金河煤窑	1	1	1	1	1	1	1	1	1	1	1	1	1	1	1	1	1	1	1	1
七月	121.916	42.6573	内蒙古	内蒙古-辽宁	新开河石门子	0	0	0	1	1	0	1	1	1	1	1	1	1	1	1	1	1	1	1	1
七月	125.276	42.1576	辽宁	辽宁-吉林	辉发河龙头堡	1	0	0	1	1	0	1	1	1	1	1	1	1	1	1	1	1	1	1	1
七月	113.32	29.6661	湖北	湖北－湖南	长江螺山	1	1	/	1	1	0	1	1	1	1	1	1	1	1	1	1	1	1	1	1
七月	116.107	29.8235	湖北	湖北－安徽	长江刘佐	1	1	/	1	1	0	1	1	1	1	1	1	1	1	1	1	1	1	1	1
七月	108.478	30.5196	湖北	湖北－重庆	磨刀溪大滩口	1	0	1	1	1	1	1	1	1	1	1	1	1	1	1	1	1	1	1	1
七月	109	30.6167	湖北	湖北－重庆	长滩河梅子水	1	1	1	1	1	1	1	1	1	1	1	1	1	1	1	1	1	1	1	1
七月	108.919	29.6119	湖北	湖北－重庆	阿蓬江(唐岩河、濯河)朝阳寺	1	1	/	1	1	1	1	1	1	1	1	1	1	1	1	1	1	1	1	1
七月	108.501	29.7336	湖北	湖北－重庆	郁江长顺	1	1	/	1	1	1	1	1	1	1	1	1	1	1	1	1	1	1	1	1
七月	109.207	29.1992	湖北	湖北－重庆	酉水卯洞	1	1	/	1	1	1	1	1	1	1	1	1	1	1	1	1	1	1	1	1
七月	110.383	29.6339	湖北	湖北－湖南	溇水淋溪河	1	1	/	1	1	1	1	1	1	1	1	1	1	1	1	1	1	1	1	1
七月	111.522	32.6481	湖北	湖北－河南	丹江口水库凉水河	1	1	/	1	1	1	1	1	1	1	1	1	1	1	1	1	1	1	1	1
七月	109.985	26.1945	湖南	湖南-广西	平等河布龙	1	1	1	1	1	1	1	1	1	1	1	1	1	1	1	1	1	1	1	1
七月	108.531	30.4478	重庆	重庆－湖北	磨刀溪建南镇	1	1	1	1	1	1	1	1	1	1	1	1	1	1	1	1	1	1	1	1
七月	108.487	31.7759	重庆	重庆－四川	州河鸡唱	1	1	1	1	1	1	1	1	1	1	1	1	1	1	1	1	1	1	1	1
七月	108.629	28.6518	重庆	重庆－贵州	甘龙河小河	1	1	/	1	1	1	1	1	1	1	1	1	1	1	1	1	1	1	/	1
七月	108.406	32.072	重庆	重庆－四川	任河钟停	1	1	/	1	1	1	1	1	1	1	1	1	1	1	0	1	1	1	1	1
七月	99.305	28.2378	四川	四川－云南	长江(金沙江)奔子栏	1	1	1	1	1	1	1	1	1	1	1	1	1	1	1	1	1	1	1	1
七月	104.671	32.9444	四川	四川－甘肃	白水江文县（鹄衣坝）	1	1	1	1	1	1	1	1	1	1	1	1	1	1	1	1	1	1	1	1
七月	102.269	33.9921	四川	四川－甘肃	黑河大水	1	1	1	1	1	1	1	1	1	1	1	1	1	1	1	1	1	1	1	1
七月	103.616	27.0107	贵州	贵州－云南	牛栏江大沙店（江底）	1	1	1	1	1	1	1	1	1	1	1	1	1	1	1	1	1	1	1	1
七月	104.004	27.4859	贵州	贵州－云南	横江(洛泽河)麻窝电站	1	1	1	1	1	1	1	1	1	1	1	0	1	1	1	1	1	1	1	1
七月	106.779	28.7534	贵州	贵州－重庆	藻渡河藻渡	1	1	1	1	1	1	1	1	1	1	1	1	1	1	1	1	1	1	1	1
七月	108.502	28.5814	贵州	贵州－重庆	乌江沿河	1	1	1	1	1	1	1	1	1	1	1	1	1	1	1	1	1	1	1	1
七月	108.285	29.1446	贵州	贵州－重庆	乌江鹿角沱	1	1	1	1	1	1	1	1	1	1	1	1	1	1	1	1	1	1	1	1
七月	107.864	29.2104	贵州	贵州－重庆	芙蓉江忠信	1	1	1	1	1	1	1	1	1	1	1	1	1	1	1	1	1	1	1	1
七月	108.708	28.327	贵州	贵州－重庆	甘龙河甘龙镇	1	1	1	1	1	1	1	1	1	1	1	1	1	1	1	1	1	1	1	1
七月	109.48	27.0753	贵州	贵州－湖南	沅江金紫	0	1	/	1	1	1	1	1	1	1	1	1	1	1	1	1	1	1	1	1
七月	109.467	26.2333	贵州	贵州－湖南	仁里河流团	1	1	/	1	1	1	1	1	1	1	1	1	1	1	1	1	1	1	1	1
七月	109.41	27.7041	贵州	贵州－湖南	辰水漾头电站	1	1	1	1	1	1	1	1	1	1	1	1	1	1	1	1	1	1	1	1
七月	107.194	25.6251	贵州	贵州-广西	六硐河甲茶	1	1	1	1	1	1	1	1	1	1	1	1	1	1	1	1	1	1	1	1
七月	108.908	25.7161	贵州	贵州-广西	都柳江石碑	1	1	1	1	1	1	1	1	1	1	1	1	1	1	1	1	1	1	1	1
七月	107.741	25.2024	贵州	贵州-广西	打狗河贵江	1	1	1	1	1	1	1	1	1	1	1	1	1	1	1	1	1	1	1	1
七月	108.242	25.4256	贵州	贵州-广西	大环江何家寨	1	1	1	1	1	1	1	1	1	1	1	1	1	1	1	1	1	1	1	1
七月	108.445	25.4168	贵州	贵州-广西	小环江黄种村	1	1	1	1	1	1	1	1	1	1	1	1	1	1	1	1	1	1	1	1
七月	101.371	26.803	云南	云南－四川	三源河糖房	1	1	/	1	1	1	1	1	1	1	1	1	1	1	1	1	1	1	1	1
七月	103.733	26.5	云南	云南－贵州	牛栏江黄梨树	1	1	1	1	1	1	1	1	1	1	1	1	1	1	1	1	1	1	1	1
七月	105.615	23.3175	云南	云南-广西	百南河那全	1	1	1	1	1	1	1	1	1	1	1	1	1	1	1	1	1	1	1	1
七月	104.486	24.6505	云南	云南-广西	清水江清水江大桥	1	1	1	1	1	0	1	1	1	1	1	1	1	1	1	1	1	1	1	1
七月	105.521	24.0123	云南	云南-广西	西洋江那柳	1	1	1	1	1	1	1	1	1	1	1	1	1	1	1	1	1	1	1	1
七月	98.7853	28.5561	西藏	西藏－云南	澜沧江溜筒江	1	1	/	1	1	1	1	1	1	1	1	1	1	1	1	1	1	1	1	1
七月	106.75	34.4667	陕西	陕西－甘肃	嘉陵江两河口	1	1	1	1	1	1	1	1	1	1	1	1	1	1	1	1	1	1	1	1
七月	107.718	32.2031	陕西	陕西－四川	月滩河竹峪	1	1	1	1	1	1	1	1	1	1	1	1	1	1	1	1	1	/	/	/
七月	107.184	32.3781	陕西	陕西－四川	小通江楼子	1	1	1	1	1	1	1	1	1	1	1	1	1	1	1	1	1	/	/	/
七月	109.833	32.8833	陕西	陕西－湖北	汉江兰滩	1	1	/	1	1	1	1	1	1	1	1	1	1	1	1	1	1	1	1	1
七月	110.117	32.8167	陕西	陕西－湖北	汉江白河	1	1	/	1	1	1	1	1	1	1	1	1	1	1	1	1	1	1	1	1
七月	109.9	33.3	陕西	陕西－湖北	金钱河南宽坪	1	1	/	1	1	1	1	1	1	1	1	1	1	1	1	1	1	1	1	1
七月	110.037	33.1547	陕西	陕西－湖北	金钱河上津	1	1	/	1	1	1	1	1	1	1	1	1	1	1	1	1	1	1	1	1
七月	110.35	33.2	陕西	陕西－湖北	天河照川	1	1	/	1	1	0	1	1	1	1	1	1	1	1	1	1	1	1	1	1
七月	109.716	32.1897	陕西	陕西－湖北	堵河鄂坪	1	1	/	1	1	1	1	1	1	1	1	1	1	1	1	1	1	1	1	1
七月	111.013	33.2542	陕西	陕西－河南	丹江荆紫关	1	1	/	1	1	1	1	1	1	1	1	1	1	1	1	1	1	1	1	1
七月	110.967	33.2833	陕西	陕西－河南	丹江湘河	1	1	/	1	1	1	1	1	1	1	1	1	1	1	1	1	1	1	1	1
七月	110.91	33.1344	陕西	陕西－湖北	滔河滔河水库	1	1	/	1	1	1	1	1	1	1	1	1	1	1	1	1	1	1	1	1
七月	106.079	33.5736	甘肃	甘肃－陕西	嘉陵江白水江	1	1	1	1	1	1	1	1	1	1	1	1	1	1	1	1	1	/	/	/
七月	97.2333	33.0167	青海	青海－四川	长江直门达	1	1	1	1	1	1	1	1	1	1	1	1	1	1	1	1	1	1	1	1
七月	97.1833	31.1333	青海	青海－西藏	昂曲昌都预制厂	1	1	1	/	1	1	1	1	1	1	1	1	1	1	1	/	/	/	/	/
七月	102.758	35.842	青海	青海－甘肃	黄河大河家	1	1	1	1	1	1	1	1	1	1	1	1	1	/	1	/	1	1	1	1
八月	117.742	40.0136	河北	河北-天津	黎河黎河桥	1	0	1	0	1	1	1	1	1	1	1	1	1	1	1	1	1	/	1	1
八月	117.644	40.0858	河北	河北-天津	淋河淋河桥	1	1	1	1	1	1	1	1	1	1	1	1	1	1	1	1	1	/	1	1
八月	116.138	40.6857	河北	河北-北京	白河下堡（后城）	1	1	1	1	1	0	1	1	1	1	1	1	1	1	1	1	1	/	1	1
八月	116.41	40.7697	河北	河北-北京	黑河四道甸	1	1	1	1	1	0	1	1	1	1	1	1	1	1	1	1	1	/	1	1
八月	116.605	40.9858	河北	河北-北京	汤河大草坪	1	1	1	1	1	1	1	1	0	1	1	1	1	1	1	1	1	/	1	1
八月	117.166	40.7078	河北	河北-北京	潮河古北口	1	0	1	1	1	0	1	1	1	1	1	1	1	1	1	1	1	/	1	1
八月	116.87	38.7033	河北	河北-天津	南运河九宣闸	1	0	0	0	1	1	1	1	1	1	1	1	1	1	1	1	1	/	1	1
八月	121.648	45.8044	内蒙古	内蒙古-吉林	那金河永安	1	1	1	1	1	1	1	1	1	1	1	1	1	1	1	1	1	1	1	1
八月	121.781	45.7547	内蒙古	内蒙古-吉林	那金河煤窑	1	1	1	1	1	1	1	1	1	1	1	1	1	1	1	1	1	1	1	1
八月	125.276	42.1576	辽宁	辽宁-吉林	辉发河龙头堡	1	1	1	1	1	0	1	1	1	1	1	1	1	1	1	1	1	1	1	1
八月	116.331	37.5722	山东	山东-河北	南运河第三店	0	0	1	0	0	0	1	1	0	1	1	1	1	1	1	1	1	/	1	1
八月	113.32	29.6661	湖北	湖北－湖南	长江螺山	1	1	/	1	1	0	1	1	1	1	1	1	1	1	1	1	1	1	1	1
八月	116.107	29.8235	湖北	湖北－安徽	长江刘佐	1	1	/	1	1	1	1	1	1	1	1	1	1	1	1	1	1	1	1	1
八月	108.478	30.5196	湖北	湖北－重庆	磨刀溪大滩口	1	0	1	1	1	1	1	1	1	1	1	1	1	1	1	1	1	1	1	1
八月	109	30.6167	湖北	湖北－重庆	长滩河梅子水	1	1	1	1	1	1	1	1	1	1	1	1	1	1	1	1	1	1	1	1
八月	108.919	29.6119	湖北	湖北－重庆	阿蓬江(唐岩河、濯河)朝阳寺	1	1	/	1	1	1	1	1	1	1	1	1	1	1	1	1	1	1	1	1
八月	108.501	29.7336	湖北	湖北－重庆	郁江长顺	1	1	/	1	1	1	1	1	1	1	1	1	1	1	1	1	1	1	1	1
八月	109.207	29.1992	湖北	湖北－重庆	酉水卯洞	1	1	/	1	1	1	1	1	1	1	1	1	1	1	1	1	1	1	1	1
八月	110.383	29.6339	湖北	湖北－湖南	溇水淋溪河	1	1	/	1	1	1	1	1	1	1	1	1	1	1	1	1	1	/	1	1
八月	111.522	32.6481	湖北	湖北－河南	丹江口水库凉水河	1	1	/	1	1	1	1	1	1	1	1	1	1	1	1	1	1	1	1	1
八月	109.985	26.1945	湖南	湖南-广西	平等河布龙	1	1	1	1	1	1	1	1	1	1	1	1	1	1	1	1	1	1	1	1
八月	107.112	28.8912	重庆	重庆－贵州	藻渡河界牌	1	1	1	1	1	1	1	1	1	1	1	1	1	1	1	1	1	1	1	1
八月	108.531	30.4478	重庆	重庆－湖北	磨刀溪建南镇	1	0	1	0	1	1	1	1	1	1	1	1	1	1	1	1	1	1	1	1
八月	108.487	31.7759	重庆	重庆－四川	州河鸡唱	1	1	1	1	1	1	1	1	1	1	1	1	1	1	1	1	1	1	1	1
八月	108.629	28.6518	重庆	重庆－贵州	甘龙河小河	1	1	/	1	1	1	1	1	1	1	1	1	1	1	1	1	1	/	/	/
八月	108.406	32.072	重庆	重庆－四川	任河钟停	1	1	/	1	1	1	1	1	1	1	1	1	1	1	1	1	1	1	1	1
八月	104.671	32.9444	四川	四川－甘肃	白水江文县（鹄衣坝）	1	1	1	1	1	1	1	1	1	1	1	1	1	1	1	1	1	1	1	1
八月	102.095	33.96	四川	四川－甘肃	黄河玛曲	1	1	1	1	1	1	1	1	1	1	1	1	1	1	1	1	1	1	1	1
八月	102.269	33.9921	四川	四川－甘肃	黑河大水	1	1	1	1	1	1	1	1	1	1	1	1	1	1	1	1	1	1	1	1
八月	103.616	27.0107	贵州	贵州－云南	牛栏江大沙店（江底）	1	1	1	1	1	1	1	1	1	1	1	1	1	1	1	1	1	1	1	1
八月	104.004	27.4859	贵州	贵州－云南	横江(洛泽河)麻窝电站	1	1	1	1	1	0	1	1	1	1	1	0	1	1	1	1	1	1	1	1
八月	106.779	28.7534	贵州	贵州－重庆	藻渡河藻渡	1	1	1	1	1	1	1	1	1	1	1	1	1	1	1	1	1	1	1	1
八月	108.502	28.5814	贵州	贵州－重庆	乌江沿河	1	1	1	1	1	0	1	1	1	1	1	1	1	1	1	1	1	1	1	1
八月	108.285	29.1446	贵州	贵州－重庆	乌江鹿角沱	1	1	1	1	1	1	1	1	1	1	1	1	1	1	1	1	1	1	1	1
八月	107.864	29.2104	贵州	贵州－重庆	芙蓉江忠信	1	1	1	1	1	1	1	1	1	1	1	1	1	1	1	1	1	1	1	1
八月	108.708	28.327	贵州	贵州－重庆	甘龙河甘龙镇	1	1	1	1	1	1	1	1	1	1	1	1	1	1	1	1	1	1	1	1
八月	109.48	27.0753	贵州	贵州－湖南	沅江金紫	1	1	/	1	1	1	1	1	1	1	1	1	1	1	1	1	1	1	1	1
八月	109.467	26.2333	贵州	贵州－湖南	仁里河流团	1	1	/	1	1	1	1	1	1	1	1	1	1	1	1	1	1	1	1	1
八月	109.41	27.7041	贵州	贵州－湖南	辰水漾头电站	1	1	1	1	1	1	1	1	1	1	1	1	1	1	1	1	1	1	1	1
八月	107.194	25.6251	贵州	贵州-广西	六硐河甲茶	1	1	1	1	1	1	1	1	1	1	1	1	1	1	1	1	1	1	1	1
八月	108.908	25.7161	贵州	贵州-广西	都柳江石碑	1	1	1	1	1	1	1	1	1	1	1	1	1	1	1	1	1	1	1	1
八月	107.741	25.2024	贵州	贵州-广西	打狗河贵江	1	1	1	1	1	1	1	1	1	1	1	1	1	1	1	1	1	1	1	1
八月	108.242	25.4256	贵州	贵州-广西	大环江何家寨	1	1	1	1	1	1	1	1	1	1	1	1	1	1	1	1	1	1	1	1
八月	108.445	25.4168	贵州	贵州-广西	小环江黄种村	1	1	1	1	1	1	1	1	1	1	1	1	1	1	1	1	1	1	1	1
八月	103.733	26.5	云南	云南－贵州	牛栏江黄梨树	1	1	1	1	1	0	1	1	1	1	1	0	1	1	1	1	1	1	1	1
八月	105.377	28.0946	云南	云南－四川	永宁河（清水河）两河	1	1	1	1	1	1	1	1	1	1	1	1	1	1	1	1	1	1	1	1
八月	105.615	23.3175	云南	云南-广西	百南河那全	1	1	1	1	1	1	1	1	1	1	1	1	1	1	1	1	1	1	1	1
八月	104.486	24.6505	云南	云南-广西	清水江清水江大桥	1	1	1	1	1	1	1	1	1	1	1	1	1	1	1	1	1	1	1	1
八月	105.521	24.0123	云南	云南-广西	西洋江那柳	1	1	1	1	1	1	1	1	1	1	1	1	1	1	1	1	1	1	1	1
八月	98.7853	28.5561	西藏	西藏－云南	澜沧江溜筒江	1	1	/	1	1	1	1	1	1	1	1	1	1	1	1	1	1	1	1	1
八月	106.75	34.4667	陕西	陕西－甘肃	嘉陵江两河口	1	1	1	1	1	1	1	1	1	1	1	1	1	1	1	1	1	1	1	1
八月	107.718	32.2031	陕西	陕西－四川	月滩河竹峪	1	1	1	1	1	1	1	1	1	1	1	1	1	1	1	1	1	/	/	/
八月	107.184	32.3781	陕西	陕西－四川	小通江楼子	1	1	1	1	1	1	1	1	1	1	1	1	1	1	1	1	1	/	/	/
八月	109.833	32.8833	陕西	陕西－湖北	汉江兰滩	1	1	/	1	1	1	1	1	1	1	1	1	1	1	1	1	1	1	1	1
八月	110.117	32.8167	陕西	陕西－湖北	汉江白河	1	1	/	1	1	1	1	1	1	1	1	1	1	1	1	1	1	1	1	1
八月	109.9	33.3	陕西	陕西－湖北	金钱河南宽坪	1	1	/	1	1	1	1	1	1	1	1	1	1	1	1	1	1	1	1	1
八月	110.037	33.1547	陕西	陕西－湖北	金钱河上津	1	1	/	1	1	1	1	1	1	1	1	1	1	1	1	1	1	1	1	1
八月	110.35	33.2	陕西	陕西－湖北	天河照川	1	1	/	1	1	1	1	1	1	1	1	1	1	1	1	1	1	1	1	1
八月	109.716	32.1897	陕西	陕西－湖北	堵河鄂坪	1	1	/	1	1	1	1	1	1	1	1	1	1	1	1	1	1	1	1	1
八月	111.013	33.2542	陕西	陕西－河南	丹江荆紫关	1	1	/	1	1	1	1	1	1	1	1	1	1	1	1	1	1	1	1	1
八月	110.967	33.2833	陕西	陕西－河南	丹江湘河	1	1	/	1	1	1	1	1	1	1	1	1	1	1	1	1	1	1	1	1
八月	110.91	33.1344	陕西	陕西－湖北	滔河滔河水库	1	1	/	1	1	1	1	1	1	1	1	1	1	1	1	1	1	1	1	1
八月	106.079	33.5736	甘肃	甘肃－陕西	嘉陵江白水江	1	1	1	1	1	1	1	1	1	1	1	1	1	1	1	1	1	/	/	/
八月	101.566	32.9892	青海	青海－四川	克柯河阿坝	1	1	1	1	1	1	1	1	1	1	1	1	1	1	1	1	1	1	1	1
八月	97.1833	31.1333	青海	青海－西藏	昂曲昌都预制厂	1	1	1	/	1	1	1	1	1	1	1	1	1	1	1	/	/	/	/	/
八月	102.758	35.842	青海	青海－甘肃	黄河大河家	1	1	1	1	1	1	1	1	1	1	1	1	1	1	1	1	1	1	1	1
九月	117.742	40.0136	河北	河北-天津	黎河黎河桥	1	1	1	1	0	0	1	1	1	1	1	1	1	1	1	1	1	/	1	1
九月	117.644	40.0858	河北	河北-天津	淋河淋河桥	1	1	1	1	0	1	1	1	1	1	1	1	1	1	1	1	1	/	1	1
九月	116.138	40.6857	河北	河北-北京	白河下堡（后城）	1	1	1	1	1	1	1	1	1	1	1	1	1	1	1	1	1	/	1	1
九月	116.41	40.7697	河北	河北-北京	黑河四道甸	1	1	1	1	1	1	1	1	1	1	1	1	1	1	1	1	1	/	1	1
九月	116.605	40.9858	河北	河北-北京	汤河大草坪	1	1	1	1	1	1	1	1	0	1	1	1	1	1	1	1	1	/	1	1
九月	117.166	40.7078	河北	河北-北京	潮河古北口	1	1	1	1	1	1	1	1	1	1	1	1	1	1	1	1	1	/	1	1
九月	116.87	38.7033	河北	河北-天津	南运河九宣闸	0	0	0	1	1	1	1	1	1	1	1	1	1	1	1	1	1	/	1	1
九月	121.648	45.8044	内蒙古	内蒙古-吉林	那金河永安	1	1	1	1	1	1	1	1	1	1	1	1	1	1	1	1	1	1	1	1
九月	121.781	45.7547	内蒙古	内蒙古-吉林	那金河煤窑	1	1	1	1	1	1	1	1	1	1	1	1	1	1	1	1	1	1	1	1
九月	121.916	42.6573	内蒙古	内蒙古-辽宁	新开河石门子	1	1	1	1	1	0	1	1	1	1	1	1	1	1	1	1	1	1	1	1
九月	125.276	42.1576	辽宁	辽宁-吉林	辉发河龙头堡	1	1	1	1	1	0	1	1	1	1	1	1	1	1	1	1	1	1	1	1
九月	116.331	37.5722	山东	山东-河北	南运河第三店	0	0	0	0	1	0	1	1	0	1	1	1	1	1	1	1	1	/	1	1
九月	113.32	29.6661	湖北	湖北－湖南	长江螺山	1	1	/	1	1	1	1	1	1	1	1	1	1	1	1	1	1	1	1	1
九月	116.107	29.8235	湖北	湖北－安徽	长江刘佐	1	1	/	1	1	0	1	1	1	1	1	1	1	1	1	1	1	1	1	1
九月	108.478	30.5196	湖北	湖北－重庆	磨刀溪大滩口	1	1	1	1	1	1	1	1	1	1	1	1	1	1	1	1	1	1	1	1
九月	109	30.6167	湖北	湖北－重庆	长滩河梅子水	0	0	1	1	1	1	1	1	1	1	1	1	1	1	1	1	1	1	1	1
九月	108.919	29.6119	湖北	湖北－重庆	阿蓬江(唐岩河、濯河)朝阳寺	1	1	/	1	1	1	1	1	1	1	1	1	1	1	1	1	1	1	1	1
九月	108.501	29.7336	湖北	湖北－重庆	郁江长顺	1	1	/	1	1	1	1	1	1	1	1	1	1	1	1	1	1	1	1	1
九月	109.207	29.1992	湖北	湖北－重庆	酉水卯洞	1	1	/	1	1	1	1	1	1	1	1	1	1	1	1	1	1	1	1	1
九月	110.383	29.6339	湖北	湖北－湖南	溇水淋溪河	1	1	/	1	1	1	1	1	1	1	1	1	1	1	1	1	1	1	1	1
九月	111.522	32.6481	湖北	湖北－河南	丹江口水库凉水河	1	1	/	1	1	1	1	1	1	1	1	1	1	1	1	1	1	1	1	1
九月	109.985	26.1945	湖南	湖南-广西	平等河布龙	1	1	1	1	1	1	1	1	1	1	1	1	1	1	1	1	1	1	1	1
九月	108.531	30.4478	重庆	重庆－湖北	磨刀溪建南镇	1	1	1	1	1	1	1	1	1	1	1	1	1	1	1	1	1	1	1	1
九月	108.487	31.7759	重庆	重庆－四川	州河鸡唱	1	1	1	1	1	1	1	1	1	1	1	1	1	1	1	1	1	1	1	1
九月	108.629	28.6518	重庆	重庆－贵州	甘龙河小河	1	1	/	1	1	1	1	1	1	1	1	1	1	1	1	1	1	/	/	/
九月	108.406	32.072	重庆	重庆－四川	任河钟停	1	1	/	1	1	1	1	1	1	1	1	1	1	1	1	1	1	1	1	1
九月	99.305	28.2378	四川	四川－云南	长江(金沙江)奔子栏	1	1	1	1	1	1	1	1	1	1	1	1	1	1	1	1	1	1	1	1
九月	104.671	32.9444	四川	四川－甘肃	白水江文县（鹄衣坝）	1	1	1	1	1	1	1	1	1	1	1	1	1	1	1	1	1	1	1	1
九月	102.269	33.9921	四川	四川－甘肃	黑河大水	1	1	1	1	1	1	1	1	1	1	1	1	1	1	1	1	1	1	1	1
九月	103.616	27.0107	贵州	贵州－云南	牛栏江大沙店（江底）	1	1	1	1	1	1	1	1	1	1	1	1	1	1	1	1	1	1	1	1
九月	104.004	27.4859	贵州	贵州－云南	横江(洛泽河)麻窝电站	1	1	1	1	1	1	1	1	1	1	1	1	1	1	1	1	1	1	1	1
九月	106.779	28.7534	贵州	贵州－重庆	藻渡河藻渡	1	1	1	1	1	1	1	1	1	1	1	1	1	1	1	1	1	1	1	1
九月	108.502	28.5814	贵州	贵州－重庆	乌江沿河	1	1	1	1	1	1	1	1	1	1	1	1	1	1	1	1	1	1	1	1
九月	108.285	29.1446	贵州	贵州－重庆	乌江鹿角沱	1	1	1	1	1	1	1	1	1	1	1	1	1	1	1	1	1	1	1	1
九月	107.864	29.2104	贵州	贵州－重庆	芙蓉江忠信	1	1	1	1	1	1	1	1	1	1	1	1	1	1	1	1	1	1	1	1
九月	108.708	28.327	贵州	贵州－重庆	甘龙河甘龙镇	1	1	1	1	1	1	1	1	1	1	1	1	1	1	1	1	1	1	1	1
九月	109.48	27.0753	贵州	贵州－湖南	沅江金紫	1	1	/	1	1	1	1	1	1	1	1	1	1	1	1	1	1	1	1	1
九月	109.467	26.2333	贵州	贵州－湖南	仁里河流团	1	1	/	1	1	1	1	1	1	1	1	1	1	1	1	1	1	1	1	1
九月	109.41	27.7041	贵州	贵州－湖南	辰水漾头电站	1	1	1	1	1	1	1	1	1	1	1	1	1	1	1	1	1	1	1	1
九月	107.194	25.6251	贵州	贵州-广西	六硐河甲茶	1	1	1	1	1	1	1	1	1	1	1	1	1	1	1	1	1	1	1	1
九月	108.908	25.7161	贵州	贵州-广西	都柳江石碑	1	1	1	1	1	1	1	1	1	1	1	1	1	1	1	1	1	1	1	1
九月	107.741	25.2024	贵州	贵州-广西	打狗河贵江	1	1	1	1	1	1	1	1	1	1	1	1	1	1	1	1	1	1	1	1
九月	108.242	25.4256	贵州	贵州-广西	大环江何家寨	1	1	1	1	1	1	1	1	1	1	1	1	1	1	1	1	1	1	1	1
九月	108.445	25.4168	贵州	贵州-广西	小环江黄种村	1	1	1	1	1	1	1	1	1	1	1	1	1	1	1	1	1	1	1	1
九月	99.4797	28.4562	云南	云南－四川	许曲色仓	1	1	/	1	1	1	1	1	1	1	1	1	1	1	1	1	1	1	1	1
九月	101.371	26.803	云南	云南－四川	三源河糖房	1	1	/	1	1	1	1	1	1	1	1	1	1	1	1	1	1	1	1	1
九月	103.733	26.5	云南	云南－贵州	牛栏江黄梨树	1	1	1	1	1	1	1	1	1	1	1	1	1	1	1	1	1	1	1	1
九月	105.615	23.3175	云南	云南-广西	百南河那全	1	1	1	1	1	1	1	1	1	1	1	1	1	1	1	1	1	1	1	1
九月	104.486	24.6505	云南	云南-广西	清水江清水江大桥	0	1	1	1	1	1	1	1	1	1	1	1	1	1	1	1	1	1	1	1
九月	105.521	24.0123	云南	云南-广西	西洋江那柳	1	1	1	1	1	1	1	1	1	1	1	1	1	1	1	1	1	1	1	1
九月	98.7853	28.5561	西藏	西藏－云南	澜沧江溜筒江	1	1	/	1	1	1	1	1	1	1	1	1	1	1	1	1	1	1	1	1
九月	98.6119	28.035	西藏	西藏－云南	怒江青拉桶	1	1	/	1	1	1	1	1	1	1	1	1	1	1	1	1	1	1	1	1
九月	98.2363	28.1985	西藏	西藏－云南	独龙江南代	1	1	/	1	1	1	1	1	1	1	1	1	1	1	1	1	1	1	1	1
九月	106.75	34.4667	陕西	陕西－甘肃	嘉陵江两河口	1	1	1	1	1	1	1	1	1	1	1	1	1	1	1	1	1	1	1	1
九月	107.718	32.2031	陕西	陕西－四川	月滩河竹峪	1	1	1	1	1	1	1	1	1	1	1	1	1	1	1	1	1	/	/	/
九月	107.184	32.3781	陕西	陕西－四川	小通江楼子	1	1	1	1	1	1	1	1	1	1	1	1	1	1	1	1	1	/	/	/
九月	109.833	32.8833	陕西	陕西－湖北	汉江兰滩	1	1	/	1	1	1	1	1	1	1	1	1	1	1	1	1	1	1	1	1
九月	110.117	32.8167	陕西	陕西－湖北	汉江白河	1	1	/	1	1	1	1	1	1	1	1	1	1	1	1	1	1	1	1	1
九月	109.9	33.3	陕西	陕西－湖北	金钱河南宽坪	1	1	/	1	1	1	1	1	1	1	1	1	1	1	1	1	1	1	1	1
九月	110.037	33.1547	陕西	陕西－湖北	金钱河上津	1	1	/	1	1	1	1	1	1	1	1	1	1	1	1	1	1	1	1	1
九月	110.35	33.2	陕西	陕西－湖北	天河照川	1	1	/	0	0	1	1	1	1	1	1	1	1	1	1	1	1	1	1	1
九月	109.716	32.1897	陕西	陕西－湖北	堵河鄂坪	1	1	/	1	1	1	1	1	1	1	1	1	1	1	1	1	1	1	1	1
九月	111.013	33.2542	陕西	陕西－河南	丹江荆紫关	1	1	/	1	1	1	1	1	1	1	1	1	1	1	1	1	1	1	1	1
九月	110.967	33.2833	陕西	陕西－河南	丹江湘河	1	1	/	1	1	1	1	1	1	1	1	1	1	1	1	1	1	1	1	1
九月	110.91	33.1344	陕西	陕西－湖北	滔河滔河水库	1	1	/	1	1	1	1	1	1	1	1	1	1	1	1	1	1	1	1	1
九月	106.079	33.5736	甘肃	甘肃－陕西	嘉陵江白水江	1	1	1	1	1	1	1	1	1	1	1	1	1	1	1	1	1	/	/	/
九月	101.566	32.9892	青海	青海－四川	克柯河阿坝	1	1	/	1	1	1	1	1	1	1	1	1	1	1	1	1	1	1	1	1
九月	97.1833	31.1333	青海	青海－西藏	昂曲昌都预制厂	1	1	1	/	1	1	1	1	1	1	1	1	1	1	1	/	/	/	/	/
九月	102.758	35.842	青海	青海－甘肃	黄河大河家	1	1	1	1	1	1	1	1	1	1	1	1	1	/	1	/	1	1	1	1
十月	117.742	40.0136	河北	河北-天津	黎河黎河桥	1	1	1	1	1	1	1	1	1	1	1	1	1	1	1	1	1	/	1	1
十月	117.644	40.0858	河北	河北-天津	淋河淋河桥	1	1	1	1	1	1	1	1	1	1	1	1	1	1	1	1	1	/	1	1
十月	116.138	40.6857	河北	河北-北京	白河下堡（后城）	1	1	1	1	1	1	1	1	1	1	1	1	1	1	1	1	1	/	1	1
十月	116.41	40.7697	河北	河北-北京	黑河四道甸	1	1	1	1	1	1	1	1	1	1	1	1	1	1	1	1	1	/	1	1
十月	116.605	40.9858	河北	河北-北京	汤河大草坪	1	1	1	1	1	1	1	1	0	1	1	1	1	1	1	1	1	/	1	1
十月	117.166	40.7078	河北	河北-北京	潮河古北口	1	1	1	1	1	1	1	1	1	1	1	1	1	1	1	1	1	/	1	1
十月	116.87	38.7033	河北	河北-天津	南运河九宣闸	1	0	0	1	0	0	1	1	0	1	1	1	1	1	1	1	1	/	1	1
十月	121.648	45.8044	内蒙古	内蒙古-吉林	那金河永安	1	1	1	1	1	1	1	1	1	1	1	1	1	1	1	1	1	1	1	1
十月	121.781	45.7547	内蒙古	内蒙古-吉林	那金河煤窑	1	1	1	1	1	1	1	1	1	1	1	1	1	1	1	1	1	1	1	1
十月	125.276	42.1576	辽宁	辽宁-吉林	辉发河龙头堡	1	1	1	1	1	0	1	1	1	1	1	1	1	1	1	1	1	1	1	1
十月	116.331	37.5722	山东	山东-河北	南运河第三店	1	0	0	1	1	0	1	1	0	1	1	1	1	1	1	1	1	/	1	1
十月	113.32	29.6661	湖北	湖北－湖南	长江螺山	1	1	/	1	1	1	1	1	1	1	1	1	1	1	1	1	1	1	1	1
十月	116.107	29.8235	湖北	湖北－安徽	长江刘佐	1	1	/	1	1	0	1	1	1	1	1	1	1	1	1	1	1	1	1	1
十月	108.478	30.5196	湖北	湖北－重庆	磨刀溪大滩口	1	1	1	1	1	1	1	1	1	1	1	1	1	1	1	1	1	1	1	1
十月	109	30.6167	湖北	湖北－重庆	长滩河梅子水	1	1	1	1	1	1	1	1	1	1	1	1	1	1	1	1	1	1	1	1
十月	108.919	29.6119	湖北	湖北－重庆	阿蓬江(唐岩河、濯河)朝阳寺	1	1	/	1	1	1	1	1	1	1	1	1	1	1	1	1	1	1	1	1
十月	108.501	29.7336	湖北	湖北－重庆	郁江长顺	1	1	/	1	1	1	1	1	1	1	1	1	1	1	1	1	1	1	1	1
十月	109.207	29.1992	湖北	湖北－重庆	酉水卯洞	1	1	/	1	1	1	1	1	1	1	1	1	1	1	1	1	1	1	1	1
十月	110.383	29.6339	湖北	湖北－湖南	溇水淋溪河	1	1	/	1	1	1	1	1	1	1	1	1	1	1	1	1	1	1	1	1
十月	111.522	32.6481	湖北	湖北－河南	丹江口水库凉水河	1	1	/	1	1	1	1	1	1	1	1	1	1	1	1	1	1	1	1	1
十月	109.985	26.1945	湖南	湖南-广西	平等河布龙	1	1	1	1	1	1	1	1	1	1	1	1	1	1	1	1	1	1	1	1
十月	107.112	28.8912	重庆	重庆－贵州	藻渡河界牌	1	1	1	1	1	1	1	1	1	1	1	1	1	1	1	1	1	1	1	1
十月	108.531	30.4478	重庆	重庆－湖北	磨刀溪建南镇	1	1	1	1	1	1	1	1	1	1	1	1	1	1	1	1	1	1	1	1
十月	108.487	31.7759	重庆	重庆－四川	州河鸡唱	1	1	1	1	1	1	1	1	1	1	1	1	1	1	1	1	1	1	1	1
十月	108.629	28.6518	重庆	重庆－贵州	甘龙河小河	1	1	/	1	1	1	1	1	1	1	1	1	1	1	1	1	1	/	/	/
十月	108.406	32.072	重庆	重庆－四川	任河钟停	1	1	/	1	1	1	1	1	1	1	1	1	1	1	1	1	1	1	1	1
十月	104.671	32.9444	四川	四川－甘肃	白水江文县（鹄衣坝）	1	1	1	1	1	1	1	1	1	1	1	1	1	1	1	1	1	1	1	1
十月	102.095	33.96	四川	四川－甘肃	黄河玛曲	1	1	1	1	1	1	1	1	1	1	1	1	1	1	1	1	1	1	1	1
十月	102.269	33.9921	四川	四川－甘肃	黑河大水	1	1	1	1	1	1	1	1	1	1	1	1	1	1	1	1	1	1	1	1
十月	103.616	27.0107	贵州	贵州－云南	牛栏江大沙店（江底）	1	1	1	1	1	1	1	1	1	1	1	1	1	1	1	1	1	1	1	1
十月	104.004	27.4859	贵州	贵州－云南	横江(洛泽河)麻窝电站	1	1	1	1	1	1	1	1	1	1	1	0	1	1	1	1	1	1	1	1
十月	106.779	28.7534	贵州	贵州－重庆	藻渡河藻渡	1	1	1	1	1	1	1	1	1	1	1	1	1	1	1	1	1	1	1	1
十月	108.502	28.5814	贵州	贵州－重庆	乌江沿河	1	1	1	1	1	1	1	1	1	1	1	1	1	1	1	1	1	1	1	1
十月	108.285	29.1446	贵州	贵州－重庆	乌江鹿角沱	1	1	1	1	1	1	1	1	1	1	1	1	1	1	1	1	1	1	1	1
十月	107.864	29.2104	贵州	贵州－重庆	芙蓉江忠信	1	1	1	1	1	1	1	1	1	1	1	1	1	1	1	1	1	1	1	1
十月	108.708	28.327	贵州	贵州－重庆	甘龙河甘龙镇	1	1	1	1	1	1	1	1	1	1	1	1	1	1	1	1	1	1	1	1
十月	109.48	27.0753	贵州	贵州－湖南	沅江金紫	1	1	/	1	1	1	1	1	1	1	1	1	1	1	1	1	1	1	1	1
十月	109.467	26.2333	贵州	贵州－湖南	仁里河流团	1	1	/	1	1	1	1	1	1	1	1	1	1	1	1	1	1	1	1	1
十月	109.41	27.7041	贵州	贵州－湖南	辰水漾头电站	1	1	1	1	1	1	1	1	1	1	1	1	1	1	1	1	1	1	1	1
十月	107.194	25.6251	贵州	贵州-广西	六硐河甲茶	1	1	1	1	1	1	1	1	1	1	1	1	1	1	1	1	1	1	1	1
十月	108.908	25.7161	贵州	贵州-广西	都柳江石碑	1	1	1	1	1	1	1	1	1	1	1	1	1	1	1	1	1	1	1	1
十月	107.741	25.2024	贵州	贵州-广西	打狗河贵江	1	1	1	1	1	1	1	1	1	1	1	1	1	1	1	1	1	1	1	1
十月	108.242	25.4256	贵州	贵州-广西	大环江何家寨	1	1	1	1	1	1	1	1	1	1	1	1	1	1	1	1	1	1	1	1
十月	108.445	25.4168	贵州	贵州-广西	小环江黄种村	1	1	1	1	1	1	1	1	1	1	1	1	1	1	1	1	1	1	1	1
十月	103.733	26.5	云南	云南－贵州	牛栏江黄梨树	1	1	1	1	1	0	1	1	1	1	1	1	1	1	1	1	1	1	1	1
十月	105.377	28.0946	云南	云南－四川	永宁河（清水河）两河	1	1	1	1	1	1	1	1	1	1	1	1	1	1	1	1	1	1	1	1
十月	105.615	23.3175	云南	云南-广西	百南河那全	1	1	1	1	1	1	1	1	1	1	1	1	1	1	1	1	1	1	1	1
十月	104.486	24.6505	云南	云南-广西	清水江清水江大桥	1	1	1	1	1	1	1	1	1	1	1	1	1	1	1	1	1	1	1	1
十月	105.521	24.0123	云南	云南-广西	西洋江那柳	1	1	1	1	1	1	1	1	1	1	1	1	1	1	1	1	1	1	1	1
十月	98.7853	28.5561	西藏	西藏－云南	澜沧江溜筒江	1	1	/	1	1	1	1	1	1	1	1	1	1	1	1	1	1	1	1	1
十月	106.75	34.4667	陕西	陕西－甘肃	嘉陵江两河口	1	1	1	1	1	1	1	1	1	1	1	1	1	1	1	1	1	1	1	1
十月	107.718	32.2031	陕西	陕西－四川	月滩河竹峪	1	1	1	1	1	1	1	1	1	1	1	1	1	1	1	1	1	/	/	/
十月	107.184	32.3781	陕西	陕西－四川	小通江楼子	1	1	1	1	1	1	1	1	1	1	1	1	1	1	1	1	1	/	/	/
十月	109.833	32.8833	陕西	陕西－湖北	汉江兰滩	1	1	/	1	1	1	1	1	1	1	1	1	1	1	1	1	1	1	1	1
十月	110.117	32.8167	陕西	陕西－湖北	汉江白河	1	1	/	1	1	1	1	1	1	1	1	1	1	1	1	1	1	1	1	1
十月	109.9	33.3	陕西	陕西－湖北	金钱河南宽坪	1	1	/	1	1	1	1	1	1	1	1	1	1	1	1	1	1	1	1	1
十月	110.037	33.1547	陕西	陕西－湖北	金钱河上津	1	1	/	1	1	1	1	1	1	1	1	1	1	1	1	1	1	1	1	1
十月	110.35	33.2	陕西	陕西－湖北	天河照川	1	1	/	0	0	1	1	1	1	1	1	1	1	1	1	1	1	1	1	1
十月	109.716	32.1897	陕西	陕西－湖北	堵河鄂坪	1	1	/	1	1	1	1	1	1	1	1	1	1	1	1	1	1	1	1	1
十月	111.013	33.2542	陕西	陕西－河南	丹江荆紫关	1	1	/	1	1	1	1	1	1	1	1	1	1	1	1	1	1	1	1	1
十月	110.967	33.2833	陕西	陕西－河南	丹江湘河	1	1	/	1	1	1	1	1	1	1	1	1	1	1	1	1	1	1	1	1
十月	110.91	33.1344	陕西	陕西－湖北	滔河滔河水库	1	1	/	1	1	1	1	1	1	1	1	1	1	1	1	1	1	1	1	1
十月	106.079	33.5736	甘肃	甘肃－陕西	嘉陵江白水江	1	1	1	1	1	1	1	1	1	1	1	1	1	1	1	1	1	/	/	/
十月	97.1833	31.1333	青海	青海－西藏	昂曲昌都预制厂	1	1	1	/	0	1	1	1	1	1	1	1	1	1	1	/	/	/	/	/
十月	102.758	35.842	青海	青海－甘肃	黄河大河家	1	1	1	1	1	1	1	1	1	1	1	1	1	1	1	1	1	1	1	1
十一月	117.742	40.0136	河北	河北-天津	黎河黎河桥	1	1	1	1	1	0	1	1	1	1	1	1	1	1	1	1	1	/	1	1
十一月	117.644	40.0858	河北	河北-天津	淋河淋河桥	1	1	1	1	1	1	1	1	1	1	1	1	1	1	1	1	1	/	1	1
十一月	116.138	40.6857	河北	河北-北京	白河下堡（后城）	1	1	1	1	1	1	1	1	1	1	1	1	1	1	1	1	1	/	1	1
十一月	116.41	40.7697	河北	河北-北京	黑河四道甸	1	1	1	1	1	1	1	1	1	1	1	1	1	1	1	1	1	/	1	1
十一月	116.605	40.9858	河北	河北-北京	汤河大草坪	1	1	1	1	1	1	1	1	0	1	1	1	1	1	1	1	1	/	1	1
十一月	117.166	40.7078	河北	河北-北京	潮河古北口	1	1	1	1	1	1	1	1	1	1	1	1	1	1	1	1	1	/	1	1
十一月	121.648	45.8044	内蒙古	内蒙古-吉林	那金河永安	1	1	1	1	1	1	1	1	1	1	1	1	1	1	1	1	1	1	1	1
十一月	121.781	45.7547	内蒙古	内蒙古-吉林	那金河煤窑	1	1	1	1	1	1	1	1	1	1	1	1	1	1	1	1	1	1	1	1
十一月	121.916	42.6573	内蒙古	内蒙古-辽宁	新开河石门子	1	0	0	1	1	1	1	1	1	1	1	1	1	1	1	1	1	1	1	1
十一月	125.276	42.1576	辽宁	辽宁-吉林	辉发河龙头堡	1	1	1	1	1	0	1	1	1	1	1	1	1	1	1	1	1	1	1	1
十一月	116.331	37.5722	山东	山东-河北	南运河第三店	1	0	0	0	1	1	1	1	0	1	1	1	1	1	1	1	1	1	1	1
十一月	113.32	29.6661	湖北	湖北－湖南	长江螺山	1	1	/	1	1	1	1	1	1	1	1	1	1	1	1	1	1	1	1	1
十一月	116.107	29.8235	湖北	湖北－安徽	长江刘佐	1	1	/	1	1	1	1	1	1	1	1	1	1	1	1	1	1	1	1	1
十一月	108.478	30.5196	湖北	湖北－重庆	磨刀溪大滩口	1	1	1	1	1	1	1	1	1	1	1	1	1	1	1	1	1	1	1	1
十一月	109	30.6167	湖北	湖北－重庆	长滩河梅子水	1	1	1	1	1	1	1	1	1	1	1	1	1	1	1	1	1	1	1	1
十一月	108.919	29.6119	湖北	湖北－重庆	阿蓬江(唐岩河、濯河)朝阳寺	1	1	/	1	1	1	1	1	1	1	1	1	1	1	1	1	1	1	1	1
十一月	108.501	29.7336	湖北	湖北－重庆	郁江长顺	1	1	/	1	1	1	1	1	1	1	1	1	1	1	1	1	1	1	1	1
十一月	109.207	29.1992	湖北	湖北－重庆	酉水卯洞	1	1	/	1	1	1	1	1	1	1	1	1	1	1	1	1	1	1	1	1
十一月	110.383	29.6339	湖北	湖北－湖南	溇水淋溪河	1	1	/	1	1	1	1	1	1	1	1	1	1	1	1	1	1	1	1	1
十一月	111.522	32.6481	湖北	湖北－河南	丹江口水库凉水河	1	1	/	1	1	1	1	1	1	1	1	1	1	1	1	1	1	1	1	1
十一月	109.985	26.1945	湖南	湖南-广西	平等河布龙	1	1	1	1	1	1	1	1	1	1	1	1	1	1	1	1	1	1	1	1
十一月	108.531	30.4478	重庆	重庆－湖北	磨刀溪建南镇	1	1	1	1	1	1	1	1	1	1	1	1	1	1	1	1	1	1	1	1
十一月	108.487	31.7759	重庆	重庆－四川	州河鸡唱	1	1	1	1	1	1	1	1	1	1	1	1	1	1	1	1	1	1	1	1
十一月	108.629	28.6518	重庆	重庆－贵州	甘龙河小河	1	1	/	1	1	1	1	1	1	1	1	1	1	1	1	1	1	1	/	1
十一月	108.406	32.072	重庆	重庆－四川	任河钟停	1	1	/	1	1	1	1	1	1	1	1	1	1	1	1	1	1	1	1	1
十一月	99.305	28.2378	四川	四川－云南	长江(金沙江)奔子栏	1	1	1	1	1	1	1	1	1	1	1	1	1	1	1	1	1	1	1	1
十一月	104.671	32.9444	四川	四川－甘肃	白水江文县（鹄衣坝）	1	1	1	1	1	1	1	1	1	1	1	1	1	1	1	1	1	1	1	1
十一月	103.616	27.0107	贵州	贵州－云南	牛栏江大沙店（江底）	1	1	1	1	1	1	1	1	1	1	1	0	1	1	1	1	1	1	1	1
十一月	104.004	27.4859	贵州	贵州－云南	横江(洛泽河)麻窝电站	1	1	1	1	1	1	1	1	1	1	1	0	1	1	1	1	1	1	1	1
十一月	106.779	28.7534	贵州	贵州－重庆	藻渡河藻渡	1	1	1	1	1	1	1	1	1	1	1	1	1	1	1	1	1	1	1	1
十一月	108.502	28.5814	贵州	贵州－重庆	乌江沿河	1	1	1	1	1	0	1	1	1	1	1	1	1	1	1	1	1	1	1	1
十一月	108.285	29.1446	贵州	贵州－重庆	乌江鹿角沱	1	1	1	1	1	1	1	1	1	1	1	1	1	1	1	1	1	1	1	1
十一月	107.864	29.2104	贵州	贵州－重庆	芙蓉江忠信	1	1	1	1	1	1	1	1	1	1	1	1	1	1	1	1	1	1	1	1
十一月	108.708	28.327	贵州	贵州－重庆	甘龙河甘龙镇	1	1	1	1	1	1	1	1	1	1	1	1	1	1	1	1	1	1	1	1
十一月	109.48	27.0753	贵州	贵州－湖南	沅江金紫	1	1	/	1	1	1	1	1	1	1	1	1	1	1	1	1	1	1	1	1
十一月	109.467	26.2333	贵州	贵州－湖南	仁里河流团	1	1	/	1	1	1	1	1	1	1	1	1	1	1	1	1	1	1	1	1
十一月	109.41	27.7041	贵州	贵州－湖南	辰水漾头电站	1	1	1	1	1	1	1	1	1	1	1	1	1	1	1	1	1	1	1	1
十一月	107.194	25.6251	贵州	贵州-广西	六硐河甲茶	1	1	1	1	1	1	1	1	1	1	1	1	1	1	1	1	1	1	1	1
十一月	108.908	25.7161	贵州	贵州-广西	都柳江石碑	1	1	1	1	1	1	1	1	1	1	1	1	1	1	1	1	1	1	1	1
十一月	107.741	25.2024	贵州	贵州-广西	打狗河贵江	1	1	1	1	1	1	1	1	1	1	1	1	1	1	1	1	1	1	1	1
十一月	108.242	25.4256	贵州	贵州-广西	大环江何家寨	1	1	1	1	1	1	1	1	1	1	1	1	1	1	1	1	1	1	1	1
十一月	108.445	25.4168	贵州	贵州-广西	小环江黄种村	1	1	1	1	1	1	1	1	1	1	1	1	1	1	1	1	1	1	1	1
十一月	101.371	26.803	云南	云南－四川	三源河糖房	1	1	/	1	1	1	1	1	1	1	1	1	1	1	1	1	1	1	1	1
十一月	103.733	26.5	云南	云南－贵州	牛栏江黄梨树	1	1	1	1	1	0	1	1	1	1	1	1	1	1	1	1	1	1	1	1
十一月	105.615	23.3175	云南	云南-广西	百南河那全	1	1	1	1	1	1	1	1	1	1	1	1	1	1	1	1	1	1	1	1
十一月	104.486	24.6505	云南	云南-广西	清水江清水江大桥	1	1	1	1	1	1	1	1	1	1	1	1	1	1	1	1	1	1	1	1
十一月	105.521	24.0123	云南	云南-广西	西洋江那柳	1	1	1	1	1	1	1	1	1	1	1	1	1	1	1	1	1	1	1	1
十一月	98.7853	28.5561	西藏	西藏－云南	澜沧江溜筒江	1	1	/	1	1	1	1	1	1	1	1	1	1	1	1	1	1	1	1	1
十一月	106.75	34.4667	陕西	陕西－甘肃	嘉陵江两河口	1	1	1	1	1	1	1	1	1	1	1	1	1	1	1	1	1	1	1	1
十一月	107.718	32.2031	陕西	陕西－四川	月滩河竹峪	1	1	1	1	1	1	1	1	1	1	1	1	1	1	1	1	1	/	/	/
十一月	107.184	32.3781	陕西	陕西－四川	小通江楼子	1	1	1	1	1	1	1	1	1	1	1	1	1	1	1	1	1	/	/	/
十一月	109.833	32.8833	陕西	陕西－湖北	汉江兰滩	1	1	/	1	1	1	1	1	1	1	1	1	1	1	1	1	1	1	1	1
十一月	110.117	32.8167	陕西	陕西－湖北	汉江白河	1	1	/	1	1	1	1	1	1	1	1	1	1	1	1	1	1	1	1	1
十一月	109.9	33.3	陕西	陕西－湖北	金钱河南宽坪	1	1	/	1	1	1	1	1	1	1	1	1	1	1	1	1	1	1	1	1
十一月	110.037	33.1547	陕西	陕西－湖北	金钱河上津	1	1	/	1	1	1	1	1	1	1	1	1	1	1	1	1	1	1	1	1
十一月	110.35	33.2	陕西	陕西－湖北	天河照川	1	1	/	0	0	1	1	1	1	1	1	1	1	1	1	1	1	1	1	1
十一月	109.716	32.1897	陕西	陕西－湖北	堵河鄂坪	1	1	/	1	1	1	1	1	1	1	1	1	1	1	1	1	1	1	1	1
十一月	111.013	33.2542	陕西	陕西－河南	丹江荆紫关	1	1	/	1	1	1	1	1	1	1	1	1	1	1	1	1	1	1	1	1
十一月	110.967	33.2833	陕西	陕西－河南	丹江湘河	1	1	/	1	1	1	1	1	1	1	1	1	1	1	1	1	1	1	1	1
十一月	110.91	33.1344	陕西	陕西－湖北	滔河滔河水库	1	1	/	1	1	1	1	1	1	1	1	1	1	1	1	1	1	1	1	1
十一月	106.079	33.5736	甘肃	甘肃－陕西	嘉陵江白水江	1	1	1	1	1	1	1	1	1	1	1	1	1	1	1	1	1	/	/	/
十一月	101.566	32.9892	青海	青海－四川	克柯河阿坝	1	1	/	1	1	1	1	1	1	1	1	1	1	1	1	1	1	1	1	1
十一月	97.1833	31.1333	青海	青海－西藏	昂曲昌都预制厂	1	1	1	/	1	1	1	1	1	1	1	1	1	1	1	/	/	/	/	/
十一月	102.758	35.842	青海	青海－甘肃	黄河大河家	1	1	1	1	1	1	1	1	1	1	1	1	1	/	1	/	1	1	1	1
十二月	117.742	40.0136	河北	河北-天津	黎河黎河桥	1	1	1	1	1	1	1	1	1	1	1	1	1	1	1	1	1	/	1	1
十二月	117.644	40.0858	河北	河北-天津	淋河淋河桥	1	1	1	1	1	1	1	1	1	1	1	1	1	1	1	1	1	/	1	1
十二月	116.138	40.6857	河北	河北-北京	白河下堡（后城）	1	1	1	1	1	1	1	1	1	1	1	1	1	1	1	1	1	/	1	1
十二月	116.41	40.7697	河北	河北-北京	黑河四道甸	1	1	1	1	1	1	1	1	1	1	1	1	1	1	1	1	1	/	1	1
十二月	116.605	40.9858	河北	河北-北京	汤河大草坪	1	1	1	1	1	1	1	1	0	1	1	1	1	1	1	1	1	/	1	1
十二月	117.166	40.7078	河北	河北-北京	潮河古北口	1	1	1	1	1	1	1	1	1	1	1	1	1	1	1	1	1	/	1	1
十二月	125.276	42.1576	辽宁	辽宁-吉林	辉发河龙头堡	1	1	1	1	1	0	1	1	1	1	1	1	1	1	1	1	1	1	1	1
十二月	116.331	37.5722	山东	山东-河北	南运河第三店	1	0	0	1	1	1	1	1	0	1	1	1	1	1	1	1	1	/	1	1
十二月	113.32	29.6661	湖北	湖北－湖南	长江螺山	1	1	/	1	1	1	1	1	1	1	1	1	1	1	1	1	1	1	1	1
十二月	116.107	29.8235	湖北	湖北－安徽	长江刘佐	1	1	/	1	1	1	1	1	1	1	1	1	1	1	1	1	1	1	1	1
十二月	108.478	30.5196	湖北	湖北－重庆	磨刀溪大滩口	1	1	1	1	1	1	1	1	1	1	1	1	1	1	1	1	1	1	1	1
十二月	109	30.6167	湖北	湖北－重庆	长滩河梅子水	1	1	1	1	1	1	1	1	1	1	1	1	1	1	1	1	1	1	1	1
十二月	108.919	29.6119	湖北	湖北－重庆	阿蓬江(唐岩河、濯河)朝阳寺	1	1	/	1	1	1	1	1	1	1	1	1	1	1	1	1	1	1	1	1
十二月	108.501	29.7336	湖北	湖北－重庆	郁江长顺	1	1	/	1	1	1	1	1	1	1	1	1	1	1	1	1	1	1	1	1
十二月	109.207	29.1992	湖北	湖北－重庆	酉水卯洞	1	1	/	1	1	1	1	1	1	1	1	1	1	1	1	1	1	1	1	1
十二月	110.383	29.6339	湖北	湖北－湖南	溇水淋溪河	1	1	/	1	1	1	1	1	1	1	1	1	1	1	1	1	1	1	1	1
十二月	111.522	32.6481	湖北	湖北－河南	丹江口水库凉水河	1	1	/	1	1	1	1	1	1	1	1	1	1	1	1	1	1	1	1	1
十二月	109.985	26.1945	湖南	湖南-广西	平等河布龙	1	1	1	1	1	1	1	1	1	1	1	1	1	1	1	1	1	1	1	1
十二月	107.112	28.8912	重庆	重庆－贵州	藻渡河界牌	1	1	1	1	1	1	1	1	1	1	1	1	1	1	1	1	1	1	1	1
十二月	108.531	30.4478	重庆	重庆－湖北	磨刀溪建南镇	1	1	1	1	1	1	1	1	1	1	1	1	1	1	1	1	1	1	1	1
十二月	108.487	31.7759	重庆	重庆－四川	州河鸡唱	1	1	1	1	1	1	1	1	1	1	1	1	1	1	1	1	1	1	1	1
十二月	108.629	28.6518	重庆	重庆－贵州	甘龙河小河	1	1	/	1	1	1	1	1	1	1	1	1	1	1	1	1	1	/	/	/
十二月	108.406	32.072	重庆	重庆－四川	任河钟停	1	1	/	1	1	1	1	1	1	1	1	1	1	1	1	1	1	1	1	1
十二月	104.671	32.9444	四川	四川－甘肃	白水江文县（鹄衣坝）	1	1	1	1	1	1	1	1	1	1	1	1	1	1	1	1	1	1	1	1
十二月	102.095	33.96	四川	四川－甘肃	黄河玛曲	1	1	1	1	1	1	1	1	1	1	1	1	1	1	1	1	1	1	1	1
十二月	103.616	27.0107	贵州	贵州－云南	牛栏江大沙店（江底）	1	1	1	1	1	1	1	1	1	1	1	0	1	1	1	1	1	1	1	1
十二月	104.004	27.4859	贵州	贵州－云南	横江(洛泽河)麻窝电站	1	1	1	1	1	1	1	1	1	1	1	1	1	1	1	1	1	1	1	1
十二月	106.779	28.7534	贵州	贵州－重庆	藻渡河藻渡	1	1	1	1	1	1	1	1	1	1	1	1	1	1	1	1	1	1	1	1
十二月	108.502	28.5814	贵州	贵州－重庆	乌江沿河	1	1	1	1	1	0	1	1	1	1	1	1	1	1	1	1	1	1	1	1
十二月	108.285	29.1446	贵州	贵州－重庆	乌江鹿角沱	1	1	1	1	1	0	1	1	1	1	1	1	1	1	1	1	1	1	1	1
十二月	107.864	29.2104	贵州	贵州－重庆	芙蓉江忠信	1	1	1	1	1	1	1	1	1	1	1	1	1	1	1	1	1	1	1	1
十二月	108.708	28.327	贵州	贵州－重庆	甘龙河甘龙镇	1	1	1	1	1	1	1	1	1	1	1	1	1	1	1	1	1	1	1	1
十二月	109.48	27.0753	贵州	贵州－湖南	沅江金紫	1	1	/	1	1	1	1	1	1	1	1	1	1	1	1	1	1	1	1	1
十二月	109.467	26.2333	贵州	贵州－湖南	仁里河流团	1	1	/	1	1	1	1	1	1	1	1	1	1	1	1	1	1	1	1	1
十二月	109.41	27.7041	贵州	贵州－湖南	辰水漾头电站	1	1	1	1	1	1	1	1	1	1	1	1	1	1	1	1	1	1	1	1
十二月	107.194	25.6251	贵州	贵州-广西	六硐河甲茶	1	1	1	1	1	1	1	1	1	1	1	1	1	1	1	1	1	1	1	1
十二月	108.908	25.7161	贵州	贵州-广西	都柳江石碑	1	1	1	1	1	1	1	1	1	1	1	1	1	1	1	1	1	1	1	1
十二月	107.741	25.2024	贵州	贵州-广西	打狗河贵江	1	1	1	1	1	1	1	1	1	1	1	1	1	1	1	1	1	1	1	1
十二月	108.242	25.4256	贵州	贵州-广西	大环江何家寨	1	1	1	1	1	1	1	1	1	1	1	1	1	1	1	1	1	1	1	1
十二月	108.445	25.4168	贵州	贵州-广西	小环江黄种村	1	1	1	1	1	1	1	1	1	1	1	1	1	1	1	1	1	1	1	1
十二月	103.733	26.5	云南	云南－贵州	牛栏江黄梨树	1	1	1	1	1	1	1	1	1	1	1	1	1	1	1	1	1	1	1	1
十二月	105.377	28.0946	云南	云南－四川	永宁河（清水河）两河	1	1	1	1	1	1	1	1	1	1	1	1	1	1	1	1	1	1	1	1
十二月	105.615	23.3175	云南	云南-广西	百南河那全	1	1	1	1	1	1	1	1	1	1	1	1	1	1	1	1	1	1	1	1
十二月	104.486	24.6505	云南	云南-广西	清水江清水江大桥	1	1	1	1	1	1	1	1	1	1	1	1	1	1	1	1	1	1	1	1
十二月	105.521	24.0123	云南	云南-广西	西洋江那柳	1	1	1	1	1	1	1	1	1	1	1	1	1	1	1	1	1	1	1	1
十二月	98.7853	28.5561	西藏	西藏－云南	澜沧江溜筒江	1	1	/	1	1	1	1	1	1	1	1	1	1	1	1	1	1	1	1	1
十二月	106.75	34.4667	陕西	陕西－甘肃	嘉陵江两河口	1	1	1	1	1	1	1	1	1	1	1	1	1	1	1	1	1	1	1	1
十二月	107.718	32.2031	陕西	陕西－四川	月滩河竹峪	1	1	1	1	1	1	1	1	1	1	1	1	1	1	1	1	1	/	/	/
十二月	107.184	32.3781	陕西	陕西－四川	小通江楼子	1	1	1	1	1	1	1	1	1	1	1	1	1	1	1	1	1	/	/	/
十二月	109.833	32.8833	陕西	陕西－湖北	汉江兰滩	1	1	/	1	1	1	1	1	1	1	1	1	1	1	1	1	1	1	1	1
十二月	110.117	32.8167	陕西	陕西－湖北	汉江白河	1	1	/	1	1	1	1	1	1	1	1	1	1	1	1	1	1	1	1	1
十二月	109.9	33.3	陕西	陕西－湖北	金钱河南宽坪	1	1	/	1	1	1	1	1	1	1	1	1	1	1	1	1	1	1	1	1
十二月	110.037	33.1547	陕西	陕西－湖北	金钱河上津	1	1	/	1	1	1	1	1	1	1	1	1	1	1	1	1	1	1	1	1
十二月	110.35	33.2	陕西	陕西－湖北	天河照川	1	1	/	0	0	1	1	1	1	1	1	1	1	1	1	1	1	1	1	1
十二月	109.716	32.1897	陕西	陕西－湖北	堵河鄂坪	1	1	/	1	1	1	1	1	1	1	1	1	1	1	1	1	1	1	1	1
十二月	111.013	33.2542	陕西	陕西－河南	丹江荆紫关	1	1	/	1	1	1	1	1	1	1	1	1	1	1	1	1	1	1	1	1
十二月	110.967	33.2833	陕西	陕西－河南	丹江湘河	1	1	/	1	1	1	1	1	1	1	1	1	1	1	1	1	1	1	1	1
十二月	110.91	33.1344	陕西	陕西－湖北	滔河滔河水库	1	1	/	1	1	1	1	1	1	1	1	1	1	1	1	1	1	1	1	1
十二月	106.079	33.5736	甘肃	甘肃－陕西	嘉陵江白水江	1	1	1	1	1	1	1	1	1	1	1	1	1	1	1	1	1	/	/	/
十二月	97.1833	31.1333	青海	青海－西藏	昂曲昌都预制厂	1	1	1	/	1	1	1	1	1	1	1	1	1	1	1	/	/	/	/	/
十二月	102.758	35.842	青海	青海－甘肃	黄河大河家	1	1	1	1	1	1	1	1	1	1	1	1	1	1	1	1	1	1	1	1
一月	115.69	39.5822	北京	北京-河北	拒马河张坊	1	1	1	1	1	1	1	1	1	1	1	1	1	1	1	1	1	/	1	1
一月	117.748	40.0417	河北	河北-天津	州河(沙河)沙河桥	1	1	1	1	1	1	1	1	1	1	1	1	1	1	1	1	1	/	1	1
一月	115.505	39.6553	河北	河北-北京	拒马河大沙地	1	1	1	1	1	1	1	1	1	1	1	1	1	1	1	1	1	/	1	1
一月	113.885	36.3586	河北	河北-河南	清漳河合漳	1	1	1	1	1	1	1	1	1	1	1	1	1	1	1	1	1	/	1	1
一月	115.276	36.4967	河北	河北-山东	漳卫河(卫运河)秤钩湾	1	1	0	0	0	1	1	1	1	1	1	1	1	1	1	1	0	/	1	1
一月	115.695	36.8622	河北	河北-山东	漳卫河(卫运河)临清大桥（临清）	1	1	0	0	0	1	1	1	1	1	1	1	1	1	1	1	0	/	1	1
一月	115.777	36.9994	河北	河北-山东	漳卫河(卫运河)油坊桥	1	0	0	0	0	1	1	1	1	1	1	1	1	1	1	1	1	/	1	1
一月	118.825	41.3683	河北	河北-内蒙古	老哈河牛家窑	1	1	1	1	1	1	1	1	1	1	1	1	1	1	1	1	1	1	1	1
一月	114.435	39.2997	山西	山西-河北	唐河水堡	1	1	1	1	1	1	1	1	1	1	1	1	1	1	1	1	1	/	1	1
一月	113.537	38.4208	山西	山西-河北	滹沱河阎家庄大桥（闫家庄大桥）	1	1	1	1	1	1	1	1	1	1	1	1	1	1	1	1	1	/	1	1
一月	114.05	37.7161	山西	山西-河北	冶河王寨村西	1	1	1	1	1	1	1	1	1	1	1	1	1	1	1	1	1	/	1	1
一月	113.909	37.9739	山西	山西-河北	绵河地都	1	1	1	1	1	1	1	1	1	1	1	1	1	1	1	1	1	/	1	1
一月	113.51	36.7956	山西	山西-河北	清漳河（漳西渠、漳北渠）麻田	1	1	1	1	1	1	1	1	1	1	1	1	1	1	1	1	1	/	1	1
一月	111.858	35.0683	山西	山西－河南	黄河南村	1	1	1	1	1	1	1	1	1	1	1	1	1	/	1	/	1	1	1	1
一月	112.304	40.2404	山西	山西－内蒙古	红河杀虎口	1	1	1	1	1	1	1	1	1	/	1	1	1	1	1	1	1	/	/	/
一月	112.635	35.2836	山西	山西－河南	沁河拴驴泉坝下	1	1	1	1	1	1	1	1	1	1	1	1	1	1	1	/	/	1	1	1
一月	112.996	35.268	山西	山西－河南	丹河青天河坝下	1	1	1	1	1	1	1	1	1	1	1	1	1	1	1	/	/	1	1	1
一月	113.236	40.4233	内蒙古	内蒙古-山西	御河黑疙瘩村（小黄土沟）	1	1	1	1	0	0	1	1	0	1	1	1	1	1	1	1	1	/	1	1
一月	106.91	39.081	内蒙古	内蒙古－宁夏	都思兔河陶乌桥	1	1	1	1	1	0	1	1	0	1	1	1	0	1	1	1	1	1	1	1
一月	110.718	39.3009	内蒙古	内蒙古－陕西	孤山川沙梁	1	1	1	1	1	1	1	1	1	/	1	1	1	1	1	1	0	/	/	/
一月	110.119	39.4303	内蒙古	内蒙古－陕西	窟野河石圪台	1	1	0	1	1	1	1	1	0	1	1	1	1	1	1	1	1	1	1	1
一月	110.217	39.2704	内蒙古	内蒙古－陕西	窟野河大柳塔	1	1	0	0	0	1	1	1	0	1	1	1	1	1	1	1	1	1	1	1
一月	110.372	39.3181	内蒙古	内蒙古－陕西	悖牛川贾家畔	1	1	1	1	1	1	1	1	1	/	1	1	1	1	1	1	1	/	/	/
一月	108.781	37.9775	内蒙古	内蒙古－陕西	无定河巴图湾	1	1	1	1	1	1	1	1	1	/	1	1	1	1	1	1	1	/	/	/
一月	108.897	37.9985	内蒙古	内蒙古－陕西	无定河蘑菇台	1	1	1	1	1	1	1	1	1	/	1	1	1	1	1	1	1	/	/	/
一月	109.05	38.0233	内蒙古	内蒙古－陕西	无定河大草湾	1	1	1	1	1	1	1	1	1	/	1	1	1	1	1	1	1	/	/	/
一月	124.26	48.5326	内蒙古	内蒙古-黑龙江	诺敏河古城子	1	1	1	1	1	1	1	1	1	1	1	1	1	1	1	1	1	1	1	1
一月	124.396	48.2661	内蒙古	内蒙古-黑龙江	诺敏河萨马街	1	1	1	1	1	1	1	1	1	1	1	1	1	1	1	1	1	1	1	1
一月	123.608	48.0231	内蒙古	内蒙古-黑龙江	阿伦河兴鲜	1	1	1	1	1	1	1	1	1	1	1	1	1	1	1	1	1	1	1	1
一月	122.826	47.6839	内蒙古	内蒙古-黑龙江	雅鲁河二节地	1	1	1	1	1	1	1	1	1	1	1	1	1	1	1	1	1	1	1	1
一月	122.857	47.6572	内蒙古	内蒙古-黑龙江	雅鲁河金蛇湾码头	1	1	1	1	1	1	1	1	1	1	1	1	1	1	1	1	1	1	1	1
一月	122.414	47.4472	内蒙古	内蒙古-黑龙江	济沁河东明	1	1	1	1	1	1	1	1	1	1	1	1	1	1	1	1	1	1	1	1
一月	122.332	45.8593	内蒙古	内蒙古-吉林	洮儿河浩特营子	1	1	1	1	1	1	1	1	1	1	1	1	1	1	1	1	1	1	1	1
一月	122.36	45.8536	内蒙古	内蒙古-吉林	洮儿河林海	1	1	1	1	1	1	1	1	1	1	1	1	1	1	1	1	1	1	1	1
一月	123.464	43.7347	内蒙古	内蒙古-吉林	新开河西靠山	1	0	0	0	1	1	1	1	0	1	1	1	1	1	1	1	1	1	1	1
一月	123.508	43.5997	内蒙古	内蒙古-吉林	新开河敖吉	1	1	1	1	1	1	1	1	1	1	1	1	1	1	1	1	1	1	1	1
一月	123.524	43.0075	内蒙古	内蒙古-辽宁	西辽河二道河子	1	1	1	1	0	1	1	1	1	1	1	1	1	1	1	1	1	1	1	1
一月	123.55	42.9666	内蒙古	内蒙古-辽宁	辽河福德店	1	1	1	1	0	0	1	1	1	1	1	1	1	1	1	1	1	1	1	1
一月	122.792	42.7417	内蒙古	内蒙古-辽宁	秀水河常胜	1	1	1	1	1	1	1	1	1	1	1	1	1	1	1	1	1	1	1	1
一月	124.719	45.3561	吉林	吉林-黑龙江	第二松花江松林	1	1	1	1	1	0	1	1	1	1	1	1	1	1	1	1	1	1	1	1
一月	127.167	44.6325	吉林	吉林-黑龙江	细鳞河肖家船口	1	1	1	1	1	1	1	1	1	1	1	1	1	1	1	1	1	1	1	1
一月	127.168	44.7089	吉林	吉林-黑龙江	细鳞河和平桥	1	1	1	1	1	1	1	1	1	1	1	1	1	1	1	1	1	1	1	1
一月	127.417	44.6166	吉林	吉林-黑龙江	拉林河向阳	1	1	1	1	1	1	1	1	1	1	1	1	1	1	1	1	1	1	1	1
一月	126.98	45.0664	吉林	吉林-黑龙江	拉林河振兴	1	1	1	1	1	1	1	1	1	1	1	1	1	1	1	1	1	1	1	1
一月	126.756	45.1733	吉林	吉林-黑龙江	拉林河牛头山大桥	1	1	1	1	1	1	1	1	1	1	1	1	1	1	1	1	1	1	1	1
一月	126.15	45.1333	吉林	吉林-黑龙江	拉林河蔡家沟	1	1	1	1	1	1	1	1	1	1	1	1	1	1	1	1	1	1	1	1
一月	125.711	45.405	吉林	吉林-黑龙江	拉林河板子房	1	1	1	1	1	1	1	1	1	1	1	1	1	1	1	1	1	1	1	1
一月	126.774	45.1314	吉林	吉林-黑龙江	卡岔河龙家亮子	1	1	0	0	0	0	1	1	1	1	1	1	1	1	1	1	1	1	1	1
一月	128.745	43.7556	吉林	吉林-黑龙江	牡丹江牡丹江1号桥	1	1	1	1	1	1	1	1	1	1	1	1	1	1	1	1	1	1	1	1
一月	123.591	43.4317	吉林	吉林-内蒙古	西辽河王奔桥	1	0	0	0	0	1	1	1	0	1	1	1	1	1	1	1	1	1	1	1
一月	123.572	43.3003	吉林	吉林-内蒙古	西辽河巴嘎呼萨	1	1	1	1	1	0	1	1	1	1	1	1	1	1	1	1	1	1	1	1
一月	125.323	50.0483	黑龙江	黑龙江-内蒙古	嫩江石灰窑	1	1	1	1	1	1	1	1	1	1	1	1	1	1	1	1	1	1	1	1
一月	125.213	49.1861	黑龙江	黑龙江-内蒙古	嫩江嫩江浮桥	1	1	1	1	1	1	1	1	1	1	1	1	1	1	1	1	1	1	1	1
一月	125.106	49.1233	黑龙江	黑龙江-内蒙古	嫩江繁荣新村	1	1	1	1	1	1	1	1	1	1	1	1	1	1	1	1	1	1	1	1
一月	124.533	48.4833	黑龙江	黑龙江-内蒙古	嫩江尼尔基大桥	1	1	1	1	1	1	1	1	1	1	1	1	1	1	1	1	1	1	1	1
一月	124.514	48.4019	黑龙江	黑龙江-内蒙古	嫩江小莫丁	1	1	1	1	1	1	1	1	1	1	1	1	1	1	1	1	1	1	1	1
一月	124.569	48.2458	黑龙江	黑龙江-内蒙古	嫩江拉哈	1	1	1	1	1	1	1	1	1	1	1	1	1	1	1	1	1	1	1	1
一月	124.505	48.1281	黑龙江	黑龙江-内蒙古	嫩江鄂温克族乡	1	0	0	1	1	1	1	1	1	1	1	1	1	1	1	1	1	1	1	1
一月	123.343	47.0019	黑龙江	黑龙江-内蒙古	雅鲁河原种场	1	1	1	1	1	1	1	1	1	1	1	1	1	1	1	1	1	1	1	1
一月	123	46.7333	黑龙江	黑龙江-内蒙古	绰尔河两家子水文站	1	1	1	1	1	1	1	1	1	1	1	1	1	1	1	1	1	1	1	1
一月	123.591	46.7936	黑龙江	黑龙江-内蒙古	绰尔河乌塔其农场	1	1	1	1	1	1	1	1	1	1	1	1	1	1	1	1	1	1	1	1
一月	123.549	46.9908	黑龙江	黑龙江-内蒙古	嫩江莫呼渡口	1	1	1	1	1	1	1	1	1	1	1	1	1	1	1	1	1	1	1	1
一月	123.7	46.7833	黑龙江	黑龙江-内蒙古	嫩江江桥	1	1	1	1	1	1	1	1	1	1	1	1	1	1	1	1	1	1	1	1
一月	123.859	46.2953	黑龙江	黑龙江-吉林	嫩江白沙滩	1	1	1	1	1	0	1	1	1	1	1	1	1	1	1	1	1	1	1	1
一月	124.285	45.5347	黑龙江	黑龙江-吉林	嫩江大安	1	1	1	1	1	0	1	1	1	1	1	1	1	1	1	1	1	1	1	1
一月	124.385	45.4406	黑龙江	黑龙江-吉林	嫩江塔虎城渡口	1	1	1	1	1	0	1	1	1	1	1	1	1	1	1	1	1	1	1	1
一月	124.6	45.4475	黑龙江	黑龙江-吉林	嫩江马克图	1	1	1	1	1	1	1	1	1	1	1	1	1	1	1	1	1	1	1	1
一月	125.4	45.4167	黑龙江	黑龙江-吉林	松花江下岱吉	1	0	0	1	1	1	1	1	1	1	1	1	1	1	1	1	1	1	1	1
一月	125.866	45.5175	黑龙江	黑龙江-吉林	松花江88号照	1	1	1	1	1	1	1	1	1	1	1	1	1	1	1	1	1	1	1	1
一月	127.065	45.0936	黑龙江	黑龙江-吉林	牤牛河牤牛河大桥	1	1	1	1	1	1	1	1	1	1	1	1	1	1	1	1	1	1	1	1
一月	121.331	31.5196	江苏	江苏－上海	长江宝钢灰场	1	1	/	1	1	0	1	1	1	1	1	1	1	1	1	1	1	1	1	1
一月	120.054	31.4417	江苏	江苏－浙江	太湖J12#竺山湖	1	1	1	0	0	1	1	1	1	1	1	1	1	1	1	1	1	1	1	1
一月	120.028	31.3914	江苏	江苏－浙江	太湖B22#龙头	1	1	1	1	1	1	1	1	1	1	1	1	1	1	1	1	1	1	1	1
一月	120.388	31.4356	江苏	江苏－浙江	太湖J18#沙墩港	1	1	1	1	1	1	1	1	1	1	1	1	1	1	1	1	1	1	1	1
一月	120.24	31.405	江苏	江苏－浙江	太湖B21#渔业村	1	1	1	1	1	1	1	1	1	1	1	1	1	1	1	1	1	1	1	1
一月	120.297	31.3717	江苏	江苏－浙江	太湖J17A#大贡山	1	1	1	1	1	1	1	1	1	1	1	1	1	1	1	1	1	1	1	1
一月	120.368	31.4042	江苏	江苏－浙江	太湖B23#贡湖	1	1	1	1	1	1	1	1	1	1	1	1	1	1	1	1	1	1	1	1
一月	120.238	31.3572	江苏	江苏－浙江	太湖J17#乌龟山	1	1	1	1	1	1	1	1	1	1	1	1	1	1	1	1	1	1	1	1
一月	120.082	31.3486	江苏	江苏－浙江	太湖J14#焦山	1	1	1	1	1	1	1	1	1	1	1	1	1	1	1	1	1	1	1	1
一月	120.111	31.2394	江苏	江苏－浙江	太湖J19#平台山	1	1	1	1	1	1	1	1	1	1	1	1	1	1	1	1	1	1	1	1
一月	120.115	31.1022	江苏	江苏－浙江	太湖B26#湖心南	1	1	1	1	1	1	1	1	1	1	1	1	1	1	1	1	1	1	1	1
一月	120.259	31.1761	江苏	江苏－浙江	太湖B29#横山	1	1	1	1	1	1	1	1	1	1	1	1	1	1	1	1	1	1	1	1
一月	119.943	31.3092	江苏	江苏－浙江	太湖J13#大浦口	1	1	1	1	1	1	1	1	1	1	1	1	1	1	1	1	1	1	1	1
一月	119.909	31.2264	江苏	江苏－浙江	太湖J13A#伏东	1	1	1	1	1	1	1	1	1	1	1	1	1	1	1	1	1	1	1	1
一月	120.228	31.5381	江苏	江苏－浙江	太湖J6#梅园	1	1	1	1	1	1	1	1	1	1	1	1	1	1	1	1	1	1	1	1
一月	120.211	31.4656	江苏	江苏－浙江	太湖B20#小湾里	1	1	1	1	1	1	1	1	1	1	1	1	1	1	1	1	1	1	1	1
一月	120.134	31.4942	江苏	江苏－浙江	太湖J11#闾江口	1	1	1	1	1	1	1	1	1	1	1	1	1	1	1	1	1	1	1	1
一月	120.164	31.4058	江苏	江苏－浙江	太湖J15#拖山	1	1	1	1	1	1	1	1	1	1	1	1	1	1	1	1	1	1	1	1
一月	120.196	31.5078	江苏	江苏－浙江	太湖J16#三号标	1	1	1	1	1	1	1	1	1	1	1	1	1	1	1	1	1	1	1	1
一月	120.294	31.2542	江苏	江苏－浙江	太湖J31#漫山	1	1	1	1	1	1	1	1	1	1	1	1	1	1	1	1	1	1	1	1
一月	120.257	31.5078	江苏	江苏－浙江	太湖J3#五里湖	1	1	1	1	1	1	1	1	1	1	1	1	1	1	1	1	1	1	1	1
一月	120.233	31.5383	江苏	江苏－浙江	太湖西五里湖	1	1	1	1	1	1	1	1	1	1	1	1	1	1	1	1	1	1	1	1
一月	120.47	31.0317	江苏	江苏－浙江	太湖J36#东太湖	1	1	1	1	1	1	1	1	1	1	1	1	1	1	1	1	1	1	1	1
一月	120.445	31.0008	江苏	江苏－浙江	太湖B24#庙港	1	1	1	1	1	1	1	1	1	1	1	1	1	1	1	1	1	1	1	1
一月	120.491	31.0778	江苏	江苏－浙江	太湖B25#戗港外	1	1	1	1	1	1	1	1	1	1	1	1	1	1	1	1	1	1	1	1
一月	120.219	31.0278	江苏	江苏－浙江	太湖J20#14号标	1	1	1	1	1	1	1	1	1	1	1	1	1	1	1	1	1	1	1	1
一月	120.328	31.0878	江苏	江苏－浙江	太湖J26#西山	1	1	1	1	1	1	1	1	1	1	1	1	1	1	1	1	1	1	1	1
一月	120.459	31.2156	江苏	江苏－浙江	太湖J28#胥口	1	1	1	1	1	1	1	1	1	1	1	1	1	1	1	1	1	1	1	1
一月	120.403	31.1764	江苏	江苏－浙江	太湖B27#胥湖	1	1	1	1	1	1	1	1	1	1	1	1	1	1	1	1	1	1	1	1
一月	120.345	30.9631	江苏	江苏－浙江	太湖汤溇	1	1	1	1	1	1	1	1	1	1	1	1	1	1	1	1	1	1	1	1
一月	120.923	31.0942	江苏	江苏－上海	淀山湖淀南	1	1	1	1	0	1	1	1	1	1	1	1	1	1	1	1	1	1	1	1
一月	120.952	31.1339	江苏	江苏－上海	淀山湖淀北	1	1	1	1	1	1	1	1	1	1	1	1	1	1	1	1	1	1	1	1
一月	120.961	31.12	江苏	江苏－上海	淀山湖淀中	1	1	1	1	0	1	1	1	1	1	1	1	1	1	1	1	1	1	1	1
一月	120.902	31.0828	江苏	江苏－上海	元荡元荡	1	1	1	1	1	1	1	1	1	1	1	1	1	1	1	1	1	1	1	1
一月	120.522	30.8413	江苏	江苏－浙江	大德塘思源大桥	1	1	1	1	1	1	1	1	1	1	1	1	1	1	1	1	1	1	0	1
一月	120.897	31.0206	江苏	江苏－上海	太浦河金泽（金泽水文站）	1	1	1	1	1	1	1	1	1	1	1	1	1	1	1	1	1	1	1	1
一月	120.711	30.8828	江苏	江苏－浙江	江南运河(苏州塘）北虹大桥	0	0	0	0	0	1	1	1	1	1	1	1	1	1	1	1	1	0	0	1
一月	120.705	30.9229	江苏	江苏－浙江	双林港(乌桥港、斜路港)双林桥[水质]	0	1	1	1	1	1	1	1	1	1	1	1	1	1	1	1	1	0	0	1
一月	120.665	30.88	江苏	江苏－浙江	麻溪(后市河)(清溪河)太平桥	0	0	0	0	0	1	1	1	1	1	1	1	1	1	1	1	1	0	0	1
一月	121.044	31.275	江苏	江苏－上海	吴淞江石浦大桥	0	0	0	0	0	0	1	1	1	1	1	1	1	1	1	1	1	1	0	1
一月	120.989	31.205	江苏	江苏－上海	千灯浦千灯浦闸(千灯浦桥)	0	0	1	0	0	0	1	1	1	1	1	1	1	1	1	1	1	1	1	1
一月	120.842	31.1221	江苏	江苏－上海	急水港周庄大桥	1	1	1	0	0	1	1	1	1	1	1	1	1	1	1	1	1	1	1	1
一月	121.128	31.4203	江苏	江苏－上海	盐铁塘新星桥（新星镇桥）	1	0	0	0	0	0	1	1	1	1	1	1	1	1	1	1	1	1	1	1
一月	121.168	31.4569	江苏	江苏－上海	浏河太和大桥	1	1	1	0	0	0	1	1	1	1	1	1	1	1	1	1	1	1	1	1
一月	120.927	31.1414	江苏	江苏－上海	大、小朱厍港珠砂港大桥（珠砂港桥）	1	1	1	1	1	1	1	1	1	1	1	1	1	1	1	1	1	1	1	1
一月	117.006	34.7593	江苏	江苏－山东	沿河（丰沛运河）沛县李集	1	1	0	/	1	1	/	/	1	/	/	/	/	/	/	/	/	/	/	/
一月	116.844	34.9413	江苏	江苏－山东	大沙河微山县后程子庙	1	1	0	/	1	1	/	/	1	/	/	/	/	/	/	/	/	/	/	/
一月	116.716	34.9333	江苏	江苏－山东	复新河复新河闸上	1	1	1	/	1	1	/	/	1	/	/	/	/	/	/	/	/	/	/	/
一月	119.946	31.1086	浙江	浙江－江苏	太湖J21#夹浦	1	1	1	1	1	1	1	1	1	1	1	1	1	1	1	1	1	1	1	1
一月	120.002	31.0399	浙江	浙江－江苏	太湖J22#新塘	1	0	0	1	1	1	1	1	1	1	1	1	1	1	1	1	1	1	1	1
一月	120.108	30.9625	浙江	浙江－江苏	太湖J23#小梅口	1	1	1	1	1	1	1	1	1	1	1	1	1	1	1	1	1	1	1	1
一月	120.424	30.8857	浙江	浙江－江苏	頔塘南浔（頔塘苏浙交界处）	1	1	1	1	1	1	1	1	1	1	1	1	1	1	1	1	1	1	1	1
一月	120.972	30.9808	浙江	浙江－上海	俞汇塘俞汇北大桥	1	1	0	1	1	1	1	1	1	1	1	1	1	1	1	1	1	1	1	1
一月	120.344	30.8855	浙江	浙江－江苏	南横塘长村桥	1	1	1	1	1	1	1	1	1	1	1	1	1	1	1	1	1	1	1	1
一月	120.486	30.7633	浙江	浙江－江苏	澜溪塘（大水桥港）太师桥	1	1	1	1	1	1	1	1	1	1	1	1	1	1	1	1	1	1	1	1
一月	120.589	30.8389	浙江	浙江－江苏	新塍塘北支圣塘桥	1	1	1	1	1	1	1	1	1	1	1	1	1	1	1	1	1	1	1	1
一月	120.562	30.8133	浙江	浙江－江苏	新塍塘西支洛东大桥	1	1	1	1	1	1	1	1	1	1	1	1	1	1	1	1	1	1	1	1
一月	121.011	30.9564	浙江	浙江－上海	大蒸塘横港大桥	1	0	1	1	1	1	1	1	1	1	1	1	1	1	1	1	1	0	1	1
一月	120.831	31.0017	浙江	浙江－江苏	芦墟塘陶庄枢纽	1	1	1	1	1	1	1	1	1	1	1	1	1	1	1	1	1	1	1	1
一月	120.755	30.9786	浙江	浙江－江苏	斜路港(大坝水路）章湾圩公路桥（章湾圩公路大桥）	1	1	1	1	1	1	1	1	1	1	1	1	1	1	1	1	1	1	0	1
一月	120.972	30.84	浙江	浙江－上海	嘉善塘东海桥	1	1	1	0	0	0	1	1	1	1	1	1	1	1	1	1	1	1	1	1
一月	121.017	30.8842	浙江	浙江－上海	枫泾塘（七仙泾-北石港-茹塘）枫南大桥	1	1	1	0	0	0	1	1	1	1	1	1	1	1	1	1	1	1	1	1
一月	121.099	30.8194	浙江	浙江－上海	上海塘蒋古渡（青阳汇）	1	1	1	1	1	1	1	1	1	1	1	1	1	1	1	1	1	1	1	1
一月	121.258	30.7072	浙江	浙江－上海	黄姑塘金丝娘桥	1	1	1	0	1	1	1	1	1	1	1	1	1	1	1	1	1	0	1	1
一月	121.131	30.7878	浙江	浙江－上海	广陈塘(六里塘)六里塘桥	1	1	1	1	1	1	1	1	1	1	1	1	1	1	1	1	1	1	1	1
一月	121.185	30.7864	浙江	浙江－上海	惠高泾新风路桥	1	1	1	1	1	1	1	1	1	1	1	1	1	1	1	1	1	1	1	1
一月	118.919	27.6197	浙江	浙江－福建	松溪马蹄岙水库坝头	1	1	1	1	1	1	1	1	1	1	1	1	1	1	1	1	1	1	1	1
一月	118.994	27.5	浙江	浙江－福建	安溪庆元政和交界处	1	1	1	1	1	1	1	1	1	1	1	1	1	1	1	1	1	1	1	1
一月	118.903	27.6474	浙江	浙江－福建	竹口溪新窑	1	1	1	1	1	1	1	1	1	1	1	1	1	1	1	1	1	1	1	1
一月	120.111	27.3622	浙江	浙江－福建	沙埕港（水北溪）【汇甲溪（水北溪）】南溪水库入库口	1	1	1	1	1	1	1	1	1	1	1	1	1	1	1	1	1	1	1	1
一月	120.369	27.3439	浙江	浙江－福建	照兰溪（甘宋溪、南宋溪、甘歧水库、友谊溪水尾溪）甘歧水库	1	1	1	1	0	1	1	1	1	1	1	1	1	1	1	1	1	1	1	1
一月	119.765	27.3097	浙江	浙江－福建	交溪(东溪)柘泰大桥东溪交汇口上游断面	1	1	1	1	1	1	1	1	1	1	1	1	1	1	1	1	1	1	1	1
一月	119.766	27.3079	浙江	浙江－福建	交溪(东溪)柘泰大桥东溪交汇口下游断面	1	1	1	1	1	1	1	1	1	1	1	1	1	1	1	1	1	1	1	1
一月	119.695	27.5269	浙江	浙江－福建	寿泰溪S52寿泰溪大桥	1	1	1	1	1	1	1	1	1	1	1	1	1	1	1	1	1	1	1	1
一月	119.766	27.3093	浙江	浙江－福建	寿泰溪柘泰大桥寿泰溪断面	1	1	1	1	1	1	1	1	1	1	1	1	1	1	1	1	1	1	1	1
一月	120.463	30.8008	浙江	浙江－江苏	长三港文桥（升罗桥）	1	1	1	1	1	1	1	1	1	1	1	1	1	1	1	1	1	1	1	1
一月	120.512	30.7464	浙江	浙江－江苏	上塔庙港乌桥	1	0	1	0	0	1	1	1	1	1	1	1	1	1	1	1	1	1	1	1
一月	120.906	31.0173	浙江	浙江－上海	坟头港大舜枢纽	1	1	1	1	1	1	1	1	1	1	1	1	1	1	1	1	1	1	1	1
一月	120.952	31.017	浙江	浙江－上海	丁栅港丁栅闸（丁栅枢纽）	1	1	1	1	1	1	1	1	1	1	1	1	1	1	1	1	1	1	1	1
一月	120.99	30.915	浙江	浙江－上海	清凉港清凉大桥	1	1	1	1	0	1	1	1	1	1	1	1	1	1	1	1	1	1	1	1
一月	121.02	30.9469	浙江	浙江－上海	范塘－和尚泾朱枫公路和尚泾桥	1	1	1	1	1	1	1	1	1	1	1	1	1	1	1	1	1	1	1	1
一月	116.733	30.0455	安徽	安徽－江西	长江马垱	1	1	/	1	1	1	1	1	1	1	1	1	1	1	1	1	1	1	1	1
一月	118.499	31.7761	安徽	安徽－江苏	长江马鞍山	1	1	/	1	1	1	1	1	1	1	1	1	1	1	1	1	1	1	1	1
一月	118.502	31.8539	安徽	安徽－江苏	长江骚狗山	1	1	/	1	1	1	1	1	1	1	1	1	1	1	1	1	1	1	1	1
一月	118.79	31.2303	安徽	安徽－江苏	水阳江水阳镇	1	1	1	1	0	1	1	1	1	1	1	1	1	1	1	1	1	1	1	1
一月	118.657	31.3081	安徽	安徽－江苏	水阳江乌溪镇	1	1	1	1	1	1	1	1	1	1	1	1	1	1	1	1	1	/	/	/
一月	120.897	31.0206	安徽	安徽－浙江	泗安溪（泗安塘)杨桥	1	1	1	1	1	1	1	1	1	1	1	1	1	1	1	1	1	1	1	1
一月	118.721	29.7217	安徽	安徽－浙江	新安江街口	1	1	1	1	1	1	1	1	1	1	1	1	1	1	1	1	1	1	1	1
一月	118.133	33.1667	安徽	安徽－江苏	淮河小柳巷	1	1	1	/	1	1	/	/	1	/	/	/	/	/	/	/	/	/	/	/
一月	115.891	31.8851	安徽	安徽－河南	史河六安叶集孙家沟下	1	1	/	/	1	1	/	1	1	/	/	/	/	/	/	/	/	/	/	/
一月	118.051	33.4462	安徽	安徽－江苏	新汴河泗洪团结闸	1	1	1	/	1	1	/	/	1	/	/	/	/	/	/	/	/	/	/	/
一月	118.066	33.4882	安徽	安徽－江苏	新濉河泗洪大屈	1	1	1	/	1	1	/	/	1	/	/	/	/	/	/	/	/	/	/	/
一月	118.136	33.4693	安徽	安徽－江苏	老濉河泗洪顺河桥	1	1	1	/	1	1	/	/	1	/	/	/	/	/	/	/	/	/	1	/
一月	117.982	33.1901	安徽	安徽－江苏	怀洪新河张咀渡口	1	1	1	1	1	1	/	/	1	/	/	/	/	/	/	/	/	/	/	/
一月	116.945	34.3705	安徽	安徽－江苏	废黄河萧县三大家闸	1	1	0	/	1	1	/	/	1	/	/	/	/	/	/	/	/	/	/	/
一月	116.591	34.4971	安徽	安徽－江苏	大沙河丰县二坝桥	1	1	0	/	1	1	/	/	1	/	/	/	/	/	/	/	/	/	/	/
一月	116.497	34.5686	安徽	安徽－江苏	复新河丰县华楼桥	1	0	0	1	1	1	/	/	1	/	/	/	/	/	/	/	/	/	/	/
一月	116.603	24.6376	福建	福建-广东	汀江上下村	1	1	1	1	1	1	1	1	1	1	1	1	1	1	1	1	1	1	1	1
一月	116.92	24.2622	福建	福建-广东	梅潭河联丰	1	1	1	1	1	1	1	1	1	1	1	1	1	1	1	1	1	1	1	1
一月	116.087	24.8647	福建	福建-广东	石窟河园峰桥	1	1	1	1	1	1	1	1	1	1	1	1	1	1	1	1	1	1	1	1
一月	113.657	27.6822	江西	江西－湖南	萍水河枧头洲（金鱼石）	1	1	/	1	1	1	1	1	1	1	1	1	1	1	1	1	1	1	1	1
一月	114.676	25.3283	江西	江西-广东	浈江义庙	1	1	1	1	1	1	1	1	1	1	1	1	1	1	1	1	1	1	1	1
一月	113.994	25.4144	江西	江西-广东	锦江杉皮梗	1	1	1	1	1	1	1	1	1	1	1	1	1	1	1	1	1	1	1	1
一月	115.56	24.6464	江西	江西-广东	寻乌水斗晏	1	1	1	1	1	1	1	1	1	1	1	1	1	1	1	1	1	1	1	1
一月	115.183	24.7	江西	江西-广东	定南水长滩	1	1	1	1	1	1	1	1	1	1	1	1	1	1	1	1	1	1	1	1
一月	118.088	34.6483	山东	山东－江苏	邳苍分洪道邳州古宅北桥	1	1	/	/	1	1	/	/	1	/	/	/	/	/	/	/	/	/	/	/
一月	118.071	34.6497	山东	山东－江苏	邳苍分洪道邳州邹庄呦山北桥	1	0	1	1	0	1	/	/	1	/	/	/	/	/	/	/	/	/	/	/
一月	117.984	34.6582	山东	山东－江苏	汶河邳州道口桥	1	1	1	/	1	1	/	/	1	/	/	/	/	/	/	/	/	/	/	/
一月	117.898	34.6447	山东	山东－江苏	西泇河邳州半步丫闸	1	1	1	/	1	1	/	/	1	/	/	/	/	/	/	/	/	/	/	/
一月	118.13	34.5658	山东	山东－江苏	沂河鲁苏省界（沂河）	1	1	1	/	1	1	/	/	1	/	/	/	/	/	/	/	/	/	/	/
一月	117.782	34.5228	山东	山东－江苏	中运河福运码头	1	1	1	/	1	1	/	/	1	/	/	/	/	/	/	/	/	/	/	/
一月	118.706	34.7646	山东	山东－江苏	新沭河临沭大兴桥	1	1	1	/	1	1	/	/	1	/	/	/	/	/	/	/	/	/	/	/
一月	118.877	35.0327	山东	山东－江苏	青口河赣榆黑林水文站	1	1	0	1	0	0	/	/	1	/	/	/	/	/	/	/	/	/	/	/
一月	112.347	32.3687	河南	河南－湖北	唐白河新甸铺	1	1	/	0	1	1	1	1	1	1	1	1	1	1	1	1	1	1	1	1
一月	112.603	32.527	河南	河南－湖北	唐河郭滩	1	1	/	0	1	1	1	1	1	1	1	1	1	1	1	1	1	1	1	1
一月	115.083	35.3833	河南	河南－山东	黄河高村	1	1	1	1	1	1	1	1	1	1	1	1	1	/	1	/	1	1	1	1
一月	115.9	35.935	河南	河南－山东	黄河孙口	1	1	1	1	1	1	1	1	1	1	1	1	1	/	1	/	1	1	1	1
一月	115.521	32.4085	河南	河南－安徽	淮河淮滨谷堆	1	1	1	/	1	1	/	/	1	/	/	/	/	/	/	/	/	/	/	/
一月	115.899	32.5619	河南	河南－安徽	史河霍邱赵台村	1	1	1	/	1	1	/	/	1	/	/	/	/	/	/	/	/	/	/	/
一月	115.445	33.5952	河南	河南－安徽	茨河郸城砖桥口桥	1	1	1	/	1	1	/	/	1	/	/	/	/	/	/	/	/	/	/	/
一月	115.344	33.5785	河南	河南－安徽	南洺河郸城杨楼	0	1	0	/	1	0	/	/	0	/	/	/	/	/	/	/	/	/	/	/
一月	116.619	33.8677	河南	河南－安徽	新沱河濉溪铁佛洪河头桥	1	1	0	1	1	1	/	/	1	/	/	/	/	/	/	/	/	/	/	/
一月	116.427	33.7963	河南	河南－安徽	浍河永城侯岭乡李口桥	1	1	0	/	1	0	/	/	0	1	/	/	/	/	/	/	/	/	/	/
一月	116.229	33.7914	河南	河南－安徽	包河永城耿庄闸上	1	1	1	/	1	1	/	/	1	/	/	/	/	/	/	/	/	/	/	/
一月	115.146	32.6541	河南	河南－安徽	洪汝河(洪河)新蔡练村王新安大桥	1	1	0	1	1	0	/	/	1	/	/	/	/	/	/	/	/	/	/	/
一月	115.341	33.2619	河南	河南－安徽	沙颍河界首沙颍河桥	1	1	1	/	1	1	/	/	1	/	/	/	/	/	/	/	/	/	/	/
一月	115.143	33.163	河南	河南－安徽	泉河老沈丘泉河桥	1	1	1	/	0	0	1	/	1	/	/	/	/	/	/	/	/	/	/	/
一月	115.5	33.8778	河南	河南－安徽	涡河鹿邑付桥闸上	1	1	1	/	1	1	/	1	1	/	/	/	/	/	/	/	/	/	/	/
一月	115.54	33.9304	河南	河南－安徽	惠济河鹿邑东孙营闸上	1	1	0	/	0	1	/	/	1	/	/	/	/	/	/	/	1	/	/	/
一月	115.608	34.0473	河南	河南－安徽	豫皖大沙河（小洪河）鹿邑宋河镇（桑园村）	1	1	1	/	1	1	/	/	0	/	1	/	/	/	/	/	/	/	/	/
一月	115.614	33.778	河南	河南－安徽	赵王河亳州梅城梅北桥	1	1	1	/	1	1	/	/	1	/	/	/	/	/	/	/	/	/	/	/
一月	115.631	33.6617	河南	河南－安徽	油河亳州六里桥上（纪楼桥）	1	1	0	/	1	1	/	/	1	/	/	/	/	/	/	/	/	/	/	/
一月	112.004	29.782	湖北	湖北－湖南	松滋河西支（牛浪湖）杨家垱	1	1	/	1	1	1	1	1	1	1	1	1	1	1	1	1	1	1	1	1
一月	114.492	31.7542	湖北	湖北－河南	竹竿河定远白嘴	1	1	1	1	1	1	/	/	1	/	/	/	/	/	/	/	/	/	/	/
一月	112.19	29.61	湖南	湖南－湖北	虎渡河黄山头闸	1	1	/	1	1	1	1	1	1	1	1	1	1	1	1	1	1	1	1	1
一月	112.359	29.5283	湖南	湖南－湖北	藕池河东支梅田湖	1	1	/	1	1	1	1	1	1	1	1	1	1	1	1	1	1	1	1	1
一月	113.977	25.6228	湖南	湖南－江西	章江丰洲	1	1	1	1	1	1	1	1	1	1	1	1	1	1	1	1	1	1	1	1
一月	110.959	25.0778	湖南	湖南-广西	恭城河黄沙湾	1	1	1	1	1	1	1	1	1	1	1	1	1	1	1	1	1	1	1	1
一月	112.855	25.284	湖南	湖南-广东	武水岑水桥	1	1	1	1	1	1	1	1	1	1	1	1	1	1	1	1	1	1	1	1
一月	112.96	25.225	湖南	湖南-广东	南花溪明星桥	1	1	1	1	1	1	1	1	1	1	1	1	1	1	1	1	1	1	1	1
一月	110.814	22.5822	广东	广东-广西	杨梅河爽底坪	1	1	1	1	1	1	1	1	1	1	1	1	1	1	1	1	1	1	1	1
一月	111.025	22.6494	广东	广东-广西	黄华江荷塘	1	1	1	1	1	1	1	1	1	1	1	1	1	1	1	1	1	1	1	1
一月	113.52	22.161	广东	广东-澳门	洪湾水道横琴大桥	1	1	1	1	1	1	1	1	1	1	1	1	1	1	1	1	1	1	1	1
一月	113.554	22.1358	广东	广东-澳门	十字门水道红旗	1	1	1	1	1	1	1	1	1	1	1	1	1	1	1	1	1	1	1	1
一月	113.539	22.194	广东	广东-澳门	湾仔水道湾仔	1	1	1	1	0	1	1	1	1	1	1	1	1	1	1	1	1	1	1	1
一月	113.552	22.1758	广东	广东-澳门	澳门附近水域澳氹大桥	1	1	1	1	0	1	1	1	1	1	1	1	1	1	1	1	1	1	1	1
一月	111.222	26.1711	广西	广西－湖南	湘江（西源）庙头	1	1	1	1	1	1	1	1	1	1	1	1	1	1	1	1	1	1	1	1
一月	111.283	26.3	广西	广西－湖南	湘江（西源）绿埠头	1	1	/	1	1	1	1	1	1	1	1	1	1	1	1	1	1	1	/	/
一月	110.774	26.2486	广西	广西－湖南	夫夷水大梅头	1	1	1	1	1	1	1	1	1	1	1	1	1	1	1	1	1	1	1	1
一月	106.985	25.3643	广西	广西-贵州	六硐河甲板	1	1	1	1	1	1	1	1	1	1	1	1	1	1	1	1	1	1	1	1
一月	105.996	24.1244	广西	广西-云南	驮娘江弄瓦	1	1	1	1	1	1	1	1	1	1	1	1	1	1	1	1	1	1	1	1
一月	111.556	23.6372	广西	广西-广东	东安江思留口	1	1	1	1	1	1	1	1	1	1	1	1	1	1	1	1	1	1	1	1
一月	110.318	21.8925	广西	广西-广东	九洲江石角	1	1	1	1	1	1	1	1	1	1	1	1	1	1	1	1	1	1	1	1
一月	110.701	22.2717	广西	广西-广东	罗江长岐	1	1	1	0	0	0	1	1	1	1	1	1	1	1	1	1	1	1	1	1
一月	111.151	24.9697	广西	广西-湖南	恭城河大田	1	1	1	1	1	1	1	1	1	1	1	1	1	1	1	1	1	1	1	1
一月	111.803	23.806	广西	广西-广东	贺江白沙	1	1	1	1	1	1	1	1	1	1	1	1	1	1	1	1	1	1	1	1
一月	111.424	23.4728	广西	广西-广东	西江下典口	1	1	1	1	1	1	1	1	1	1	1	1	1	1	1	1	1	1	1	1
一月	109.217	28.75	重庆	重庆－湖南	酉水石堤	1	1	/	1	1	1	1	1	1	/	1	1	1	1	1	1	1	1	/	/
一月	109.283	28.5	重庆	重庆－湖南	花垣河茶洞	1	1	/	1	1	1	1	1	1	1	1	1	1	1	1	1	1	1	1	1
一月	101.838	26.0969	四川	四川－云南	长江(金沙江)师庄	1	1	1	1	1	1	1	1	1	1	1	1	1	1	1	1	1	1	1	1
一月	105.849	29.0139	四川	四川－重庆	长江朱沱	1	1	1	1	1	1	1	1	1	1	1	1	1	1	1	1	1	1	1	1
一月	106.045	28.9585	四川	四川－重庆	塘河塘河	1	1	1	1	1	1	1	1	1	1	1	1	1	1	1	1	1	1	1	1
一月	106.812	30.1286	四川	四川－重庆	御临河坛同	1	1	1	1	1	1	1	1	1	1	1	1	1	1	1	1	1	1	1	1
一月	106.988	30.0626	四川	四川－重庆	大洪河大洪河水库	1	1	1	1	1	1	1	1	1	1	1	1	1	1	1	1	1	1	1	1
一月	105.47	29.2867	四川	四川－重庆	濑溪河分水村（石河）	1	0	1	1	1	1	1	1	1	1	1	1	1	1	1	1	1	1	1	1
一月	106.203	30.1793	四川	四川－重庆	嘉陵江古楼（武胜）	1	1	1	1	1	1	1	1	1	1	1	1	1	1	1	1	1	1	1	1
一月	106.587	30.3565	四川	四川－重庆	渠江罗渡溪	1	1	1	1	1	1	1	1	1	1	1	1	1	1	1	1	1	1	1	1
一月	105.775	30.3234	四川	四川－重庆	涪江玉溪	1	1	1	1	1	1	1	1	1	1	1	1	1	1	1	1	1	1	1	1
一月	105.61	30.1533	四川	四川－重庆	琼江崇龛镇（柏梓镇）	1	1	1	1	1	1	1	1	1	1	1	1	1	1	1	1	1	1	1	1
一月	108.333	30.1833	四川	四川－陕西	任河大竹河	1	1	1	1	1	1	1	1	1	1	1	1	1	1	1	1	1	1	1	1
一月	105.734	28.6153	贵州	贵州－四川	赤水河涟鱼溪	1	1	1	1	1	1	1	1	1	1	1	1	1	1	1	1	1	1	1	1
一月	106.852	28.5248	贵州	贵州－重庆	綦江松坎	1	1	1	1	1	1	1	1	1	1	1	1	1	1	1	1	1	1	1	1
一月	109.008	27.2985	贵州	贵州－湖南	舞水崇滩	1	1	1	1	0	1	1	1	1	1	1	1	1	1	1	1	1	1	1	1
一月	105.257	24.9381	贵州	贵州-广西	南盘江天生桥	0	1	1	1	1	1	1	1	1	1	1	1	1	1	1	1	1	1	1	1
一月	107.055	25.8413	贵州	贵州-广西	曹渡河平里河	1	1	1	1	1	1	1	1	1	1	1	1	1	1	1	1	1	1	1	1
一月	106.136	24.9467	贵州	贵州-广西	红水河板陈	1	1	1	1	1	1	1	1	1	1	1	1	1	1	1	1	1	1	1	1
一月	108.109	25.1991	贵州	贵州-广西	社村河新荣甸	1	1	1	1	1	1	1	1	1	1	1	1	1	1	1	1	1	1	1	1
一月	101.333	26.6167	云南	云南－四川	长江(金沙江)格里坪	1	1	1	1	1	1	1	1	1	1	1	1	1	1	1	1	1	1	1	1
一月	103.042	26.5606	云南	云南－四川	长江(金沙江)华弹（蒙姑）	1	1	/	1	1	1	1	/	1	/	1	1	1	1	1	1	1	1	1	1
一月	104.416	28.634	云南	云南－四川	长江(金沙江)安边铁路大桥	1	1	1	1	1	1	1	1	1	1	1	1	1	1	1	1	1	1	1	1
一月	100.858	27.3199	云南	云南－四川	宁蒗河包都镇	1	1	/	1	1	1	1	1	1	1	1	1	1	1	1	1	1	1	1	1
一月	104.415	28.6184	云南	云南－四川	横江横江水富	1	1	1	1	1	1	1	1	1	1	1	1	1	1	1	1	1	1	1	1
一月	105.011	28.035	云南	云南－四川	南广河新田（罗渡）	1	1	1	1	1	0	1	1	1	1	1	1	1	1	1	1	1	1	1	1
一月	104.492	24.6576	云南	云南-广西	南盘江八大河	1	1	1	1	1	1	1	1	1	1	1	1	1	1	1	1	1	1	1	1
一月	104.335	26.6309	云南	云南-贵州	可渡河同兴	1	1	1	1	1	1	1	1	1	1	1	1	1	1	1	1	1	1	1	1
一月	104.707	25.294	云南	云南-贵州	黄泥河新村	1	1	1	1	1	1	1	1	1	1	1	1	1	1	1	1	1	1	1	1
一月	104.712	25.2705	云南	云南-贵州	北盘江电厂小桥	1	1	1	1	1	1	1	1	1	1	1	1	1	1	1	1	1	1	1	1
一月	104.506	26.0569	云南	云南-贵州	拖长江小云尚大桥	1	1	1	1	1	1	1	1	1	1	1	1	1	1	1	1	1	1	1	1
一月	105.014	24.4199	云南	云南-广西	驮娘江底先	1	1	1	1	1	1	1	1	1	1	1	1	1	1	1	1	1	1	1	1
一月	106.156	23.9054	云南	云南-广西	谷拉河罗村口	1	1	1	1	1	1	1	1	1	1	1	1	1	1	1	1	1	1	1	1
一月	106.467	33.8328	陕西	陕西－四川	嘉陵江燕子砭	1	1	1	1	1	1	1	1	1	1	1	1	/	1	/	1	1	/	/	/
一月	108.485	37.6942	陕西	陕西－内蒙古	无定河城河公路桥	1	1	1	1	1	1	1	1	1	/	1	1	1	1	1	1	1	/	/	/
一月	110.631	34.0107	陕西	陕西－河南	洛河马沟	1	1	1	1	1	1	1	1	1	1	1	1	1	1	1	/	/	1	1	1
一月	106.083	33.95	甘肃	甘肃－陕西	长丰河封家坝	1	1	1	1	1	1	1	1	1	1	1	1	1	1	1	1	1	1	1	1
一月	105.904	33.5292	甘肃	甘肃－陕西	西汉水西淮坝	1	1	1	1	1	1	1	1	1	1	1	1	/	1	/	1	1	/	/	/
一月	105.517	32.7667	甘肃	甘肃－四川	白龙江姚渡	1	1	/	1	1	1	1	1	1	1	1	1	1	1	1	1	1	1	1	1
一月	105.042	37.4464	甘肃	甘肃－宁夏	黄河下河沿	1	1	1	1	1	1	1	1	1	1	1	1	1	/	1	/	1	1	1	1
一月	102.868	36.5107	甘肃	甘肃－青海	大通河享堂	1	1	1	1	1	1	1	1	1	1	1	1	1	1	1	1	1	1	1	1
一月	106.338	34.5179	甘肃	甘肃－陕西	渭河太碌	1	1	1	1	0	1	1	1	1	1	1	1	1	1	1	1	1	1	1	1
一月	106.526	34.4951	甘肃	甘肃－陕西	渭河拓石	1	1	1	1	1	1	1	1	1	1	1	1	1	1	1	1	1	1	1	1
一月	106.716	34.3708	甘肃	甘肃－陕西	渭河仙龙	1	1	1	1	1	1	1	1	1	1	1	1	1	1	1	1	1	1	1	1
一月	106.503	34.81	甘肃	甘肃－陕西	通关河花园头	1	1	1	1	1	1	1	1	1	1	1	1	1	1	1	1	1	1	1	1
一月	106.436	34.5396	甘肃	甘肃－陕西	通关河凤阁岭	1	1	1	1	1	1	1	1	1	1	1	1	1	1	1	1	1	1	1	1
一月	107.72	35.1867	甘肃	甘肃－陕西	黑河张河桥	1	1	1	1	1	1	1	1	1	1	1	1	1	1	1	1	1	1	1	1
一月	107.941	35.2694	甘肃	甘肃－陕西	泾河政平	1	1	0	0	0	1	1	1	1	1	1	1	1	1	1	1	1	1	0	1
一月	108.213	35.3188	甘肃	甘肃－甘肃	四郎河罗川	1	1	0	1	1	1	1	1	1	1	1	1	1	1	1	1	1	1	1	1
一月	102.5	36.95	青海	青海－甘肃	大通河天堂寺	1	1	1	1	1	1	1	1	1	1	1	1	1	1	1	1	1	1	1	1
一月	106.744	39.3907	宁夏	宁夏－内蒙古	黄河麻黄沟	1	1	1	1	1	1	1	1	1	1	1	1	1	/	1	/	1	1	1	1
一月	105.75	35.5634	宁夏	宁夏－甘肃	葫芦河郭罗	1	1	0	0	1	1	1	1	1	1	1	1	1	0	1	1	1	1	1	1
一月	105.826	35.5543	宁夏	宁夏－甘肃	渝河王恒	1	1	1	1	1	1	1	1	1	1	1	1	1	1	1	1	1	1	1	1
一月	106.483	35.4836	宁夏	宁夏－甘肃	泾河东梁	1	1	1	1	1	1	1	1	1	1	1	1	1	1	1	1	1	1	1	1
一月	106.831	35.728	宁夏	宁夏－甘肃	洪河庞沟	1	1	1	1	1	1	1	1	0	1	1	1	1	1	1	1	1	1	1	1
二月	115.69	39.5822	北京	北京-河北	拒马河张坊	1	1	1	1	1	1	1	1	1	1	1	1	1	1	1	1	1	/	1	1
二月	117.748	40.0417	河北	河北-天津	州河(沙河)沙河桥	1	1	1	1	1	1	1	1	1	1	1	1	1	1	1	1	1	/	1	1
二月	115.505	39.6553	河北	河北-北京	拒马河大沙地	1	1	1	1	1	1	1	1	1	1	1	1	1	1	1	1	1	/	1	1
二月	113.885	36.3586	河北	河北-河南	清漳河合漳	1	1	1	1	1	1	1	1	1	1	1	1	1	1	1	1	1	/	1	1
二月	115.276	36.4967	河北	河北-山东	漳卫河(卫运河)秤钩湾	1	1	0	0	0	0	1	1	1	1	1	1	1	1	1	1	1	/	1	1
二月	115.695	36.8622	河北	河北-山东	漳卫河(卫运河)临清大桥（临清）	1	1	0	0	0	0	1	1	1	1	1	1	1	1	1	1	0	/	1	1
二月	115.777	36.9994	河北	河北-山东	漳卫河(卫运河)油坊桥	1	0	0	0	0	0	1	1	1	1	1	1	1	1	1	1	1	/	1	1
二月	118.825	41.3683	河北	河北-内蒙古	老哈河牛家窑	1	1	1	1	1	1	1	1	1	1	1	1	1	1	1	1	1	1	1	1
二月	114.435	39.2997	山西	山西-河北	唐河水堡	1	1	1	1	1	1	1	1	1	1	1	1	1	1	1	1	1	/	1	1
二月	113.537	38.4208	山西	山西-河北	滹沱河阎家庄大桥（闫家庄大桥）	1	1	1	1	1	1	1	1	1	1	1	1	1	1	1	1	1	/	1	1
二月	114.05	37.7161	山西	山西-河北	冶河王寨村西	1	1	1	1	1	1	1	1	1	1	1	1	1	1	1	1	1	/	1	1
二月	113.909	37.9739	山西	山西-河北	绵河地都	1	1	1	1	1	1	1	1	1	1	1	1	1	1	1	1	1	/	1	1
二月	113.51	36.7956	山西	山西-河北	清漳河（漳西渠、漳北渠）麻田	1	1	1	1	1	1	1	1	1	1	1	1	1	1	1	1	1	/	1	1
二月	111.858	35.0683	山西	山西－河南	黄河南村	1	1	1	1	1	1	1	1	1	1	1	1	1	1	1	1	1	1	1	1
二月	112.304	40.2404	山西	山西－内蒙古	红河杀虎口	1	1	1	1	1	1	1	1	1	1	1	1	1	1	1	1	1	/	1	1
二月	112.635	35.2836	山西	山西－河南	沁河拴驴泉坝下	1	1	1	1	1	1	1	1	1	1	1	1	1	1	1	/	/	1	1	1
二月	112.996	35.268	山西	山西－河南	丹河青天河坝下	1	1	1	1	1	1	1	1	1	1	1	1	1	1	1	/	/	1	1	1
二月	113.236	40.4233	内蒙古	内蒙古-山西	御河黑疙瘩村（小黄土沟）	1	1	1	1	0	0	1	1	1	1	1	1	1	1	1	1	1	/	1	1
二月	114.056	40.8656	内蒙古	内蒙古-河北	二道河（东洋河）友谊水库坝上	1	1	1	1	1	1	1	1	1	1	1	1	1	1	1	1	1	/	1	1
二月	106.91	39.081	内蒙古	内蒙古－宁夏	都思兔河陶乌桥	1	1	0	1	1	1	1	1	0	1	1	1	1	1	1	1	1	1	1	1
二月	110.718	39.3009	内蒙古	内蒙古－陕西	孤山川沙梁	1	0	0	1	1	1	1	1	1	1	1	1	1	1	1	1	1	/	1	1
二月	110.119	39.4303	内蒙古	内蒙古－陕西	窟野河石圪台	1	1	0	1	1	1	1	1	0	1	1	1	1	1	1	1	1	1	1	1
二月	110.217	39.2704	内蒙古	内蒙古－陕西	窟野河大柳塔	1	1	0	0	1	1	1	1	0	1	1	1	1	1	1	1	1	1	1	1
二月	110.372	39.3181	内蒙古	内蒙古－陕西	悖牛川贾家畔	1	1	1	1	1	1	1	1	1	1	1	1	1	1	1	1	1	/	1	1
二月	108.781	37.9775	内蒙古	内蒙古－陕西	无定河巴图湾	1	1	1	1	1	1	1	1	1	1	1	1	1	1	1	1	1	/	1	1
二月	108.897	37.9985	内蒙古	内蒙古－陕西	无定河蘑菇台	1	1	1	1	1	1	1	1	1	1	1	1	1	1	1	1	1	/	1	1
二月	109.05	38.0233	内蒙古	内蒙古－陕西	无定河大草湾	1	1	1	1	1	1	1	1	1	1	1	1	1	1	1	1	1	/	1	1
二月	124.26	48.5326	内蒙古	内蒙古-黑龙江	诺敏河古城子	1	1	1	1	1	1	1	1	1	1	1	1	1	1	1	1	1	1	1	1
二月	124.396	48.2661	内蒙古	内蒙古-黑龙江	诺敏河萨马街	1	1	1	1	1	1	1	1	1	1	1	1	1	1	1	1	1	1	1	1
二月	123.608	48.0231	内蒙古	内蒙古-黑龙江	阿伦河兴鲜	1	1	1	1	1	1	1	1	1	1	1	1	1	1	1	1	1	1	1	1
二月	122.826	47.6839	内蒙古	内蒙古-黑龙江	雅鲁河二节地	1	1	1	1	1	1	1	1	1	1	1	1	1	1	1	1	1	1	1	1
二月	122.857	47.6572	内蒙古	内蒙古-黑龙江	雅鲁河金蛇湾码头	1	1	1	1	1	1	1	1	1	1	1	1	1	1	1	1	1	1	1	1
二月	122.414	47.4472	内蒙古	内蒙古-黑龙江	济沁河东明	1	1	1	1	1	1	1	1	1	1	1	1	1	1	1	1	1	1	1	1
二月	122.502	47.3914	内蒙古	内蒙古-黑龙江	济沁河苗家堡子	1	1	1	1	1	1	1	1	1	1	1	1	1	1	1	1	1	1	1	1
二月	122.332	45.8593	内蒙古	内蒙古-吉林	洮儿河浩特营子	1	1	1	1	1	1	1	1	1	1	1	1	1	1	1	1	1	1	1	1
二月	122.36	45.8536	内蒙古	内蒙古-吉林	洮儿河林海	1	1	1	1	1	1	1	1	1	1	1	1	1	1	1	1	1	1	1	1
二月	123.464	43.7347	内蒙古	内蒙古-吉林	新开河西靠山	1	0	0	0	1	0	1	1	0	1	1	1	1	1	1	1	1	1	1	1
二月	123.508	43.5997	内蒙古	内蒙古-吉林	新开河敖吉	1	0	0	0	1	0	1	1	1	1	1	1	1	1	1	1	1	1	1	1
二月	123.524	43.0075	内蒙古	内蒙古-辽宁	西辽河二道河子	1	1	1	1	1	0	1	1	1	1	1	1	1	1	1	1	1	1	1	1
二月	123.55	42.9666	内蒙古	内蒙古-辽宁	辽河福德店	1	1	1	1	1	1	1	1	1	1	1	1	1	1	1	1	1	1	1	1
二月	124.719	45.3561	吉林	吉林-黑龙江	第二松花江松林	1	1	1	1	1	0	1	1	1	1	1	1	1	1	1	1	1	1	1	1
二月	127.167	44.6325	吉林	吉林-黑龙江	细鳞河肖家船口	1	1	1	1	1	1	1	1	1	1	1	1	1	1	1	1	1	1	1	1
二月	127.168	44.7089	吉林	吉林-黑龙江	细鳞河和平桥	1	1	1	1	1	1	1	1	1	1	1	1	1	1	1	1	1	1	1	1
二月	127.417	44.6166	吉林	吉林-黑龙江	拉林河向阳	1	1	1	1	1	1	1	1	1	1	1	1	1	1	1	1	1	1	1	1
二月	126.98	45.0664	吉林	吉林-黑龙江	拉林河振兴	1	1	1	1	1	1	1	1	1	1	1	1	1	1	1	1	1	1	1	1
二月	126.756	45.1733	吉林	吉林-黑龙江	拉林河牛头山大桥	1	1	1	1	1	1	1	1	1	1	1	1	1	1	1	1	1	1	1	1
二月	126.15	45.1333	吉林	吉林-黑龙江	拉林河蔡家沟	1	1	1	1	1	1	1	1	1	1	1	1	1	1	1	1	1	1	1	1
二月	125.711	45.405	吉林	吉林-黑龙江	拉林河板子房	1	1	1	1	1	1	1	1	1	1	1	1	1	1	1	1	1	1	1	1
二月	126.774	45.1314	吉林	吉林-黑龙江	卡岔河龙家亮子	0	0	0	0	0	0	1	1	1	1	1	1	1	1	1	1	1	1	1	1
二月	128.745	43.7556	吉林	吉林-黑龙江	牡丹江牡丹江1号桥	1	1	1	1	1	1	1	1	1	1	1	1	1	1	1	1	1	1	1	1
二月	123.591	43.4317	吉林	吉林-内蒙古	西辽河王奔桥	1	0	0	0	1	0	1	1	0	1	1	1	1	1	1	1	1	1	1	1
二月	123.572	43.3003	吉林	吉林-内蒙古	西辽河巴嘎呼萨	1	1	1	1	1	1	1	1	1	1	1	1	1	1	1	1	1	1	1	1
二月	125.323	50.0483	黑龙江	黑龙江-内蒙古	嫩江石灰窑	1	1	1	1	1	1	1	1	1	1	1	1	1	1	1	1	1	1	1	1
二月	125.213	49.1861	黑龙江	黑龙江-内蒙古	嫩江嫩江浮桥	1	1	1	1	1	1	1	1	1	1	1	1	1	1	1	1	1	1	1	1
二月	125.106	49.1233	黑龙江	黑龙江-内蒙古	嫩江繁荣新村	1	1	1	1	1	1	1	1	1	1	1	1	1	1	1	1	1	1	1	1
二月	124.533	48.4833	黑龙江	黑龙江-内蒙古	嫩江尼尔基大桥	1	0	0	0	1	1	1	1	1	1	1	1	1	1	1	1	1	1	1	1
二月	124.514	48.4019	黑龙江	黑龙江-内蒙古	嫩江小莫丁	1	0	0	0	1	1	1	1	1	1	1	1	1	1	1	1	1	1	1	1
二月	124.569	48.2458	黑龙江	黑龙江-内蒙古	嫩江拉哈	1	0	0	0	1	1	1	1	1	1	1	1	1	1	1	1	1	1	1	1
二月	124.505	48.1281	黑龙江	黑龙江-内蒙古	嫩江鄂温克族乡	1	0	0	0	1	1	1	1	1	1	1	1	1	1	1	1	1	1	1	1
二月	123.343	47.0019	黑龙江	黑龙江-内蒙古	雅鲁河原种场	1	1	1	1	1	1	1	1	1	1	1	1	1	1	1	1	1	1	1	1
二月	123	46.7333	黑龙江	黑龙江-内蒙古	绰尔河两家子水文站	1	1	1	1	1	1	1	1	1	1	1	1	1	1	1	1	1	1	1	1
二月	123.591	46.7936	黑龙江	黑龙江-内蒙古	绰尔河乌塔其农场	1	1	1	1	1	1	1	1	1	1	1	1	1	1	1	1	1	1	1	1
二月	123.549	46.9908	黑龙江	黑龙江-内蒙古	嫩江莫呼渡口	1	1	1	1	1	1	1	1	1	1	1	1	1	1	1	1	1	1	1	1
二月	123.7	46.7833	黑龙江	黑龙江-内蒙古	嫩江江桥	1	1	1	1	1	1	1	1	1	1	1	1	1	1	1	1	1	1	1	1
二月	123.859	46.2953	黑龙江	黑龙江-吉林	嫩江白沙滩	1	1	1	1	1	1	1	1	1	1	1	1	1	1	1	1	1	1	1	1
二月	124.285	45.5347	黑龙江	黑龙江-吉林	嫩江大安	1	1	1	1	1	1	1	1	1	1	1	1	1	1	1	1	1	1	1	1
二月	124.385	45.4406	黑龙江	黑龙江-吉林	嫩江塔虎城渡口	1	1	1	1	1	0	1	1	1	1	1	1	1	1	1	1	1	1	1	1
二月	124.6	45.4475	黑龙江	黑龙江-吉林	嫩江马克图	1	1	1	1	1	1	1	1	1	1	1	1	1	1	1	1	1	1	1	1
二月	125.4	45.4167	黑龙江	黑龙江-吉林	松花江下岱吉	1	0	0	0	1	1	1	1	1	1	1	1	1	1	1	1	1	1	1	1
二月	125.866	45.5175	黑龙江	黑龙江-吉林	松花江88号照	1	0	0	0	1	1	1	1	1	1	1	1	1	1	1	1	1	1	1	1
二月	127.065	45.0936	黑龙江	黑龙江-吉林	牤牛河牤牛河大桥	1	1	1	1	1	1	1	1	1	1	1	1	1	1	1	1	1	1	1	1
二月	121.331	31.5196	江苏	江苏－上海	长江宝钢灰场	1	1	/	1	1	1	1	1	1	1	1	1	1	1	1	1	1	1	1	1
二月	120.054	31.4417	江苏	江苏－浙江	太湖J12#竺山湖	1	1	1	1	0	1	1	1	1	1	1	1	1	1	1	1	1	1	1	1
二月	120.028	31.3914	江苏	江苏－浙江	太湖B22#龙头	1	1	1	1	0	1	1	1	1	1	1	1	1	1	1	1	1	1	1	1
二月	120.388	31.4356	江苏	江苏－浙江	太湖J18#沙墩港	1	1	1	1	1	1	1	1	1	1	1	1	1	1	1	1	1	1	1	1
二月	120.24	31.405	江苏	江苏－浙江	太湖B21#渔业村	1	1	1	1	1	1	1	1	1	1	1	1	1	1	1	1	1	1	1	1
二月	120.297	31.3717	江苏	江苏－浙江	太湖J17A#大贡山	1	1	1	1	1	1	1	1	1	1	1	1	1	1	1	1	1	1	1	1
二月	120.368	31.4042	江苏	江苏－浙江	太湖B23#贡湖	1	1	1	1	1	1	1	1	1	1	1	1	1	1	1	1	1	1	1	1
二月	120.238	31.3572	江苏	江苏－浙江	太湖J17#乌龟山	1	1	1	1	1	1	1	1	1	1	1	1	1	1	1	1	1	1	1	1
二月	120.082	31.3486	江苏	江苏－浙江	太湖J14#焦山	1	1	1	1	1	1	1	1	1	1	1	1	1	1	1	1	1	1	1	1
二月	120.111	31.2394	江苏	江苏－浙江	太湖J19#平台山	1	1	1	1	1	1	1	1	1	1	1	1	1	1	1	1	1	1	1	1
二月	120.115	31.1022	江苏	江苏－浙江	太湖B26#湖心南	1	1	1	1	1	1	1	1	1	1	1	1	1	1	1	1	1	1	1	1
二月	120.259	31.1761	江苏	江苏－浙江	太湖B29#横山	1	1	1	1	1	1	1	1	1	1	1	1	1	1	1	1	1	1	1	1
二月	119.943	31.3092	江苏	江苏－浙江	太湖J13#大浦口	1	1	1	1	1	1	1	1	1	1	1	1	1	1	1	1	1	1	1	1
二月	119.909	31.2264	江苏	江苏－浙江	太湖J13A#伏东	1	1	1	1	1	1	1	1	1	1	1	1	1	1	1	1	1	1	1	1
二月	120.228	31.5381	江苏	江苏－浙江	太湖J6#梅园	1	1	1	1	1	1	1	1	1	1	1	1	1	1	1	1	1	1	1	1
二月	120.211	31.4656	江苏	江苏－浙江	太湖B20#小湾里	1	1	1	1	1	1	1	1	1	1	1	1	1	1	1	1	1	1	1	1
二月	120.134	31.4942	江苏	江苏－浙江	太湖J11#闾江口	1	1	1	1	1	1	1	1	1	1	1	1	1	1	1	1	1	1	1	1
二月	120.164	31.4058	江苏	江苏－浙江	太湖J15#拖山	1	1	1	1	1	1	1	1	1	1	1	1	1	1	1	1	1	1	1	1
二月	120.196	31.5078	江苏	江苏－浙江	太湖J16#三号标	1	1	1	1	1	1	1	1	1	1	1	1	1	1	1	1	1	1	1	1
二月	120.294	31.2542	江苏	江苏－浙江	太湖J31#漫山	1	1	1	1	1	1	1	1	1	1	1	1	1	1	1	1	1	1	1	1
二月	120.257	31.5078	江苏	江苏－浙江	太湖J3#五里湖	1	1	1	1	1	1	1	1	1	1	1	1	1	1	1	1	1	1	1	1
二月	120.233	31.5383	江苏	江苏－浙江	太湖西五里湖	1	1	1	1	1	1	1	1	1	1	1	1	1	1	1	1	1	1	1	1
二月	120.47	31.0317	江苏	江苏－浙江	太湖J36#东太湖	1	1	1	1	1	1	1	1	1	1	1	1	1	1	1	1	1	1	1	1
二月	120.445	31.0008	江苏	江苏－浙江	太湖B24#庙港	1	1	1	1	1	1	1	1	1	1	1	1	1	1	1	1	1	1	1	1
二月	120.491	31.0778	江苏	江苏－浙江	太湖B25#戗港外	1	1	1	1	1	1	1	1	1	1	1	1	1	1	1	1	1	1	1	1
二月	120.219	31.0278	江苏	江苏－浙江	太湖J20#14号标	1	1	1	1	1	1	1	1	1	1	1	1	1	1	1	1	1	1	1	1
二月	120.328	31.0878	江苏	江苏－浙江	太湖J26#西山	1	1	1	1	1	1	1	1	1	1	1	1	1	1	1	1	1	1	1	1
二月	120.459	31.2156	江苏	江苏－浙江	太湖J28#胥口	1	1	1	1	1	1	1	1	1	1	1	1	1	1	1	1	1	1	1	1
二月	120.403	31.1764	江苏	江苏－浙江	太湖B27#胥湖	1	1	1	1	1	1	1	1	1	1	1	1	1	1	1	1	1	1	1	1
二月	120.345	30.9631	江苏	江苏－浙江	太湖汤溇	1	1	0	1	1	1	1	1	1	1	1	1	1	1	1	1	1	1	1	1
二月	120.923	31.0942	江苏	江苏－上海	淀山湖淀南	1	1	1	1	0	1	1	1	1	1	1	1	1	1	1	1	1	1	1	1
二月	120.952	31.1339	江苏	江苏－上海	淀山湖淀北	1	1	1	1	1	1	1	1	1	1	1	1	1	1	1	1	1	1	1	1
二月	120.961	31.12	江苏	江苏－上海	淀山湖淀中	1	1	1	1	0	1	1	1	1	1	1	1	1	1	1	1	1	1	1	1
二月	120.902	31.0828	江苏	江苏－上海	元荡元荡	1	1	1	1	1	1	1	1	1	1	1	1	1	1	1	1	1	1	1	1
二月	120.522	30.8413	江苏	江苏－浙江	大德塘思源大桥	1	1	1	0	0	1	1	1	1	1	1	1	1	1	1	1	1	1	1	1
二月	120.897	31.0206	江苏	江苏－上海	太浦河金泽（金泽水文站）	1	1	1	0	1	1	1	1	1	1	1	1	1	1	1	1	1	1	1	1
二月	120.711	30.8828	江苏	江苏－浙江	江南运河(苏州塘）北虹大桥	1	1	0	0	0	1	1	1	1	1	1	1	1	1	1	1	1	0	1	1
二月	120.705	30.9229	江苏	江苏－浙江	双林港(乌桥港、斜路港)双林桥[水质]	1	1	0	0	0	1	1	1	1	1	1	1	1	1	1	1	1	0	1	1
二月	120.665	30.88	江苏	江苏－浙江	麻溪(后市河)(清溪河)太平桥	1	1	0	0	0	1	1	1	1	1	1	1	1	1	1	1	1	0	1	1
二月	121.044	31.275	江苏	江苏－上海	吴淞江石浦大桥	1	0	0	0	0	0	1	1	1	1	1	1	1	1	1	1	1	1	1	1
二月	120.989	31.205	江苏	江苏－上海	千灯浦千灯浦闸(千灯浦桥)	1	1	1	0	0	0	1	1	1	1	1	1	1	1	1	1	1	1	1	1
二月	120.842	31.1221	江苏	江苏－上海	急水港周庄大桥	1	1	1	1	0	1	1	1	1	1	1	1	1	1	1	1	1	1	1	1
二月	121.128	31.4203	江苏	江苏－上海	盐铁塘新星桥（新星镇桥）	0	0	0	0	0	0	1	1	1	1	1	1	1	1	1	1	1	1	1	1
二月	121.168	31.4569	江苏	江苏－上海	浏河太和大桥	1	1	1	1	1	1	1	1	1	1	1	1	1	1	1	1	1	1	1	1
二月	120.927	31.1414	江苏	江苏－上海	大、小朱厍港珠砂港大桥（珠砂港桥）	1	1	1	1	0	1	1	1	1	1	1	1	1	1	1	1	1	1	1	1
二月	117.006	34.7593	江苏	江苏－山东	沿河（丰沛运河）沛县李集	1	1	0	/	1	1	/	/	1	/	/	/	/	/	/	/	/	/	/	/
二月	116.844	34.9413	江苏	江苏－山东	大沙河微山县后程子庙	1	1	1	/	1	1	/	/	1	/	/	/	/	/	/	/	/	/	/	/
二月	116.716	34.9333	江苏	江苏－山东	复新河复新河闸上	1	1	0	/	1	1	/	/	1	/	/	/	/	/	/	/	/	/	/	/
二月	119.946	31.1086	浙江	浙江－江苏	太湖J21#夹浦	1	1	1	1	1	1	1	1	1	1	1	1	1	1	1	1	1	1	1	1
二月	120.002	31.0399	浙江	浙江－江苏	太湖J22#新塘	1	1	1	1	1	1	1	1	1	1	1	1	1	1	1	1	1	1	1	1
二月	120.108	30.9625	浙江	浙江－江苏	太湖J23#小梅口	1	1	1	1	1	1	1	1	1	1	1	1	1	1	1	1	1	1	1	1
二月	120.424	30.8857	浙江	浙江－江苏	頔塘南浔（頔塘苏浙交界处）	1	1	1	1	1	1	1	1	1	1	1	1	1	1	1	1	1	1	1	1
二月	120.972	30.9808	浙江	浙江－上海	俞汇塘俞汇北大桥	1	1	1	0	1	1	1	1	1	1	1	1	1	1	1	1	1	1	1	1
二月	120.344	30.8855	浙江	浙江－江苏	南横塘长村桥	1	1	1	1	1	1	1	1	1	1	1	1	1	1	1	1	1	1	1	1
二月	120.486	30.7633	浙江	浙江－江苏	澜溪塘（大水桥港）太师桥	1	1	1	0	0	1	1	1	1	1	1	1	1	1	1	1	1	1	1	1
二月	120.589	30.8389	浙江	浙江－江苏	新塍塘北支圣塘桥	1	1	1	0	1	1	1	1	1	1	1	1	1	1	1	1	1	1	1	1
二月	120.562	30.8133	浙江	浙江－江苏	新塍塘西支洛东大桥	1	1	1	0	1	1	1	1	1	1	1	1	1	1	1	1	1	1	1	1
二月	121.011	30.9564	浙江	浙江－上海	大蒸塘横港大桥	1	1	1	0	0	1	1	1	1	1	1	1	1	1	1	1	1	1	1	1
二月	120.831	31.0017	浙江	浙江－江苏	芦墟塘陶庄枢纽	1	1	1	0	1	1	1	1	1	1	1	1	1	1	1	1	1	1	1	1
二月	120.755	30.9786	浙江	浙江－江苏	斜路港(大坝水路）章湾圩公路桥（章湾圩公路大桥）	1	1	0	0	0	1	1	1	1	1	1	1	1	1	1	1	1	1	1	1
二月	120.972	30.84	浙江	浙江－上海	嘉善塘东海桥	1	1	1	0	0	1	1	1	1	1	1	1	1	1	1	1	1	1	1	1
二月	121.017	30.8842	浙江	浙江－上海	枫泾塘（七仙泾-北石港-茹塘）枫南大桥	1	1	1	0	0	0	1	1	1	1	1	1	1	1	1	1	1	1	1	1
二月	121.099	30.8194	浙江	浙江－上海	上海塘蒋古渡（青阳汇）	1	1	1	0	0	1	1	1	1	1	1	1	1	1	1	1	1	1	1	1
二月	121.258	30.7072	浙江	浙江－上海	黄姑塘金丝娘桥	1	0	0	0	0	1	1	1	1	1	1	1	1	1	1	1	1	1	1	1
二月	121.131	30.7878	浙江	浙江－上海	广陈塘(六里塘)六里塘桥	1	1	1	1	0	1	1	1	1	1	1	1	1	1	1	1	1	1	1	1
二月	121.185	30.7864	浙江	浙江－上海	惠高泾新风路桥	1	1	0	0	0	1	1	1	1	1	1	1	1	1	1	1	1	1	1	1
二月	118.919	27.6197	浙江	浙江－福建	松溪马蹄岙水库坝头	1	1	1	1	1	1	1	1	1	1	1	1	1	1	1	1	1	1	1	1
二月	118.994	27.5	浙江	浙江－福建	安溪庆元政和交界处	1	1	1	1	1	1	1	1	1	1	1	1	1	1	1	1	1	1	1	1
二月	118.903	27.6474	浙江	浙江－福建	竹口溪新窑	1	1	1	1	1	1	1	1	1	1	1	1	1	1	1	1	1	1	1	1
二月	120.111	27.3622	浙江	浙江－福建	沙埕港（水北溪）【汇甲溪（水北溪）】南溪水库入库口	1	1	1	1	1	1	1	1	1	1	1	1	1	1	1	1	1	1	1	1
二月	120.369	27.3439	浙江	浙江－福建	照兰溪（甘宋溪、南宋溪、甘歧水库、友谊溪水尾溪）甘歧水库	1	1	1	1	0	1	1	1	1	1	1	1	1	1	1	1	1	1	1	1
二月	119.765	27.3097	浙江	浙江－福建	交溪(东溪)柘泰大桥东溪交汇口上游断面	1	1	1	1	1	1	1	1	1	1	1	1	1	1	1	1	1	1	1	1
二月	119.766	27.3079	浙江	浙江－福建	交溪(东溪)柘泰大桥东溪交汇口下游断面	1	1	1	1	1	1	1	1	1	1	1	1	1	1	1	1	1	1	1	1
二月	119.695	27.5269	浙江	浙江－福建	寿泰溪S52寿泰溪大桥	1	1	1	1	1	1	1	1	1	1	1	1	1	1	1	1	1	1	1	1
二月	119.766	27.3093	浙江	浙江－福建	寿泰溪柘泰大桥寿泰溪断面	1	1	1	1	1	1	1	1	1	1	1	1	1	1	1	1	1	1	1	1
二月	120.463	30.8008	浙江	浙江－江苏	长三港文桥（升罗桥）	1	1	1	0	0	1	1	1	1	1	1	1	1	1	1	1	1	1	1	1
二月	120.512	30.7464	浙江	浙江－江苏	上塔庙港乌桥	1	1	0	0	0	1	1	1	1	1	1	1	1	1	1	1	1	1	1	1
二月	120.906	31.0173	浙江	浙江－上海	坟头港大舜枢纽	1	1	1	1	1	1	1	1	1	1	1	1	1	1	1	1	1	1	1	1
二月	120.952	31.017	浙江	浙江－上海	丁栅港丁栅闸（丁栅枢纽）	1	1	1	1	1	1	1	1	1	1	1	1	1	1	1	1	1	1	1	1
二月	120.99	30.915	浙江	浙江－上海	清凉港清凉大桥	1	1	1	0	0	1	1	1	1	1	1	1	1	1	1	1	1	1	1	1
二月	121.02	30.9469	浙江	浙江－上海	范塘－和尚泾朱枫公路和尚泾桥	1	1	1	0	0	1	1	1	1	1	1	1	1	1	1	1	1	1	1	1
二月	116.733	30.0455	安徽	安徽－江西	长江马垱	1	1	/	1	1	1	1	1	1	1	1	1	1	1	1	1	1	1	1	1
二月	118.499	31.7761	安徽	安徽－江苏	长江马鞍山	1	1	/	1	1	1	1	1	1	1	1	1	1	1	1	1	1	1	1	1
二月	118.502	31.8539	安徽	安徽－江苏	长江骚狗山	1	1	/	1	1	1	1	1	1	1	1	1	1	1	1	1	1	1	1	1
二月	118.79	31.2303	安徽	安徽－江苏	水阳江水阳镇	1	1	1	1	1	1	1	1	1	1	1	1	1	1	1	1	1	1	1	1
二月	118.657	31.3081	安徽	安徽－江苏	水阳江乌溪镇	1	1	1	1	1	1	1	1	1	1	1	1	1	1	1	1	1	/	/	/
二月	120.897	31.0206	安徽	安徽－浙江	泗安溪（泗安塘)杨桥	1	1	1	1	1	1	1	1	1	1	1	1	1	1	1	1	1	1	1	1
二月	118.721	29.7217	安徽	安徽－浙江	新安江街口	1	1	1	1	1	1	1	1	1	1	1	1	1	1	1	1	1	1	1	1
二月	118.133	33.1667	安徽	安徽－江苏	淮河小柳巷	1	1	1	/	1	1	/	/	1	/	/	/	/	/	/	/	/	/	/	/
二月	115.891	31.8851	安徽	安徽－河南	史河六安叶集孙家沟下	1	1	/	/	1	1	/	/	1	/	/	/	/	/	/	/	/	/	/	/
二月	118.051	33.4462	安徽	安徽－江苏	新汴河泗洪团结闸	1	1	1	/	1	1	/	/	1	/	/	/	/	/	/	/	/	/	/	/
二月	118.066	33.4882	安徽	安徽－江苏	新濉河泗洪大屈	1	1	0	1	1	1	/	/	1	/	/	/	/	/	/	/	/	/	/	/
二月	118.136	33.4693	安徽	安徽－江苏	老濉河泗洪顺河桥	1	1	1	1	1	1	/	/	1	/	/	/	/	/	/	/	/	/	/	/
二月	117.982	33.1901	安徽	安徽－江苏	怀洪新河张咀渡口	1	1	1	/	1	1	/	/	1	/	/	/	/	/	/	/	/	/	/	/
二月	116.945	34.3705	安徽	安徽－江苏	废黄河萧县三大家闸	1	1	0	1	1	1	/	/	1	/	/	/	/	/	/	/	/	/	/	/
二月	116.591	34.4971	安徽	安徽－江苏	大沙河丰县二坝桥	1	1	0	1	1	1	/	/	1	/	/	/	/	/	/	/	/	/	/	/
二月	116.497	34.5686	安徽	安徽－江苏	复新河丰县华楼桥	1	0	0	1	1	1	/	/	1	/	/	/	/	/	/	/	/	/	/	/
二月	116.603	24.6376	福建	福建-广东	汀江上下村	1	1	1	1	1	1	1	1	1	1	1	1	1	1	1	1	1	1	1	1
二月	116.92	24.2622	福建	福建-广东	梅潭河联丰	1	1	1	1	1	1	1	1	1	1	1	1	1	1	1	1	1	1	1	1
二月	116.087	24.8647	福建	福建-广东	石窟河园峰桥	1	1	1	1	1	1	1	1	1	1	1	1	1	1	1	1	1	1	1	1
二月	113.657	27.6822	江西	江西－湖南	萍水河枧头洲（金鱼石）	1	1	/	1	0	1	1	1	1	1	1	1	1	1	1	1	1	1	1	1
二月	114.676	25.3283	江西	江西-广东	浈江义庙	1	1	1	1	1	1	1	1	1	1	1	1	1	1	1	1	1	1	1	1
二月	113.994	25.4144	江西	江西-广东	锦江杉皮梗	1	1	1	1	1	1	1	1	1	1	1	1	1	1	1	1	1	1	1	1
二月	115.56	24.6464	江西	江西-广东	寻乌水斗晏	1	1	1	1	1	1	1	1	1	1	1	1	1	1	1	1	1	1	1	1
二月	115.183	24.7	江西	江西-广东	定南水长滩	1	1	1	1	1	1	1	1	1	1	1	1	1	1	1	1	1	1	1	1
二月	118.088	34.6483	山东	山东－江苏	邳苍分洪道邳州古宅北桥	1	1	1	/	1	1	/	/	1	/	/	/	/	/	/	/	/	/	/	/
二月	118.071	34.6497	山东	山东－江苏	邳苍分洪道邳州邹庄呦山北桥	1	1	1	/	0	1	/	/	1	/	/	/	/	/	/	/	/	/	/	/
二月	117.984	34.6582	山东	山东－江苏	汶河邳州道口桥	1	1	1	/	1	1	/	/	1	/	/	/	/	/	/	/	/	/	/	/
二月	117.898	34.6447	山东	山东－江苏	西泇河邳州半步丫闸	1	1	1	/	1	1	/	/	1	/	/	/	/	/	/	/	/	/	/	/
二月	118.13	34.5658	山东	山东－江苏	沂河鲁苏省界（沂河）	1	1	1	/	1	1	/	/	1	/	/	/	/	/	/	/	/	/	/	/
二月	117.782	34.5228	山东	山东－江苏	中运河福运码头	1	1	1	/	1	1	/	/	1	/	/	/	/	/	/	/	/	/	/	/
二月	118.706	34.7646	山东	山东－江苏	新沭河临沭大兴桥	1	1	0	1	1	1	/	/	1	/	/	/	/	/	/	/	/	/	/	/
二月	118.877	35.0327	山东	山东－江苏	青口河赣榆黑林水文站	1	1	0	1	0	0	/	/	1	/	/	/	/	/	/	/	1	/	/	/
二月	112.347	32.3687	河南	河南－湖北	唐白河新甸铺	1	0	/	0	0	0	1	1	1	1	1	1	1	1	1	1	1	1	1	1
二月	112.603	32.527	河南	河南－湖北	唐河郭滩	1	0	/	0	0	0	1	1	1	1	1	1	1	1	1	1	1	1	1	1
二月	115.083	35.3833	河南	河南－山东	黄河高村	1	1	1	1	1	1	1	1	1	1	1	1	1	1	1	1	1	1	1	1
二月	115.9	35.935	河南	河南－山东	黄河孙口	1	1	1	1	1	1	1	1	1	1	1	1	1	1	1	1	1	1	1	1
二月	115.521	32.4085	河南	河南－安徽	淮河淮滨谷堆	1	1	1	/	0	1	/	/	1	/	/	/	/	/	/	/	/	/	/	/
二月	115.899	32.5619	河南	河南－安徽	史河霍邱赵台村	1	1	1	/	1	1	/	/	1	/	/	/	/	/	/	/	/	/	/	/
二月	115.445	33.5952	河南	河南－安徽	茨河郸城砖桥口桥	1	1	0	1	1	1	1	/	1	/	/	/	/	/	/	/	/	/	/	/
二月	115.344	33.5785	河南	河南－安徽	南洺河郸城杨楼	1	1	0	/	1	0	/	/	0	/	/	/	/	/	/	/	/	/	/	/
二月	116.619	33.8677	河南	河南－安徽	新沱河濉溪铁佛洪河头桥	1	1	0	1	1	1	/	/	0	/	/	/	/	/	/	/	/	/	/	/
二月	116.427	33.7963	河南	河南－安徽	浍河永城侯岭乡李口桥	1	1	0	1	1	1	/	/	0	1	/	/	/	/	/	/	/	/	/	/
二月	116.229	33.7914	河南	河南－安徽	包河永城耿庄闸上	1	0	0	1	0	0	/	/	1	/	/	/	/	/	/	/	/	/	/	/
二月	115.146	32.6541	河南	河南－安徽	洪汝河(洪河)新蔡练村王新安大桥	1	1	0	1	0	0	/	/	1	/	/	/	/	/	/	/	/	/	/	/
二月	115.341	33.2619	河南	河南－安徽	沙颍河界首沙颍河桥	1	1	1	/	1	1	/	/	1	/	/	/	/	/	/	/	/	/	/	/
二月	115.143	33.163	河南	河南－安徽	泉河老沈丘泉河桥	1	1	1	1	1	0	/	/	1	/	/	/	/	/	/	/	/	/	/	/
二月	115.5	33.8778	河南	河南－安徽	涡河鹿邑付桥闸上	1	1	1	/	1	1	/	/	1	/	/	/	/	/	/	/	/	/	/	/
二月	115.54	33.9304	河南	河南－安徽	惠济河鹿邑东孙营闸上	1	0	0	1	0	1	/	/	0	/	/	/	/	/	/	/	1	/	/	/
二月	115.608	34.0473	河南	河南－安徽	豫皖大沙河（小洪河）鹿邑宋河镇（桑园村）	1	1	1	/	1	1	/	/	0	/	1	/	/	/	/	/	/	/	/	/
二月	115.614	33.778	河南	河南－安徽	赵王河亳州梅城梅北桥	1	1	1	/	1	1	/	/	1	/	/	/	/	/	/	/	/	/	/	/
二月	115.631	33.6617	河南	河南－安徽	油河亳州六里桥上（纪楼桥）	1	1	0	/	1	1	/	/	1	/	/	/	/	/	/	/	/	/	/	/
二月	112.004	29.782	湖北	湖北－湖南	松滋河西支（牛浪湖）杨家垱	1	1	/	1	1	1	1	1	1	1	1	1	1	1	1	1	1	1	1	1
二月	114.492	31.7542	湖北	湖北－河南	竹竿河定远白嘴	1	1	1	1	1	1	/	/	1	/	/	/	/	/	/	/	/	/	/	/
二月	112.068	29.7259	湖南	湖南－湖北	松滋河东支甘家厂	1	1	/	1	1	1	1	1	1	1	1	1	1	1	1	1	1	1	1	1
二月	112.19	29.61	湖南	湖南－湖北	虎渡河黄山头闸	1	1	/	1	1	1	1	1	1	1	1	1	1	1	1	1	1	1	1	1
二月	112.388	29.5695	湖南	湖南－湖北	藕池河东支、鲇鱼须河渐明洲	1	1	/	1	1	1	1	1	1	1	1	1	1	1	1	1	1	1	1	1
二月	112.359	29.5283	湖南	湖南－湖北	藕池河东支梅田湖	1	1	/	1	1	1	1	1	1	1	1	1	1	1	1	1	1	1	1	1
二月	112.321	29.5451	湖南	湖南－湖北	藕池河中支芝麻坪	1	1	/	1	1	1	1	1	1	1	1	1	1	1	1	1	1	1	1	1
二月	112.23	29.5921	湖南	湖南－湖北	藕池河西支官垱	1	1	/	1	1	1	1	1	1	1	1	1	1	1	1	1	1	1	1	1
二月	113.977	25.6228	湖南	湖南－江西	章江丰洲	1	1	1	1	1	1	1	1	1	1	1	1	1	1	1	1	1	1	1	1
二月	110.959	25.0778	湖南	湖南-广西	恭城河黄沙湾	1	1	1	1	1	1	1	1	1	1	1	1	1	1	1	1	1	1	1	1
二月	112.855	25.284	湖南	湖南-广东	武水岑水桥	1	1	1	1	1	1	1	1	1	1	1	1	1	1	1	1	1	1	1	1
二月	112.96	25.225	湖南	湖南-广东	南花溪明星桥	1	1	0	1	1	1	1	1	1	1	1	1	1	1	1	1	1	1	1	1
二月	110.814	22.5822	广东	广东-广西	杨梅河爽底坪	1	1	1	1	1	1	1	1	1	1	1	1	1	1	1	1	1	1	1	1
二月	111.025	22.6494	广东	广东-广西	黄华江荷塘	1	1	1	1	1	1	1	1	1	1	1	1	1	1	1	1	1	1	1	1
二月	113.52	22.161	广东	广东-澳门	洪湾水道横琴大桥	1	1	1	1	0	1	1	1	1	1	1	1	1	1	1	1	1	1	1	1
二月	113.554	22.1358	广东	广东-澳门	十字门水道红旗	1	1	1	1	0	1	1	1	1	1	1	1	1	1	1	1	1	1	1	1
二月	113.539	22.194	广东	广东-澳门	湾仔水道湾仔	1	1	1	1	0	1	1	1	1	1	1	1	1	1	1	1	1	1	1	1
二月	113.552	22.1758	广东	广东-澳门	澳门附近水域澳氹大桥	1	1	1	1	0	1	1	1	1	1	1	1	1	1	1	1	1	1	1	1
二月	111.222	26.1711	广西	广西－湖南	湘江（西源）庙头	1	1	1	1	1	1	1	1	1	1	1	1	1	1	1	1	1	1	1	1
二月	111.283	26.3	广西	广西－湖南	湘江（西源）绿埠头	1	1	/	1	1	1	1	1	1	1	1	1	1	1	1	1	1	1	/	/
二月	110.774	26.2486	广西	广西－湖南	夫夷水大梅头	1	1	1	1	1	1	1	1	1	1	1	1	1	1	1	1	1	1	1	1
二月	106.985	25.3643	广西	广西-贵州	六硐河甲板	1	1	1	1	1	1	1	1	1	1	1	1	1	1	1	1	1	1	1	1
二月	105.996	24.1244	广西	广西-云南	驮娘江弄瓦	1	1	1	1	1	1	1	1	1	1	1	1	1	1	1	1	1	1	1	1
二月	111.556	23.6372	广西	广西-广东	东安江思留口	1	1	1	1	1	1	1	1	1	1	1	1	1	1	1	1	1	1	1	1
二月	110.318	21.8925	广西	广西-广东	九洲江石角	1	1	1	1	1	1	1	1	1	1	1	1	1	1	1	1	1	1	1	1
二月	110.701	22.2717	广西	广西-广东	罗江长岐	1	1	1	0	0	0	1	1	1	1	1	1	1	1	1	1	1	1	1	1
二月	111.151	24.9697	广西	广西-湖南	恭城河大田	1	1	1	1	1	1	1	1	1	1	1	1	1	1	1	1	1	1	1	1
二月	111.803	23.806	广西	广西-广东	贺江白沙	1	1	1	1	1	1	1	1	1	1	1	1	1	1	1	1	1	1	1	1
二月	111.424	23.4728	广西	广西-广东	西江下典口	1	1	1	1	1	1	1	1	1	1	1	1	1	1	1	1	1	1	1	1
二月	105.306	29.6084	重庆	重庆－四川	大清流河平坦镇	1	1	0	1	1	1	1	1	1	1	1	1	1	1	1	1	1	1	1	1
二月	109.217	28.75	重庆	重庆－湖南	酉水石堤	1	1	/	1	1	1	1	1	1	/	1	1	1	1	1	1	1	1	/	/
二月	109.283	28.5	重庆	重庆－湖南	花垣河茶洞	1	1	/	1	1	1	1	1	1	1	1	1	1	1	1	1	1	1	1	1
二月	101.838	26.0969	四川	四川－云南	长江(金沙江)师庄	1	1	1	1	1	1	1	1	1	1	1	1	1	1	1	1	1	1	1	1
二月	105.849	29.0139	四川	四川－重庆	长江朱沱	1	1	1	1	1	1	1	1	1	1	1	1	1	1	1	1	1	1	1	1
二月	105.611	28.464	四川	四川－贵州	大同河两汇电站	1	1	1	1	1	1	1	1	1	1	1	1	1	1	1	1	1	1	1	1
二月	106.045	28.9585	四川	四川－重庆	塘河塘河	1	1	1	1	1	1	1	1	1	1	1	1	1	1	1	1	1	1	1	1
二月	106.812	30.1286	四川	四川－重庆	御临河坛同	1	1	1	1	0	1	1	1	1	1	1	1	1	1	1	1	1	1	1	1
二月	106.988	30.0626	四川	四川－重庆	大洪河大洪河水库	1	1	1	1	1	1	1	1	1	1	1	1	1	1	1	1	1	1	1	1
二月	105.378	29.645	四川	四川－重庆	大清流河万古	1	1	1	1	1	1	1	1	1	/	1	1	1	1	1	1	1	1	1	1
二月	105.47	29.2867	四川	四川－重庆	濑溪河分水村（石河）	1	1	0	1	1	0	1	1	1	1	1	1	1	1	1	1	1	1	1	1
二月	106.203	30.1793	四川	四川－重庆	嘉陵江古楼（武胜）	1	1	1	1	1	1	1	1	1	1	1	1	1	1	1	1	1	1	1	1
二月	106.587	30.3565	四川	四川－重庆	渠江罗渡溪	1	1	1	1	1	1	1	1	1	1	1	1	1	1	1	1	1	1	1	1
二月	105.775	30.3234	四川	四川－重庆	涪江玉溪	1	1	1	1	1	1	1	1	1	1	1	1	1	1	1	1	1	1	1	1
二月	105.61	30.1533	四川	四川－重庆	琼江崇龛镇（柏梓镇）	1	1	1	1	1	1	1	1	1	1	1	1	1	1	1	1	1	1	1	1
二月	108.333	30.1833	四川	四川－陕西	任河大竹河	1	1	1	1	1	1	1	1	1	1	1	1	1	1	1	1	1	1	1	1
二月	105.734	28.6153	贵州	贵州－四川	赤水河涟鱼溪	1	1	1	1	1	1	1	1	1	1	1	1	1	1	1	1	1	1	1	1
二月	105.927	28.7315	贵州	贵州－四川	习水河虎头	1	1	1	1	1	1	1	1	1	1	1	1	/	1	1	1	1	1	1	1
二月	106.852	28.5248	贵州	贵州－重庆	綦江松坎	1	1	1	1	1	1	1	1	1	1	1	1	1	1	1	1	1	1	1	1
二月	109.008	27.2985	贵州	贵州－湖南	舞水崇滩	1	1	1	1	0	1	1	1	1	1	1	1	1	1	1	1	1	1	1	1
二月	105.257	24.9381	贵州	贵州-广西	南盘江天生桥	0	1	1	1	1	1	1	1	1	1	1	1	1	1	1	1	1	1	1	1
二月	107.055	25.8413	贵州	贵州-广西	曹渡河平里河	1	1	1	1	1	1	1	1	1	1	1	1	1	1	1	1	1	1	1	1
二月	106.136	24.9467	贵州	贵州-广西	红水河板陈	0	1	1	1	1	1	1	1	1	1	1	1	1	1	1	1	1	1	1	1
二月	108.109	25.1991	贵州	贵州-广西	社村河新荣甸	1	1	1	1	1	1	1	1	1	1	1	1	1	1	1	1	1	1	1	1
二月	101.333	26.6167	云南	云南－四川	长江(金沙江)格里坪	1	1	1	1	1	1	1	1	1	1	1	1	1	1	1	1	1	1	1	1
二月	103.042	26.5606	云南	云南－四川	长江(金沙江)华弹（蒙姑）	1	1	/	1	1	1	1	/	1	/	1	1	1	1	1	1	1	1	1	1
二月	100.858	27.3199	云南	云南－四川	宁蒗河包都镇	1	1	/	1	1	1	1	1	1	1	1	1	1	1	1	1	1	1	1	1
二月	104.415	28.6184	云南	云南－四川	横江横江水富	1	1	1	1	1	1	1	1	1	1	1	1	1	1	1	1	1	1	1	1
二月	105.011	28.035	云南	云南－四川	南广河新田（罗渡）	1	1	1	1	1	1	1	1	1	1	1	1	1	1	1	1	1	1	1	1
二月	104.492	24.6576	云南	云南-广西	南盘江八大河	1	1	1	1	1	1	1	1	1	1	1	1	1	1	1	1	1	1	1	1
二月	104.335	26.6309	云南	云南-贵州	可渡河同兴	1	1	1	1	1	1	1	1	1	1	1	1	1	1	1	1	1	1	1	1
二月	104.707	25.294	云南	云南-贵州	黄泥河新村	1	1	1	1	1	1	1	1	1	1	1	1	1	1	1	1	1	1	1	1
二月	104.712	25.2705	云南	云南-贵州	北盘江电厂小桥	1	1	1	1	1	1	1	1	1	1	1	1	1	1	1	1	1	1	1	1
二月	104.506	26.0569	云南	云南-贵州	拖长江小云尚大桥	1	1	0	0	1	1	1	1	1	1	1	1	1	1	1	1	1	1	1	1
二月	105.014	24.4199	云南	云南-广西	驮娘江底先	1	1	1	1	1	1	1	1	1	1	1	1	1	1	1	1	1	1	1	1
二月	106.156	23.9054	云南	云南-广西	谷拉河罗村口	1	1	1	1	1	1	1	1	1	1	1	1	1	1	1	1	1	1	1	1
二月	106.467	33.8328	陕西	陕西－四川	嘉陵江燕子砭	1	1	1	1	1	1	1	1	1	1	1	1	1	1	1	1	1	/	/	/
二月	108.485	37.6942	陕西	陕西－内蒙古	无定河城河公路桥	1	1	1	1	1	1	1	1	1	1	1	1	1	1	1	1	1	/	1	1
二月	110.631	34.0107	陕西	陕西－河南	洛河马沟	1	1	1	1	1	1	1	1	1	1	1	1	1	1	1	/	/	1	1	1
二月	106.083	33.95	甘肃	甘肃－陕西	长丰河封家坝	1	1	1	1	1	1	1	1	1	1	1	1	1	1	1	1	1	1	1	1
二月	105.904	33.5292	甘肃	甘肃－陕西	西汉水西淮坝	1	1	1	1	1	1	1	1	1	1	1	1	1	1	1	1	1	/	/	/
二月	105.517	32.7667	甘肃	甘肃－四川	白龙江姚渡	1	1	/	1	1	1	1	1	1	1	1	1	1	1	1	1	1	1	1	1
二月	105.042	37.4464	甘肃	甘肃－宁夏	黄河下河沿	1	1	1	1	1	1	1	1	1	1	1	1	1	1	1	1	1	1	1	1
二月	102.868	36.5107	甘肃	甘肃－青海	大通河享堂	1	1	1	1	1	1	1	1	1	1	1	1	1	1	1	1	1	1	1	1
二月	106.338	34.5179	甘肃	甘肃－陕西	渭河太碌	1	1	1	1	1	1	1	1	1	1	1	1	1	1	1	1	1	1	1	1
二月	106.526	34.4951	甘肃	甘肃－陕西	渭河拓石	1	1	1	1	1	1	1	1	1	1	1	1	1	1	1	1	1	1	1	1
二月	106.716	34.3708	甘肃	甘肃－陕西	渭河仙龙	1	1	1	1	1	1	1	1	1	1	1	1	1	1	1	1	1	1	1	1
二月	106.503	34.81	甘肃	甘肃－陕西	通关河花园头	1	1	1	1	1	1	1	1	1	1	1	1	1	1	1	1	1	1	1	1
二月	106.436	34.5396	甘肃	甘肃－陕西	通关河凤阁岭	1	1	1	1	1	1	1	1	1	1	1	1	1	1	1	1	1	1	1	1
二月	107.72	35.1867	甘肃	甘肃－陕西	黑河张河桥	1	1	1	1	1	1	1	1	1	1	1	1	1	1	1	1	1	1	1	1
二月	107.941	35.2694	甘肃	甘肃－陕西	泾河政平	1	1	0	1	0	1	1	1	1	1	1	1	1	1	1	1	1	1	1	1
二月	108.213	35.3188	甘肃	甘肃－甘肃	四郎河罗川	1	1	1	1	1	1	1	1	1	1	1	1	1	1	1	1	1	1	1	1
二月	102.5	36.95	青海	青海－甘肃	大通河天堂寺	1	1	1	1	1	1	1	1	1	1	1	1	1	1	1	1	1	1	1	1
二月	106.744	39.3907	宁夏	宁夏－内蒙古	黄河麻黄沟	1	1	1	1	1	1	1	1	1	1	1	1	1	1	1	1	1	1	1	1
二月	105.75	35.5634	宁夏	宁夏－甘肃	葫芦河郭罗	1	1	0	1	1	1	1	1	1	1	1	1	1	1	1	1	1	1	1	1
二月	105.826	35.5543	宁夏	宁夏－甘肃	渝河王恒	1	1	1	1	1	1	1	1	1	1	1	1	1	1	1	1	1	1	1	1
二月	106.483	35.4836	宁夏	宁夏－甘肃	泾河东梁	1	1	1	1	1	1	1	1	1	1	1	1	1	1	1	1	1	1	1	1
二月	106.831	35.728	宁夏	宁夏－甘肃	洪河庞沟	1	1	1	1	1	1	1	1	1	1	1	1	1	1	1	1	1	1	1	1
三月	115.69	39.5822	北京	北京-河北	拒马河张坊	1	1	1	1	1	1	1	1	1	1	1	1	1	1	1	1	1	/	1	1
三月	117.748	40.0417	河北	河北-天津	州河(沙河)沙河桥	1	1	1	1	1	1	1	1	1	1	1	1	1	1	1	1	1	/	1	1
三月	115.505	39.6553	河北	河北-北京	拒马河大沙地	1	1	1	1	1	1	1	1	1	1	1	1	1	1	1	1	1	/	1	1
三月	116.687	39.0125	河北	河北-天津	大清河安里屯	1	0	0	1	0	1	1	1	0	1	1	1	1	1	1	1	1	/	1	1
三月	117.078	38.6886	河北	河北-天津	青静黄排水渠团瓢桥	1	0	0	1	0	1	1	1	1	1	1	1	1	1	1	1	1	/	1	1
三月	113.885	36.3586	河北	河北-河南	清漳河合漳	1	1	1	1	1	1	1	1	1	1	1	1	1	1	1	1	1	/	1	1
三月	115.276	36.4967	河北	河北-山东	漳卫河(卫运河)秤钩湾	1	0	0	0	1	1	1	1	1	1	1	1	1	1	1	1	1	/	1	1
三月	115.695	36.8622	河北	河北-山东	漳卫河(卫运河)临清大桥（临清）	1	0	0	0	1	1	1	1	1	1	1	1	1	1	1	1	1	/	1	1
三月	115.777	36.9994	河北	河北-山东	漳卫河(卫运河)油坊桥	1	0	0	0	0	1	1	1	0	1	1	1	1	1	1	1	1	/	1	1
三月	118.825	41.3683	河北	河北-内蒙古	老哈河牛家窑	1	1	1	1	1	1	1	1	1	1	1	1	1	1	1	1	1	1	1	1
三月	114.435	39.2997	山西	山西-河北	唐河水堡	1	1	1	1	1	1	1	1	1	1	1	1	1	1	1	1	1	/	1	1
三月	113.537	38.4208	山西	山西-河北	滹沱河阎家庄大桥（闫家庄大桥）	1	1	1	1	1	1	1	1	1	1	1	1	1	1	1	1	1	/	1	1
三月	114.05	37.7161	山西	山西-河北	冶河王寨村西	1	1	1	1	1	1	1	1	1	1	1	1	1	1	1	1	1	/	1	1
三月	113.909	37.9739	山西	山西-河北	绵河地都	1	1	1	1	1	1	1	1	1	1	1	1	1	1	1	1	1	/	1	1
三月	113.51	36.7956	山西	山西-河北	清漳河（漳西渠、漳北渠）麻田	1	1	1	1	1	1	1	1	1	1	1	1	1	1	1	1	1	/	1	1
三月	111.858	35.0683	山西	山西－河南	黄河南村	1	1	1	1	1	1	1	1	1	1	1	1	1	/	1	/	1	1	1	1
三月	112.304	40.2404	山西	山西－内蒙古	红河杀虎口	1	1	1	1	1	1	1	1	1	/	1	1	1	1	1	1	1	/	/	/
三月	112.635	35.2836	山西	山西－河南	沁河拴驴泉坝下	1	1	1	1	1	1	1	1	1	1	1	1	1	1	1	/	/	1	1	1
三月	112.996	35.268	山西	山西－河南	丹河青天河坝下	1	1	1	1	1	1	1	1	1	1	1	1	1	1	1	/	/	1	1	1
三月	113.286	40.3453	内蒙古	内蒙古-山西	御河堡子湾	1	1	1	1	1	0	1	1	1	1	1	1	1	1	1	1	1	/	1	1
三月	113.236	40.4233	内蒙古	内蒙古-山西	御河黑疙瘩村（小黄土沟）	1	1	1	1	1	0	1	1	1	1	1	1	1	1	1	1	1	/	1	1
三月	114.056	40.8656	内蒙古	内蒙古-河北	二道河（东洋河）友谊水库坝上	1	1	1	1	1	1	1	1	1	1	1	1	1	1	1	1	1	/	1	1
三月	106.91	39.081	内蒙古	内蒙古－宁夏	都思兔河陶乌桥	1	1	0	1	1	1	1	1	0	1	1	1	1	1	1	1	1	1	1	1
三月	110.967	39.519	内蒙古	内蒙古－陕西	皇甫川古城	1	0	1	0	0	0	1	1	1	/	1	1	1	1	1	1	1	/	/	/
三月	110.718	39.3009	内蒙古	内蒙古－陕西	孤山川沙梁	1	0	0	1	0	1	1	1	1	/	1	1	1	1	1	1	1	/	/	/
三月	110.119	39.4303	内蒙古	内蒙古－陕西	窟野河石圪台	1	1	0	1	1	1	1	1	0	1	1	1	1	1	1	1	1	1	1	1
三月	110.217	39.2704	内蒙古	内蒙古－陕西	窟野河大柳塔	1	1	0	1	1	1	1	1	0	1	1	1	1	1	1	1	1	1	1	1
三月	110.372	39.3181	内蒙古	内蒙古－陕西	悖牛川贾家畔	1	0	1	1	1	1	1	1	1	/	1	1	1	1	1	1	1	/	/	/
三月	108.781	37.9775	内蒙古	内蒙古－陕西	无定河巴图湾	1	1	1	1	1	1	1	1	1	/	1	1	1	1	1	1	1	/	/	/
三月	108.897	37.9985	内蒙古	内蒙古－陕西	无定河蘑菇台	1	1	0	1	1	0	1	1	1	/	1	1	1	1	1	1	1	/	/	/
三月	109.05	38.0233	内蒙古	内蒙古－陕西	无定河大草湾	1	1	0	1	1	1	1	1	1	/	1	1	1	1	1	1	1	/	/	/
三月	124.26	48.5326	内蒙古	内蒙古-黑龙江	诺敏河古城子	1	1	1	1	1	1	1	1	1	1	1	1	1	1	1	1	1	1	1	1
三月	124.396	48.2661	内蒙古	内蒙古-黑龙江	诺敏河萨马街	1	1	1	1	1	1	1	1	1	1	1	1	1	1	1	1	1	1	1	1
三月	123.608	48.0231	内蒙古	内蒙古-黑龙江	阿伦河兴鲜	1	1	1	1	1	1	1	1	1	1	1	1	1	1	1	1	1	1	1	1
三月	122.826	47.6839	内蒙古	内蒙古-黑龙江	雅鲁河二节地	1	1	1	1	1	1	1	1	1	1	1	1	1	1	1	1	1	1	1	1
三月	122.857	47.6572	内蒙古	内蒙古-黑龙江	雅鲁河金蛇湾码头	1	1	1	1	1	1	1	1	1	1	1	1	1	1	1	1	1	1	1	1
三月	122.414	47.4472	内蒙古	内蒙古-黑龙江	济沁河东明	1	1	1	1	1	1	1	1	1	1	1	1	1	1	1	1	1	1	1	1
三月	122.502	47.3914	内蒙古	内蒙古-黑龙江	济沁河苗家堡子	1	1	1	1	1	1	1	1	1	1	1	1	1	1	1	1	1	1	1	1
三月	122.332	45.8593	内蒙古	内蒙古-吉林	洮儿河浩特营子	1	1	1	1	1	1	1	1	1	1	1	1	1	1	1	1	1	1	1	1
三月	122.36	45.8536	内蒙古	内蒙古-吉林	洮儿河林海	1	1	1	1	1	1	1	1	1	1	1	1	1	1	1	1	1	1	1	1
三月	123.508	43.5997	内蒙古	内蒙古-吉林	新开河敖吉	1	0	0	0	1	0	1	1	1	1	1	1	1	1	1	1	1	1	1	1
三月	123.524	43.0075	内蒙古	内蒙古-辽宁	西辽河二道河子	1	0	0	0	0	1	1	1	1	1	1	1	1	1	1	1	1	1	1	1
三月	123.55	42.9666	内蒙古	内蒙古-辽宁	辽河福德店	1	1	1	1	0	1	1	1	1	1	1	1	1	1	1	1	1	1	1	1
三月	121.035	42.2194	内蒙古	内蒙古-辽宁	牤牛河朗家窝铺	1	0	0	0	1	1	1	1	1	1	1	1	1	1	1	1	1	0	1	1
三月	124.719	45.3561	吉林	吉林-黑龙江	第二松花江松林	1	1	1	1	1	1	1	1	1	1	1	1	1	1	1	1	1	1	1	1
三月	127.167	44.6325	吉林	吉林-黑龙江	细鳞河肖家船口	1	1	1	1	1	1	1	1	1	1	1	1	1	1	1	1	1	1	1	1
三月	127.168	44.7089	吉林	吉林-黑龙江	细鳞河和平桥	1	0	0	1	1	1	1	1	1	1	1	1	1	1	1	1	1	1	1	1
三月	127.417	44.6166	吉林	吉林-黑龙江	拉林河向阳	1	0	0	1	1	1	1	1	1	1	1	1	1	1	1	1	1	1	1	1
三月	126.98	45.0664	吉林	吉林-黑龙江	拉林河振兴	1	1	1	1	0	1	1	1	1	1	1	1	1	1	1	1	1	1	1	1
三月	126.756	45.1733	吉林	吉林-黑龙江	拉林河牛头山大桥	1	1	1	1	0	1	1	1	1	1	1	1	1	1	1	1	1	1	1	1
三月	126.15	45.1333	吉林	吉林-黑龙江	拉林河蔡家沟	1	1	1	1	1	1	1	1	1	1	1	1	1	1	1	1	1	1	1	1
三月	125.711	45.405	吉林	吉林-黑龙江	拉林河板子房	1	1	1	1	0	1	1	1	1	1	1	1	1	1	1	1	1	1	1	1
三月	126.774	45.1314	吉林	吉林-黑龙江	卡岔河龙家亮子	0	0	0	0	0	0	1	1	1	1	1	1	1	1	1	1	1	1	1	1
三月	128.745	43.7556	吉林	吉林-黑龙江	牡丹江牡丹江1号桥	1	1	1	1	1	1	1	1	1	1	1	1	1	1	1	1	1	1	1	1
三月	123.591	43.4317	吉林	吉林-内蒙古	西辽河王奔桥	1	0	0	0	1	1	1	1	0	1	1	1	1	1	1	1	1	1	1	1
三月	125.323	50.0483	黑龙江	黑龙江-内蒙古	嫩江石灰窑	1	1	1	1	1	1	1	1	1	1	1	1	1	1	1	1	1	1	1	1
三月	125.213	49.1861	黑龙江	黑龙江-内蒙古	嫩江嫩江浮桥	1	1	1	1	1	1	1	1	1	1	1	1	1	1	1	1	1	1	1	1
三月	125.106	49.1233	黑龙江	黑龙江-内蒙古	嫩江繁荣新村	1	1	1	1	1	1	1	1	1	1	1	1	1	1	1	1	1	1	1	1
三月	124.533	48.4833	黑龙江	黑龙江-内蒙古	嫩江尼尔基大桥	1	1	1	1	1	1	1	1	1	1	1	1	1	1	1	1	1	1	1	1
三月	124.514	48.4019	黑龙江	黑龙江-内蒙古	嫩江小莫丁	1	1	1	1	1	1	1	1	1	1	1	1	1	1	1	1	1	1	1	1
三月	124.569	48.2458	黑龙江	黑龙江-内蒙古	嫩江拉哈	1	1	1	1	1	1	1	1	1	1	1	1	1	1	1	1	1	1	1	1
三月	124.505	48.1281	黑龙江	黑龙江-内蒙古	嫩江鄂温克族乡	1	1	1	1	1	1	1	1	1	1	1	1	1	1	1	1	1	1	1	1
三月	123.343	47.0019	黑龙江	黑龙江-内蒙古	雅鲁河原种场	1	1	1	1	1	1	1	1	1	1	1	1	1	1	1	1	1	1	1	1
三月	123	46.7333	黑龙江	黑龙江-内蒙古	绰尔河两家子水文站	1	1	1	1	1	1	1	1	1	1	1	1	1	1	1	1	1	1	1	1
三月	123.591	46.7936	黑龙江	黑龙江-内蒙古	绰尔河乌塔其农场	1	1	1	1	1	1	1	1	1	1	1	1	1	1	1	1	1	1	1	1
三月	123.549	46.9908	黑龙江	黑龙江-内蒙古	嫩江莫呼渡口	1	1	1	1	1	1	1	1	1	1	1	1	1	1	1	1	1	1	1	1
三月	123.7	46.7833	黑龙江	黑龙江-内蒙古	嫩江江桥	1	1	1	1	1	1	1	1	1	1	1	1	1	1	1	1	1	1	1	1
三月	123.859	46.2953	黑龙江	黑龙江-吉林	嫩江白沙滩	1	1	1	1	1	1	1	1	1	1	1	1	1	1	1	1	1	1	1	1
三月	124.285	45.5347	黑龙江	黑龙江-吉林	嫩江大安	1	1	1	1	1	1	1	1	1	1	1	1	1	1	1	1	1	1	1	1
三月	124.385	45.4406	黑龙江	黑龙江-吉林	嫩江塔虎城渡口	1	1	1	1	1	1	1	1	1	1	1	1	1	1	1	1	1	1	1	1
三月	124.6	45.4475	黑龙江	黑龙江-吉林	嫩江马克图	1	1	1	1	1	1	1	1	1	1	1	1	1	1	1	1	1	1	1	1
三月	125.4	45.4167	黑龙江	黑龙江-吉林	松花江下岱吉	1	1	1	1	1	1	1	1	1	1	1	1	1	1	1	1	1	1	1	1
三月	125.866	45.5175	黑龙江	黑龙江-吉林	松花江88号照	1	1	1	1	1	1	1	1	1	1	1	1	1	1	1	1	1	1	1	1
三月	127.065	45.0936	黑龙江	黑龙江-吉林	牤牛河牤牛河大桥	1	1	1	1	1	1	1	1	1	1	1	1	1	1	1	1	1	1	1	1
三月	121.331	31.5196	江苏	江苏－上海	长江宝钢灰场	1	1	/	1	1	1	1	1	1	/	1	1	1	1	1	1	1	1	1	1
三月	120.054	31.4417	江苏	江苏－浙江	太湖J12#竺山湖	1	1	1	1	0	1	1	1	1	1	1	1	1	1	1	1	1	1	1	1
三月	120.028	31.3914	江苏	江苏－浙江	太湖B22#龙头	1	1	1	1	1	1	1	1	1	1	1	1	1	1	1	1	1	1	1	1
三月	120.388	31.4356	江苏	江苏－浙江	太湖J18#沙墩港	1	1	1	1	1	1	1	1	1	1	1	1	1	1	1	1	1	1	1	1
三月	120.24	31.405	江苏	江苏－浙江	太湖B21#渔业村	1	1	1	1	1	1	1	1	1	1	1	1	1	1	1	1	1	1	1	1
三月	120.297	31.3717	江苏	江苏－浙江	太湖J17A#大贡山	1	1	1	1	1	1	1	1	1	1	1	1	1	1	1	1	1	1	1	1
三月	120.368	31.4042	江苏	江苏－浙江	太湖B23#贡湖	1	1	1	1	1	1	1	1	1	1	1	1	1	1	1	1	1	1	1	1
三月	120.238	31.3572	江苏	江苏－浙江	太湖J17#乌龟山	1	1	1	1	1	1	1	1	1	1	1	1	1	1	1	1	1	1	1	1
三月	120.082	31.3486	江苏	江苏－浙江	太湖J14#焦山	1	1	1	1	1	1	1	1	1	1	1	1	1	1	1	1	1	1	1	1
三月	120.111	31.2394	江苏	江苏－浙江	太湖J19#平台山	1	1	1	1	1	1	1	1	1	1	1	1	1	1	1	1	1	1	1	1
三月	120.115	31.1022	江苏	江苏－浙江	太湖B26#湖心南	1	1	1	1	1	1	1	1	1	1	1	1	1	1	1	1	1	1	1	1
三月	120.259	31.1761	江苏	江苏－浙江	太湖B29#横山	1	1	1	1	1	1	1	1	1	1	1	1	1	1	1	1	1	1	1	1
三月	119.943	31.3092	江苏	江苏－浙江	太湖J13#大浦口	1	1	1	1	0	0	1	1	1	1	1	1	1	1	1	1	1	1	1	1
三月	119.909	31.2264	江苏	江苏－浙江	太湖J13A#伏东	1	1	1	1	1	1	1	1	1	1	1	1	1	1	1	1	1	1	1	1
三月	120.228	31.5381	江苏	江苏－浙江	太湖J6#梅园	1	1	1	1	1	1	1	1	1	1	1	1	1	1	1	1	1	1	1	1
三月	120.211	31.4656	江苏	江苏－浙江	太湖B20#小湾里	1	1	1	1	1	1	1	1	1	1	1	1	1	1	1	1	1	1	1	1
三月	120.134	31.4942	江苏	江苏－浙江	太湖J11#闾江口	1	1	1	1	1	1	1	1	1	1	1	1	1	1	1	1	1	1	1	1
三月	120.164	31.4058	江苏	江苏－浙江	太湖J15#拖山	1	1	1	1	1	1	1	1	1	1	1	1	1	1	1	1	1	1	1	1
三月	120.196	31.5078	江苏	江苏－浙江	太湖J16#三号标	1	1	1	1	1	1	1	1	1	1	1	1	1	1	1	1	1	1	1	1
三月	120.294	31.2542	江苏	江苏－浙江	太湖J31#漫山	1	1	1	1	1	1	1	1	1	1	1	1	1	1	1	1	1	1	1	1
三月	120.257	31.5078	江苏	江苏－浙江	太湖J3#五里湖	1	1	1	1	1	1	1	1	1	1	1	1	1	1	1	1	1	1	1	1
三月	120.233	31.5383	江苏	江苏－浙江	太湖西五里湖	1	1	1	1	1	1	1	1	1	1	1	1	1	1	1	1	1	1	1	1
三月	120.47	31.0317	江苏	江苏－浙江	太湖J36#东太湖	1	1	1	1	1	1	1	1	1	1	1	1	1	1	1	1	1	1	1	1
三月	120.445	31.0008	江苏	江苏－浙江	太湖B24#庙港	1	1	1	1	1	1	1	1	1	1	1	1	1	1	1	1	1	1	1	1
三月	120.491	31.0778	江苏	江苏－浙江	太湖B25#戗港外	1	1	1	1	1	1	1	1	1	1	1	1	1	1	1	1	1	1	1	1
三月	120.219	31.0278	江苏	江苏－浙江	太湖J20#14号标	1	1	1	1	1	1	1	1	1	1	1	1	1	1	1	1	1	1	1	1
三月	120.328	31.0878	江苏	江苏－浙江	太湖J26#西山	1	1	1	1	1	1	1	1	1	1	1	1	1	1	1	1	1	1	1	1
三月	120.459	31.2156	江苏	江苏－浙江	太湖J28#胥口	1	1	1	1	1	1	1	1	1	1	1	1	1	1	1	1	1	1	1	1
三月	120.403	31.1764	江苏	江苏－浙江	太湖B27#胥湖	1	1	1	1	1	1	1	1	1	1	1	1	1	1	1	1	1	1	1	1
三月	120.345	30.9631	江苏	江苏－浙江	太湖汤溇	1	1	1	1	1	1	1	1	1	1	1	1	1	1	1	1	1	1	1	1
三月	120.923	31.0942	江苏	江苏－上海	淀山湖淀南	1	1	1	1	1	1	1	1	1	1	1	1	1	1	1	1	1	1	1	1
三月	120.952	31.1339	江苏	江苏－上海	淀山湖淀北	1	1	1	1	1	1	1	1	1	1	1	1	1	1	1	1	1	1	1	1
三月	120.961	31.12	江苏	江苏－上海	淀山湖淀中	1	1	1	1	1	1	1	1	1	1	1	1	1	1	1	1	1	1	1	1
三月	120.902	31.0828	江苏	江苏－上海	元荡元荡	1	1	1	1	1	1	1	1	1	1	1	1	1	1	1	1	1	1	1	1
三月	120.522	30.8413	江苏	江苏－浙江	大德塘思源大桥	1	1	0	0	0	1	1	1	1	1	1	1	1	1	1	1	1	0	1	1
三月	120.897	31.0206	江苏	江苏－上海	太浦河金泽（金泽水文站）	1	1	1	1	1	1	1	1	1	1	1	1	1	1	1	1	1	1	1	1
三月	120.711	30.8828	江苏	江苏－浙江	江南运河(苏州塘）北虹大桥	1	1	1	0	0	1	1	1	1	1	1	1	1	1	1	1	1	0	1	1
三月	120.705	30.9229	江苏	江苏－浙江	双林港(乌桥港、斜路港)双林桥[水质]	1	1	1	0	1	1	1	1	1	1	1	1	1	1	1	1	1	0	1	1
三月	120.665	30.88	江苏	江苏－浙江	麻溪(后市河)(清溪河)太平桥	1	0	0	0	0	1	1	1	1	1	1	1	1	1	1	1	1	0	1	1
三月	121.044	31.275	江苏	江苏－上海	吴淞江石浦大桥	1	1	1	0	0	1	1	1	1	1	1	1	1	1	1	1	1	1	1	1
三月	120.989	31.205	江苏	江苏－上海	千灯浦千灯浦闸(千灯浦桥)	1	1	1	0	1	1	1	1	1	1	1	1	1	1	1	1	1	1	1	1
三月	120.842	31.1221	江苏	江苏－上海	急水港周庄大桥	1	1	1	0	0	1	1	1	1	1	1	1	1	1	1	1	1	1	1	1
三月	121.128	31.4203	江苏	江苏－上海	盐铁塘新星桥（新星镇桥）	1	0	0	0	0	1	1	1	1	1	1	1	1	1	1	1	1	1	1	1
三月	121.168	31.4569	江苏	江苏－上海	浏河太和大桥	1	1	1	0	0	0	1	1	1	1	1	1	1	1	1	1	1	1	1	1
三月	120.927	31.1414	江苏	江苏－上海	大、小朱厍港珠砂港大桥（珠砂港桥）	1	1	1	1	1	1	1	1	1	1	1	1	1	1	1	1	1	1	1	1
三月	117.006	34.7593	江苏	江苏－山东	沿河（丰沛运河）沛县李集	1	1	0	1	1	1	/	/	0	/	/	/	/	/	/	/	/	/	/	/
三月	116.844	34.9413	江苏	江苏－山东	大沙河微山县后程子庙	1	1	0	/	1	1	/	/	1	/	/	/	/	/	/	/	/	/	/	/
三月	116.716	34.9333	江苏	江苏－山东	复新河复新河闸上	1	1	0	1	1	1	/	/	1	/	/	/	/	/	/	/	/	/	/	/
三月	119.946	31.1086	浙江	浙江－江苏	太湖J21#夹浦	1	1	1	0	1	1	1	1	1	1	1	1	1	1	1	1	1	1	1	1
三月	120.002	31.0399	浙江	浙江－江苏	太湖J22#新塘	1	1	1	0	1	1	1	1	1	1	1	1	1	1	1	1	1	1	1	1
三月	120.108	30.9625	浙江	浙江－江苏	太湖J23#小梅口	1	1	1	1	1	1	1	1	1	1	1	1	1	1	1	1	1	1	1	1
三月	120.424	30.8857	浙江	浙江－江苏	頔塘南浔（頔塘苏浙交界处）	1	1	1	1	1	1	1	1	1	1	1	1	1	1	1	1	1	1	1	1
三月	120.972	30.9808	浙江	浙江－上海	俞汇塘俞汇北大桥	1	1	1	1	1	1	1	1	1	1	1	1	1	1	1	1	1	1	1	1
三月	120.344	30.8855	浙江	浙江－江苏	南横塘长村桥	1	1	1	1	1	1	1	1	1	1	1	1	1	1	1	1	1	1	1	1
三月	120.486	30.7633	浙江	浙江－江苏	澜溪塘（大水桥港）太师桥	1	1	1	0	1	1	1	1	1	1	1	1	1	1	1	1	1	1	1	1
三月	120.589	30.8389	浙江	浙江－江苏	新塍塘北支圣塘桥	1	1	1	0	1	1	1	1	1	1	1	1	1	1	1	1	1	1	1	1
三月	120.562	30.8133	浙江	浙江－江苏	新塍塘西支洛东大桥	1	1	1	0	1	1	1	1	1	1	1	1	1	1	1	1	1	1	1	1
三月	121.011	30.9564	浙江	浙江－上海	大蒸塘横港大桥	1	1	1	0	1	1	1	1	1	1	1	1	1	1	1	1	1	1	1	1
三月	120.831	31.0017	浙江	浙江－江苏	芦墟塘陶庄枢纽	1	1	1	1	1	1	1	1	1	1	1	1	1	1	1	1	1	1	1	1
三月	120.755	30.9786	浙江	浙江－江苏	斜路港(大坝水路）章湾圩公路桥（章湾圩公路大桥）	1	1	1	0	0	1	1	1	1	1	1	1	1	1	1	1	1	1	1	1
三月	120.972	30.84	浙江	浙江－上海	嘉善塘东海桥	1	1	1	0	0	0	1	1	1	1	1	1	1	1	1	1	1	1	1	1
三月	121.017	30.8842	浙江	浙江－上海	枫泾塘（七仙泾-北石港-茹塘）枫南大桥	1	1	1	0	0	0	1	1	1	1	1	1	1	1	1	1	1	1	1	1
三月	121.099	30.8194	浙江	浙江－上海	上海塘蒋古渡（青阳汇）	1	1	1	0	1	1	1	1	1	1	1	1	1	1	1	1	1	1	1	1
三月	121.258	30.7072	浙江	浙江－上海	黄姑塘金丝娘桥	1	1	1	0	0	0	1	1	1	1	1	1	1	1	1	1	1	1	1	1
三月	121.131	30.7878	浙江	浙江－上海	广陈塘(六里塘)六里塘桥	1	1	1	1	1	1	1	1	1	1	1	1	1	1	1	1	1	1	1	1
三月	121.185	30.7864	浙江	浙江－上海	惠高泾新风路桥	1	1	1	0	1	1	1	1	1	1	1	1	1	1	1	1	1	1	1	1
三月	118.919	27.6197	浙江	浙江－福建	松溪马蹄岙水库坝头	1	1	1	1	1	1	1	1	1	1	1	1	1	1	1	1	1	1	1	1
三月	118.994	27.5	浙江	浙江－福建	安溪庆元政和交界处	1	1	1	1	1	1	1	1	1	1	1	1	1	1	1	1	1	1	1	1
三月	118.903	27.6474	浙江	浙江－福建	竹口溪新窑	1	1	1	1	1	1	1	1	1	1	1	1	1	1	1	1	1	1	1	1
三月	120.111	27.3622	浙江	浙江－福建	沙埕港（水北溪）【汇甲溪（水北溪）】南溪水库入库口	1	1	1	1	1	1	1	1	1	1	1	1	1	1	1	1	1	1	1	1
三月	120.369	27.3439	浙江	浙江－福建	照兰溪（甘宋溪、南宋溪、甘歧水库、友谊溪水尾溪）甘歧水库	1	1	1	1	1	1	1	1	1	1	1	1	1	1	1	1	1	1	1	1
三月	119.765	27.3097	浙江	浙江－福建	交溪(东溪)柘泰大桥东溪交汇口上游断面	1	1	1	1	1	1	1	1	1	1	1	1	1	1	1	1	1	1	1	1
三月	119.766	27.3079	浙江	浙江－福建	交溪(东溪)柘泰大桥东溪交汇口下游断面	1	1	1	1	1	1	1	1	1	1	1	1	1	1	1	1	1	1	1	1
三月	119.695	27.5269	浙江	浙江－福建	寿泰溪S52寿泰溪大桥	1	1	1	1	1	1	1	1	1	1	1	1	1	1	1	1	1	1	1	1
三月	119.766	27.3093	浙江	浙江－福建	寿泰溪柘泰大桥寿泰溪断面	1	1	1	1	1	1	1	1	1	1	1	1	1	1	1	1	1	1	1	1
三月	120.463	30.8008	浙江	浙江－江苏	长三港文桥（升罗桥）	1	1	1	0	0	1	1	1	1	1	1	1	1	1	1	1	1	1	1	1
三月	120.512	30.7464	浙江	浙江－江苏	上塔庙港乌桥	1	1	1	0	1	1	1	1	1	1	1	1	1	1	1	1	1	1	1	1
三月	120.906	31.0173	浙江	浙江－上海	坟头港大舜枢纽	1	1	1	1	1	1	1	1	1	1	1	1	1	1	1	1	1	1	1	1
三月	120.952	31.017	浙江	浙江－上海	丁栅港丁栅闸（丁栅枢纽）	1	1	1	1	1	1	1	1	1	1	1	1	1	1	1	1	1	1	1	1
三月	120.99	30.915	浙江	浙江－上海	清凉港清凉大桥	1	1	1	0	1	1	1	1	1	1	1	1	1	1	1	1	1	1	1	1
三月	121.02	30.9469	浙江	浙江－上海	范塘－和尚泾朱枫公路和尚泾桥	1	1	1	0	1	1	1	1	1	1	1	1	1	1	1	1	1	1	1	1
三月	116.733	30.0455	安徽	安徽－江西	长江马垱	1	1	/	1	1	1	1	1	1	1	1	1	1	1	1	1	1	1	1	1
三月	118.499	31.7761	安徽	安徽－江苏	长江马鞍山	1	1	/	1	1	1	1	1	1	1	1	1	1	1	1	1	1	1	1	1
三月	118.502	31.8539	安徽	安徽－江苏	长江骚狗山	1	1	/	1	1	1	1	1	1	1	1	1	1	1	1	1	1	1	1	1
三月	118.79	31.2303	安徽	安徽－江苏	水阳江水阳镇	1	1	1	1	1	1	1	1	1	1	1	1	1	1	1	1	1	1	1	1
三月	118.657	31.3081	安徽	安徽－江苏	水阳江乌溪镇	1	1	1	1	1	1	1	1	1	1	1	1	1	1	1	1	1	/	/	/
三月	120.897	31.0206	安徽	安徽－浙江	泗安溪（泗安塘)杨桥	1	0	0	1	1	1	1	1	1	1	1	1	1	1	1	1	1	1	1	1
三月	118.721	29.7217	安徽	安徽－浙江	新安江街口	1	1	1	1	1	1	1	1	1	1	1	1	1	1	1	1	1	1	1	1
三月	118.133	33.1667	安徽	安徽－江苏	淮河小柳巷	1	1	1	/	1	1	/	/	1	/	/	/	/	/	/	/	/	/	/	/
三月	115.891	31.8851	安徽	安徽－河南	史河六安叶集孙家沟下	1	1	/	/	1	1	/	/	1	/	/	/	/	/	/	/	/	/	1	/
三月	118.051	33.4462	安徽	安徽－江苏	新汴河泗洪团结闸	1	1	1	/	1	1	/	/	1	/	/	/	/	/	/	/	/	/	/	/
三月	118.066	33.4882	安徽	安徽－江苏	新濉河泗洪大屈	1	1	1	/	1	1	/	/	1	/	/	/	/	/	/	/	/	/	/	/
三月	118.136	33.4693	安徽	安徽－江苏	老濉河泗洪顺河桥	1	1	1	/	1	1	/	/	1	/	/	/	/	/	/	/	/	/	/	/
三月	117.982	33.1901	安徽	安徽－江苏	怀洪新河张咀渡口	1	1	1	/	1	1	/	/	1	/	/	/	/	/	/	/	/	/	/	/
三月	116.945	34.3705	安徽	安徽－江苏	废黄河萧县三大家闸	1	1	0	1	1	1	/	/	1	/	/	/	/	/	/	/	/	/	/	/
三月	116.591	34.4971	安徽	安徽－江苏	大沙河丰县二坝桥	1	0	0	1	1	1	/	/	1	/	/	/	/	/	/	/	/	/	/	/
三月	116.497	34.5686	安徽	安徽－江苏	复新河丰县华楼桥	1	0	0	1	1	1	/	/	1	/	/	/	/	/	/	/	/	/	/	/
三月	116.603	24.6376	福建	福建-广东	汀江上下村	1	1	1	1	1	1	1	1	1	1	1	1	1	1	1	1	1	1	1	1
三月	116.92	24.2622	福建	福建-广东	梅潭河联丰	1	1	1	1	1	1	1	1	1	1	1	1	1	1	1	1	1	1	1	1
三月	116.087	24.8647	福建	福建-广东	石窟河园峰桥	1	1	1	1	1	1	1	1	1	1	1	1	1	1	1	1	1	1	1	1
三月	113.657	27.6822	江西	江西－湖南	萍水河枧头洲（金鱼石）	1	1	/	1	0	1	1	1	1	1	1	1	1	1	1	1	1	1	1	1
三月	114.676	25.3283	江西	江西-广东	浈江义庙	1	1	1	1	1	1	1	1	1	1	1	1	1	1	1	1	1	1	1	1
三月	113.994	25.4144	江西	江西-广东	锦江杉皮梗	1	1	1	1	1	1	1	1	1	1	1	1	1	1	1	1	1	1	1	1
三月	115.56	24.6464	江西	江西-广东	寻乌水斗晏	1	1	1	1	1	1	1	1	1	1	1	1	1	1	1	1	1	1	1	1
三月	115.183	24.7	江西	江西-广东	定南水长滩	1	1	1	1	1	1	1	1	1	1	1	1	1	1	1	1	1	1	1	1
三月	118.088	34.6483	山东	山东－江苏	邳苍分洪道邳州古宅北桥	1	1	1	/	1	1	/	/	1	/	/	/	/	/	/	/	/	/	1	/
三月	118.071	34.6497	山东	山东－江苏	邳苍分洪道邳州邹庄呦山北桥	1	1	1	/	1	1	/	/	1	/	/	/	/	/	/	/	/	/	/	/
三月	117.984	34.6582	山东	山东－江苏	汶河邳州道口桥	1	1	1	/	1	1	/	/	1	/	/	/	/	/	/	/	/	/	/	/
三月	117.898	34.6447	山东	山东－江苏	西泇河邳州半步丫闸	1	1	1	/	1	1	/	/	1	/	/	/	/	/	/	/	/	/	/	/
三月	118.13	34.5658	山东	山东－江苏	沂河鲁苏省界（沂河）	1	1	1	/	1	1	/	/	1	/	/	/	/	/	/	/	/	/	/	/
三月	117.782	34.5228	山东	山东－江苏	中运河福运码头	1	1	1	/	1	1	/	/	1	/	/	/	/	/	/	/	/	/	/	/
三月	118.706	34.7646	山东	山东－江苏	新沭河临沭大兴桥	1	0	0	1	1	0	/	/	1	/	/	/	/	/	/	/	/	/	/	/
三月	118.877	35.0327	山东	山东－江苏	青口河赣榆黑林水文站	1	0	0	1	1	0	/	/	1	/	/	/	/	/	/	/	/	/	/	/
三月	114.078	36.3156	河南	河南-河北	漳河观台	1	1	1	1	1	1	1	1	1	1	1	1	1	1	1	1	1	/	1	1
三月	112.347	32.3687	河南	河南－湖北	唐白河新甸铺	1	1	/	0	1	1	1	1	1	1	1	1	1	1	1	1	1	1	1	1
三月	112.603	32.527	河南	河南－湖北	唐河郭滩	1	1	/	0	0	0	1	1	1	1	1	1	1	1	1	1	1	1	1	1
三月	115.083	35.3833	河南	河南－山东	黄河高村	1	1	1	1	1	1	1	1	1	1	1	1	1	/	1	/	1	1	1	1
三月	115.9	35.935	河南	河南－山东	黄河孙口	1	1	1	1	1	1	1	1	1	1	1	1	1	/	1	/	1	1	1	1
三月	115.521	32.4085	河南	河南－安徽	淮河淮滨谷堆	1	1	1	/	0	1	1	/	1	/	/	/	/	/	/	/	/	/	/	/
三月	115.899	32.5619	河南	河南－安徽	史河霍邱赵台村	1	1	1	/	1	1	/	/	1	/	/	/	/	/	/	/	/	/	/	/
三月	115.445	33.5952	河南	河南－安徽	茨河郸城砖桥口桥	1	1	1	/	1	1	/	/	1	/	/	/	/	/	/	/	/	/	/	/
三月	115.344	33.5785	河南	河南－安徽	南洺河郸城杨楼	1	1	0	1	1	0	1	/	0	/	/	/	/	/	/	/	/	/	/	/
三月	116.619	33.8677	河南	河南－安徽	新沱河濉溪铁佛洪河头桥	1	0	0	1	1	1	/	/	0	/	/	/	/	/	/	/	/	/	/	/
三月	116.427	33.7963	河南	河南－安徽	浍河永城侯岭乡李口桥	1	1	0	/	1	1	/	/	0	1	/	/	/	/	/	/	/	/	/	/
三月	116.229	33.7914	河南	河南－安徽	包河永城耿庄闸上	1	1	1	/	1	1	/	/	1	/	/	/	/	/	/	/	/	/	/	/
三月	115.146	32.6541	河南	河南－安徽	洪汝河(洪河)新蔡练村王新安大桥	1	1	1	/	0	0	1	/	1	/	/	/	/	/	/	/	/	/	1	/
三月	115.341	33.2619	河南	河南－安徽	沙颍河界首沙颍河桥	1	1	1	/	1	1	1	/	1	/	/	/	/	/	/	/	/	/	/	/
三月	115.143	33.163	河南	河南－安徽	泉河老沈丘泉河桥	1	1	1	/	0	0	/	/	1	/	/	/	/	/	/	/	/	/	/	/
三月	115.5	33.8778	河南	河南－安徽	涡河鹿邑付桥闸上	1	1	1	/	1	1	/	/	1	/	/	/	/	/	/	/	/	/	/	/
三月	115.54	33.9304	河南	河南－安徽	惠济河鹿邑东孙营闸上	1	0	0	1	0	1	/	/	1	/	/	/	/	/	/	/	0	/	/	/
三月	115.608	34.0473	河南	河南－安徽	豫皖大沙河（小洪河）鹿邑宋河镇（桑园村）	1	1	1	/	1	1	/	/	0	/	1	/	/	/	/	/	/	/	/	/
三月	115.614	33.778	河南	河南－安徽	赵王河亳州梅城梅北桥	1	1	1	/	1	1	/	/	1	/	/	/	/	/	/	/	/	/	/	/
三月	115.631	33.6617	河南	河南－安徽	油河亳州六里桥上（纪楼桥）	1	1	1	/	1	1	/	/	1	/	/	/	/	/	/	/	/	/	/	/
三月	112.004	29.782	湖北	湖北－湖南	松滋河西支（牛浪湖）杨家垱	1	1	/	1	1	1	1	1	1	1	1	1	1	1	1	1	1	1	1	1
三月	114.492	31.7542	湖北	湖北－河南	竹竿河定远白嘴	1	1	1	1	1	1	/	/	1	/	/	/	/	/	/	/	1	/	/	/
三月	112.19	29.61	湖南	湖南－湖北	虎渡河黄山头闸	1	1	/	1	1	1	1	1	1	1	1	1	1	1	1	1	1	1	1	1
三月	112.359	29.5283	湖南	湖南－湖北	藕池河东支梅田湖	1	1	/	1	1	1	1	1	1	1	1	1	1	1	1	1	1	1	1	1
三月	113.977	25.6228	湖南	湖南－江西	章江丰洲	1	1	1	1	1	1	1	1	1	1	1	1	1	1	1	1	1	1	1	1
三月	110.959	25.0778	湖南	湖南-广西	恭城河黄沙湾	1	1	1	1	1	1	1	1	1	1	1	1	1	1	1	1	1	1	1	1
三月	112.855	25.284	湖南	湖南-广东	武水岑水桥	1	1	1	1	1	1	1	1	1	1	1	1	1	1	1	1	1	1	1	1
三月	112.96	25.225	湖南	湖南-广东	南花溪明星桥	1	1	1	1	1	1	1	1	1	1	1	1	1	1	1	1	1	1	1	1
三月	110.814	22.5822	广东	广东-广西	杨梅河爽底坪	1	1	1	1	1	1	1	1	1	1	1	1	1	1	1	1	1	1	1	1
三月	111.025	22.6494	广东	广东-广西	黄华江荷塘	1	1	1	1	1	1	1	1	1	1	1	1	1	1	1	1	1	1	1	1
三月	113.52	22.161	广东	广东-澳门	洪湾水道横琴大桥	1	1	1	1	1	1	1	1	1	1	1	1	1	1	1	1	1	1	1	1
三月	113.554	22.1358	广东	广东-澳门	十字门水道红旗	1	1	1	1	1	1	1	1	1	1	1	1	1	1	1	1	1	1	1	1
三月	113.539	22.194	广东	广东-澳门	湾仔水道湾仔	1	1	0	1	0	1	1	1	1	1	1	1	1	1	1	1	1	1	1	1
三月	113.552	22.1758	广东	广东-澳门	澳门附近水域澳氹大桥	1	1	1	1	1	1	1	1	1	1	1	1	1	1	1	1	1	1	1	1
三月	111.222	26.1711	广西	广西－湖南	湘江（西源）庙头	1	1	1	1	1	1	1	1	1	1	1	1	1	1	1	1	1	1	1	1
三月	111.283	26.3	广西	广西－湖南	湘江（西源）绿埠头	1	1	/	1	1	1	1	1	1	1	1	1	1	1	1	1	1	1	/	/
三月	110.774	26.2486	广西	广西－湖南	夫夷水大梅头	1	1	1	1	1	1	1	1	1	1	1	1	1	1	1	1	1	1	1	1
三月	106.985	25.3643	广西	广西-贵州	六硐河甲板	1	1	1	1	1	1	1	1	1	1	1	1	1	1	1	1	1	1	1	1
三月	105.996	24.1244	广西	广西-云南	驮娘江弄瓦	1	1	1	1	1	1	1	1	1	1	1	1	1	1	1	1	1	1	1	1
三月	111.556	23.6372	广西	广西-广东	东安江思留口	1	1	1	1	1	1	1	1	1	1	1	1	1	1	1	1	1	1	1	1
三月	110.318	21.8925	广西	广西-广东	九洲江石角	1	1	1	0	1	1	1	1	1	1	1	1	1	1	1	1	1	1	1	1
三月	110.701	22.2717	广西	广西-广东	罗江长岐	1	1	1	0	0	0	1	1	1	1	1	1	1	1	1	1	1	1	1	1
三月	111.151	24.9697	广西	广西-湖南	恭城河大田	1	1	1	1	1	1	1	1	1	1	1	1	1	1	1	1	1	1	1	1
三月	111.803	23.806	广西	广西-广东	贺江白沙	1	1	1	1	1	1	1	1	1	1	1	1	1	1	1	1	1	1	1	1
三月	111.424	23.4728	广西	广西-广东	西江下典口	1	1	1	1	1	1	1	1	1	1	1	1	1	1	1	1	1	1	1	1
三月	109.217	28.75	重庆	重庆－湖南	酉水石堤	1	1	/	1	1	1	1	1	1	/	1	1	1	1	1	1	1	1	/	/
三月	109.283	28.5	重庆	重庆－湖南	花垣河茶洞	1	1	/	1	1	1	1	1	1	1	1	1	1	1	1	1	1	1	1	1
三月	101.838	26.0969	四川	四川－云南	长江(金沙江)师庄	1	1	1	1	1	1	1	1	1	1	1	1	1	1	1	1	1	1	1	1
三月	105.849	29.0139	四川	四川－重庆	长江朱沱	1	1	1	1	1	1	1	1	1	1	1	1	1	1	1	1	1	1	1	1
三月	106.045	28.9585	四川	四川－重庆	塘河塘河	1	1	1	1	1	1	1	1	1	1	1	1	1	1	1	1	1	1	1	1
三月	106.812	30.1286	四川	四川－重庆	御临河坛同	1	1	1	1	0	0	1	1	1	1	1	1	1	1	1	1	1	1	1	1
三月	106.988	30.0626	四川	四川－重庆	大洪河大洪河水库	1	1	1	1	1	1	1	1	1	1	1	1	1	1	1	1	1	1	1	1
三月	105.47	29.2867	四川	四川－重庆	濑溪河分水村（石河）	1	0	0	1	1	1	1	1	1	1	1	1	1	1	1	1	1	1	1	1
三月	106.203	30.1793	四川	四川－重庆	嘉陵江古楼（武胜）	1	1	1	1	1	1	1	1	1	1	1	1	1	1	1	1	1	1	1	1
三月	106.587	30.3565	四川	四川－重庆	渠江罗渡溪	1	1	1	1	1	0	1	1	1	1	1	1	1	1	1	1	1	1	1	1
三月	105.775	30.3234	四川	四川－重庆	涪江玉溪	1	1	1	1	1	1	1	1	1	1	1	1	1	1	1	1	1	1	1	1
三月	105.61	30.1533	四川	四川－重庆	琼江崇龛镇（柏梓镇）	1	0	0	1	1	0	1	1	1	1	1	1	1	1	1	1	1	1	1	1
三月	108.333	30.1833	四川	四川－陕西	任河大竹河	1	1	1	1	1	1	1	1	1	1	1	1	1	1	1	1	1	1	1	1
三月	105.734	28.6153	贵州	贵州－四川	赤水河涟鱼溪	1	1	1	1	1	1	1	1	1	1	1	1	1	1	1	1	1	1	1	1
三月	106.852	28.5248	贵州	贵州－重庆	綦江松坎	1	1	1	1	1	1	1	1	1	1	1	1	1	1	1	1	1	1	1	1
三月	109.008	27.2985	贵州	贵州－湖南	舞水崇滩	1	1	1	1	0	1	1	1	1	1	1	1	1	1	1	1	1	1	1	1
三月	105.257	24.9381	贵州	贵州-广西	南盘江天生桥	1	1	1	1	1	1	1	1	1	1	1	1	1	1	1	1	1	1	1	1
三月	107.055	25.8413	贵州	贵州-广西	曹渡河平里河	1	1	1	1	1	1	1	1	1	1	1	1	1	1	1	1	1	1	1	1
三月	106.136	24.9467	贵州	贵州-广西	红水河板陈	1	1	1	1	1	1	1	1	1	1	1	1	1	1	1	1	1	1	1	1
三月	108.109	25.1991	贵州	贵州-广西	社村河新荣甸	1	1	1	1	1	1	1	1	1	1	1	1	1	1	1	1	1	1	1	1
三月	101.333	26.6167	云南	云南－四川	长江(金沙江)格里坪	1	1	1	1	1	1	1	1	1	1	1	1	1	1	1	1	1	1	1	1
三月	103.042	26.5606	云南	云南－四川	长江(金沙江)华弹（蒙姑）	1	1	/	1	1	1	1	/	1	/	1	1	1	1	1	1	1	1	1	1
三月	100.858	27.3199	云南	云南－四川	宁蒗河包都镇	1	1	/	1	1	1	1	1	1	1	1	1	1	1	1	1	1	1	1	1
三月	104.415	28.6184	云南	云南－四川	横江横江水富	1	1	1	1	1	1	1	1	1	1	1	1	1	1	1	1	1	1	1	1
三月	105.011	28.035	云南	云南－四川	南广河新田（罗渡）	1	1	1	1	1	1	1	1	1	1	1	1	1	1	1	1	1	1	1	1
三月	104.492	24.6576	云南	云南-广西	南盘江八大河	1	1	1	1	1	1	1	1	1	1	1	1	1	1	1	1	1	1	1	1
三月	104.335	26.6309	云南	云南-贵州	可渡河同兴	1	1	1	1	1	1	1	1	1	1	1	1	1	1	1	1	1	1	1	1
三月	104.707	25.294	云南	云南-贵州	黄泥河新村	1	1	1	1	1	1	1	1	1	1	1	1	1	1	1	1	1	1	1	1
三月	104.712	25.2705	云南	云南-贵州	北盘江电厂小桥	1	1	1	1	1	1	1	1	1	1	1	1	1	1	1	1	1	1	1	1
三月	104.506	26.0569	云南	云南-贵州	拖长江小云尚大桥	1	1	1	1	1	1	1	1	1	1	1	1	1	1	1	1	1	1	1	1
三月	105.014	24.4199	云南	云南-广西	驮娘江底先	1	1	1	1	1	1	1	1	1	1	1	1	1	1	1	1	1	1	1	1
三月	106.156	23.9054	云南	云南-广西	谷拉河罗村口	1	1	1	1	1	1	1	1	1	1	1	1	1	1	1	1	1	1	1	1
三月	106.467	33.8328	陕西	陕西－四川	嘉陵江燕子砭	1	1	1	1	1	1	1	1	1	1	1	1	1	1	1	1	1	/	/	/
三月	108.485	37.6942	陕西	陕西－内蒙古	无定河城河公路桥	1	0	0	0	1	1	1	1	1	/	1	1	1	1	1	1	1	/	/	/
三月	110.631	34.0107	陕西	陕西－河南	洛河马沟	1	1	1	1	1	1	1	1	1	1	1	1	1	1	1	/	/	1	1	1
三月	106.083	33.95	甘肃	甘肃－陕西	长丰河封家坝	1	1	1	1	1	1	1	1	1	1	1	1	1	1	1	1	1	1	1	1
三月	105.904	33.5292	甘肃	甘肃－陕西	西汉水西淮坝	1	1	1	1	1	1	1	1	1	1	1	1	1	1	1	1	1	/	/	/
三月	105.517	32.7667	甘肃	甘肃－四川	白龙江姚渡	1	1	/	1	1	1	1	1	1	1	1	1	1	1	1	1	1	1	1	1
三月	105.042	37.4464	甘肃	甘肃－宁夏	黄河下河沿	1	1	1	1	1	1	1	1	1	1	1	1	1	/	1	/	1	1	1	1
三月	102.868	36.5107	甘肃	甘肃－青海	大通河享堂	1	1	1	1	1	1	1	1	1	1	1	1	1	1	1	1	1	1	1	1
三月	106.338	34.5179	甘肃	甘肃－陕西	渭河太碌	1	1	0	1	1	1	1	1	1	1	1	1	1	1	1	1	1	1	1	1
三月	106.526	34.4951	甘肃	甘肃－陕西	渭河拓石	1	1	1	1	1	1	1	1	1	1	1	1	1	1	1	1	1	1	1	1
三月	106.716	34.3708	甘肃	甘肃－陕西	渭河仙龙	1	1	1	1	1	1	1	1	1	1	1	1	1	1	1	1	1	1	1	1
三月	106.503	34.81	甘肃	甘肃－陕西	通关河花园头	1	1	0	1	1	1	1	1	1	1	1	1	1	1	1	1	1	1	1	1
三月	106.436	34.5396	甘肃	甘肃－陕西	通关河凤阁岭	1	1	1	1	1	1	1	1	1	1	1	1	1	1	1	1	1	1	1	1
三月	107.72	35.1867	甘肃	甘肃－陕西	黑河张河桥	1	1	1	1	1	1	1	1	1	1	1	1	1	1	1	1	1	1	1	1
三月	107.941	35.2694	甘肃	甘肃－陕西	泾河政平	1	1	0	1	0	1	1	1	1	1	1	1	1	1	1	1	1	1	1	1
三月	108.213	35.3188	甘肃	甘肃－甘肃	四郎河罗川	1	1	1	1	1	1	1	1	1	1	1	1	1	1	1	1	1	1	1	1
三月	102.5	36.95	青海	青海－甘肃	大通河天堂寺	1	1	1	1	1	1	1	1	1	1	1	1	1	1	1	1	1	1	1	1
三月	106.744	39.3907	宁夏	宁夏－内蒙古	黄河麻黄沟	1	1	1	1	1	1	1	1	1	1	1	1	1	/	1	/	1	1	1	1
三月	105.75	35.5634	宁夏	宁夏－甘肃	葫芦河郭罗	1	1	0	1	1	1	1	1	1	1	1	1	1	1	1	1	1	1	1	1
三月	105.826	35.5543	宁夏	宁夏－甘肃	渝河王恒	1	1	1	1	1	1	1	1	1	1	1	1	1	1	1	1	1	1	1	1
三月	106.483	35.4836	宁夏	宁夏－甘肃	泾河东梁	1	1	1	1	1	1	1	1	1	1	1	1	1	1	1	1	1	1	1	1
三月	106.831	35.728	宁夏	宁夏－甘肃	洪河庞沟	1	1	1	1	1	1	1	1	1	1	1	1	1	1	1	1	1	1	1	1
四月	117.748	40.0417	河北	河北-天津	州河(沙河)沙河桥	1	1	1	1	1	1	1	1	1	1	1	1	1	1	1	1	1	/	1	1
四月	115.505	39.6553	河北	河北-北京	拒马河大沙地	1	1	1	1	1	1	1	1	1	1	1	1	1	1	1	1	1	1	1	1
四月	116.687	39.0125	河北	河北-天津	大清河安里屯	1	0	0	1	0	1	1	1	0	1	1	1	1	1	1	1	1	1	0	1
四月	117.078	38.6886	河北	河北-天津	青静黄排水渠团瓢桥	1	0	0	0	0	1	1	1	1	1	1	1	1	1	1	1	1	0	0	1
四月	113.885	36.3586	河北	河北-河南	清漳河合漳	1	1	1	1	1	1	1	1	1	1	1	1	1	1	1	1	1	/	1	1
四月	115.276	36.4967	河北	河北-山东	漳卫河(卫运河)秤钩湾	1	1	0	1	1	1	1	1	1	1	1	1	1	1	1	1	1	/	1	1
四月	115.695	36.8622	河北	河北-山东	漳卫河(卫运河)临清大桥（临清）	1	1	0	1	1	1	1	1	1	1	1	1	1	1	1	1	1	/	1	1
四月	115.777	36.9994	河北	河北-山东	漳卫河(卫运河)油坊桥	1	0	0	0	1	1	1	1	1	1	1	1	1	1	1	1	1	/	1	1
四月	118.825	41.3683	河北	河北-内蒙古	老哈河牛家窑	1	1	1	1	1	1	1	1	1	1	1	1	1	1	1	1	1	1	1	1
四月	113.899	39.9922	山西	山西-河北	桑干河东册田村北桥	1	1	1	1	1	1	1	1	0	1	1	1	1	1	1	1	1	1	1	1
四月	114.435	39.2997	山西	山西-河北	唐河水堡	1	1	1	1	1	1	1	1	1	1	1	1	1	1	1	1	1	1	1	1
四月	113.537	38.4208	山西	山西-河北	滹沱河阎家庄大桥（闫家庄大桥）	1	1	1	1	1	1	1	1	1	1	1	1	1	1	1	1	1	1	1	1
四月	114.05	37.7161	山西	山西-河北	冶河王寨村西	1	1	1	1	1	1	1	1	1	1	1	1	1	1	1	1	1	/	1	1
四月	113.909	37.9739	山西	山西-河北	绵河地都	1	1	1	1	1	1	1	1	1	1	1	1	1	1	1	1	1	/	1	1
四月	113.51	36.7956	山西	山西-河北	清漳河（漳西渠、漳北渠）麻田	1	1	1	1	1	1	1	1	1	1	1	1	1	1	1	1	1	/	1	1
四月	111.858	35.0683	山西	山西－河南	黄河南村	1	1	1	1	1	1	1	1	1	1	1	1	1	1	1	1	1	1	1	1
四月	112.304	40.2404	山西	山西－内蒙古	红河杀虎口	1	1	1	1	1	1	1	1	1	/	1	1	1	1	1	1	1	/	/	/
四月	112.635	35.2836	山西	山西－河南	沁河拴驴泉坝下	1	1	1	1	1	1	1	1	1	1	1	1	1	1	1	1	1	1	1	1
四月	112.996	35.268	山西	山西－河南	丹河青天河坝下	1	1	1	1	1	1	1	1	1	1	1	1	1	1	1	1	1	1	1	1
四月	113.286	40.3453	内蒙古	内蒙古-山西	御河堡子湾	1	1	1	1	1	0	1	1	0	1	1	1	1	1	1	1	1	1	1	1
四月	113.236	40.4233	内蒙古	内蒙古-山西	御河黑疙瘩村（小黄土沟）	1	1	1	1	1	0	1	1	0	1	1	1	1	1	1	1	1	1	1	1
四月	114.056	40.8656	内蒙古	内蒙古-河北	二道河（东洋河）友谊水库坝上	1	1	1	1	1	1	1	1	1	1	1	1	1	1	1	1	1	1	1	1
四月	106.91	39.081	内蒙古	内蒙古－宁夏	都思兔河陶乌桥	1	1	0	1	1	1	1	1	0	1	1	1	1	1	1	1	1	1	1	1
四月	110.967	39.519	内蒙古	内蒙古－陕西	皇甫川古城	1	1	0	0	0	0	1	1	1	/	1	1	1	1	1	1	1	/	/	/
四月	110.718	39.3009	内蒙古	内蒙古－陕西	孤山川沙梁	1	1	1	1	1	1	1	1	1	/	1	1	1	1	1	1	1	/	/	/
四月	110.119	39.4303	内蒙古	内蒙古－陕西	窟野河石圪台	1	1	1	0	1	0	1	1	0	1	1	1	1	1	1	1	1	1	1	1
四月	110.217	39.2704	内蒙古	内蒙古－陕西	窟野河大柳塔	1	1	0	0	0	1	1	1	0	1	1	1	1	1	1	1	1	1	1	1
四月	110.372	39.3181	内蒙古	内蒙古－陕西	悖牛川贾家畔	1	1	1	1	1	1	1	1	1	/	1	1	1	1	1	1	1	/	/	/
四月	108.781	37.9775	内蒙古	内蒙古－陕西	无定河巴图湾	1	1	1	1	1	1	1	1	1	/	1	1	1	1	1	1	1	/	/	/
四月	108.897	37.9985	内蒙古	内蒙古－陕西	无定河蘑菇台	1	1	0	1	1	1	1	1	1	/	1	1	1	1	1	1	1	/	/	/
四月	109.05	38.0233	内蒙古	内蒙古－陕西	无定河大草湾	1	1	0	1	1	1	1	1	1	/	1	1	1	1	1	1	1	/	/	/
四月	124.26	48.5326	内蒙古	内蒙古-黑龙江	诺敏河古城子	1	0	0	1	1	1	1	1	1	1	1	1	1	1	1	1	1	1	1	1
四月	124.396	48.2661	内蒙古	内蒙古-黑龙江	诺敏河萨马街	1	1	1	1	1	1	1	1	1	1	1	1	1	1	1	1	1	1	1	1
四月	123.608	48.0231	内蒙古	内蒙古-黑龙江	阿伦河兴鲜	1	1	1	1	1	1	1	1	1	1	1	1	1	1	1	1	1	1	1	1
四月	123.253	47.9525	内蒙古	内蒙古-黑龙江	音河新发	1	1	1	1	1	1	1	1	1	1	1	1	1	1	1	1	1	1	1	1
四月	123.375	47.9428	内蒙古	内蒙古-黑龙江	音河大河	1	1	1	1	1	1	1	1	1	1	1	1	1	1	1	1	1	1	1	1
四月	122.826	47.6839	内蒙古	内蒙古-黑龙江	雅鲁河二节地	1	1	1	1	1	1	1	1	1	1	1	1	1	1	1	1	1	1	1	1
四月	122.857	47.6572	内蒙古	内蒙古-黑龙江	雅鲁河金蛇湾码头	1	1	1	1	1	1	1	1	1	1	1	1	1	1	1	1	1	1	1	1
四月	122.414	47.4472	内蒙古	内蒙古-黑龙江	济沁河东明	1	1	1	1	1	1	1	1	1	1	1	1	1	1	1	1	1	1	1	1
四月	122.502	47.3914	内蒙古	内蒙古-黑龙江	济沁河苗家堡子	1	1	1	1	1	1	1	1	1	1	1	1	1	1	1	1	1	1	1	1
四月	122.332	45.8593	内蒙古	内蒙古-吉林	洮儿河浩特营子	1	1	1	1	1	1	1	1	1	1	1	1	1	1	1	1	1	1	1	1
四月	122.36	45.8536	内蒙古	内蒙古-吉林	洮儿河林海	1	1	1	1	1	1	1	1	1	1	1	1	1	1	1	1	1	1	1	1
四月	121.909	45.635	内蒙古	内蒙古-吉林	蛟流河宝泉	1	1	1	1	1	1	1	1	1	1	1	1	1	1	1	1	1	1	1	1
四月	122.001	45.6542	内蒙古	内蒙古-吉林	蛟流河野马图	1	1	1	1	1	1	1	1	1	1	1	1	1	1	1	1	1	1	1	1
四月	122.087	44.87	内蒙古	内蒙古-吉林	霍林河同发	1	1	1	1	1	1	1	1	1	1	1	1	1	1	1	1	1	1	1	1
四月	123.464	43.7347	内蒙古	内蒙古-吉林	新开河西靠山	1	0	0	0	1	0	1	1	0	1	1	1	1	1	1	1	1	1	1	1
四月	123.508	43.5997	内蒙古	内蒙古-吉林	新开河敖吉	1	0	0	1	0	0	1	1	1	1	1	1	1	1	1	1	1	1	1	1
四月	123.524	43.0075	内蒙古	内蒙古-辽宁	西辽河二道河子	1	1	1	1	1	1	1	1	1	1	1	1	1	1	1	1	1	1	1	1
四月	123.55	42.9666	内蒙古	内蒙古-辽宁	辽河福德店	1	1	1	1	0	1	1	1	1	1	1	1	1	1	1	1	1	1	1	1
四月	122.792	42.7417	内蒙古	内蒙古-辽宁	秀水河常胜	1	0	0	1	1	0	1	1	1	1	1	1	1	1	1	1	1	1	1	1
四月	120.946	42.2825	内蒙古	内蒙古-辽宁	牤牛河新营子	1	1	1	1	1	0	1	1	1	1	1	1	1	1	1	1	1	1	1	1
四月	121.035	42.2194	内蒙古	内蒙古-辽宁	牤牛河朗家窝铺	1	1	1	1	1	0	1	1	1	1	1	1	1	1	1	1	1	1	1	1
四月	119.729	42.2072	辽宁	辽宁-内蒙古	蹦河扎兰营子	1	1	1	1	1	1	1	1	1	1	1	1	1	1	1	1	1	1	1	1
四月	119.694	42.2389	辽宁	辽宁-内蒙古	蹦河庄头营子	1	1	1	1	1	1	1	1	1	1	1	1	1	1	1	1	1	1	1	1
四月	124.719	45.3561	吉林	吉林-黑龙江	第二松花江松林	1	1	1	1	1	0	1	1	1	1	1	1	1	1	1	1	1	1	1	1
四月	127.167	44.6325	吉林	吉林-黑龙江	细鳞河肖家船口	1	1	1	1	1	1	1	1	1	1	1	1	1	1	1	1	1	1	1	1
四月	127.168	44.7089	吉林	吉林-黑龙江	细鳞河和平桥	1	1	1	1	1	1	1	1	1	1	1	1	1	1	1	1	1	1	1	1
四月	127.417	44.6166	吉林	吉林-黑龙江	拉林河向阳	1	1	1	1	1	1	1	1	1	1	1	1	1	1	1	1	1	1	1	1
四月	126.98	45.0664	吉林	吉林-黑龙江	拉林河振兴	1	1	1	1	0	1	1	1	1	1	1	1	1	1	1	1	1	1	1	1
四月	126.756	45.1733	吉林	吉林-黑龙江	拉林河牛头山大桥	1	1	1	1	0	1	1	1	1	1	1	1	1	1	1	1	1	1	1	1
四月	126.15	45.1333	吉林	吉林-黑龙江	拉林河蔡家沟	1	1	1	1	0	1	1	1	1	1	1	1	1	1	1	1	1	1	1	1
四月	125.711	45.405	吉林	吉林-黑龙江	拉林河板子房	1	1	1	1	0	1	1	1	1	1	1	1	1	1	1	1	1	1	1	1
四月	126.774	45.1314	吉林	吉林-黑龙江	卡岔河龙家亮子	1	0	0	0	0	0	1	1	1	1	1	1	1	1	1	1	1	1	1	1
四月	128.745	43.7556	吉林	吉林-黑龙江	牡丹江牡丹江1号桥	1	1	0	1	1	1	1	1	1	1	1	1	1	1	1	1	1	1	1	1
四月	123.591	43.4317	吉林	吉林-内蒙古	西辽河王奔桥	1	0	0	1	1	1	1	1	1	1	1	1	1	1	1	1	1	1	1	1
四月	123.572	43.3003	吉林	吉林-内蒙古	西辽河巴嘎呼萨	1	0	0	0	0	0	1	1	1	1	1	1	1	1	1	1	1	1	1	1
四月	125.323	50.0483	黑龙江	黑龙江-内蒙古	嫩江石灰窑	1	0	1	1	1	1	1	1	1	1	1	1	1	1	1	1	1	1	1	1
四月	125.213	49.1861	黑龙江	黑龙江-内蒙古	嫩江嫩江浮桥	1	1	0	1	1	1	1	1	1	1	1	1	1	1	1	1	1	1	1	1
四月	125.106	49.1233	黑龙江	黑龙江-内蒙古	嫩江繁荣新村	1	0	0	1	1	1	1	1	1	1	1	1	1	1	1	1	1	1	1	1
四月	124.533	48.4833	黑龙江	黑龙江-内蒙古	嫩江尼尔基大桥	1	0	0	1	1	1	1	1	1	1	1	1	1	1	1	1	1	1	1	1
四月	124.514	48.4019	黑龙江	黑龙江-内蒙古	嫩江小莫丁	1	0	0	1	1	1	1	1	1	1	1	1	1	1	1	1	1	1	1	1
四月	124.569	48.2458	黑龙江	黑龙江-内蒙古	嫩江拉哈	1	0	0	1	1	1	1	1	1	1	1	1	1	1	1	1	1	1	1	1
四月	124.505	48.1281	黑龙江	黑龙江-内蒙古	嫩江鄂温克族乡	1	0	0	1	1	1	1	1	1	1	1	1	1	1	1	1	1	1	1	1
四月	123.343	47.0019	黑龙江	黑龙江-内蒙古	雅鲁河原种场	1	1	1	1	1	1	1	1	1	1	1	1	1	1	1	1	1	1	1	1
四月	123	46.7333	黑龙江	黑龙江-内蒙古	绰尔河两家子水文站	1	1	1	1	1	1	1	1	1	1	1	1	1	1	1	1	1	1	1	1
四月	123.591	46.7936	黑龙江	黑龙江-内蒙古	绰尔河乌塔其农场	1	1	1	1	1	1	1	1	1	1	1	1	1	1	1	1	1	1	1	1
四月	123.549	46.9908	黑龙江	黑龙江-内蒙古	嫩江莫呼渡口	1	1	1	1	1	1	1	1	1	1	1	1	1	1	1	1	1	1	1	1
四月	123.7	46.7833	黑龙江	黑龙江-内蒙古	嫩江江桥	1	1	1	1	1	1	1	1	1	1	1	1	1	1	1	1	1	1	1	1
四月	123.859	46.2953	黑龙江	黑龙江-吉林	嫩江白沙滩	1	1	1	1	1	1	1	1	1	1	1	1	1	1	1	1	1	1	1	1
四月	124.285	45.5347	黑龙江	黑龙江-吉林	嫩江大安	1	1	1	1	1	0	1	1	1	1	1	1	1	1	1	1	1	1	1	1
四月	124.385	45.4406	黑龙江	黑龙江-吉林	嫩江塔虎城渡口	1	1	1	1	1	0	1	1	1	1	1	1	1	1	1	1	1	1	1	1
四月	124.6	45.4475	黑龙江	黑龙江-吉林	嫩江马克图	1	1	1	1	1	0	1	1	1	1	1	1	1	1	1	1	1	1	1	1
四月	125.4	45.4167	黑龙江	黑龙江-吉林	松花江下岱吉	1	1	1	1	1	1	1	1	1	1	1	1	1	1	1	1	1	1	1	1
四月	125.866	45.5175	黑龙江	黑龙江-吉林	松花江88号照	1	1	1	1	0	1	1	1	1	1	1	1	1	1	1	1	1	1	1	1
四月	127.065	45.0936	黑龙江	黑龙江-吉林	牤牛河牤牛河大桥	1	1	1	1	1	1	1	1	1	1	1	1	1	1	1	1	1	1	1	1
四月	121.331	31.5196	江苏	江苏－上海	长江宝钢灰场	1	1	/	1	1	1	1	1	1	1	1	1	1	1	1	1	1	1	1	1
四月	120.054	31.4417	江苏	江苏－浙江	太湖J12#竺山湖	1	1	1	1	1	1	1	1	1	1	1	1	1	1	1	1	1	1	1	1
四月	120.028	31.3914	江苏	江苏－浙江	太湖B22#龙头	1	1	1	0	1	1	1	1	1	1	1	1	1	1	1	1	1	1	1	1
四月	120.388	31.4356	江苏	江苏－浙江	太湖J18#沙墩港	1	1	1	1	1	1	1	1	1	1	1	1	1	1	1	1	1	1	1	1
四月	120.24	31.405	江苏	江苏－浙江	太湖B21#渔业村	1	1	1	1	1	1	1	1	1	1	1	1	1	1	1	1	1	1	1	1
四月	120.297	31.3717	江苏	江苏－浙江	太湖J17A#大贡山	1	1	1	1	1	1	1	1	1	1	1	1	1	1	1	1	1	1	1	1
四月	120.368	31.4042	江苏	江苏－浙江	太湖B23#贡湖	1	1	1	1	1	1	1	1	1	1	1	1	1	1	1	1	1	1	1	1
四月	120.238	31.3572	江苏	江苏－浙江	太湖J17#乌龟山	1	1	1	1	1	1	1	1	1	1	1	1	1	1	1	1	1	1	1	1
四月	120.082	31.3486	江苏	江苏－浙江	太湖J14#焦山	1	1	1	1	1	1	1	1	1	1	1	1	1	1	1	1	1	1	1	1
四月	120.111	31.2394	江苏	江苏－浙江	太湖J19#平台山	1	1	1	1	1	1	1	1	1	1	1	1	1	1	1	1	1	1	1	1
四月	120.115	31.1022	江苏	江苏－浙江	太湖B26#湖心南	1	1	1	1	1	1	1	1	1	1	1	1	1	1	1	1	1	1	1	1
四月	120.259	31.1761	江苏	江苏－浙江	太湖B29#横山	1	1	1	1	1	1	1	1	1	1	1	1	1	1	1	1	1	1	1	1
四月	119.943	31.3092	江苏	江苏－浙江	太湖J13#大浦口	1	0	0	0	1	1	1	1	1	1	1	1	1	1	1	1	1	1	1	1
四月	119.909	31.2264	江苏	江苏－浙江	太湖J13A#伏东	1	1	1	0	1	1	1	1	1	1	1	1	1	1	1	1	1	1	1	1
四月	120.228	31.5381	江苏	江苏－浙江	太湖J6#梅园	1	1	1	0	1	1	1	1	1	1	1	1	1	1	1	1	1	1	1	1
四月	120.211	31.4656	江苏	江苏－浙江	太湖B20#小湾里	1	1	1	0	1	1	1	1	1	1	1	1	1	1	1	1	1	1	1	1
四月	120.134	31.4942	江苏	江苏－浙江	太湖J11#闾江口	1	1	1	1	1	1	1	1	1	1	1	1	1	1	1	1	1	1	1	1
四月	120.164	31.4058	江苏	江苏－浙江	太湖J15#拖山	1	1	1	1	1	1	1	1	1	1	1	1	1	1	1	1	1	1	1	1
四月	120.196	31.5078	江苏	江苏－浙江	太湖J16#三号标	1	1	1	1	1	1	1	1	1	1	1	1	1	1	1	1	1	1	1	1
四月	120.294	31.2542	江苏	江苏－浙江	太湖J31#漫山	1	1	1	1	1	1	1	1	1	1	1	1	1	1	1	1	1	1	1	1
四月	120.257	31.5078	江苏	江苏－浙江	太湖J3#五里湖	1	1	1	0	1	1	1	1	1	1	1	1	1	1	1	1	1	1	1	1
四月	120.233	31.5383	江苏	江苏－浙江	太湖西五里湖	1	1	1	0	1	1	1	1	1	1	1	1	1	1	1	1	1	1	1	1
四月	120.47	31.0317	江苏	江苏－浙江	太湖J36#东太湖	1	1	1	1	1	1	1	1	1	1	1	1	1	1	1	1	1	1	1	1
四月	120.445	31.0008	江苏	江苏－浙江	太湖B24#庙港	1	1	1	1	1	1	1	1	1	1	1	1	1	1	1	1	1	1	1	1
四月	120.491	31.0778	江苏	江苏－浙江	太湖B25#戗港外	1	1	1	1	1	1	1	1	1	1	1	1	1	1	1	1	1	1	1	1
四月	120.219	31.0278	江苏	江苏－浙江	太湖J20#14号标	1	1	1	1	1	1	1	1	1	1	1	1	1	1	1	1	1	1	1	1
四月	120.328	31.0878	江苏	江苏－浙江	太湖J26#西山	1	1	1	1	1	1	1	1	1	1	1	1	1	1	1	1	1	1	1	1
四月	120.459	31.2156	江苏	江苏－浙江	太湖J28#胥口	1	1	1	1	1	1	1	1	1	1	1	1	1	1	1	1	1	1	1	1
四月	120.403	31.1764	江苏	江苏－浙江	太湖B27#胥湖	1	1	1	1	1	1	1	1	1	1	1	1	1	1	1	1	1	1	1	1
四月	120.345	30.9631	江苏	江苏－浙江	太湖汤溇	1	1	1	1	1	1	1	1	1	1	1	1	1	1	1	1	1	1	1	1
四月	120.923	31.0942	江苏	江苏－上海	淀山湖淀南	1	1	1	1	1	1	1	1	1	1	1	1	1	1	1	1	1	1	1	1
四月	120.952	31.1339	江苏	江苏－上海	淀山湖淀北	1	1	1	1	1	1	1	1	1	1	1	1	1	1	1	1	1	1	1	1
四月	120.961	31.12	江苏	江苏－上海	淀山湖淀中	1	1	1	1	1	1	1	1	1	1	1	1	1	1	1	1	1	1	1	1
四月	120.902	31.0828	江苏	江苏－上海	元荡元荡	1	1	1	1	1	1	1	1	1	1	1	1	1	1	1	1	1	1	1	1
四月	120.522	30.8413	江苏	江苏－浙江	大德塘思源大桥	1	1	1	1	1	1	1	1	1	1	1	1	1	1	1	1	1	0	1	1
四月	120.897	31.0206	江苏	江苏－上海	太浦河金泽（金泽水文站）	1	1	1	1	1	1	1	1	1	1	1	1	1	1	1	1	1	1	1	1
四月	120.711	30.8828	江苏	江苏－浙江	江南运河(苏州塘）北虹大桥	0	0	0	0	1	1	1	1	1	1	1	1	1	1	1	1	1	0	1	1
四月	120.705	30.9229	江苏	江苏－浙江	双林港(乌桥港、斜路港)双林桥[水质]	0	1	1	0	1	1	1	1	1	1	1	1	1	1	1	1	1	0	1	1
四月	120.665	30.88	江苏	江苏－浙江	麻溪(后市河)(清溪河)太平桥	0	0	0	0	1	1	1	1	1	1	1	1	1	1	1	1	1	0	1	1
四月	121.044	31.275	江苏	江苏－上海	吴淞江石浦大桥	1	1	1	1	1	1	1	1	1	1	1	1	1	1	1	1	1	1	1	1
四月	120.989	31.205	江苏	江苏－上海	千灯浦千灯浦闸(千灯浦桥)	1	1	1	0	0	0	1	1	1	1	1	1	1	1	1	1	1	1	1	1
四月	120.842	31.1221	江苏	江苏－上海	急水港周庄大桥	1	1	1	0	1	1	1	1	1	1	1	1	1	1	1	1	1	1	1	1
四月	121.128	31.4203	江苏	江苏－上海	盐铁塘新星桥（新星镇桥）	1	1	1	1	1	1	1	1	1	1	1	1	1	1	1	1	1	1	1	1
四月	121.168	31.4569	江苏	江苏－上海	浏河太和大桥	1	1	1	0	1	0	1	1	1	1	1	1	1	1	1	1	1	1	1	1
四月	120.927	31.1414	江苏	江苏－上海	大、小朱厍港珠砂港大桥（珠砂港桥）	1	1	1	1	1	1	1	1	1	1	1	1	1	1	1	1	1	1	1	1
四月	117.006	34.7593	江苏	江苏－山东	沿河（丰沛运河）沛县李集	1	1	0	/	1	1	/	/	1	/	/	/	/	/	/	/	/	/	/	/
四月	116.844	34.9413	江苏	江苏－山东	大沙河微山县后程子庙	1	1	0	/	1	1	/	/	1	/	/	/	/	/	/	/	/	/	/	/
四月	116.716	34.9333	江苏	江苏－山东	复新河复新河闸上	1	1	0	/	1	1	/	/	1	/	/	/	/	/	/	/	/	/	/	/
四月	119.946	31.1086	浙江	浙江－江苏	太湖J21#夹浦	1	1	1	0	1	1	1	1	1	1	1	1	1	1	1	1	1	1	1	1
四月	120.002	31.0399	浙江	浙江－江苏	太湖J22#新塘	1	1	1	1	1	1	1	1	1	1	1	1	1	1	1	1	1	1	1	1
四月	120.108	30.9625	浙江	浙江－江苏	太湖J23#小梅口	1	1	1	1	1	1	1	1	1	1	1	1	1	1	1	1	1	1	1	1
四月	120.424	30.8857	浙江	浙江－江苏	頔塘南浔（頔塘苏浙交界处）	1	1	1	1	1	1	1	1	1	1	1	1	1	1	1	1	1	1	1	1
四月	120.972	30.9808	浙江	浙江－上海	俞汇塘俞汇北大桥	1	1	1	1	1	1	1	1	1	1	1	1	1	1	1	1	1	1	1	1
四月	120.344	30.8855	浙江	浙江－江苏	南横塘长村桥	1	1	1	1	1	1	1	1	1	1	1	1	1	1	1	1	1	1	1	1
四月	120.486	30.7633	浙江	浙江－江苏	澜溪塘（大水桥港）太师桥	1	1	1	1	1	1	1	1	1	1	1	1	1	1	1	1	1	1	1	1
四月	120.589	30.8389	浙江	浙江－江苏	新塍塘北支圣塘桥	1	1	1	1	1	1	1	1	1	1	1	1	1	1	1	1	1	1	1	1
四月	120.562	30.8133	浙江	浙江－江苏	新塍塘西支洛东大桥	1	1	1	1	1	1	1	1	1	1	1	1	1	1	1	1	1	1	1	1
四月	121.011	30.9564	浙江	浙江－上海	大蒸塘横港大桥	1	1	1	1	1	1	1	1	1	1	1	1	1	1	1	1	1	1	1	1
四月	120.831	31.0017	浙江	浙江－江苏	芦墟塘陶庄枢纽	1	1	1	1	1	1	1	1	1	1	1	1	1	1	1	1	1	1	1	1
四月	120.755	30.9786	浙江	浙江－江苏	斜路港(大坝水路）章湾圩公路桥（章湾圩公路大桥）	1	1	1	0	0	1	1	1	1	1	1	1	1	1	1	1	1	1	1	1
四月	120.972	30.84	浙江	浙江－上海	嘉善塘东海桥	1	1	1	0	1	1	1	1	1	1	1	1	1	1	1	1	1	1	1	1
四月	121.017	30.8842	浙江	浙江－上海	枫泾塘（七仙泾-北石港-茹塘）枫南大桥	1	1	1	0	0	1	1	1	1	1	1	1	1	1	1	1	1	1	1	1
四月	121.099	30.8194	浙江	浙江－上海	上海塘蒋古渡（青阳汇）	1	1	1	0	1	1	1	1	1	1	1	1	1	1	1	1	1	1	1	1
四月	121.258	30.7072	浙江	浙江－上海	黄姑塘金丝娘桥	1	1	1	1	1	0	1	1	1	1	1	1	1	1	1	1	1	1	1	1
四月	121.131	30.7878	浙江	浙江－上海	广陈塘(六里塘)六里塘桥	1	1	1	1	1	1	1	1	1	1	1	1	1	1	1	1	1	1	1	1
四月	121.185	30.7864	浙江	浙江－上海	惠高泾新风路桥	1	1	1	0	1	1	1	1	1	1	1	1	1	1	1	1	1	1	1	1
四月	118.919	27.6197	浙江	浙江－福建	松溪马蹄岙水库坝头	1	1	1	1	1	1	1	1	1	1	1	1	1	1	1	1	1	1	1	1
四月	118.994	27.5	浙江	浙江－福建	安溪庆元政和交界处	1	1	1	1	1	1	1	1	1	1	1	1	1	1	1	1	1	1	1	1
四月	118.903	27.6474	浙江	浙江－福建	竹口溪新窑	1	1	1	1	1	1	1	1	1	1	1	1	1	1	1	1	1	1	1	1
四月	120.111	27.3622	浙江	浙江－福建	沙埕港（水北溪）【汇甲溪（水北溪）】南溪水库入库口	1	1	1	1	1	1	1	1	1	1	1	1	1	1	1	1	1	1	1	1
四月	120.369	27.3439	浙江	浙江－福建	照兰溪（甘宋溪、南宋溪、甘歧水库、友谊溪水尾溪）甘歧水库	1	1	1	1	0	1	1	1	1	1	1	1	1	1	1	1	1	1	1	1
四月	119.765	27.3097	浙江	浙江－福建	交溪(东溪)柘泰大桥东溪交汇口上游断面	1	1	1	1	1	1	1	1	1	1	1	1	1	1	1	1	1	1	1	1
四月	119.766	27.3079	浙江	浙江－福建	交溪(东溪)柘泰大桥东溪交汇口下游断面	1	1	1	1	1	1	1	1	1	1	1	1	1	1	1	1	1	1	1	1
四月	119.695	27.5269	浙江	浙江－福建	寿泰溪S52寿泰溪大桥	1	1	1	1	1	1	1	1	1	1	1	1	1	1	1	1	1	1	1	1
四月	119.766	27.3093	浙江	浙江－福建	寿泰溪柘泰大桥寿泰溪断面	1	1	1	1	1	1	1	1	1	1	1	1	1	1	1	1	1	1	1	1
四月	120.463	30.8008	浙江	浙江－江苏	长三港文桥（升罗桥）	1	1	1	1	1	1	1	1	1	1	1	1	1	1	1	1	1	1	1	1
四月	120.512	30.7464	浙江	浙江－江苏	上塔庙港乌桥	1	1	1	1	0	1	1	1	1	1	1	1	1	1	1	1	1	1	1	1
四月	120.906	31.0173	浙江	浙江－上海	坟头港大舜枢纽	1	1	1	1	1	1	1	1	1	1	1	1	1	1	1	1	1	1	1	1
四月	120.952	31.017	浙江	浙江－上海	丁栅港丁栅闸（丁栅枢纽）	1	1	1	1	1	1	1	1	1	1	1	1	1	1	1	1	1	1	1	1
四月	120.99	30.915	浙江	浙江－上海	清凉港清凉大桥	1	1	1	1	1	1	1	1	1	1	1	1	1	1	1	1	1	1	1	1
四月	121.02	30.9469	浙江	浙江－上海	范塘－和尚泾朱枫公路和尚泾桥	1	1	1	1	1	1	1	1	1	1	1	1	1	1	1	1	1	1	1	1
四月	116.733	30.0455	安徽	安徽－江西	长江马垱	1	1	/	1	1	1	1	1	1	1	1	1	1	1	1	1	1	1	1	1
四月	118.499	31.7761	安徽	安徽－江苏	长江马鞍山	1	1	/	1	1	1	1	1	1	1	1	1	1	1	1	1	1	1	1	1
四月	118.502	31.8539	安徽	安徽－江苏	长江骚狗山	1	1	/	1	1	1	1	1	1	1	1	1	1	1	1	1	1	1	1	1
四月	118.79	31.2303	安徽	安徽－江苏	水阳江水阳镇	1	1	1	1	1	1	1	1	1	1	1	1	1	1	1	1	1	1	1	1
四月	118.657	31.3081	安徽	安徽－江苏	水阳江乌溪镇	1	1	1	1	1	1	1	1	1	1	1	1	1	1	1	1	1	/	/	/
四月	120.897	31.0206	安徽	安徽－浙江	泗安溪（泗安塘)杨桥	1	1	1	1	1	1	1	1	1	1	1	1	1	1	1	1	1	1	1	1
四月	118.721	29.7217	安徽	安徽－浙江	新安江街口	1	1	1	1	1	1	1	1	1	1	1	1	1	1	1	1	1	1	1	1
四月	118.133	33.1667	安徽	安徽－江苏	淮河小柳巷	1	1	1	/	1	1	/	/	1	/	/	/	/	/	/	/	/	/	/	/
四月	115.891	31.8851	安徽	安徽－河南	史河六安叶集孙家沟下	1	1	1	/	1	1	/	/	1	/	/	/	/	/	/	/	/	/	/	/
四月	118.051	33.4462	安徽	安徽－江苏	新汴河泗洪团结闸	1	1	1	/	1	1	/	/	1	/	/	/	/	/	/	/	/	/	/	/
四月	118.066	33.4882	安徽	安徽－江苏	新濉河泗洪大屈	1	1	0	/	1	1	/	/	1	/	/	/	/	/	/	/	/	/	/	/
四月	118.136	33.4693	安徽	安徽－江苏	老濉河泗洪顺河桥	1	1	1	/	1	1	/	/	1	/	1	/	/	/	/	/	/	/	/	/
四月	117.982	33.1901	安徽	安徽－江苏	怀洪新河张咀渡口	1	1	1	/	1	1	/	/	1	/	1	/	/	/	/	/	/	/	/	/
四月	116.945	34.3705	安徽	安徽－江苏	废黄河萧县三大家闸	1	0	0	1	1	1	/	/	1	/	/	/	/	/	/	/	/	/	/	/
四月	116.591	34.4971	安徽	安徽－江苏	大沙河丰县二坝桥	1	0	0	1	1	1	/	/	1	/	/	/	/	/	/	/	/	/	/	/
四月	116.497	34.5686	安徽	安徽－江苏	复新河丰县华楼桥	1	0	0	1	1	1	/	/	1	/	/	/	/	/	/	/	/	/	/	/
四月	116.603	24.6376	福建	福建-广东	汀江上下村	1	1	1	1	1	1	1	1	1	1	1	1	1	1	1	1	1	1	1	1
四月	116.92	24.2622	福建	福建-广东	梅潭河联丰	1	1	1	1	1	1	1	1	1	1	1	1	1	1	1	1	1	1	1	1
四月	116.087	24.8647	福建	福建-广东	石窟河园峰桥	1	1	1	1	1	1	1	1	1	1	1	1	1	1	1	1	1	1	1	1
四月	113.657	27.6822	江西	江西－湖南	萍水河枧头洲（金鱼石）	1	1	/	1	0	1	1	1	1	1	1	1	1	1	1	1	1	1	1	1
四月	114.676	25.3283	江西	江西-广东	浈江义庙	1	1	1	1	1	1	1	1	1	1	1	1	1	1	1	1	1	1	1	1
四月	113.994	25.4144	江西	江西-广东	锦江杉皮梗	1	1	1	1	1	1	1	1	1	1	1	1	1	1	1	1	1	1	1	1
四月	115.56	24.6464	江西	江西-广东	寻乌水斗晏	1	1	1	1	1	1	1	1	1	1	1	1	1	1	1	1	1	1	1	1
四月	115.183	24.7	江西	江西-广东	定南水长滩	1	1	1	1	1	1	1	1	1	1	1	1	1	1	1	1	1	1	1	1
四月	118.071	34.6497	山东	山东－江苏	邳苍分洪道邳州邹庄呦山北桥	1	1	1	/	1	1	/	/	1	/	/	/	/	/	/	/	/	/	/	/
四月	117.984	34.6582	山东	山东－江苏	汶河邳州道口桥	1	1	1	/	1	1	/	/	1	/	/	/	/	/	/	/	/	/	/	/
四月	117.898	34.6447	山东	山东－江苏	西泇河邳州半步丫闸	1	1	1	/	1	1	/	/	1	/	/	/	/	/	/	/	/	/	/	/
四月	118.13	34.5658	山东	山东－江苏	沂河鲁苏省界（沂河）	1	1	1	/	1	1	/	/	1	/	/	/	/	/	/	/	/	/	/	/
四月	117.782	34.5228	山东	山东－江苏	中运河福运码头	1	1	1	/	1	1	/	/	1	/	/	/	/	/	/	/	/	/	/	/
四月	118.706	34.7646	山东	山东－江苏	新沭河临沭大兴桥	1	0	0	1	1	0	/	/	1	/	/	/	/	/	/	/	/	/	/	/
四月	118.877	35.0327	山东	山东－江苏	青口河赣榆黑林水文站	1	0	0	1	1	0	/	/	1	/	/	/	/	/	/	/	/	/	/	/
四月	114.078	36.3156	河南	河南-河北	漳河观台	1	1	1	1	1	1	1	1	1	1	1	1	1	1	1	1	1	/	1	1
四月	112.347	32.3687	河南	河南－湖北	唐白河新甸铺	1	1	/	0	1	1	1	1	1	1	1	1	1	1	1	1	1	1	1	1
四月	112.603	32.527	河南	河南－湖北	唐河郭滩	1	1	/	0	1	1	1	1	1	1	1	1	1	1	1	1	1	1	1	1
四月	115.083	35.3833	河南	河南－山东	黄河高村	1	1	1	1	1	1	1	1	1	1	1	1	1	1	1	1	1	1	1	1
四月	115.9	35.935	河南	河南－山东	黄河孙口	1	1	1	1	1	1	1	1	1	1	1	1	1	1	1	1	1	1	1	1
四月	115.521	32.4085	河南	河南－安徽	淮河淮滨谷堆	1	1	1	/	1	1	/	/	1	/	/	/	/	/	/	/	/	/	/	/
四月	115.899	32.5619	河南	河南－安徽	史河霍邱赵台村	1	1	1	/	1	1	1	/	1	/	/	/	/	/	/	/	/	/	/	/
四月	115.445	33.5952	河南	河南－安徽	茨河郸城砖桥口桥	1	1	0	/	1	1	/	/	1	/	/	/	/	/	/	/	/	/	/	/
四月	115.344	33.5785	河南	河南－安徽	南洺河郸城杨楼	0	1	0	/	1	0	1	/	0	/	/	/	/	/	/	/	1	/	/	/
四月	116.619	33.8677	河南	河南－安徽	新沱河濉溪铁佛洪河头桥	1	0	0	1	1	0	/	/	0	/	1	/	/	/	/	/	/	/	/	/
四月	116.427	33.7963	河南	河南－安徽	浍河永城侯岭乡李口桥	1	1	1	/	1	1	1	/	0	1	1	/	/	/	/	/	/	/	/	/
四月	116.229	33.7914	河南	河南－安徽	包河永城耿庄闸上	1	1	0	1	1	1	1	/	1	/	1	/	/	/	/	/	/	/	/	/
四月	115.146	32.6541	河南	河南－安徽	洪汝河(洪河)新蔡练村王新安大桥	1	1	1	/	0	0	/	/	1	/	/	/	/	/	/	/	/	/	/	/
四月	115.341	33.2619	河南	河南－安徽	沙颍河界首沙颍河桥	1	1	1	/	1	1	/	/	1	/	/	/	/	/	/	/	/	/	/	/
四月	115.143	33.163	河南	河南－安徽	泉河老沈丘泉河桥	1	1	1	/	1	0	/	/	1	/	/	/	/	/	/	/	/	/	/	/
四月	115.5	33.8778	河南	河南－安徽	涡河鹿邑付桥闸上	1	1	1	/	1	1	1	/	1	/	/	/	/	/	/	/	/	/	/	/
四月	115.54	33.9304	河南	河南－安徽	惠济河鹿邑东孙营闸上	1	0	0	1	1	1	/	/	1	/	1	/	/	/	/	/	/	/	/	/
四月	115.608	34.0473	河南	河南－安徽	豫皖大沙河（小洪河）鹿邑宋河镇（桑园村）	1	1	1	/	1	1	1	/	0	/	1	/	/	/	/	/	/	/	/	/
四月	115.614	33.778	河南	河南－安徽	赵王河亳州梅城梅北桥	1	1	1	/	1	1	/	/	1	/	1	/	/	/	/	/	/	/	/	/
四月	115.631	33.6617	河南	河南－安徽	油河亳州六里桥上（纪楼桥）	1	1	1	/	1	1	1	/	1	/	1	/	/	/	/	/	/	/	/	/
四月	112.004	29.782	湖北	湖北－湖南	松滋河西支（牛浪湖）杨家垱	1	1	/	1	1	1	1	1	1	1	1	1	1	1	1	1	1	1	1	1
四月	114.492	31.7542	湖北	湖北－河南	竹竿河定远白嘴	1	1	1	1	1	1	/	/	1	/	/	/	/	/	/	/	/	/	/	/
四月	112.068	29.7259	湖南	湖南－湖北	松滋河东支甘家厂	1	1	/	1	1	1	1	1	1	1	1	1	1	1	1	1	1	1	1	1
四月	112.19	29.61	湖南	湖南－湖北	虎渡河黄山头闸	1	1	/	1	1	1	1	1	1	1	1	1	1	1	1	1	1	1	1	1
四月	112.388	29.5695	湖南	湖南－湖北	藕池河东支、鲇鱼须河渐明洲	1	1	/	1	1	1	1	1	1	1	1	1	1	1	1	1	1	1	1	1
四月	112.359	29.5283	湖南	湖南－湖北	藕池河东支梅田湖	1	1	/	1	1	1	1	1	1	1	1	1	1	1	1	1	1	1	1	1
四月	112.321	29.5451	湖南	湖南－湖北	藕池河中支芝麻坪	1	1	/	1	1	1	1	1	1	1	1	1	1	1	1	1	1	1	1	1
四月	112.23	29.5921	湖南	湖南－湖北	藕池河西支官垱	1	1	/	1	1	1	1	1	1	1	1	1	1	1	1	1	1	1	1	1
四月	113.977	25.6228	湖南	湖南－江西	章江丰洲	1	1	1	1	1	1	1	1	1	1	1	1	1	1	1	1	1	1	1	1
四月	110.959	25.0778	湖南	湖南-广西	恭城河黄沙湾	1	1	1	1	1	1	1	1	1	1	1	1	1	1	1	1	1	1	1	1
四月	112.855	25.284	湖南	湖南-广东	武水岑水桥	1	1	1	1	1	1	1	1	1	1	1	1	1	1	1	1	1	1	1	1
四月	112.96	25.225	湖南	湖南-广东	南花溪明星桥	1	1	/	1	1	1	1	1	1	1	1	1	1	1	1	1	1	1	1	1
四月	110.814	22.5822	广东	广东-广西	杨梅河爽底坪	1	1	1	1	1	1	1	1	1	1	1	1	1	1	1	1	1	1	1	1
四月	111.025	22.6494	广东	广东-广西	黄华江荷塘	1	1	1	1	1	1	1	1	1	1	1	1	1	1	1	1	1	1	1	1
四月	113.52	22.161	广东	广东-澳门	洪湾水道横琴大桥	1	1	/	1	1	1	1	1	1	1	1	1	1	1	1	1	1	1	1	1
四月	113.554	22.1358	广东	广东-澳门	十字门水道红旗	1	1	/	1	1	1	1	1	1	1	1	1	1	1	1	1	1	1	1	1
四月	113.539	22.194	广东	广东-澳门	湾仔水道湾仔	1	1	1	0	1	1	1	1	1	1	1	1	1	1	1	1	1	1	1	1
四月	113.552	22.1758	广东	广东-澳门	澳门附近水域澳氹大桥	1	1	/	1	1	1	1	1	1	1	1	1	1	1	1	1	1	1	1	1
四月	111.222	26.1711	广西	广西－湖南	湘江（西源）庙头	1	1	1	1	1	1	1	1	1	1	1	1	1	1	1	1	1	1	1	1
四月	111.283	26.3	广西	广西－湖南	湘江（西源）绿埠头	1	1	/	1	1	1	1	1	1	1	1	1	1	1	1	1	1	1	/	/
四月	110.774	26.2486	广西	广西－湖南	夫夷水大梅头	1	1	1	1	1	1	1	1	1	1	1	1	1	1	1	1	1	1	1	1
四月	106.985	25.3643	广西	广西-贵州	六硐河甲板	1	1	1	1	1	1	1	1	1	1	1	1	1	1	1	1	1	1	1	1
四月	105.996	24.1244	广西	广西-云南	驮娘江弄瓦	1	1	1	1	1	1	1	1	1	1	1	1	1	1	1	1	1	1	1	1
四月	111.556	23.6372	广西	广西-广东	东安江思留口	1	1	1	1	1	1	1	1	1	1	1	1	1	1	1	1	1	1	1	1
四月	110.318	21.8925	广西	广西-广东	九洲江石角	1	1	/	0	1	1	1	1	1	1	1	1	1	1	1	1	1	1	1	1
四月	110.701	22.2717	广西	广西-广东	罗江长岐	1	1	1	0	0	1	1	1	1	1	1	1	1	1	1	1	1	1	1	1
四月	111.151	24.9697	广西	广西-湖南	恭城河大田	1	1	1	1	1	1	1	1	1	1	1	1	1	1	1	1	1	1	1	1
四月	111.803	23.806	广西	广西-广东	贺江白沙	1	1	1	1	1	1	1	1	1	1	1	1	1	1	1	1	1	1	1	1
四月	111.424	23.4728	广西	广西-广东	西江下典口	1	1	1	1	1	1	1	1	1	1	1	1	1	1	1	1	1	1	1	1
四月	105.306	29.6084	重庆	重庆－四川	大清流河平坦镇	1	1	1	1	1	1	1	1	1	1	1	1	1	1	1	1	1	1	1	1
四月	109.217	28.75	重庆	重庆－湖南	酉水石堤	1	1	/	1	1	1	1	1	1	/	1	1	1	1	1	1	1	1	/	/
四月	109.283	28.5	重庆	重庆－湖南	花垣河茶洞	1	1	/	1	1	1	1	1	1	/	1	1	1	1	1	1	1	1	1	1
四月	101.838	26.0969	四川	四川－云南	长江(金沙江)师庄	1	1	1	1	1	1	1	1	1	1	1	1	1	1	1	1	1	1	1	1
四月	105.849	29.0139	四川	四川－重庆	长江朱沱	1	1	1	1	1	1	1	1	1	1	1	1	1	1	1	1	1	1	1	1
四月	105.611	28.464	四川	四川－贵州	大同河两汇电站	1	1	1	1	1	1	1	1	1	1	1	1	1	1	1	1	1	1	1	1
四月	106.045	28.9585	四川	四川－重庆	塘河塘河	1	1	1	1	1	1	1	1	1	1	1	1	1	1	1	1	1	1	1	1
四月	106.812	30.1286	四川	四川－重庆	御临河坛同	1	1	1	1	0	1	1	1	1	1	1	1	1	1	1	1	1	1	1	1
四月	106.988	30.0626	四川	四川－重庆	大洪河大洪河水库	1	1	1	1	1	1	1	1	1	1	1	1	1	1	1	1	1	1	1	1
四月	105.378	29.645	四川	四川－重庆	大清流河万古	1	1	1	1	1	1	1	1	1	/	1	1	1	1	1	1	1	1	1	1
四月	105.47	29.2867	四川	四川－重庆	濑溪河分水村（石河）	1	0	0	1	1	1	1	1	1	1	1	1	1	1	1	1	1	1	1	1
四月	106.203	30.1793	四川	四川－重庆	嘉陵江古楼（武胜）	1	1	1	1	1	1	1	1	1	1	1	1	1	1	1	1	1	1	1	1
四月	106.587	30.3565	四川	四川－重庆	渠江罗渡溪	1	1	1	1	1	1	1	1	1	1	1	1	1	1	1	1	1	1	1	1
四月	105.775	30.3234	四川	四川－重庆	涪江玉溪	1	1	1	1	1	1	1	1	1	1	1	1	1	1	1	1	1	1	1	1
四月	105.61	30.1533	四川	四川－重庆	琼江崇龛镇（柏梓镇）	1	0	0	1	1	0	1	1	1	1	1	1	1	1	1	1	1	1	1	1
四月	108.333	30.1833	四川	四川－陕西	任河大竹河	1	1	1	1	1	1	1	1	1	1	1	1	1	1	1	1	1	1	1	1
四月	105.734	28.6153	贵州	贵州－四川	赤水河涟鱼溪	1	1	1	1	1	1	1	1	1	1	1	1	1	1	1	1	1	1	1	1
四月	105.927	28.7315	贵州	贵州－四川	习水河虎头	1	1	1	1	1	1	1	1	1	1	1	1	/	1	1	1	1	1	1	1
四月	106.852	28.5248	贵州	贵州－重庆	綦江松坎	1	1	1	1	1	1	1	1	1	1	1	1	1	1	1	1	1	1	1	1
四月	109.008	27.2985	贵州	贵州－湖南	舞水崇滩	1	1	1	1	0	1	1	1	1	1	1	1	1	1	1	1	1	1	1	1
四月	105.257	24.9381	贵州	贵州-广西	南盘江天生桥	1	1	1	1	1	1	1	1	1	1	1	1	1	1	1	1	1	1	1	1
四月	107.055	25.8413	贵州	贵州-广西	曹渡河平里河	1	1	1	1	1	1	1	1	1	1	1	1	1	1	1	1	1	1	1	1
四月	106.136	24.9467	贵州	贵州-广西	红水河板陈	1	1	1	1	1	1	1	1	1	1	1	1	1	1	1	1	1	1	1	1
四月	108.109	25.1991	贵州	贵州-广西	社村河新荣甸	1	1	1	1	1	1	1	1	1	1	1	1	1	1	1	1	1	1	1	1
四月	101.333	26.6167	云南	云南－四川	长江(金沙江)格里坪	1	1	1	1	1	1	1	1	1	1	1	1	1	1	1	1	1	1	1	1
四月	103.042	26.5606	云南	云南－四川	长江(金沙江)华弹（蒙姑）	1	1	/	1	1	1	1	/	1	/	1	1	1	1	1	1	1	1	1	1
四月	104.416	28.634	云南	云南－四川	长江(金沙江)安边铁路大桥	/	/	/	/	/	/	/	/	/	/	/	/	/	/	/	/	/	/	/	/
四月	100.858	27.3199	云南	云南－四川	宁蒗河包都镇	1	1	/	1	1	1	1	1	1	1	1	1	1	1	1	1	1	1	1	1
四月	104.415	28.6184	云南	云南－四川	横江横江水富	1	1	1	1	1	1	1	1	1	1	1	1	1	1	1	1	1	1	1	1
四月	105.011	28.035	云南	云南－四川	南广河新田（罗渡）	1	1	1	1	1	1	1	1	1	1	1	1	1	1	1	1	1	1	1	1
四月	104.492	24.6576	云南	云南-广西	南盘江八大河	1	1	1	1	1	1	1	1	1	1	1	1	1	1	1	1	1	1	1	1
四月	104.335	26.6309	云南	云南-贵州	可渡河同兴	1	1	1	1	1	1	1	1	1	1	1	1	1	1	1	1	1	1	1	1
四月	104.707	25.294	云南	云南-贵州	黄泥河新村	1	1	1	1	1	1	1	1	1	1	1	1	1	1	1	1	1	1	1	1
四月	104.712	25.2705	云南	云南-贵州	北盘江电厂小桥	1	1	1	1	1	1	1	1	1	1	1	1	1	1	1	1	1	1	1	1
四月	104.506	26.0569	云南	云南-贵州	拖长江小云尚大桥	1	1	1	1	0	1	1	1	1	1	1	1	1	1	1	1	1	1	1	1
四月	105.014	24.4199	云南	云南-广西	驮娘江底先	1	1	1	1	1	1	1	1	1	1	1	1	1	1	1	1	1	1	1	1
四月	106.156	23.9054	云南	云南-广西	谷拉河罗村口	1	1	1	1	1	1	1	1	1	1	1	1	1	1	1	1	1	1	1	1
四月	106.467	33.8328	陕西	陕西－四川	嘉陵江燕子砭	1	1	1	1	1	1	1	1	1	1	1	1	1	1	1	1	1	/	/	/
四月	108.485	37.6942	陕西	陕西－内蒙古	无定河城河公路桥	1	1	1	1	1	1	1	1	1	/	1	1	1	1	1	1	1	/	/	/
四月	110.631	34.0107	陕西	陕西－河南	洛河马沟	1	1	1	1	1	1	1	1	1	1	1	1	1	1	1	1	1	1	1	1
四月	106.083	33.95	甘肃	甘肃－陕西	长丰河封家坝	1	1	1	1	1	1	1	1	1	1	1	1	1	1	1	1	1	1	1	1
四月	105.904	33.5292	甘肃	甘肃－陕西	西汉水西淮坝	1	1	1	1	1	1	1	1	1	1	1	1	1	1	1	1	1	/	/	/
四月	105.517	32.7667	甘肃	甘肃－四川	白龙江姚渡	1	1	/	1	1	1	1	1	1	1	1	1	1	1	1	1	1	1	1	1
四月	105.042	37.4464	甘肃	甘肃－宁夏	黄河下河沿	1	1	1	1	1	1	1	1	1	1	1	1	1	1	1	1	1	1	1	1
四月	102.868	36.5107	甘肃	甘肃－青海	大通河享堂	1	1	1	1	1	1	1	1	1	1	1	1	1	1	1	1	1	1	1	1
四月	106.338	34.5179	甘肃	甘肃－陕西	渭河太碌	1	1	0	1	1	/	1	1	1	1	1	1	1	1	1	1	1	1	1	1
四月	106.526	34.4951	甘肃	甘肃－陕西	渭河拓石	1	1	1	1	1	1	1	1	1	1	1	1	1	1	1	1	1	1	1	1
四月	106.716	34.3708	甘肃	甘肃－陕西	渭河仙龙	1	1	1	1	1	1	1	1	1	1	1	1	1	1	1	1	1	1	1	1
四月	106.503	34.81	甘肃	甘肃－陕西	通关河花园头	1	1	1	1	1	1	1	1	1	1	1	1	1	1	1	1	1	1	1	1
四月	106.436	34.5396	甘肃	甘肃－陕西	通关河凤阁岭	1	1	1	1	1	1	1	1	1	1	1	1	1	1	1	1	1	1	1	1
四月	107.72	35.1867	甘肃	甘肃－陕西	黑河张河桥	1	1	1	0	1	1	1	1	1	1	1	1	1	1	1	1	1	1	1	1
四月	107.941	35.2694	甘肃	甘肃－陕西	泾河政平	1	1	0	1	0	1	1	1	1	1	1	1	1	1	1	1	1	1	1	1
四月	108.213	35.3188	甘肃	甘肃－甘肃	四郎河罗川	1	1	1	1	1	1	1	1	1	1	1	1	1	1	1	1	1	1	1	1
四月	102.5	36.95	青海	青海－甘肃	大通河天堂寺	1	1	1	1	1	1	1	1	1	1	1	1	1	1	1	1	1	1	1	1
四月	106.744	39.3907	宁夏	宁夏－内蒙古	黄河麻黄沟	1	1	1	1	1	1	1	1	1	1	1	1	1	1	1	1	1	1	1	1
四月	105.75	35.5634	宁夏	宁夏－甘肃	葫芦河郭罗	1	1	0	0	1	1	1	1	1	1	1	1	1	1	1	1	1	1	1	1
四月	105.826	35.5543	宁夏	宁夏－甘肃	渝河王恒	1	1	1	1	1	1	1	1	1	1	1	1	1	1	1	1	1	1	1	1
四月	106.483	35.4836	宁夏	宁夏－甘肃	泾河东梁	1	1	1	1	1	1	1	1	1	1	1	1	1	1	1	1	1	1	1	1
四月	106.831	35.728	宁夏	宁夏－甘肃	洪河庞沟	1	1	1	1	1	1	1	1	1	1	1	1	1	1	1	1	1	1	1	1
五月	117.145	39.9481	河北	河北-天津	泃河桑梓红旗闸	1	0	0	0	0	0	1	1	1	1	1	1	1	1	1	1	1	/	1	1
五月	117.748	40.0417	河北	河北-天津	州河(沙河)沙河桥	1	1	1	1	1	1	1	1	1	1	1	1	1	1	1	1	1	/	1	1
五月	115.505	39.6553	河北	河北-北京	拒马河大沙地	1	1	1	1	1	1	1	1	1	1	1	1	1	1	1	1	1	1	1	1
五月	116.687	39.0125	河北	河北-天津	大清河安里屯	0	0	0	1	0	1	1	1	0	1	1	1	1	1	1	1	1	1	1	1
五月	117.078	38.6886	河北	河北-天津	青静黄排水渠团瓢桥	1	0	0	0	1	1	1	1	1	1	1	1	1	1	1	1	1	1	1	1
五月	113.885	36.3586	河北	河北-河南	清漳河合漳	1	1	1	1	1	1	1	1	1	1	1	1	1	1	1	1	1	1	1	1
五月	115.276	36.4967	河北	河北-山东	漳卫河(卫运河)秤钩湾	1	1	1	1	1	1	1	1	1	1	1	1	1	1	1	1	1	1	1	1
五月	115.695	36.8622	河北	河北-山东	漳卫河(卫运河)临清大桥（临清）	1	1	1	1	1	1	1	1	1	1	1	1	1	1	1	1	1	1	1	1
五月	115.777	36.9994	河北	河北-山东	漳卫河(卫运河)油坊桥	1	1	0	1	1	1	1	1	1	1	1	1	1	1	1	1	1	1	1	1
五月	118.825	41.3683	河北	河北-内蒙古	老哈河牛家窑	1	1	1	1	1	1	1	1	1	1	1	1	1	1	1	1	1	1	1	1
五月	113.899	39.9922	山西	山西-河北	桑干河东册田村北桥	1	1	1	1	1	1	1	1	0	1	1	1	1	1	1	1	1	1	1	1
五月	114.435	39.2997	山西	山西-河北	唐河水堡	1	1	1	1	1	1	1	1	1	1	1	1	1	1	1	1	1	1	1	1
五月	113.537	38.4208	山西	山西-河北	滹沱河阎家庄大桥（闫家庄大桥）	1	1	1	1	1	1	1	1	1	1	1	1	1	1	1	1	1	1	1	1
五月	114.05	37.7161	山西	山西-河北	冶河王寨村西	1	1	1	1	1	1	1	1	1	1	1	1	1	1	1	1	1	/	1	1
五月	113.909	37.9739	山西	山西-河北	绵河地都	1	1	1	1	1	1	1	1	1	1	1	1	1	1	1	1	1	1	1	1
五月	113.51	36.7956	山西	山西-河北	清漳河（漳西渠、漳北渠）麻田	1	1	1	1	1	1	1	1	1	1	1	1	1	1	1	1	1	1	1	1
五月	111.858	35.0683	山西	山西－河南	黄河南村	1	1	1	1	1	1	1	1	1	1	1	1	1	/	1	/	1	1	1	1
五月	112.304	40.2404	山西	山西－内蒙古	红河杀虎口	1	1	1	1	1	1	1	1	1	1	1	1	1	1	1	1	1	/	1	1
五月	112.635	35.2836	山西	山西－河南	沁河拴驴泉坝下	1	1	1	1	1	1	1	1	1	1	1	1	1	1	1	1	1	1	1	1
五月	112.996	35.268	山西	山西－河南	丹河青天河坝下	1	1	1	1	1	1	1	1	1	1	1	1	1	1	1	1	1	1	1	1
五月	113.286	40.3453	内蒙古	内蒙古-山西	御河堡子湾	1	1	1	1	1	0	1	1	0	1	1	1	1	1	1	1	1	1	1	1
五月	113.236	40.4233	内蒙古	内蒙古-山西	御河黑疙瘩村（小黄土沟）	1	1	1	1	0	0	1	1	0	1	1	1	1	1	1	1	1	1	1	1
五月	114.056	40.8656	内蒙古	内蒙古-河北	二道河（东洋河）友谊水库坝上	1	1	1	1	1	1	1	1	1	1	1	1	1	1	1	1	1	1	1	1
五月	106.91	39.081	内蒙古	内蒙古－宁夏	都思兔河陶乌桥	1	1	1	1	1	1	1	1	0	1	1	1	1	1	1	1	1	1	1	1
五月	110.967	39.519	内蒙古	内蒙古－陕西	皇甫川古城	1	1	0	1	1	1	1	1	1	1	1	1	1	1	1	1	1	/	1	1
五月	110.718	39.3009	内蒙古	内蒙古－陕西	孤山川沙梁	1	1	0	0	1	1	1	1	1	1	1	1	1	1	1	1	1	/	1	1
五月	110.119	39.4303	内蒙古	内蒙古－陕西	窟野河石圪台	0	1	1	1	1	1	1	1	1	1	1	1	1	1	1	1	1	1	1	1
五月	110.217	39.2704	内蒙古	内蒙古－陕西	窟野河大柳塔	0	1	0	0	1	1	1	1	0	1	1	1	1	1	1	1	1	1	1	1
五月	110.372	39.3181	内蒙古	内蒙古－陕西	悖牛川贾家畔	1	0	1	1	1	1	1	1	1	1	1	1	1	1	1	1	1	/	1	1
五月	108.781	37.9775	内蒙古	内蒙古－陕西	无定河巴图湾	1	1	1	1	1	1	1	1	1	1	1	1	1	1	1	1	1	/	1	1
五月	108.897	37.9985	内蒙古	内蒙古－陕西	无定河蘑菇台	1	1	1	1	1	1	1	1	1	1	1	1	1	1	1	1	1	/	1	1
五月	109.05	38.0233	内蒙古	内蒙古－陕西	无定河大草湾	1	1	1	1	1	1	1	1	1	1	1	1	1	1	1	1	1	/	1	1
五月	124.26	48.5326	内蒙古	内蒙古-黑龙江	诺敏河古城子	1	1	1	1	1	1	1	1	1	1	1	1	1	1	1	1	1	1	1	1
五月	124.396	48.2661	内蒙古	内蒙古-黑龙江	诺敏河萨马街	1	1	1	1	1	1	1	1	1	1	1	1	1	1	1	1	1	1	1	1
五月	123.608	48.0231	内蒙古	内蒙古-黑龙江	阿伦河兴鲜	1	1	1	1	1	1	1	1	1	1	1	1	1	1	1	1	1	1	1	1
五月	123.253	47.9525	内蒙古	内蒙古-黑龙江	音河新发	1	1	1	1	1	1	1	1	1	1	1	1	1	1	1	1	1	1	1	1
五月	123.375	47.9428	内蒙古	内蒙古-黑龙江	音河大河	1	1	1	1	1	1	1	1	1	1	1	1	1	1	1	1	1	1	1	1
五月	122.826	47.6839	内蒙古	内蒙古-黑龙江	雅鲁河二节地	1	1	1	1	1	1	1	1	1	1	1	1	1	1	1	1	1	1	1	1
五月	122.857	47.6572	内蒙古	内蒙古-黑龙江	雅鲁河金蛇湾码头	1	1	1	1	1	1	1	1	1	1	1	1	1	1	1	1	1	1	1	1
五月	122.414	47.4472	内蒙古	内蒙古-黑龙江	济沁河东明	1	1	1	1	1	1	1	1	1	1	1	1	1	1	1	1	1	1	1	1
五月	122.502	47.3914	内蒙古	内蒙古-黑龙江	济沁河苗家堡子	1	1	1	1	1	1	1	1	1	1	1	1	1	1	1	1	1	1	1	1
五月	122.332	45.8593	内蒙古	内蒙古-吉林	洮儿河浩特营子	1	1	1	1	1	1	1	1	1	1	1	1	1	1	1	1	1	1	1	1
五月	122.36	45.8536	内蒙古	内蒙古-吉林	洮儿河林海	1	1	1	1	1	1	1	1	1	1	1	1	1	1	1	1	1	1	1	1
五月	123.464	43.7347	内蒙古	内蒙古-吉林	新开河西靠山	1	0	0	0	1	0	1	1	0	1	1	1	1	1	1	1	1	1	1	1
五月	123.508	43.5997	内蒙古	内蒙古-吉林	新开河敖吉	1	0	0	1	1	1	1	1	0	1	1	1	1	1	1	1	1	1	1	1
五月	123.524	43.0075	内蒙古	内蒙古-辽宁	西辽河二道河子	1	1	1	1	1	1	1	1	1	1	1	1	1	1	1	1	1	1	1	1
五月	123.55	42.9666	内蒙古	内蒙古-辽宁	辽河福德店	1	1	0	1	1	1	1	1	1	1	1	1	1	1	1	1	1	1	1	1
五月	122.792	42.7417	内蒙古	内蒙古-辽宁	秀水河常胜	1	1	1	1	1	0	1	1	1	1	1	1	1	1	1	1	1	1	1	1
五月	120.946	42.2825	内蒙古	内蒙古-辽宁	牤牛河新营子	1	1	1	1	1	1	1	1	1	1	1	1	1	1	1	1	1	1	1	1
五月	121.035	42.2194	内蒙古	内蒙古-辽宁	牤牛河朗家窝铺	1	1	1	1	1	1	1	1	1	1	1	1	1	1	1	1	1	1	1	1
五月	119.729	42.2072	辽宁	辽宁-内蒙古	蹦河扎兰营子	1	1	1	1	1	1	1	1	0	1	1	1	1	1	1	1	1	1	1	1
五月	119.694	42.2389	辽宁	辽宁-内蒙古	蹦河庄头营子	1	1	1	1	1	1	1	1	0	1	1	1	1	1	1	1	1	1	1	1
五月	124.719	45.3561	吉林	吉林-黑龙江	第二松花江松林	1	1	0	1	1	0	1	1	1	1	1	1	1	1	1	1	1	1	1	1
五月	127.167	44.6325	吉林	吉林-黑龙江	细鳞河肖家船口	1	1	1	1	1	1	1	1	1	1	1	1	1	1	1	1	1	1	1	1
五月	127.168	44.7089	吉林	吉林-黑龙江	细鳞河和平桥	1	1	1	1	1	1	1	1	1	1	1	1	1	1	1	1	1	1	1	1
五月	127.417	44.6166	吉林	吉林-黑龙江	拉林河向阳	1	1	1	1	1	1	1	1	1	1	1	1	1	1	1	1	1	1	1	1
五月	126.98	45.0664	吉林	吉林-黑龙江	拉林河振兴	1	1	1	1	1	1	1	1	1	1	1	1	1	1	1	1	1	1	1	1
五月	126.756	45.1733	吉林	吉林-黑龙江	拉林河牛头山大桥	1	1	1	1	1	1	1	1	1	1	1	1	1	1	1	1	1	1	1	1
五月	126.15	45.1333	吉林	吉林-黑龙江	拉林河蔡家沟	1	1	1	1	1	1	1	1	1	1	1	1	1	1	1	1	1	1	1	1
五月	125.711	45.405	吉林	吉林-黑龙江	拉林河板子房	1	1	1	1	1	1	1	1	1	1	1	1	1	1	1	1	1	1	1	1
五月	126.774	45.1314	吉林	吉林-黑龙江	卡岔河龙家亮子	0	0	0	0	0	0	1	1	1	1	1	1	1	1	1	1	1	1	1	1
五月	128.745	43.7556	吉林	吉林-黑龙江	牡丹江牡丹江1号桥	1	1	1	1	1	1	1	1	1	1	1	1	1	1	1	1	1	1	1	1
五月	123.591	43.4317	吉林	吉林-内蒙古	西辽河王奔桥	1	0	0	1	1	1	1	1	0	1	1	1	1	1	1	1	1	1	1	1
五月	123.572	43.3003	吉林	吉林-内蒙古	西辽河巴嘎呼萨	1	0	0	1	1	0	1	1	1	1	1	1	1	1	1	1	1	1	1	1
五月	125.323	50.0483	黑龙江	黑龙江-内蒙古	嫩江石灰窑	1	1	1	1	1	1	1	1	1	1	1	1	1	1	1	1	1	1	1	1
[truncated: 2,917 more rows]

## Sheet: F3
						Ⅱ			6	4	15	3	0.5	0.1	1	1	1	0.01	0.05	5e-05	0.005	0.05	0.01	0.05	0.002	0.05	0.2	0.1
						Ⅲ			5	6	20	4	1	0.2	1	1	1	0.01	0.05	0.0001	0.005	0.05	0.05	0.2	0.005	0.05	0.2	0.2
						Ⅳ			3	10	30	6	1.5	0.3	1	2	1.5	0.02	0.1	0.001	0.005	0.05	0.05	0.2	0.01	0.5	0.3	0.5
						Ⅴ			2	15	40	10	2	0.4	1	2	1.5	0.02	0.1	0.001	0.01	0.1	0.1	0.2	0.1	1	0.3	1
月份	经度	纬度	隶属省份	省界	断面	目标	类别	是否达标	溶解氧	高锰酸盐指数	化学需氧量	五日生化需氧量	氨氮	总磷	铜	锌	氟化物	硒	砷	汞	镉	铬（六价）	铅	氰化物	挥发酚	石油类	阴离子表面活性	硫化物	溶解氧	高锰酸盐指数	化学需氧量	五日生化需氧量	氨氮	总磷	铜	锌	氟化物	硒	砷	汞	镉	铬（六价）	铅	氰化物	挥发酚	石油类	阴离子表面活性	硫化物
一月	117.742	40.0136	河北	河北-天津	黎河黎河桥	Ⅱ	Ⅱ	达标	14.7	2	5	1	0.391	0.08	0.005	0.025	0.22	0.0005	0.0009	2e-05	5e-05	0.015	0.005	0.0002	0.0015	/	0.0015	0.002	0	0	0	0	0	0	0	0	0	0	0	0	0	0	0	0	0		0	0
一月	117.644	40.0858	河北	河北-天津	淋河淋河桥	Ⅱ	Ⅴ	不达标	13.7	1.8	5	1	0.624	0.12	0.005	0.025	0.78	0.0004	0.001	2e-05	5e-05	0.08	0.005	0.0002	0.0015	/	0.0015	0.002	0	0	0	0	1.248	1.2	0	0	0	0	0	0	0	1.6	0	0	0		0	0
一月	116.138	40.6857	河北	河北-北京	白河下堡（后城）	Ⅱ	Ⅲ	不达标	13.2	1.2	5	1	0.6	0.11	0.00094	0.00103	0.51	0.0002	0.0004	2e-05	5e-05	0.006	0.005	0.003	0.0015	/	0.0015	0.002	0	0	0	0	1.2	1.1	0	0	0	0	0	0	0	0	0	0	0		0	0
一月	116.41	40.7697	河北	河北-北京	黑河四道甸	Ⅱ	Ⅱ	达标	12.9	1.6	5	1	0.01	0.05	0.00098	0.00268	0.55	0.0002	0.0003	2e-05	5e-05	0.005	0.0001	0.002	0.0015	/	0.0015	0.002	0	0	0	0	0	0	0	0	0	0	0	0	0	0	0	0	0		0	0
一月	116.605	40.9858	河北	河北-北京	汤河大草坪	Ⅱ	Ⅳ	不达标	13.2	1.1	5	1	0.01	0.03	0.00062	0.025	1.44	0.0002	0.00015	2e-05	5e-05	0.005	0.005	0.002	0.0015	/	0.0015	0.002	0	0	0	0	0	0	0	0	1.44	0	0	0	0	0	0	0	0		0	0
一月	117.166	40.7078	河北	河北-北京	潮河古北口	Ⅱ	Ⅰ	达标	15.7	1.5	5	1	0.02	0.01	0.00133	0.00132	0.45	0.0002	0.00015	2e-05	5e-05	0.002	0.005	0.003	0.0015	/	0.0015	0.002	0	0	0	0	0	0	0	0	0	0	0	0	0	0	0	0	0		0	0
一月	125.276	42.1576	辽宁	辽宁-吉林	辉发河龙头堡	Ⅱ	Ⅱ	达标	11.41	2.3	8.73	0.9	0.407	0.09	0.007	0.0515	0.119	0.0002	0.0007	2e-05	0.0007	0.002	0.005	0.0002	0.0015	0.01	0.0015	0.002	0	0	0	0	0	0	0	0	0	0	0	0	0	0	0	0	0	0	0	0
一月	116.331	37.5722	山东	山东-河北	南运河第三店	Ⅱ	劣Ⅴ	不达标	16.6	5.8	43.8	5.6	0.247	0.09	0.005	0.062	0.96	0.003	0.0025	2e-05	5e-05	0.002	0.005	0.002	0.0015	/	0.095	0.016	0	1.45	2.92	1.86667	0	0	0	0	0	0	0	0	0	0	0	0	0		0	0
一月	113.32	29.6661	湖北	湖北－湖南	长江螺山	Ⅱ	Ⅱ	达标	10.4	2.6	/	1.6	0.064	0.1	0.005	0.025	0.19	0.0002	0.005	2e-05	5e-05	0.002	0.005	0.0002	0.0015	0.005	0.0015	0.002	0	0		0	0	1	0	0	0	0	0	0	0	0	0	0	0	0	0	0
一月	116.107	29.8235	湖北	湖北－安徽	长江刘佐	Ⅱ	Ⅲ	不达标	10.1	1.8	/	1.9	0.184	0.14	0.005	0.025	0.23	0.0002	0.0041	2e-05	5e-05	0.002	0.005	0.0002	0.0015	0.02	0.0015	0.002	0	0		0	0	1.4	0	0	0	0	0	0	0	0	0	0	0	0	0	0
一月	108.478	30.5196	湖北	湖北－重庆	磨刀溪大滩口	Ⅱ	Ⅱ	达标	10.4	3	5	0.9	0.103	0.03	0.005	0.025	0.06	0.0002	0.0008	2e-05	5e-05	0.002	0.005	0.0002	0.0015	0.005	0.0015	0.002	0	0	0	0	0	0	0	0	0	0	0	0	0	0	0	0	0	0	0	0
一月	109	30.6167	湖北	湖北－重庆	长滩河梅子水	Ⅱ	Ⅱ	达标	10.3	2.5	5	0.9	0.326	0.03	0.005	0.025	0.09	0.0002	0.0003	2e-05	5e-05	0.002	0.005	0.0002	0.0015	0.005	0.0015	0.002	0	0	0	0	0	0	0	0	0	0	0	0	0	0	0	0	0	0	0	0
一月	108.919	29.6119	湖北	湖北－重庆	阿蓬江(唐岩河、濯河)朝阳寺	Ⅱ	Ⅱ	达标	11.8	0.9	/	0.25	0.0125	0.08	0.005	0.025	0.06	0.0002	0.001	2e-05	5e-05	0.002	0.005	0.0002	0.0015	0.005	0.0015	0.002	0	0		0	0	0	0	0	0	0	0	0	0	0	0	0	0	0	0	0
一月	108.501	29.7336	湖北	湖北－重庆	郁江长顺	Ⅱ	Ⅱ	达标	11.6	1.1	/	0.25	0.0125	0.03	0.005	0.025	0.09	0.0002	0.00015	2e-05	5e-05	0.002	0.005	0.0002	0.0015	0.005	0.0015	0.002	0	0		0	0	0	0	0	0	0	0	0	0	0	0	0	0	0	0	0
一月	109.207	29.1992	湖北	湖北－重庆	酉水卯洞	Ⅱ	Ⅱ	达标	11.6	1.4	/	0.25	0.3	0.07	0.005	0.025	0.04	0.0004	0.0008	2e-05	5e-05	0.002	0.005	0.0002	0.0015	0.01	0.0015	0.002	0	0		0	0	0	0	0	0	0	0	0	0	0	0	0	0	0	0	0
一月	110.383	29.6339	湖北	湖北－湖南	溇水淋溪河	Ⅱ	Ⅰ	达标	10.6	0.7	/	1.6	0.069	0.01	0.005	0.025	0.21	0.0002	0.00015	2e-05	5e-05	0.002	0.005	0.0002	0.0015	0.005	0.0015	0.027	0	0		0	0	0	0	0	0	0	0	0	0	0	0	0	0	0	0	0
一月	111.522	32.6481	湖北	湖北－河南	丹江口水库凉水河	Ⅱ	Ⅱ	达标	8.9	1.8	/	1.3	0.07	0.02	0.005	0.025	0.2	0.0002	0.00015	2e-05	5e-05	0.002	0.005	0.0002	0.0015	0.02	0.0015	0.002	0	0		0	0	0	0	0	0	0	0	0	0	0	0	0	0	0	0	0
一月	109.985	26.1945	湖南	湖南-广西	平等河布龙	Ⅱ	Ⅱ	达标	7.1	0.9	4	0.8	0.046	0.02	0.005	0.025	0.025	0.0002	0.0003	2e-05	5e-05	0.002	0.005	0.0002	0.0015	0.01	0.0015	0.002	0	0	0	0	0	0	0	0	0	0	0	0	0	0	0	0	0	0	0	0
一月	108.531	30.4478	重庆	重庆－湖北	磨刀溪建南镇	Ⅱ	Ⅱ	达标	10.4	2.1	5	1	0.182	0.03	0.005	0.025	0.06	0.0002	0.0005	2e-05	5e-05	0.002	0.005	0.0002	0.0015	0.005	0.0015	0.002	0	0	0	0	0	0	0	0	0	0	0	0	0	0	0	0	0	0	0	0
一月	108.487	31.7759	重庆	重庆－四川	州河鸡唱	Ⅱ	Ⅱ	达标	10.2	1.1	5	0.9	0.169	0.005	0.005	0.025	0.08	0.0002	0.0002	2e-05	5e-05	0.002	0.005	0.0002	0.0015	0.005	0.0015	0.002	0	0	0	0	0	0	0	0	0	0	0	0	0	0	0	0	0	0	0	0
一月	108.629	28.6518	重庆	重庆－贵州	甘龙河小河	Ⅱ	Ⅱ	达标	9.7	1.3	/	0.6	0.229	0.05	0.005	0.025	0.15	0.0003	0.0004	2e-05	5e-05	0.002	0.005	0.0002	0.0015	/	/	/	0	0		0	0	0	0	0	0	0	0	0	0	0	0	0	0
一月	108.406	32.072	重庆	重庆－四川	任河钟停	Ⅱ	Ⅰ	达标	10.9	1.7	/	0.25	0.117	0.02	0.005	0.025	0.1	0.0002	0.0006	2e-05	5e-05	0.01	0.005	0.0002	0.0015	0.005	0.0015	0.008	0	0		0	0	0	0	0	0	0	0	0	0	0	0	0	0	0	0	0
一月	99.305	28.2378	四川	四川－云南	长江(金沙江)奔子栏	Ⅱ	Ⅱ	达标	9.3	1	5	0.6	0.106	0.03	0.005	0.025	0.14	0.0002	0.0026	2e-05	5e-05	0.002	0.01	0.0002	0.0015	0.005	0.0015	0.002	0	0	0	0	0	0	0	0	0	0	0	0	0	0	1	0	0	0	0	0
一月	100.982	32.2648	四川	四川－青海	绰斯甲河壤塘	Ⅱ	Ⅱ	达标	10.5	0.9	5	0.25	/	0.01	0.005	0.025	0.07	0.0002	0.00015	2e-05	5e-05	0.011	0.005	0.0002	0.0015	0.005	0.0015	0.002	0	0	0	0		0	0	0	0	0	0	0	0	0	0	0	0	0	0	0
一月	104.671	32.9444	四川	四川－甘肃	白水江文县（鹄衣坝）	Ⅱ	Ⅱ	达标	11.2	0.8	5	0.25	0.192	0.07	0.005	0.025	0.12	0.0002	0.00015	2e-05	5e-05	0.004	0.005	0.0002	0.0015	0.005	0.0015	0.057	0	0	0	0	0	0	0	0	0	0	0	0	0	0	0	0	0	0	0	0
一月	103.616	27.0107	贵州	贵州－云南	牛栏江大沙店（江底）	Ⅱ	Ⅱ	达标	11	0.9	5	1.2	0.209	0.03	0.005	0.025	0.2	0.0002	0.0007	2e-05	0.002	0.002	0.005	0.0002	0.0015	0.005	0.0015	0.002	0	0	0	0	0	0	0	0	0	0	0	0	0	0	0	0	0	0	0	0
一月	104.004	27.4859	贵州	贵州－云南	横江(洛泽河)麻窝电站	Ⅱ	Ⅱ	达标	10.8	1	5	1.7	0.186	0.03	0.005	0.025	0.18	0.0002	0.0005	2e-05	0.002	0.002	0.01	0.0002	0.0015	0.005	0.0015	0.002	0	0	0	0	0	0	0	0	0	0	0	0	0	0	1	0	0	0	0	0
一月	106.779	28.7534	贵州	贵州－重庆	藻渡河藻渡	Ⅱ	Ⅰ	达标	9.7	1.1	5	1	0.035	0.02	0.005	0.025	0.24	0.0006	0.0005	2e-05	5e-05	0.002	0.005	0.0002	0.0015	0.005	0.0015	0.002	0	0	0	0	0	0	0	0	0	0	0	0	0	0	0	0	0	0	0	0
一月	108.502	28.5814	贵州	贵州－重庆	乌江沿河	Ⅱ	Ⅲ	不达标	8.7	1.5	5	1	0.035	0.15	0.007	0.025	0.24	0.0002	0.0008	2e-05	5e-05	0.002	0.005	0.0002	0.0015	0.005	0.0015	0.002	0	0	0	0	0	1.5	0	0	0	0	0	0	0	0	0	0	0	0	0	0
一月	108.285	29.1446	贵州	贵州－重庆	乌江鹿角沱	Ⅱ	Ⅲ	不达标	8.4	1.1	5	1	0.029	0.13	0.005	0.025	0.24	0.0002	0.0008	2e-05	5e-05	0.002	0.005	0.0002	0.0015	0.005	0.0015	0.002	0	0	0	0	0	1.3	0	0	0	0	0	0	0	0	0	0	0	0	0	0
一月	107.864	29.2104	贵州	贵州－重庆	芙蓉江忠信	Ⅱ	Ⅰ	达标	10.5	1.1	5	0.8	0.046	0.01	0.005	0.025	0.18	0.0002	0.0002	2e-05	5e-05	0.002	0.005	0.0002	0.0015	0.005	0.0015	0.002	0	0	0	0	0	0	0	0	0	0	0	0	0	0	0	0	0	0	0	0
一月	108.708	28.327	贵州	贵州－重庆	甘龙河甘龙镇	Ⅱ	Ⅱ	达标	9.9	0.9	5	1.1	0.338	0.04	0.005	0.025	0.15	0.0002	0.00015	2e-05	5e-05	0.002	0.005	0.0002	0.0015	0.005	0.0015	0.002	0	0	0	0	0	0	0	0	0	0	0	0	0	0	0	0	0	0	0	0
一月	109.48	27.0753	贵州	贵州－湖南	沅江金紫	Ⅱ	Ⅱ	达标	10.6	1.8	/	1.5	0.057	0.05	0.008	0.025	0.3	/	0.0012	2e-05	5e-05	0.005	0.005	0.0002	0.0015	0.005	/	/	0	0		0	0	0	0	0	0		0	0	0	0	0	0	0	0
一月	109.467	26.2333	贵州	贵州－湖南	仁里河流团	Ⅱ	Ⅱ	达标	10.9	1.6	/	1.4	0.181	0.01	0.005	0.025	0.17	/	0.001	2e-05	5e-05	0.002	0.005	0.0002	0.0015	0.005	/	/	0	0		0	0	0	0	0	0		0	0	0	0	0	0	0	0
一月	109.41	27.7041	贵州	贵州－湖南	辰水漾头电站	Ⅱ	Ⅲ	不达标	10.1	0.9	5	1.1	0.801	0.08	0.005	0.025	0.15	0.0002	0.00015	2e-05	5e-05	0.002	0.005	0.0002	0.0015	0.005	0.0015	0.002	0	0	0	0	1.602	0	0	0	0	0	0	0	0	0	0	0	0	0	0	0
一月	107.194	25.6251	贵州	贵州-广西	六硐河甲茶	Ⅱ	Ⅰ	达标	7.7	1.1	5	0.6	0.0125	0.005	0.005	0.025	0.11	0.0002	0.00015	2e-05	5e-05	0.002	0.005	0.0002	0.0015	0.005	0.0015	0.002	0	0	0	0	0	0	0	0	0	0	0	0	0	0	0	0	0	0	0	0
一月	108.908	25.7161	贵州	贵州-广西	都柳江石碑	Ⅱ	Ⅱ	达标	7.7	1.1	4	0.9	0.031	0.06	0.005	0.025	0.025	0.0002	0.0006	2e-05	5e-05	0.002	0.005	0.0002	0.0003	0.01	0.0015	0.002	0	0	0	0	0	0	0	0	0	0	0	0	0	0	0	0	0	0	0	0
一月	107.741	25.2024	贵州	贵州-广西	打狗河贵江	Ⅱ	Ⅰ	达标	8	1.2	6	0.8	0.034	0.02	0.005	0.025	0.025	0.0002	0.00015	2e-05	5e-05	0.002	0.005	0.0002	0.0015	0.01	0.0015	0.002	0	0	0	0	0	0	0	0	0	0	0	0	0	0	0	0	0	0	0	0
一月	108.242	25.4256	贵州	贵州-广西	大环江何家寨	Ⅱ	Ⅱ	达标	7.2	1.3	5	0.9	0.026	0.02	0.005	0.025	0.025	0.0002	0.0003	2e-05	5e-05	0.002	0.005	0.0002	0.0015	0.01	0.0015	0.002	0	0	0	0	0	0	0	0	0	0	0	0	0	0	0	0	0	0	0	0
一月	108.445	25.4168	贵州	贵州-广西	小环江黄种村	Ⅱ	Ⅱ	达标	7	0.9	5	0.9	0.029	0.01	0.005	0.025	0.025	0.0002	0.00015	2e-05	5e-05	0.002	0.005	0.0002	0.0015	0.01	0.0015	0.002	0	0	0	0	0	0	0	0	0	0	0	0	0	0	0	0	0	0	0	0
一月	99.4797	28.4562	云南	云南－四川	许曲色仓	Ⅱ	Ⅰ	达标	12.1	0.7	/	2	0.037	0.005	0.005	0.025	0.14	0.0002	0.003	2e-05	5e-05	0.002	0.005	0.0002	0.0015	0.005	0.0015	0.002	0	0		0	0	0	0	0	0	0	0	0	0	0	0	0	0	0	0	0
一月	100.454	27.8996	云南	云南－四川	水洛河油米	Ⅱ	Ⅱ	达标	11.9	0.9	/	0.6	0.0125	0.05	0.005	0.025	0.11	0.0002	0.0014	2e-05	5e-05	0.002	0.005	0.0002	0.0015	0.005	0.0015	0.002	0	0		0	0	0	0	0	0	0	0	0	0	0	0	0	0	0	0	0
一月	101.371	26.803	云南	云南－四川	三源河糖房	Ⅱ	Ⅰ	达标	10.5	1	/	0.25	0.0125	0.005	0.005	0.025	0.07	0.0002	0.0014	2e-05	5e-05	0.002	0.005	0.0002	0.0015	0.005	0.0015	0.002	0	0		0	0	0	0	0	0	0	0	0	0	0	0	0	0	0	0	0
一月	103.733	26.5	云南	云南－贵州	牛栏江黄梨树	Ⅱ	Ⅱ	达标	10.6	0.8	5	1.9	0.154	0.03	0.005	0.025	0.18	0.0002	0.0012	2e-05	0.001	0.002	0.005	0.0002	0.0015	0.005	0.0015	0.002	0	0	0	0	0	0	0	0	0	0	0	0	0	0	0	0	0	0	0	0
一月	105.615	23.3175	云南	云南-广西	百南河那全	Ⅱ	Ⅱ	达标	6.29	2.4	10	2	0.051	0.02	0.005	0.025	0.114	0.0002	0.00015	2e-05	5e-05	0.002	0.005	0.0002	0.0015	0.02	0.0015	0.002	0	0	0	0	0	0	0	0	0	0	0	0	0	0	0	0	0	0	0	0
一月	104.486	24.6505	云南	云南-广西	清水江清水江大桥	Ⅱ	Ⅱ	达标	6.6	2.2	4.8	1.8	0.068	0.056	0.005	0.025	0.139	0.0002	0.003	2e-05	5e-05	0.002	0.005	0.0002	0.0015	0.005	0.0015	0.002	0	0	0	0	0	0	0	0	0	0	0	0	0	0	0	0	0	0	0	0
一月	105.521	24.0123	云南	云南-广西	西洋江那柳	Ⅱ	Ⅰ	达标	8.1	1.2	1.8	0.25	0.0125	0.014	0.005	0.025	0.113	0.0002	0.0011	2e-05	5e-05	0.002	0.005	0.0002	0.0015	0.01	0.0015	0.011	0	0	0	0	0	0	0	0	0	0	0	0	0	0	0	0	0	0	0	0
一月	98.7853	28.5561	西藏	西藏－云南	澜沧江溜筒江	Ⅱ	Ⅰ	达标	11.5	0.8	/	0.8	0.068	0.02	0.005	0.025	0.21	0.0002	0.019	2e-05	5e-05	0.002	0.005	0.0002	0.0015	0.005	0.0015	0.002	0	0		0	0	0	0	0	0	0	0	0	0	0	0	0	0	0	0	0
一月	98.6119	28.035	西藏	西藏－云南	怒江青拉桶	Ⅱ	Ⅰ	达标	9.3	0.6	/	0.5	0.045	0.005	0.005	0.025	0.16	0.0002	0.003	2e-05	5e-05	0.002	0.005	0.0002	0.0015	0.005	0.0015	0.002	0	0		0	0	0	0	0	0	0	0	0	0	0	0	0	0	0	0	0
一月	98.2363	28.1985	西藏	西藏－云南	独龙江南代	Ⅱ	Ⅰ	达标	9.1	0.6	/	0.5	0.039	0.01	0.005	0.025	0.1	0.0002	0.00015	2e-05	5e-05	0.002	0.005	0.0002	0.0015	0.005	0.0015	0.002	0	0		0	0	0	0	0	0	0	0	0	0	0	0	0	0	0	0	0
一月	106.75	34.4667	陕西	陕西－甘肃	嘉陵江两河口	Ⅱ	Ⅰ	达标	11.4	0.7	5	0.25	0.112	0.01	0.005	0.025	0.2	0.0002	0.00015	2e-05	5e-05	0.002	0.005	0.0002	0.0015	0.005	0.0015	0.025	0	0	0	0	0	0	0	0	0	0	0	0	0	0	0	0	0	0	0	0
一月	107.718	32.2031	陕西	陕西－四川	月滩河竹峪	Ⅱ	Ⅰ	达标	9.8	1.1	5	0.8	0.09	0.005	0.005	0.025	0.29	0.0002	0.00015	2e-05	/	0.002	/	0.0002	0.0015	/	/	/	0	0	0	0	0	0	0	0	0	0	0	0		0		0	0
一月	107.184	32.3781	陕西	陕西－四川	小通江楼子	Ⅱ	Ⅰ	达标	9.4	1.1	5	1	0.15	0.01	0.005	0.025	0.13	0.0002	0.00015	2e-05	/	0.002	/	0.0002	0.0015	/	/	/	0	0	0	0	0	0	0	0	0	0	0	0		0		0	0
一月	109.833	32.8833	陕西	陕西－湖北	汉江兰滩	Ⅱ	Ⅱ	达标	10	1.8	/	2.5	0.133	0.03	0.005	0.025	0.16	0.0002	0.00015	2e-05	5e-05	0.002	0.005	0.0002	0.0015	0.01	0.0015	0.002	0	0		0	0	0	0	0	0	0	0	0	0	0	0	0	0	0	0	0
一月	110.117	32.8167	陕西	陕西－湖北	汉江白河	Ⅱ	Ⅱ	达标	10.5	1.7	/	1.6	0.126	0.03	0.005	0.025	0.17	0.0002	0.0004	2e-05	5e-05	0.002	0.005	0.0002	0.0015	0.01	0.0015	0.002	0	0		0	0	0	0	0	0	0	0	0	0	0	0	0	0	0	0	0
一月	109.9	33.3	陕西	陕西－湖北	金钱河南宽坪	Ⅱ	Ⅱ	不达标	12.4	0.8	/	1	0.368	0.04	0.005	0.025	0.19	0.0002	0.00015	2e-05	5e-05	0.002	0.005	0.0002	0.0015	0.005	0.0015	0.002	0	0		0	0	0	0	0	0	0	0	0	0	0	0	0	0	0	0	0
一月	110.037	33.1547	陕西	陕西－湖北	金钱河上津	Ⅱ	Ⅲ	不达标	11.4	1.3	/	3	0.898	0.07	0.005	0.06	0.31	0.0002	0.0003	2e-05	5e-05	0.002	0.005	0.0002	0.0015	0.02	0.0015	0.002	0	0		1	1.796	0	0	0	0	0	0	0	0	0	0	0	0	0	0	0
一月	110.35	33.2	陕西	陕西－湖北	天河照川	Ⅱ	Ⅰ	达标	11.4	0.7	/	0.7	0.025	0.01	0.005	0.025	0.16	0.0002	0.00015	2e-05	5e-05	0.002	0.005	0.0002	0.0015	0.005	0.0015	0.002	0	0		0	0	0	0	0	0	0	0	0	0	0	0	0	0	0	0	0
一月	109.716	32.1897	陕西	陕西－湖北	堵河鄂坪	Ⅱ	Ⅰ	达标	9.2	1.4	/	0.8	0.0125	0.02	0.005	0.025	0.13	0.0002	0.00015	2e-05	5e-05	0.002	0.005	0.0002	0.0015	0.005	0.0015	0.002	0	0		0	0	0	0	0	0	0	0	0	0	0	0	0	0	0	0	0
一月	111.013	33.2542	陕西	陕西－河南	丹江荆紫关	Ⅱ	Ⅱ	达标	11.7	1.2	/	1	0.329	0.05	0.005	0.025	0.29	0.0002	0.00015	2e-05	5e-05	0.002	0.005	0.0002	0.0015	0.005	0.0015	0.002	0	0		0	0	0	0	0	0	0	0	0	0	0	0	0	0	0	0	0
一月	110.967	33.2833	陕西	陕西－河南	丹江湘河	Ⅱ	Ⅱ	达标	11.9	0.9	/	1.1	0.341	0.04	0.005	0.025	0.28	0.0002	0.0002	2e-05	5e-05	0.002	0.005	0.0002	0.0015	0.005	0.0015	0.002	0	0		0	0	0	0	0	0	0	0	0	0	0	0	0	0	0	0	0
一月	110.91	33.1344	陕西	陕西－湖北	滔河滔河水库	Ⅱ	Ⅱ	达标	10.6	1.9	/	1.4	0.073	0.01	0.005	0.06	0.15	0.0002	0.00015	2e-05	5e-05	0.002	0.005	0.0002	0.0015	0.01	0.0015	0.002	0	0		0	0	0	0	0	0	0	0	0	0	0	0	0	0	0	0	0
一月	106.079	33.5736	甘肃	甘肃－陕西	嘉陵江白水江	Ⅱ	Ⅱ	达标	10.1	1.4	5	1	0.11	0.01	0.005	0.59	0.26	0.0002	0.00015	2e-05	/	0.002	/	0.0002	0.0015	/	/	/	0	0	0	0	0	0	0	0	0	0	0	0		0		0	0
一月	97.2333	33.0167	青海	青海－四川	长江直门达	Ⅱ	Ⅰ	达标	8.4	1.1	5	1.1	0.052	0.01	0.005	0.025	0.19	0.0002	0.0015	2e-05	5e-05	0.002	0.005	0.0002	0.0015	0.005	0.0015	0.002	0	0	0	0	0	0	0	0	0	0	0	0	0	0	0	0	0	0	0	0
一月	101.119	32.6349	青海	青海－四川	岷江－大渡河幸福桥（达吉）	Ⅱ	Ⅰ	达标	10.8	1	5	0.25	0.14	0.005	0.005	0.025	0.11	0.0002	0.00015	2e-05	5e-05	0.005	0.005	0.0002	0.0015	0.005	0.0015	0.002	0	0	0	0	0	0	0	0	0	0	0	0	0	0	0	0	0	0	0	0
一月	101.566	32.9892	青海	青海－四川	克柯河阿坝	Ⅱ	Ⅱ	达标	9.6	0.7	5	0.25	0.16	0.005	0.005	0.025	0.31	0.0002	0.00015	2e-05	5e-05	0.002	0.005	0.0002	0.0015	0.005	0.0015	0.002	0	0	0	0	0	0	0	0	0	0	0	0	0	0	0	0	0	0	0	0
一月	97.1833	31.1333	青海	青海－西藏	昂曲昌都预制厂	Ⅱ	Ⅰ	达标	7.6	1.7	/	/	0.0125	0.005	0.006	0.025	0.1	/	0.01	/	5e-05	0.002	0.005	/	/	/	/	/	0	0			0	0	0	0	0		0		0	0	0
一月	102.758	35.842	青海	青海－甘肃	黄河大河家	Ⅱ	Ⅱ	达标	8.7	1.8	10.7	1.9	0.09	0.01	0.005	0.025	0.14	0.0002	0.0017	2e-05	5e-05	/	0.005	/	0.0015	0.005	0.0015	0.002	0	0	0	0	0	0	0	0	0	0	0	0	0		0		0	0	0	0
二月	117.742	40.0136	河北	河北-天津	黎河黎河桥	Ⅱ	Ⅲ	不达标	15.1	1.6	5	1	0.664	0.09	0.005	0.025	0.23	0.0002	0.0004	2e-05	5e-05	0.014	0.005	0.0002	0.0015	/	0.0015	0.002	0	0	0	0	1.328	0	0	0	0	0	0	0	0	0	0	0	0		0	0
二月	117.644	40.0858	河北	河北-天津	淋河淋河桥	Ⅱ	Ⅴ	不达标	14	1.9	5	1	0.474	0.04	0.005	0.025	0.12	0.0002	0.0016	2e-05	5e-05	0.078	0.005	0.0002	0.0015	/	0.0015	0.002	0	0	0	0	0	0	0	0	0	0	0	0	0	1.56	0	0	0		0	0
二月	116.138	40.6857	河北	河北-北京	白河下堡（后城）	Ⅱ	Ⅱ	达标	12.2	1.3	5	1	0.42	0.1	0.00067	0.00127	0.51	0.0002	0.00015	2e-05	5e-05	0.002	0.005	0.003	0.0015	/	0.063	0.002	0	0	0	0	0	1	0	0	0	0	0	0	0	0	0	0	0		0	0
二月	116.41	40.7697	河北	河北-北京	黑河四道甸	Ⅱ	Ⅱ	达标	13.4	1.2	5	1	0.02	0.05	0.0006	0.00191	0.55	0.0006	0.00015	2e-05	5e-05	0.004	0.0001	0.003	0.0015	/	0.029	0.002	0	0	0	0	0	0	0	0	0	0	0	0	0	0	0	0	0		0	0
二月	116.605	40.9858	河北	河北-北京	汤河大草坪	Ⅱ	Ⅳ	不达标	13.5	1.1	5	1	0.01	0.02	0.00043	0.025	1.44	0.0004	0.00015	2e-05	5e-05	0.002	0.005	0.0002	0.0015	/	0.024	0.002	0	0	0	0	0	0	0	0	1.44	0	0	0	0	0	0	0	0		0	0
二月	117.166	40.7078	河北	河北-北京	潮河古北口	Ⅱ	Ⅰ	达标	15.1	1.4	5	1	0.02	0.02	0.00098	0.00094	0.44	0.0006	0.00015	2e-05	5e-05	0.004	0.005	0.0002	0.0015	/	0.0015	0.002	0	0	0	0	0	0	0	0	0	0	0	0	0	0	0	0	0		0	0
二月	113.32	29.6661	湖北	湖北－湖南	长江螺山	Ⅱ	Ⅱ	达标	10.8	2.5	/	1.5	0.09	0.09	0.005	0.025	0.18	0.0002	0.0025	2e-05	5e-05	0.002	0.005	0.0002	0.0015	0.005	0.0015	0.002	0	0		0	0	0	0	0	0	0	0	0	0	0	0	0	0	0	0	0
二月	116.107	29.8235	湖北	湖北－安徽	长江刘佐	Ⅱ	Ⅲ	不达标	11.1	2.3	/	1.6	0.204	0.13	0.005	0.025	0.18	0.0002	0.0038	2e-05	5e-05	0.002	0.005	0.0002	0.0015	0.005	0.0015	0.002	0	0		0	0	1.3	0	0	0	0	0	0	0	0	0	0	0	0	0	0
二月	108.478	30.5196	湖北	湖北－重庆	磨刀溪大滩口	Ⅱ	Ⅰ	达标	10.5	1.6	5	1	0.101	0.02	0.005	0.025	0.11	0.0002	0.0007	2e-05	5e-05	0.002	0.005	0.0002	0.0015	0.005	0.0015	0.002	0	0	0	0	0	0	0	0	0	0	0	0	0	0	0	0	0	0	0	0
二月	109	30.6167	湖北	湖北－重庆	长滩河梅子水	Ⅱ	Ⅱ	达标	10.5	2.3	5	1.8	0.427	0.05	0.005	0.025	0.18	0.0002	0.0006	2e-05	5e-05	0.002	0.005	0.0002	0.0015	0.005	0.0015	0.002	0	0	0	0	0	0	0	0	0	0	0	0	0	0	0	0	0	0	0	0
二月	108.919	29.6119	湖北	湖北－重庆	阿蓬江(唐岩河、濯河)朝阳寺	Ⅱ	Ⅰ	达标	10.2	1.3	/	0.25	0.1	0.02	0.005	0.025	0.08	0.0005	0.0002	2e-05	5e-05	0.002	0.005	0.0002	0.0015	0.01	0.0015	0.002	0	0		0	0	0	0	0	0	0	0	0	0	0	0	0	0	0	0	0
二月	108.501	29.7336	湖北	湖北－重庆	郁江长顺	Ⅱ	Ⅰ	达标	10.2	0.9	/	0.25	0.0125	0.02	0.005	0.025	0.09	0.0004	0.0002	2e-05	5e-05	0.002	0.005	0.0002	0.0015	0.005	0.0015	0.002	0	0		0	0	0	0	0	0	0	0	0	0	0	0	0	0	0	0	0
二月	109.207	29.1992	湖北	湖北－重庆	酉水卯洞	Ⅱ	Ⅱ	达标	9.5	1.4	/	0.25	0.11	0.08	0.005	0.025	0.09	0.0002	0.0002	2e-05	5e-05	0.002	0.005	0.0002	0.0015	0.005	0.0015	0.002	0	0		0	0	0	0	0	0	0	0	0	0	0	0	0	0	0	0	0
二月	110.383	29.6339	湖北	湖北－湖南	溇水淋溪河	Ⅱ	Ⅰ	达标	11.5	0.8	/	2.1	0.051	0.02	0.005	0.025	0.13	0.0002	0.00015	2e-05	5e-05	0.002	0.005	0.0002	0.0015	0.005	0.0015	0.002	0	0		0	0	0	0	0	0	0	0	0	0	0	0	0	0	0	0	0
二月	111.522	32.6481	湖北	湖北－河南	丹江口水库凉水河	Ⅱ	Ⅱ	达标	10.8	1.9	/	2.2	0.062	0.02	0.005	0.025	0.19	0.0002	0.0005	2e-05	5e-05	0.002	0.005	0.0002	0.0015	0.005	0.0015	0.002	0	0		0	0	0	0	0	0	0	0	0	0	0	0	0	0	0	0	0
二月	109.985	26.1945	湖南	湖南-广西	平等河布龙	Ⅱ	Ⅱ	达标	7.8	0.7	5	0.6	0.168	0.01	0.005	0.025	0.025	0.0002	0.0004	2e-05	5e-05	0.002	0.005	0.0002	0.0015	0.01	0.0015	0.002	0	0	0	0	0	0	0	0	0	0	0	0	0	0	0	0	0	0	0	0
二月	107.112	28.8912	重庆	重庆－贵州	藻渡河界牌	Ⅱ	Ⅱ	达标	9.2	1.2	5	0.8	0.06	0.06	0.005	0.025	0.16	0.0002	0.0012	2e-05	5e-05	0.002	0.005	0.0002	0.0015	0.02	0.0015	0.002	0	0	0	0	0	0	0	0	0	0	0	0	0	0	0	0	0	0	0	0
二月	108.531	30.4478	重庆	重庆－湖北	磨刀溪建南镇	Ⅱ	Ⅱ	达标	10.4	1.8	5	1	0.152	0.02	0.005	0.025	0.1	0.0002	0.0008	2e-05	5e-05	0.002	0.01	0.0002	0.0015	0.005	0.0015	0.002	0	0	0	0	0	0	0	0	0	0	0	0	0	0	1	0	0	0	0	0
二月	108.487	31.7759	重庆	重庆－四川	州河鸡唱	Ⅱ	Ⅱ	达标	10.1	1.5	5	1	0.079	0.03	0.005	0.025	0.13	0.0002	0.0004	2e-05	5e-05	0.002	0.005	0.0002	0.0015	0.005	0.0015	0.002	0	0	0	0	0	0	0	0	0	0	0	0	0	0	0	0	0	0	0	0
二月	108.629	28.6518	重庆	重庆－贵州	甘龙河小河	Ⅱ	Ⅱ	达标	10.4	0.9	/	0.25	0.102	0.03	0.005	0.025	0.14	/	0.00015	2e-05	5e-05	0.002	0.005	0.0002	0.0015	/	/	/	0	0		0	0	0	0	0	0		0	0	0	0	0	0	0
二月	108.406	32.072	重庆	重庆－四川	任河钟停	Ⅱ	Ⅱ	达标	10.8	1.5	/	0.25	0.0125	0.04	0.005	0.23	0.1	0.0002	0.00015	2e-05	5e-05	0.006	0.005	0.0002	0.0015	0.005	0.0015	0.005	0	0		0	0	0	0	0	0	0	0	0	0	0	0	0	0	0	0	0
二月	104.671	32.9444	四川	四川－甘肃	白水江文县（鹄衣坝）	Ⅱ	Ⅱ	达标	12	0.6	5	0.25	0.194	0.005	0.005	0.025	0.23	0.0002	0.00015	2e-05	5e-05	0.002	0.005	0.0002	0.0015	0.005	0.0015	0.048	0	0	0	0	0	0	0	0	0	0	0	0	0	0	0	0	0	0	0	0
二月	102.095	33.96	四川	四川－甘肃	黄河玛曲	Ⅱ	Ⅱ	达标	9.2	1.3	13.7	1.4	0.14	0.02	0.005	0.025	0.08	0.0002	0.0009	2e-05	5e-05	0.002	0.005	0.0002	0.0015	0.005	0.0015	0.002	0	0	0	0	0	0	0	0	0	0	0	0	0	0	0	0	0	0	0	0
二月	103.616	27.0107	贵州	贵州－云南	牛栏江大沙店（江底）	Ⅱ	Ⅱ	达标	10.2	0.6	5	0.8	0.056	0.02	0.005	0.025	0.15	0.0002	0.0011	2e-05	0.002	0.002	0.01	0.0002	0.0015	0.005	0.0015	0.002	0	0	0	0	0	0	0	0	0	0	0	0	0	0	1	0	0	0	0	0
二月	104.004	27.4859	贵州	贵州－云南	横江(洛泽河)麻窝电站	Ⅱ	Ⅱ	达标	11.1	0.5	5	1.2	0.029	0.01	0.005	0.025	0.14	0.0002	0.0008	2e-05	0.002	0.002	0.01	0.0002	0.0015	0.005	0.0015	0.002	0	0	0	0	0	0	0	0	0	0	0	0	0	0	1	0	0	0	0	0
二月	106.779	28.7534	贵州	贵州－重庆	藻渡河藻渡	Ⅱ	Ⅰ	达标	9.5	1	5	1.5	0.061	0.005	0.005	0.025	0.15	0.0002	0.0013	2e-05	5e-05	0.002	0.005	0.0002	0.0015	0.005	0.0015	0.002	0	0	0	0	0	0	0	0	0	0	0	0	0	0	0	0	0	0	0	0
二月	108.502	28.5814	贵州	贵州－重庆	乌江沿河	Ⅱ	Ⅲ	不达标	9.8	1.7	5	0.7	0.051	0.12	0.005	0.025	0.18	0.0002	0.0016	2e-05	5e-05	0.002	0.005	0.0002	0.0015	0.005	0.0015	0.002	0	0	0	0	0	1.2	0	0	0	0	0	0	0	0	0	0	0	0	0	0
二月	108.285	29.1446	贵州	贵州－重庆	乌江鹿角沱	Ⅱ	Ⅲ	不达标	9.2	2.7	5	0.9	0.069	0.11	0.005	0.025	0.17	0.0003	0.0015	2e-05	5e-05	0.002	0.005	0.0002	0.0015	0.005	0.0015	0.002	0	0	0	0	0	1.1	0	0	0	0	0	0	0	0	0	0	0	0	0	0
二月	107.864	29.2104	贵州	贵州－重庆	芙蓉江忠信	Ⅱ	Ⅱ	达标	10.1	1.2	5	0.9	0.075	0.03	0.005	0.025	0.1	0.0003	0.0016	2e-05	5e-05	0.002	0.005	0.0002	0.0015	0.005	0.0015	0.002	0	0	0	0	0	0	0	0	0	0	0	0	0	0	0	0	0	0	0	0
二月	108.708	28.327	贵州	贵州－重庆	甘龙河甘龙镇	Ⅱ	Ⅱ	达标	10.5	0.7	5	1	0.18	0.04	0.005	0.025	0.11	0.0002	0.00015	2e-05	5e-05	0.002	0.005	0.0002	0.0015	0.005	0.0015	0.002	0	0	0	0	0	0	0	0	0	0	0	0	0	0	0	0	0	0	0	0
二月	109.48	27.0753	贵州	贵州－湖南	沅江金紫	Ⅱ	Ⅱ	达标	11	2.2	/	0.8	0.084	0.09	0.005	0.025	0.32	/	0.0014	2e-05	5e-05	0.002	0.005	0.0002	0.0015	0.005	/	/	0	0		0	0	0	0	0	0		0	0	0	0	0	0	0	0
二月	109.467	26.2333	贵州	贵州－湖南	仁里河流团	Ⅱ	Ⅱ	达标	12.4	1.9	/	1.2	0.327	0.05	0.005	0.025	0.14	/	0.001	2e-05	5e-05	0.002	0.005	0.0002	0.0015	0.005	/	/	0	0		0	0	0	0	0	0		0	0	0	0	0	0	0	0
二月	109.41	27.7041	贵州	贵州－湖南	辰水漾头电站	Ⅱ	Ⅳ	不达标	10.6	0.7	5	1.1	1.144	0.09	0.005	0.025	0.17	0.0002	0.00015	2e-05	5e-05	0.002	0.005	0.0002	0.0015	0.005	0.0015	0.002	0	0	0	0	2.288	0	0	0	0	0	0	0	0	0	0	0	0	0	0	0
二月	107.194	25.6251	贵州	贵州-广西	六硐河甲茶	Ⅱ	Ⅰ	达标	10.5	1	5	1	0.0125	0.005	0.005	0.025	0.07	0.0002	0.00015	2e-05	5e-05	0.002	0.005	0.0002	0.0015	0.005	0.0015	0.002	0	0	0	0	0	0	0	0	0	0	0	0	0	0	0	0	0	0	0	0
二月	108.908	25.7161	贵州	贵州-广西	都柳江石碑	Ⅱ	Ⅱ	达标	7.7	0.966667	5	1.1	0.0923333	0.06	0.005	0.025	0.08	0.0002	0.0005	2e-05	5e-05	0.002	0.005	0.0002	0.000833333	0.01	0.0015	0.002	0	0	0	0	0	0	0	0	0	0	0	0	0	0	0	0	0	0	0	0
二月	107.741	25.2024	贵州	贵州-广西	打狗河贵江	Ⅱ	Ⅰ	达标	7.9	1.1	7	0.8	0.136	0.02	0.005	0.025	0.07	0.0002	0.0003	2e-05	5e-05	0.002	0.005	0.0002	0.0015	0.01	0.0015	0.002	0	0	0	0	0	0	0	0	0	0	0	0	0	0	0	0	0	0	0	0
二月	108.242	25.4256	贵州	贵州-广西	大环江何家寨	Ⅱ	Ⅰ	达标	7.5	0.7	5	0.7	0.109	0.01	0.005	0.025	0.025	0.0002	0.0003	2e-05	5e-05	0.002	0.005	0.0002	0.0004	0.01	0.0015	0.002	0	0	0	0	0	0	0	0	0	0	0	0	0	0	0	0	0	0	0	0
二月	108.445	25.4168	贵州	贵州-广西	小环江黄种村	Ⅱ	Ⅰ	达标	7.8	0.6	5	0.8	0.112	0.01	0.005	0.025	0.05	0.0002	0.0003	2e-05	5e-05	0.002	0.005	0.0002	0.0007	0.01	0.0015	0.002	0	0	0	0	0	0	0	0	0	0	0	0	0	0	0	0	0	0	0	0
二月	103.733	26.5	云南	云南－贵州	牛栏江黄梨树	Ⅱ	Ⅰ	达标	11.1	0.5	5	1.6	0.053	0.02	0.005	0.025	0.16	0.0002	0.0012	2e-05	0.001	0.002	0.01	0.0002	0.0015	0.005	0.0015	0.002	0	0	0	0	0	0	0	0	0	0	0	0	0	0	1	0	0	0	0	0
二月	105.377	28.0946	云南	云南－四川	永宁河（清水河）两河	Ⅱ	Ⅱ	达标	11.3	0.6	5	1.8	0.059	0.02	0.005	0.025	0.11	0.0002	0.0018	2e-05	0.002	0.002	0.01	0.0002	0.0015	0.005	0.0015	0.002	0	0	0	0	0	0	0	0	0	0	0	0	0	0	1	0	0	0	0	0
二月	105.615	23.3175	云南	云南-广西	百南河那全	Ⅱ	Ⅱ	达标	6.79	3.4	11	2.3	0.031	0.02	0.005	0.025	0.111	0.0002	0.00015	2e-05	5e-05	0.002	0.005	0.0002	0.0015	0.02	0.0015	0.002	0	0	0	0	0	0	0	0	0	0	0	0	0	0	0	0	0	0	0	0
二月	104.486	24.6505	云南	云南-广西	清水江清水江大桥	Ⅱ	Ⅱ	达标	8.4	1.2	3.7	0.8	0.093	0.046	0.005	0.025	0.071	0.0002	0.0024	2e-05	5e-05	0.002	0.005	0.0002	0.0015	0.005	0.0015	0.002	0	0	0	0	0	0	0	0	0	0	0	0	0	0	0	0	0	0	0	0
二月	105.521	24.0123	云南	云南-广西	西洋江那柳	Ⅱ	Ⅰ	达标	9	1.4	1.8	1.2	0.106	0.014	0.005	0.025	0.1	0.0002	0.0003	2e-05	5e-05	0.002	0.005	0.0002	0.0015	0.01	0.03	0.002	0	0	0	0	0	0	0	0	0	0	0	0	0	0	0	0	0	0	0	0
二月	98.7853	28.5561	西藏	西藏－云南	澜沧江溜筒江	Ⅱ	Ⅰ	达标	7.9	0.7	/	0.25	0.035	0.01	0.005	0.025	0.31	0.0002	0.021	2e-05	5e-05	0.002	0.005	0.0002	0.0015	0.005	0.0015	0.002	0	0		0	0	0	0	0	0	0	0	0	0	0	0	0	0	0	0	0
二月	106.75	34.4667	陕西	陕西－甘肃	嘉陵江两河口	Ⅱ	Ⅱ	达标	10.5	1.2	10	0.25	0.176	0.03	0.005	0.025	0.21	0.0002	0.00015	2e-05	5e-05	0.004	0.005	0.0002	0.0015	0.005	0.0015	0.024	0	0	0	0	0	0	0	0	0	0	0	0	0	0	0	0	0	0	0	0
二月	107.718	32.2031	陕西	陕西－四川	月滩河竹峪	Ⅱ	Ⅰ	达标	9.4	1	5	0.7	0.12	0.02	0.005	0.025	0.28	0.0002	0.00015	2e-05	5e-05	0.002	0.005	0.0002	0.0015	/	/	/	0	0	0	0	0	0	0	0	0	0	0	0	0	0	0	0	0
二月	107.184	32.3781	陕西	陕西－四川	小通江楼子	Ⅱ	Ⅰ	达标	9.6	0.8	5	0.7	0.05	0.01	0.005	0.025	0.12	0.0002	0.00015	2e-05	5e-05	0.002	0.005	0.0002	0.0015	/	/	/	0	0	0	0	0	0	0	0	0	0	0	0	0	0	0	0	0
二月	109.833	32.8833	陕西	陕西－湖北	汉江兰滩	Ⅱ	Ⅱ	达标	10.3	2.3	/	2.1	0.05	0.03	0.005	0.025	0.2	0.0002	0.0008	2e-05	5e-05	0.002	0.005	0.0002	0.0015	0.005	0.0015	0.002	0	0		0	0	0	0	0	0	0	0	0	0	0	0	0	0	0	0	0
二月	110.117	32.8167	陕西	陕西－湖北	汉江白河	Ⅱ	Ⅱ	达标	10.9	1.8	/	2.4	0.046	0.03	0.005	0.025	0.12	0.0002	0.0005	2e-05	5e-05	0.002	0.005	0.0002	0.0015	0.005	0.0015	0.002	0	0		0	0	0	0	0	0	0	0	0	0	0	0	0	0	0	0	0
二月	109.9	33.3	陕西	陕西－湖北	金钱河南宽坪	Ⅱ	Ⅱ	达标	11.5	1.1	/	2.7	0.0125	0.04	0.005	0.025	0.19	0.0002	0.0008	2e-05	5e-05	0.002	0.01	0.0002	0.0015	0.005	0.0015	0.002	0	0		0	0	0	0	0	0	0	0	0	0	0	1	0	0	0	0	0
二月	110.037	33.1547	陕西	陕西－湖北	金钱河上津	Ⅱ	Ⅰ	达标	11.9	1.1	/	2	0.0125	0.02	0.005	0.025	0.11	0.0002	0.0004	2e-05	5e-05	0.002	0.005	0.0002	0.0015	0.005	0.0015	0.002	0	0		0	0	0	0	0	0	0	0	0	0	0	0	0	0	0	0	0
二月	110.35	33.2	陕西	陕西－湖北	天河照川	Ⅱ	Ⅰ	达标	11.7	0.6	/	2	0.0125	0.01	0.005	0.025	0.15	0.0002	0.0013	2e-05	5e-05	0.002	0.005	0.0002	0.0015	0.005	0.0015	0.002	0	0		0	0	0	0	0	0	0	0	0	0	0	0	0	0	0	0	0
二月	109.716	32.1897	陕西	陕西－湖北	堵河鄂坪	Ⅱ	Ⅰ	达标	9.3	1.1	/	1.1	0.026	0.02	0.005	0.025	0.13	0.0002	0.0011	2e-05	5e-05	0.002	0.005	0.0002	0.0015	0.005	0.0015	0.002	0	0		0	0	0	0	0	0	0	0	0	0	0	0	0	0	0	0	0
二月	111.013	33.2542	陕西	陕西－河南	丹江荆紫关	Ⅱ	Ⅱ	达标	11.8	2.8	/	3	0.356	0.04	0.005	0.025	0.1	0.0002	0.0008	2e-05	5e-05	0.002	0.005	0.0002	0.0015	0.005	0.0015	0.002	0	0		1	0	0	0	0	0	0	0	0	0	0	0	0	0	0	0	0
二月	110.967	33.2833	陕西	陕西－河南	丹江湘河	Ⅱ	Ⅱ	达标	12.2	1.1	/	2.2	0.172	0.04	0.005	0.025	0.14	0.0002	0.00015	2e-05	5e-05	0.002	0.005	0.0002	0.0015	0.005	0.0015	0.002	0	0		0	0	0	0	0	0	0	0	0	0	0	0	0	0	0	0	0
二月	110.91	33.1344	陕西	陕西－湖北	滔河滔河水库	Ⅱ	Ⅰ	达标	11.4	2	/	1.8	0.0125	0.01	0.005	0.025	0.11	0.0002	0.0013	2e-05	5e-05	0.002	0.005	0.0002	0.0015	0.005	0.0015	0.002	0	0		0	0	0	0	0	0	0	0	0	0	0	0	0	0	0	0	0
二月	106.079	33.5736	甘肃	甘肃－陕西	嘉陵江白水江	Ⅱ	Ⅰ	达标	10.7	1.3	5	0.9	0.05	0.02	0.005	0.025	0.21	0.0002	0.00015	2e-05	5e-05	0.002	0.005	0.0002	0.0015	/	/	/	0	0	0	0	0	0	0	0	0	0	0	0	0	0	0	0	0
二月	97.1833	31.1333	青海	青海－西藏	昂曲昌都预制厂	Ⅱ	Ⅱ	达标	8.6	0.6	/	/	0.172	0.005	0.005	0.025	0.1	0.0002	0.0092	2e-05	5e-05	0.002	0.005	/	/	/	/	/	0	0			0	0	0	0	0	0	0	0	0	0	0
二月	102.758	35.842	青海	青海－甘肃	黄河大河家	Ⅱ	Ⅱ	达标	8.8	1.6	9.3	1.8	0.07	0.01	0.005	0.025	0.13	0.0002	0.0015	2e-05	5e-05	0.002	0.005	0.0002	0.0015	0.005	0.0015	0.002	0	0	0	0	0	0	0	0	0	0	0	0	0	0	0	0	0	0	0	0
三月	117.742	40.0136	河北	河北-天津	黎河黎河桥	Ⅱ	Ⅱ	达标	15.1	2.4	5	1	0.363	0.08	0.005	0.025	0.21	0.0002	0.0012	2e-05	5e-05	0.018	0.005	0.0002	0.0015	/	0.0015	0.002	0	0	0	0	0	0	0	0	0	0	0	0	0	0	0	0	0		0	0
三月	117.644	40.0858	河北	河北-天津	淋河淋河桥	Ⅱ	劣Ⅴ	不达标	14.5	7.4	20	1	1.466	0.39	0.005	0.025	0.28	0.0002	0.0032	2e-05	5e-05	0.139	0.005	0.0002	0.0015	/	0.0015	0.002	0	1.85	1.33333	0	2.932	3.9	0	0	0	0	0	0	0	2.78	0	0	0		0	0
三月	116.138	40.6857	河北	河北-北京	白河下堡（后城）	Ⅱ	Ⅱ	达标	10.4	1.4	5	1	0.49	0.09	0.00077	0.025	0.43	0.0002	0.00015	2e-05	5e-05	0.005	0.005	0.003	0.0015	/	0.0015	0.002	0	0	0	0	0	0	0	0	0	0	0	0	0	0	0	0	0		0	0
三月	116.41	40.7697	河北	河北-北京	黑河四道甸	Ⅱ	Ⅱ	达标	13.8	1.3	5	1	0.02	0.08	0.00074	0.00123	0.49	0.0002	0.00015	2e-05	5e-05	0.005	0.005	0.0002	0.0015	/	0.0015	0.002	0	0	0	0	0	0	0	0	0	0	0	0	0	0	0	0	0		0	0
三月	116.605	40.9858	河北	河北-北京	汤河大草坪	Ⅱ	Ⅳ	不达标	10.4	1.2	5	1	0.03	0.05	0.00056	0.025	1.4	0.0002	0.00015	2e-05	5e-05	0.005	0.005	0.004	0.0015	/	0.0015	0.002	0	0	0	0	0	0	0	0	1.4	0	0	0	0	0	0	0	0		0	0
三月	117.166	40.7078	河北	河北-北京	潮河古北口	Ⅱ	Ⅱ	达标	10.9	1.9	5	1	0.11	0.02	0.00101	0.00116	0.38	0.0002	0.00015	2e-05	5e-05	0.004	0.005	0.01	0.0015	/	0.0015	0.002	0	0	0	0	0	0	0	0	0	0	0	0	0	0	0	0	0		0	0
三月	125.276	42.1576	辽宁	辽宁-吉林	辉发河龙头堡	Ⅱ	劣Ⅴ	不达标	9.55	18.4	70	9.7	0.484	0.46	0.02	0.0868	0.475	0.0002	0.0052	2e-05	5e-05	0.002	0.005	0.0002	0.0015	0.005	0.0015	0.002	0	4.6	4.66667	3.23333	0	4.6	0	0	0	0	0	0	0	0	0	0	0	0	0	0
三月	116.331	37.5722	山东	山东-河北	南运河第三店	Ⅱ	Ⅱ	达标	10.4	2.8	5	2.5	0.427	0.03	0.005	0.129	0.73	0.0022	0.0016	2e-05	5e-05	0.002	0.005	0.002	0.0015	/	0.077	0.008	0	0	0	0	0	0	0	0	0	0	0	0	0	0	0	0	0		0	0
三月	113.32	29.6661	湖北	湖北－湖南	长江螺山	Ⅱ	Ⅱ	达标	10.5	2.4	/	1.4	0.207	0.09	0.005	0.025	0.23	0.0002	0.002	2e-05	5e-05	0.002	0.005	0.0002	0.0015	0.005	0.0015	0.002	0	0		0	0	0	0	0	0	0	0	0	0	0	0	0	0	0	0	0
三月	116.107	29.8235	湖北	湖北－安徽	长江刘佐	Ⅱ	Ⅲ	不达标	10	2	/	2	0.179	0.16	0.006	0.025	0.22	0.0002	0.0029	2e-05	5e-05	0.002	0.005	0.0002	0.0015	0.02	0.0015	0.002	0	0		0	0	1.6	0	0	0	0	0	0	0	0	0	0	0	0	0	0
三月	108.478	30.5196	湖北	湖北－重庆	磨刀溪大滩口	Ⅱ	Ⅱ	达标	10.2	3.2	5	0.9	0.062	0.02	0.005	0.025	0.07	0.0002	0.0012	2e-05	5e-05	0.002	0.005	0.0002	0.0015	0.005	0.0015	0.002	0	0	0	0	0	0	0	0	0	0	0	0	0	0	0	0	0	0	0	0
三月	109	30.6167	湖北	湖北－重庆	长滩河梅子水	Ⅱ	Ⅲ	不达标	9.8	5.8	5	4	0.486	0.09	0.005	0.025	0.11	0.0002	0.0013	2e-05	0.001	0.002	0.005	0.0002	0.0015	0.02	0.0015	0.002	0	1.45	0	1.33333	0	0	0	0	0	0	0	0	0	0	0	0	0	0	0	0
三月	108.919	29.6119	湖北	湖北－重庆	阿蓬江(唐岩河、濯河)朝阳寺	Ⅱ	Ⅰ	达标	9.8	0.9	/	0.25	0.0125	0.02	0.005	0.025	0.1	0.0003	0.0003	2e-05	5e-05	0.002	0.005	0.0002	0.0015	0.02	0.0015	0.002	0	0		0	0	0	0	0	0	0	0	0	0	0	0	0	0	0	0	0
三月	108.501	29.7336	湖北	湖北－重庆	郁江长顺	Ⅱ	Ⅱ	达标	9.6	0.9	/	0.25	0.0125	0.03	0.005	0.025	0.1	0.0002	0.0003	2e-05	5e-05	0.002	0.005	0.0002	0.0015	0.02	0.0015	0.002	0	0		0	0	0	0	0	0	0	0	0	0	0	0	0	0	0	0	0
三月	109.207	29.1992	湖北	湖北－重庆	酉水卯洞	Ⅱ	Ⅱ	达标	9.4	1.3	/	0.25	0.08	0.08	0.005	0.025	0.09	0.0002	0.00015	2e-05	5e-05	0.002	0.005	0.0002	0.0015	0.04	0.0015	0.002	0	0		0	0	0	0	0	0	0	0	0	0	0	0	0	0	0	0	0
三月	110.383	29.6339	湖北	湖北－湖南	溇水淋溪河	Ⅱ	Ⅰ	达标	10	1.9	/	1.1	0.033	0.01	0.005	0.025	0.09	0.0002	0.00015	2e-05	5e-05	0.002	0.005	0.0002	0.0015	0.005	0.0015	0.01	0	0		0	0	0	0	0	0	0	0	0	0	0	0	0	0	0	0	0
三月	111.522	32.6481	湖北	湖北－河南	丹江口水库凉水河	Ⅱ	Ⅱ	达标	11.3	1.9	/	2.6	0.132	0.02	0.005	0.025	0.11	0.0002	0.0007	2e-05	5e-05	0.002	0.005	0.0002	0.0015	0.02	0.0015	0.002	0	0		0	0	0	0	0	0	0	0	0	0	0	0	0	0	0	0	0
三月	109.985	26.1945	湖南	湖南-广西	平等河布龙	Ⅱ	Ⅰ	达标	8	0.9	6	0.9	0.048	0.01	0.005	0.025	0.025	0.0002	0.0005	2e-05	5e-05	0.002	0.005	0.0002	0.0003	0.01	0.0015	0.002	0	0	0	0	0	0	0	0	0	0	0	0	0	0	0	0	0	0	0	0
三月	108.531	30.4478	重庆	重庆－湖北	磨刀溪建南镇	Ⅱ	Ⅱ	达标	9.9	2.6	5	1	0.306	0.09	0.005	0.025	0.08	0.0002	0.0013	2e-05	5e-05	0.002	0.005	0.0002	0.0015	0.005	0.0015	0.002	0	0	0	0	0	0	0	0	0	0	0	0	0	0	0	0	0	0	0	0
三月	108.487	31.7759	重庆	重庆－四川	州河鸡唱	Ⅱ	Ⅱ	达标	10.4	1.4	5	1.1	0.151	0.04	0.005	0.025	0.09	0.0002	0.0006	2e-05	0.001	0.002	0.005	0.0002	0.0015	0.02	0.0015	0.002	0	0	0	0	0	0	0	0	0	0	0	0	0	0	0	0	0	0	0	0
三月	108.629	28.6518	重庆	重庆－贵州	甘龙河小河	Ⅱ	Ⅰ	达标	8.1	1.1	/	0.25	0.036	0.02	0.005	0.025	0.17	/	0.0003	2e-05	5e-05	0.002	0.005	0.0002	0.0015	/	/	/	0	0		0	0	0	0	0	0		0	0	0	0	0	0	0
三月	108.406	32.072	重庆	重庆－四川	任河钟停	Ⅱ	Ⅱ	达标	10.3	0.8	5	0.25	0.202	0.02	0.005	0.3	0.025	0.0002	0.00015	2e-05	5e-05	0.002	0.005	0.0002	0.0015	0.005	0.0015	0.002	0	0	0	0	0	0	0	0	0	0	0	0	0	0	0	0	0	0	0	0
三月	99.305	28.2378	四川	四川－云南	长江(金沙江)奔子栏	Ⅱ	Ⅱ	达标	8.9	0.9	5	0.5	0.0125	0.04	0.005	0.025	0.15	0.0002	0.0024	2e-05	0.001	0.002	0.005	0.0002	0.0015	0.01	0.0015	0.002	0	0	0	0	0	0	0	0	0	0	0	0	0	0	0	0	0	0	0	0
三月	104.671	32.9444	四川	四川－甘肃	白水江文县（鹄衣坝）	Ⅱ	Ⅰ	达标	9.4	0.25	5	0.25	0.133	0.02	0.005	0.025	0.23	0.0002	0.00015	2e-05	5e-05	0.007	0.005	0.0002	0.0015	0.005	0.0015	0.018	0	0	0	0	0	0	0	0	0	0	0	0	0	0	0	0	0	0	0	0
三月	103.616	27.0107	贵州	贵州－云南	牛栏江大沙店（江底）	Ⅱ	Ⅱ	达标	9.6	0.9	5	1.3	0.147	0.03	0.005	0.025	0.14	0.0002	0.0011	2e-05	0.001	0.002	0.005	0.0002	0.0015	0.005	0.0015	0.002	0	0	0	0	0	0	0	0	0	0	0	0	0	0	0	0	0	0	0	0
三月	104.004	27.4859	贵州	贵州－云南	横江(洛泽河)麻窝电站	Ⅱ	Ⅱ	达标	9.4	0.8	5	1.4	0.114	0.01	0.005	0.025	0.13	0.0002	0.0014	2e-05	0.002	0.002	0.01	0.0002	0.0015	0.01	0.0015	0.002	0	0	0	0	0	0	0	0	0	0	0	0	0	0	1	0	0	0	0	0
三月	106.779	28.7534	贵州	贵州－重庆	藻渡河藻渡	Ⅱ	Ⅰ	达标	9.2	1.1	5	0.6	0.039	0.005	0.005	0.025	0.18	0.0002	0.0019	2e-05	5e-05	0.002	0.005	0.0002	0.0015	0.005	0.0015	0.002	0	0	0	0	0	0	0	0	0	0	0	0	0	0	0	0	0	0	0	0
三月	108.502	28.5814	贵州	贵州－重庆	乌江沿河	Ⅱ	Ⅲ	不达标	10.1	1.3	5	0.25	0.0125	0.13	0.005	0.025	0.19	0.0002	0.0012	2e-05	5e-05	0.002	0.005	0.0002	0.0015	0.02	0.0015	0.002	0	0	0	0	0	1.3	0	0	0	0	0	0	0	0	0	0	0	0	0	0
三月	108.285	29.1446	贵州	贵州－重庆	乌江鹿角沱	Ⅱ	Ⅱ	不达标	10.2	1.5	5	1.1	0.0125	0.1	0.005	0.025	0.18	0.0002	0.0013	2e-05	5e-05	0.002	0.005	0.0002	0.0015	0.005	0.0015	0.002	0	0	0	0	0	1	0	0	0	0	0	0	0	0	0	0	0	0	0	0
三月	107.864	29.2104	贵州	贵州－重庆	芙蓉江忠信	Ⅱ	Ⅰ	达标	11.2	1.2	5	0.7	0.0125	0.01	0.005	0.025	0.14	0.0002	0.0012	2e-05	5e-05	0.002	0.005	0.0002	0.0015	0.03	0.0015	0.002	0	0	0	0	0	0	0	0	0	0	0	0	0	0	0	0	0	0	0	0
三月	108.708	28.327	贵州	贵州－重庆	甘龙河甘龙镇	Ⅱ	Ⅱ	达标	8.5	1	5	1.3	0.165	0.05	0.025	0.025	0.12	0.0002	0.00015	2e-05	5e-05	0.002	0.005	0.002	0.0015	0.005	0.0015	0.002	0	0	0	0	0	0	0	0	0	0	0	0	0	0	0	0	0	0	0	0
三月	109.48	27.0753	贵州	贵州－湖南	沅江金紫	Ⅱ	Ⅱ	达标	9.6	2.3	/	1.5	0.087	0.04	0.005	0.025	0.34	/	0.0011	2e-05	5e-05	0.008	0.005	0.0002	0.0015	0.04	/	/	0	0		0	0	0	0	0	0		0	0	0	0	0	0	0	0
三月	109.467	26.2333	贵州	贵州－湖南	仁里河流团	Ⅱ	Ⅱ	达标	9.8	1.8	/	0.9	0.332	0.09	0.006	0.025	0.18	/	0.0011	2e-05	5e-05	0.002	0.005	0.0002	0.0015	0.005	/	/	0	0		0	0	0	0	0	0		0	0	0	0	0	0	0	0
三月	109.41	27.7041	贵州	贵州－湖南	辰水漾头电站	Ⅱ	Ⅲ	不达标	15.3	1.9	5	3.3	0.721	0.03	0.025	0.025	0.11	0.0002	0.00015	2e-05	5e-05	0.002	0.005	0.002	0.0015	0.005	0.0015	0.002	0	0	0	1.1	1.442	0	0	0	0	0	0	0	0	0	0	0	0	0	0	0
三月	107.194	25.6251	贵州	贵州-广西	六硐河甲茶	Ⅱ	Ⅰ	达标	8.5	0.9	5	0.6	0.0125	0.005	0.005	0.025	0.08	0.0002	0.00015	2e-05	5e-05	0.002	0.005	0.0002	0.0015	0.005	0.0015	0.002	0	0	0	0	0	0	0	0	0	0	0	0	0	0	0	0	0	0	0	0
三月	108.908	25.7161	贵州	贵州-广西	都柳江石碑	Ⅱ	Ⅰ	达标	7.8	1.1	8	0.7	0.07	0.02	0.005	0.025	0.025	0.0002	0.0008	2e-05	5e-05	0.002	0.005	0.0002	0.0005	0.01	0.0015	0.002	0	0	0	0	0	0	0	0	0	0	0	0	0	0	0	0	0	0	0	0
三月	107.741	25.2024	贵州	贵州-广西	打狗河贵江	Ⅱ	Ⅱ	达标	7.8	2.1	13	1.2	0.033	0.03	0.005	0.025	0.025	0.0002	0.0005	2e-05	5e-05	0.002	0.005	0.0002	0.0003	0.01	0.0015	0.002	0	0	0	0	0	0	0	0	0	0	0	0	0	0	0	0	0	0	0	0
三月	108.242	25.4256	贵州	贵州-广西	大环江何家寨	Ⅱ	Ⅰ	达标	7.9	0.9	7	0.7	0.085	0.02	0.005	0.025	0.025	0.0002	0.0006	2e-05	5e-05	0.002	0.005	0.0002	0.0015	0.01	0.0015	0.002	0	0	0	0	0	0	0	0	0	0	0	0	0	0	0	0	0	0	0	0
三月	108.445	25.4168	贵州	贵州-广西	小环江黄种村	Ⅱ	Ⅰ	达标	7.8	1.1	7	0.8	0.061	0.01	0.005	0.025	0.025	0.0002	0.0005	2e-05	5e-05	0.002	0.005	0.0002	0.0008	0.01	0.0015	0.002	0	0	0	0	0	0	0	0	0	0	0	0	0	0	0	0	0	0	0	0
三月	101.371	26.803	云南	云南－四川	三源河糖房	Ⅱ	Ⅰ	达标	9.4	0.9	/	0.8	0.025	0.005	0.005	0.025	0.1	0.0002	0.0017	2e-05	5e-05	0.002	0.005	0.0002	0.0015	0.005	0.0015	0.002	0	0		0	0	0	0	0	0	0	0	0	0	0	0	0	0	0	0	0
三月	103.733	26.5	云南	云南－贵州	牛栏江黄梨树	Ⅱ	Ⅱ	达标	9.4	1.2	5	1.3	0.135	0.03	0.005	0.025	0.15	0.0002	0.0013	2e-05	0.001	0.002	0.005	0.0002	0.0015	0.005	0.0015	0.002	0	0	0	0	0	0	0	0	0	0	0	0	0	0	0	0	0	0	0	0
三月	105.615	23.3175	云南	云南-广西	百南河那全	Ⅱ	Ⅱ	达标	7.34	2.1	12	1.8	0.0125	0.02	0.005	0.025	0.111	0.0002	0.00015	2e-05	5e-05	0.002	0.005	0.0002	0.0015	0.005	0.0015	0.002	0	0	0	0	0	0	0	0	0	0	0	0	0	0	0	0	0	0	0	0
三月	104.486	24.6505	云南	云南-广西	清水江清水江大桥	Ⅱ	Ⅱ	达标	9.7	2.1	9	1.1	0.138	0.034	0.005	0.025	0.025	0.0002	0.0003	2e-05	5e-05	0.002	0.005	0.0002	0.0015	0.005	0.0057	0.002	0	0	0	0	0	0	0	0	0	0	0	0	0	0	0	0	0	0	0	0
三月	105.521	24.0123	云南	云南-广西	西洋江那柳	Ⅱ	Ⅱ	达标	7.2	2.5	2.8	0.25	0.075	0.016	0.005	0.025	0.113	0.0002	0.0002	2e-05	5e-05	0.002	0.005	0.0002	0.0015	0.01	0.03	0.002	0	0	0	0	0	0	0	0	0	0	0	0	0	0	0	0	0	0	0	0
三月	98.7853	28.5561	西藏	西藏－云南	澜沧江溜筒江	Ⅱ	Ⅰ	达标	7.9	0.6	/	0.25	0.06	0.02	0.005	0.025	0.28	0.0002	0.00015	2e-05	5e-05	0.002	0.005	0.0002	0.0015	0.005	0.0015	0.002	0	0		0	0	0	0	0	0	0	0	0	0	0	0	0	0	0	0	0
三月	106.75	34.4667	陕西	陕西－甘肃	嘉陵江两河口	Ⅱ	Ⅱ	达标	10	0.8	12	0.25	0.28	0.05	0.005	0.025	0.26	0.0002	0.00015	2e-05	5e-05	0.01	0.005	0.0002	0.0015	0.005	0.0015	0.012	0	0	0	0	0	0	0	0	0	0	0	0	0	0	0	0	0	0	0	0
三月	107.718	32.2031	陕西	陕西－四川	月滩河竹峪	Ⅱ	Ⅱ	达标	7.9	0.8	5	0.8	0.23	0.01	0.005	0.025	0.29	0.0002	0.00015	5e-05	5e-05	0.002	0.005	0.0002	0.0015	/	/	/	0	0	0	0	0	0	0	0	0	0	0	1	0	0	0	0	0
三月	107.184	32.3781	陕西	陕西－四川	小通江楼子	Ⅱ	Ⅱ	达标	8.6	1.1	5	1	0.24	0.02	0.005	0.025	0.12	0.0002	0.00015	2e-05	5e-05	0.002	0.005	0.0002	0.0015	/	/	/	0	0	0	0	0	0	0	0	0	0	0	0	0	0	0	0	0
三月	109.833	32.8833	陕西	陕西－湖北	汉江兰滩	Ⅱ	Ⅰ	达标	10.2	1.4	/	2.6	0.12	0.02	0.005	0.025	0.15	0.0002	0.0006	2e-05	5e-05	0.002	0.005	0.0002	0.0015	0.02	0.0015	0.002	0	0		0	0	0	0	0	0	0	0	0	0	0	0	0	0	0	0	0
三月	110.117	32.8167	陕西	陕西－湖北	汉江白河	Ⅱ	Ⅰ	达标	10.2	1.5	/	2.5	0.108	0.02	0.005	0.025	0.1	0.0002	0.0003	2e-05	5e-05	0.002	0.005	0.0002	0.0015	0.01	0.0015	0.002	0	0		0	0	0	0	0	0	0	0	0	0	0	0	0	0	0	0	0
三月	109.9	33.3	陕西	陕西－湖北	金钱河南宽坪	Ⅱ	Ⅱ	不达标	10	1.1	/	2.6	0.319	0.04	0.005	0.025	0.11	0.0002	0.0007	2e-05	5e-05	0.002	0.005	0.0002	0.0015	0.02	0.0015	0.002	0	0		0	0	0	0	0	0	0	0	0	0	0	0	0	0	0	0	0
三月	110.037	33.1547	陕西	陕西－湖北	金钱河上津	Ⅱ	Ⅲ	不达标	11.5	1.1	/	3.6	0.077	0.01	0.005	0.025	0.11	0.0002	0.0021	2e-05	5e-05	0.002	0.005	0.0002	0.0015	0.01	0.0015	0.002	0	0		1.2	0	0	0	0	0	0	0	0	0	0	0	0	0	0	0	0
三月	110.35	33.2	陕西	陕西－湖北	天河照川	Ⅱ	Ⅰ	达标	11.1	0.8	/	1.9	0.074	0.005	0.005	0.025	0.21	0.0002	0.001	2e-05	5e-05	0.002	0.005	0.0002	0.0015	0.005	0.0015	0.002	0	0		0	0	0	0	0	0	0	0	0	0	0	0	0	0	0	0	0
三月	109.716	32.1897	陕西	陕西－湖北	堵河鄂坪	Ⅱ	Ⅰ	达标	9.4	1.4	/	1.2	0.074	0.01	0.005	0.025	0.04	0.0002	0.0009	2e-05	5e-05	0.002	0.005	0.0002	0.0015	0.005	0.0015	0.002	0	0		0	0	0	0	0	0	0	0	0	0	0	0	0	0	0	0	0
三月	111.013	33.2542	陕西	陕西－河南	丹江荆紫关	Ⅱ	Ⅲ	达标	9.9	1.3	/	3.2	0.277	0.04	0.005	0.025	0.18	0.0002	0.0003	2e-05	5e-05	0.002	0.005	0.0002	0.0015	0.005	0.0015	0.002	0	0		1.06667	0	0	0	0	0	0	0	0	0	0	0	0	0	0	0	0
三月	110.967	33.2833	陕西	陕西－河南	丹江湘河	Ⅱ	Ⅱ	达标	10.2	1.3	/	2.8	0.281	0.04	0.005	0.025	0.19	0.0002	0.0005	2e-05	5e-05	0.002	0.005	0.0002	0.0015	0.005	0.0015	0.002	0	0		0	0	0	0	0	0	0	0	0	0	0	0	0	0	0	0	0
三月	110.91	33.1344	陕西	陕西－湖北	滔河滔河水库	Ⅱ	Ⅰ	达标	11.1	1.7	/	2.8	0.122	0.005	0.005	0.025	0.07	0.0002	0.0007	2e-05	5e-05	0.002	0.005	0.0002	0.0015	0.02	0.0015	0.002	0	0		0	0	0	0	0	0	0	0	0	0	0	0	0	0	0	0	0
三月	106.079	33.5736	甘肃	甘肃－陕西	嘉陵江白水江	Ⅱ	Ⅱ	达标	8.1	1.1	5	0.7	0.19	0.04	0.005	0.3	0.22	0.0002	0.0013	2e-05	5e-05	0.002	0.005	0.0002	0.0015	/	/	/	0	0	0	0	0	0	0	0	0	0	0	0	0	0	0	0	0
三月	101.566	32.9892	青海	青海－四川	克柯河阿坝	Ⅱ	Ⅱ	达标	9.1	0.9	/	0.25	0.23	0.005	0.005	0.025	0.34	0.0002	0.00015	2e-05	5e-05	0.002	0.005	0.0002	0.0015	0.005	0.0015	0.002	0	0		0	0	0	0	0	0	0	0	0	0	0	0	0	0	0	0	0
三月	97.1833	31.1333	青海	青海－西藏	昂曲昌都预制厂	Ⅱ	Ⅱ	达标	7.4	0.8	/	/	0.077	0.02	0.005	0.025	0.025	0.001	0.0032	2e-05	0.003	0.002	0.005	/	/	/	/	/	0	0			0	0	0	0	0	0	0	0	0	0	0
三月	102.758	35.842	青海	青海－甘肃	黄河大河家	Ⅱ	Ⅰ	达标	8.3	2	4.7	2.3	0.06	0.01	0.005	0.025	0.15	0.0002	0.0015	2e-05	5e-05	/	0.005	/	0.0015	0.005	0.0015	0.002	0	0	0	0	0	0	0	0	0	0	0	0	0		0		0	0	0	0
四月	117.742	40.0136	河北	河北-天津	黎河黎河桥	Ⅱ	Ⅲ	不达标	9.3	2.96	12	1	0.112	0.16	0.005	0.025	0.42	0.0008	0.0019	2e-05	5e-05	0.047	0.005	0.0002	0.0015	/	0.0015	0.002	0	0	0	0	0	1.6	0	0	0	0	0	0	0	0	0	0	0		0	0
四月	117.644	40.0858	河北	河北-天津	淋河淋河桥	Ⅱ	Ⅱ	达标	8.2	2.24	12	1	0.042	0.05	0.005	0.025	0.29	0.0002	0.0014	2e-05	5e-05	0.042	0.005	0.0002	0.0015	/	0.0015	0.002	0	0	0	0	0	0	0	0	0	0	0	0	0	0	0	0	0		0	0
四月	116.138	40.6857	河北	河北-北京	白河下堡（后城）	Ⅱ	Ⅱ	达标	11.1	2.1	5	1	0.12	0.1	0.00087	0.025	0.53	0.0002	0.00015	2e-05	5e-05	0.006	0.005	0.003	0.0015	0.005	0.0015	0.002	0	0	0	0	0	1	0	0	0	0	0	0	0	0	0	0	0	0	0	0
四月	116.41	40.7697	河北	河北-北京	黑河四道甸	Ⅱ	Ⅰ	达标	11.8	1.5	5	1	0.05	0.02	0.00074	0.025	0.57	0.0002	0.0005	2e-05	5e-05	0.002	0.005	0.002	0.0015	0.005	0.0015	0.002	0	0	0	0	0	0	0	0	0	0	0	0	0	0	0	0	0	0	0	0
四月	116.605	40.9858	河北	河北-北京	汤河大草坪	Ⅱ	Ⅳ	不达标	11.8	1.2	5	1	0.06	0.03	0.00056	0.025	1.5	0.0004	0.0003	2e-05	5e-05	0.002	0.005	0.002	0.0015	0.02	0.0015	0.002	0	0	0	0	0	0	0	0	1.5	0	0	0	0	0	0	0	0	0	0	0
四月	117.166	40.7078	河北	河北-北京	潮河古北口	Ⅱ	Ⅱ	达标	11.8	1.7	5	1	0.05	0.03	0.00137	0.0051	0.4	0.0008	0.0004	2e-05	5e-05	0.005	0.005	0.0002	0.0015	0.005	0.0015	0.002	0	0	0	0	0	0	0	0	0	0	0	0	0	0	0	0	0	0	0	0
四月	116.87	38.7033	河北	河北-天津	南运河九宣闸	Ⅱ	Ⅲ	不达标	5.9	4.7	16.2	1	0.17	0.06	0.00285	0.01466	0.66	0.0002	0.0011	2e-05	5e-05	0.005	0.005	0.002	0.0015	0.03	0.104	0.002	1.01695	1.175	1.08	0	0	0	0	0	0	0	0	0	0	0	0	0	0	0	0	0
四月	121.648	45.8044	内蒙古	内蒙古-吉林	那金河永安	Ⅱ	Ⅱ	达标	8.73	1.49	10.38	0.6	0.052	0.07	0.005	0.025	0.46	0.0002	0.00015	2e-05	5e-05	0.002	0.005	0.0002	0.0015	0.005	0.0015	0.002	0	0	0	0	0	0	0	0	0	0	0	0	0	0	0	0	0	0	0	0
四月	121.781	45.7547	内蒙古	内蒙古-吉林	那金河煤窑	Ⅱ	Ⅱ	达标	8.9	1.57	6.43	1.1	0.0125	0.07	0.005	0.025	0.585	0.0002	0.0007	2e-05	5e-05	0.002	0.005	0.0002	0.0015	0.005	0.0015	0.002	0	0	0	0	0	0	0	0	0	0	0	0	0	0	0	0	0	0	0	0
四月	121.916	42.6573	内蒙古	内蒙古-辽宁	新开河石门子	Ⅱ	劣Ⅴ	不达标	10.56	3.1	8.79	1.4	0.438	0.42	0.011	0.0099	0.694	0.0002	0.0046	2e-05	5e-05	0.002	0.007	0.0002	0.0015	0.005	0.0015	0.002	0	0	0	0	0	4.2	0	0	0	0	0	0	0	0	0	0	0	0	0	0
四月	125.276	42.1576	辽宁	辽宁-吉林	辉发河龙头堡	Ⅱ	劣Ⅴ	不达标	10.06	5.24	18.4	2.7	0.17	0.52	0.004	0.0011	0.107	0.0002	0.0021	2e-05	5e-05	0.002	0.004	0.0002	0.0015	0.005	0.0015	0.002	0	1.31	1.22667	0	0	5.2	0	0	0	0	0	0	0	0	0	0	0	0	0	0
四月	113.32	29.6661	湖北	湖北－湖南	长江螺山	Ⅱ	Ⅱ	达标	8.7	2.6	/	1.4	0.0125	0.1	0.005	0.025	0.21	0.0002	0.002	2e-05	5e-05	0.002	0.005	0.0002	0.0015	0.005	0.0015	0.002	0	0		0	0	1	0	0	0	0	0	0	0	0	0	0	0	0	0	0
四月	116.107	29.8235	湖北	湖北－安徽	长江刘佐	Ⅱ	Ⅲ	不达标	8.9	1.9	/	1.7	0.127	0.12	0.005	0.025	0.19	0.0002	0.0032	2e-05	5e-05	0.002	0.005	0.0002	0.0015	0.01	0.0015	0.002	0	0		0	0	1.2	0	0	0	0	0	0	0	0	0	0	0	0	0	0
四月	108.478	30.5196	湖北	湖北－重庆	磨刀溪大滩口	Ⅱ	Ⅲ	不达标	9	4.8	14	1.9	0.096	0.1	0.005	0.025	0.06	0.0002	0.001	2e-05	5e-05	0.002	0.005	0.0002	0.0015	0.005	0.0015	0.002	0	1.2	0	0	0	1	0	0	0	0	0	0	0	0	0	0	0	0	0	0
四月	109	30.6167	湖北	湖北－重庆	长滩河梅子水	Ⅱ	Ⅱ	达标	8.7	3	14	1.8	0.416	0.05	0.005	0.025	0.1	0.0002	0.001	2e-05	5e-05	0.002	0.005	0.0002	0.0015	0.005	0.0015	0.002	0	0	0	0	0	0	0	0	0	0	0	0	0	0	0	0	0	0	0	0
四月	108.919	29.6119	湖北	湖北－重庆	阿蓬江(唐岩河、濯河)朝阳寺	Ⅱ	Ⅱ	达标	8.9	1	/	1	0.0125	0.03	0.005	0.025	0.09	0.0002	0.0005	2e-05	5e-05	0.002	0.005	0.0002	0.0015	0.03	0.0015	0.002	0	0		0	0	0	0	0	0	0	0	0	0	0	0	0	0	0	0	0
四月	108.501	29.7336	湖北	湖北－重庆	郁江长顺	Ⅱ	Ⅱ	达标	8.5	1.5	/	1	0.06	0.03	0.005	0.025	0.11	0.0002	0.0007	2e-05	5e-05	0.004	0.005	0.0002	0.0015	0.03	0.0015	0.002	0	0		0	0	0	0	0	0	0	0	0	0	0	0	0	0	0	0	0
四月	109.207	29.1992	湖北	湖北－重庆	酉水卯洞	Ⅱ	Ⅱ	达标	8.4	1.3	/	1	0.13	0.03	0.005	0.025	0.09	0.0002	0.0006	2e-05	5e-05	0.002	0.005	0.0002	0.0015	0.02	0.0015	0.002	0	0		0	0	0	0	0	0	0	0	0	0	0	0	0	0	0	0	0
四月	110.383	29.6339	湖北	湖北－湖南	溇水淋溪河	Ⅱ	Ⅰ	达标	7.9	0.8	/	1.8	0.0125	0.01	0.005	0.025	0.08	0.0002	0.0002	2e-05	5e-05	0.002	0.005	0.0002	0.0015	0.005	0.0015	0.002	0	0		0	0	0	0	0	0	0	0	0	0	0	0	0	0	0	0	0
四月	111.522	32.6481	湖北	湖北－河南	丹江口水库凉水河	Ⅱ	Ⅱ	达标	9.2	2.4	/	1.2	0.098	0.01	0.005	0.025	0.2	0.0002	0.0014	2e-05	5e-05	0.002	0.005	0.0002	0.0015	0.01	0.0015	0.002	0	0		0	0	0	0	0	0	0	0	0	0	0	0	0	0	0	0	0
四月	109.985	26.1945	湖南	湖南-广西	平等河布龙	Ⅱ	Ⅱ	达标	7.8	0.7	5	0.6	0.168	0.01	0.005	0.025	0.025	0.0002	0.0004	2e-05	5e-05	0.002	0.005	0.0002	0.0015	0.01	0.0015	0.002	0	0	0	0	0	0	0	0	0	0	0	0	0	0	0	0	0	0	0	0
四月	107.112	28.8912	重庆	重庆－贵州	藻渡河界牌	Ⅱ	Ⅰ	达标	9.6	1.1	5	0.7	0.027	0.02	0.005	0.025	0.11	0.0002	0.0019	2e-05	5e-05	0.002	0.005	0.0002	0.0015	0.005	0.0015	0.002	0	0	0	0	0	0	0	0	0	0	0	0	0	0	0	0	0	0	0	0
四月	108.531	30.4478	重庆	重庆－湖北	磨刀溪建南镇	Ⅱ	Ⅱ	不达标	9.2	3.6	13	1.1	0.08	0.09	0.005	0.025	0.06	0.0002	0.0011	2e-05	5e-05	0.002	0.005	0.0002	0.0015	0.005	0.0015	0.002	0	0	0	0	0	0	0	0	0	0	0	0	0	0	0	0	0	0	0	0
四月	108.487	31.7759	重庆	重庆－四川	州河鸡唱	Ⅱ	Ⅰ	达标	8.9	1	5	1	0.049	0.01	0.005	0.025	0.1	0.0002	0.0005	2e-05	5e-05	0.002	0.005	0.0002	0.0015	0.005	0.0015	0.002	0	0	0	0	0	0	0	0	0	0	0	0	0	0	0	0	0	0	0	0
四月	108.629	28.6518	重庆	重庆－贵州	甘龙河小河	Ⅱ	Ⅱ	达标	7.4	0.9	/	0.25	0.082	0.06	0.005	0.025	0.19	/	0.0006	2e-05	5e-05	0.002	0.005	0.0002	0.0015	/	/	/	0	0		0	0	0	0	0	0		0	0	0	0	0	0	0
四月	108.406	32.072	重庆	重庆－四川	任河钟停	Ⅱ	Ⅱ	达标	8.5	1.4	/	0.25	0.0125	0.07	0.007	0.12	0.04	0.0002	0.0003	2e-05	5e-05	0.007	0.005	0.0002	0.0015	0.005	0.0015	0.013	0	0		0	0	0	0	0	0	0	0	0	0	0	0	0	0	0	0	0
四月	104.671	32.9444	四川	四川－甘肃	白水江文县（鹄衣坝）	Ⅱ	Ⅰ	达标	9.1	0.25	5	0.25	0.118	0.005	0.005	0.025	0.28	0.0002	0.00015	2e-05	5e-05	0.004	0.005	0.0002	0.0015	0.005	0.0015	0.021	0	0	0	0	0	0	0	0	0	0	0	0	0	0	0	0	0	0	0	0
四月	102.095	33.96	四川	四川－甘肃	黄河玛曲	Ⅱ	Ⅱ	达标	9.2	2	6.3	2.3	0.2	0.02	0.005	0.025	0.09	0.0002	0.001	2e-05	5e-05	0.002	0.005	0.0002	0.0015	0.005	0.0015	0.002	0	0	0	0	0	0	0	0	0	0	0	0	0	0	0	0	0	0	0	0
四月	103.616	27.0107	贵州	贵州－云南	牛栏江大沙店（江底）	Ⅱ	Ⅰ	达标	8.4	1	5	1.4	0.054	0.01	0.005	0.025	0.2	0.0002	0.0014	2e-05	5e-05	0.002	0.005	0.0002	0.0015	0.005	0.0015	0.002	0	0	0	0	0	0	0	0	0	0	0	0	0	0	0	0	0	0	0	0
四月	104.004	27.4859	贵州	贵州－云南	横江(洛泽河)麻窝电站	Ⅱ	Ⅰ	达标	8.4	0.8	5	0.8	0.04	0.01	0.005	0.025	0.19	0.0002	0.0012	2e-05	5e-05	0.004	0.005	0.0002	0.0015	0.005	0.0015	0.002	0	0	0	0	0	0	0	0	0	0	0	0	0	0	0	0	0	0	0	0
四月	106.779	28.7534	贵州	贵州－重庆	藻渡河藻渡	Ⅱ	Ⅱ	达标	9	1.3	5	0.7	0.04	0.03	0.005	0.025	0.12	0.0002	0.0008	2e-05	5e-05	0.002	0.005	0.0002	0.0015	0.005	0.0015	0.002	0	0	0	0	0	0	0	0	0	0	0	0	0	0	0	0	0	0	0	0
四月	108.502	28.5814	贵州	贵州－重庆	乌江沿河	Ⅱ	Ⅲ	不达标	9.4	1.5	5	0.25	0.0125	0.19	0.005	0.025	0.19	0.0002	0.0009	2e-05	5e-05	0.002	0.005	0.0002	0.0015	0.005	0.0015	0.002	0	0	0	0	0	1.9	0	0	0	0	0	0	0	0	0	0	0	0	0	0
四月	108.285	29.1446	贵州	贵州－重庆	乌江鹿角沱	Ⅱ	Ⅲ	不达标	9.5	1.5	5	0.6	0.0125	0.13	0.005	0.025	0.17	0.0002	0.0009	2e-05	5e-05	0.002	0.005	0.0002	0.0015	0.005	0.0015	0.002	0	0	0	0	0	1.3	0	0	0	0	0	0	0	0	0	0	0	0	0	0
四月	107.864	29.2104	贵州	贵州－重庆	芙蓉江忠信	Ⅱ	Ⅰ	达标	9.9	1.4	5	1.1	0.0125	0.02	0.005	0.025	0.12	0.0002	0.0017	2e-05	5e-05	0.002	0.005	0.0002	0.0015	0.005	0.0015	0.002	0	0	0	0	0	0	0	0	0	0	0	0	0	0	0	0	0	0	0	0
四月	108.708	28.327	贵州	贵州－重庆	甘龙河甘龙镇	Ⅱ	Ⅱ	达标	8.8	1.2	5	1.2	0.175	0.03	0.025	0.025	0.1	0.0002	0.00015	2e-05	5e-05	0.002	0.005	0.002	0.0015	0.005	0.0015	0.002	0	0	0	0	0	0	0	0	0	0	0	0	0	0	0	0	0	0	0	0
四月	109.48	27.0753	贵州	贵州－湖南	沅江金紫	Ⅱ	Ⅲ	不达标	7.7	2	/	0.25	0.256	0.14	0.005	0.025	0.21	/	0.0017	2e-05	5e-05	0.002	0.005	0.0002	0.0015	0.005	/	/	0	0		0	0	1.4	0	0	0		0	0	0	0	0	0	0	0
四月	109.467	26.2333	贵州	贵州－湖南	仁里河流团	Ⅱ	Ⅱ	达标	7.8	2.4	/	0.25	0.273	0.1	0.005	0.025	0.15	/	0.0014	2e-05	5e-05	0.005	0.005	0.0002	0.0015	0.005	/	/	0	0		0	0	1	0	0	0		0	0	0	0	0	0	0	0
四月	109.41	27.7041	贵州	贵州－湖南	辰水漾头电站	Ⅱ	Ⅲ	不达标	9.6	1.6	5	2.3	0.681	0.1	0.025	0.025	0.11	0.0002	0.00015	2e-05	5e-05	0.002	0.005	0.002	0.0015	0.005	0.0015	0.002	0	0	0	0	1.362	1	0	0	0	0	0	0	0	0	0	0	0	0	0	0
四月	107.194	25.6251	贵州	贵州-广西	六硐河甲茶	Ⅱ	Ⅱ	达标	8.6	2.4	5	1	0.479	0.04	0.005	0.025	0.11	0.0002	0.00015	2e-05	5e-05	0.002	0.005	0.0002	0.0015	0.005	0.0015	0.002	0	0	0	0	0	0	0	0	0	0	0	0	0	0	0	0	0	0	0	0
四月	108.908	25.7161	贵州	贵州-广西	都柳江石碑	Ⅱ	Ⅱ	达标	7.9	1	5	1.1	0.092	0.06	0.005	0.025	0.08	0.0002	0.0005	2e-05	5e-05	0.002	0.005	0.0002	0.0008	0.01	0.0015	0.002	0	0	0	0	0	0	0	0	0	0	0	0	0	0	0	0	0	0	0	0
四月	107.741	25.2024	贵州	贵州-广西	打狗河贵江	Ⅱ	Ⅰ	达标	7.9	1.1	7	0.8	0.136	0.02	0.005	0.025	0.07	0.0002	0.0003	2e-05	5e-05	0.002	0.005	0.0002	0.0015	0.01	0.0015	0.002	0	0	0	0	0	0	0	0	0	0	0	0	0	0	0	0	0	0	0	0
四月	108.242	25.4256	贵州	贵州-广西	大环江何家寨	Ⅱ	Ⅱ	达标	6.9	1	6	0.7	0.0125	0.02	0.005	0.025	0.08	0.0002	0.0003	2e-05	5e-05	0.002	0.005	0.0002	0.0015	0.01	0.0015	0.002	0	0	0	0	0	0	0	0	0	0	0	0	0	0	0	0	0	0	0	0
四月	108.445	25.4168	贵州	贵州-广西	小环江黄种村	Ⅱ	Ⅰ	达标	7.6	1.1	5	0.8	0.0125	0.01	0.005	0.025	0.05	0.0002	0.0003	2e-05	5e-05	0.002	0.005	0.0002	0.0015	0.01	0.0015	0.002	0	0	0	0	0	0	0	0	0	0	0	0	0	0	0	0	0	0	0	0
四月	103.733	26.5	云南	云南－贵州	牛栏江黄梨树	Ⅱ	Ⅰ	达标	8.4	1.1	5	1.2	0.032	0.01	0.005	0.025	0.2	0.0002	0.0016	2e-05	5e-05	0.002	0.005	0.0002	0.0015	0.005	0.0015	0.002	0	0	0	0	0	0	0	0	0	0	0	0	0	0	0	0	0	0	0	0
四月	105.377	28.0946	云南	云南－四川	永宁河（清水河）两河	Ⅱ	Ⅰ	达标	8.4	1	5	1.9	0.048	0.02	0.005	0.025	0.2	0.0002	0.0018	2e-05	5e-05	0.002	0.005	0.0002	0.0015	0.005	0.0015	0.002	0	0	0	0	0	0	0	0	0	0	0	0	0	0	0	0	0	0	0	0
四月	105.615	23.3175	云南	云南-广西	百南河那全	Ⅱ	Ⅱ	达标	7.61	1.8	14	2	0.029	0.03	0.005	0.025	0.074	0.0002	0.00015	2e-05	5e-05	0.002	0.005	0.0002	0.0015	0.005	0.0015	0.002	0	0	0	0	0	0	0	0	0	0	0	0	0	0	0	0	0	0	0	0
四月	104.486	24.6505	云南	云南-广西	清水江清水江大桥	Ⅱ	Ⅱ	达标	10.8	2.6	9.6	2.1	0.089	0.044	0.005	0.025	0.025	0.0002	0.0012	2e-05	5e-05	0.002	0.005	0.0002	0.0015	0.005	0.0015	0.002	0	0	0	0	0	0	0	0	0	0	0	0	0	0	0	0	0	0	0	0
四月	105.521	24.0123	云南	云南-广西	西洋江那柳	Ⅱ	Ⅱ	达标	7.3	1	2.1	0.7	0.058	0.021	0.005	0.025	0.086	0.0002	0.00015	2e-05	5e-05	0.002	0.005	0.0002	0.0015	0.005	0.05	0.002	0	0	0	0	0	0	0	0	0	0	0	0	0	0	0	0	0	0	0	0
四月	98.7853	28.5561	西藏	西藏－云南	澜沧江溜筒江	Ⅱ	Ⅱ	达标	7.9	0.8	/	1.2	0.156	0.02	0.005	0.025	0.25	0.001	0.016	2e-05	5e-05	0.002	0.005	0.0002	0.0015	0.005	0.0015	0.002	0	0		0	0	0	0	0	0	0	0	0	0	0	0	0	0	0	0	0
四月	106.75	34.4667	陕西	陕西－甘肃	嘉陵江两河口	Ⅱ	Ⅰ	达标	9.8	0.8	10	0.25	0.133	0.02	0.005	0.025	0.18	0.0002	0.00015	2e-05	5e-05	0.006	0.005	0.0002	0.0015	0.005	0.0015	0.036	0	0	0	0	0	0	0	0	0	0	0	0	0	0	0	0	0	0	0	0
四月	107.718	32.2031	陕西	陕西－四川	月滩河竹峪	Ⅱ	Ⅱ	达标	7.2	1.6	5	0.6	0.11	0.01	0.005	0.025	0.23	0.0002	0.00015	2e-05	5e-05	0.002	0.005	0.0002	0.0015	/	/	/	0	0	0	0	0	0	0	0	0	0	0	0	0	0	0	0	0
四月	107.184	32.3781	陕西	陕西－四川	小通江楼子	Ⅱ	Ⅱ	达标	6.8	1.6	5	0.6	0.08	0.01	0.005	0.025	0.11	0.0002	0.00015	2e-05	5e-05	0.002	0.005	0.0002	0.0015	/	/	/	0	0	0	0	0	0	0	0	0	0	0	0	0	0	0	0	0
四月	109.833	32.8833	陕西	陕西－湖北	汉江兰滩	Ⅱ	Ⅰ	达标	9.7	1.6	/	1.1	0.09	0.01	0.005	0.025	0.23	0.0002	0.0016	2e-05	5e-05	0.002	0.005	0.0002	0.0015	0.005	0.0015	0.002	0	0		0	0	0	0	0	0	0	0	0	0	0	0	0	0	0	0	0
四月	110.117	32.8167	陕西	陕西－湖北	汉江白河	Ⅱ	Ⅰ	达标	9.3	1.7	/	1.2	0.103	0.02	0.005	0.025	0.15	0.0002	0.0015	2e-05	5e-05	0.002	0.005	0.0002	0.0015	0.02	0.0015	0.002	0	0		0	0	0	0	0	0	0	0	0	0	0	0	0	0	0	0	0
四月	109.9	33.3	陕西	陕西－湖北	金钱河南宽坪	Ⅱ	Ⅱ	达标	8.8	1.1	/	1.2	0.159	0.02	0.005	0.025	0.17	0.0002	0.0009	2e-05	5e-05	0.002	0.005	0.0002	0.0015	0.005	0.0015	0.002	0	0		0	0	0	0	0	0	0	0	0	0	0	0	0	0	0	0	0
四月	110.037	33.1547	陕西	陕西－湖北	金钱河上津	Ⅱ	Ⅰ	达标	7.9	0.8	/	1	0.063	0.005	0.006	0.025	0.19	0.0002	0.001	2e-05	5e-05	0.002	0.005	0.0002	0.0015	0.005	0.0015	0.002	0	0		0	0	0	0	0	0	0	0	0	0	0	0	0	0	0	0	0
四月	110.35	33.2	陕西	陕西－湖北	天河照川	Ⅱ	Ⅰ	达标	8.6	1.6	/	1.9	0.125	0.02	0.005	0.025	0.13	0.0002	0.0005	2e-05	5e-05	0.002	0.005	0.0002	0.0015	0.03	0.0015	0.002	0	0		0	0	0	0	0	0	0	0	0	0	0	0	0	0	0	0	0
四月	109.716	32.1897	陕西	陕西－湖北	堵河鄂坪	Ⅱ	Ⅱ	达标	7.9	0.8	/	0.7	0.039	0.04	0.005	0.025	0.18	0.0002	0.0005	2e-05	5e-05	0.002	0.005	0.0002	0.0015	0.01	0.0015	0.002	0	0		0	0	0	0	0	0	0	0	0	0	0	0	0	0	0	0	0
四月	111.013	33.2542	陕西	陕西－河南	丹江荆紫关	Ⅱ	Ⅰ	达标	8.2	1	/	1.2	0.119	0.01	0.005	0.025	0.31	0.0002	0.0015	2e-05	5e-05	0.002	0.005	0.0002	0.0015	0.03	0.0015	0.002	0	0		0	0	0	0	0	0	0	0	0	0	0	0	0	0	0	0	0
四月	110.967	33.2833	陕西	陕西－河南	丹江湘河	Ⅱ	Ⅰ	达标	8.2	1.1	/	2.7	0.108	0.01	0.005	0.025	0.24	0.0002	0.0009	2e-05	5e-05	0.002	0.005	0.0002	0.0015	0.005	0.0015	0.002	0	0		0	0	0	0	0	0	0	0	0	0	0	0	0	0	0	0	0
四月	110.91	33.1344	陕西	陕西－湖北	滔河滔河水库	Ⅱ	Ⅰ	达标	10.2	1.6	/	1	0.046	0.005	0.005	0.025	0.13	0.0002	0.0009	2e-05	5e-05	0.002	0.005	0.0002	0.0015	0.005	0.0015	0.002	0	0		0	0	0	0	0	0	0	0	0	0	0	0	0	0	0	0	0
四月	106.079	33.5736	甘肃	甘肃－陕西	嘉陵江白水江	Ⅱ	Ⅱ	达标	7.4	1.7	5	1.1	0.12	0.01	0.005	0.39	0.22	0.0002	0.0035	2e-05	5e-05	0.002	0.005	0.0002	0.0015	/	/	/	0	0	0	0	0	0	0	0	0	0	0	0	0	0	0	0	0
四月	97.1833	31.1333	青海	青海－西藏	昂曲昌都预制厂	Ⅱ	Ⅰ	达标	8.6	0.25	5	/	0.0125	0.02	0.005	0.025	0.025	0.0002	0.0137	2e-05	5e-05	0.002	0.005	/	/	/	/	/	0	0	0		0	0	0	0	0	0	0	0	0	0	0
四月	102.758	35.842	青海	青海－甘肃	黄河大河家	Ⅱ	Ⅰ	达标	8.8	1.3	6	1.5	0.06	0.01	0.005	0.025	0.16	0.0002	0.0019	1e-05	5e-05	0.002	0.005	0.0002	0.0015	0.005	0.0015	0.002	0	0	0	0	0	0	0	0	0	0	0	0	0	0	0	0	0	0	0	0
五月	117.742	40.0136	河北	河北-天津	黎河黎河桥	Ⅱ	Ⅲ	不达标	9.7	3.6	14	1	0.056	0.12	0.005	0.025	0.29	0.0004	0.0028	2e-05	5e-05	0.002	0.005	0.0002	0.0015	/	0.0015	0.002	0	0	0	0	0	1.2	0	0	0	0	0	0	0	0	0	0	0		0	0
五月	117.644	40.0858	河北	河北-天津	淋河淋河桥	Ⅱ	Ⅱ	达标	7.8	1.76	14	1	0.091	0.09	0.005	0.025	0.25	0.0002	0.0004	2e-05	5e-05	0.002	0.005	0.0002	0.0015	/	0.0015	0.002	0	0	0	0	0	0	0	0	0	0	0	0	0	0	0	0	0		0	0
五月	116.138	40.6857	河北	河北-北京	白河下堡（后城）	Ⅱ	Ⅱ	达标	12.6	3.1	12.6	2	0.35	0.08	0.00101	0.00078	0.6	0.0002	0.00015	2e-05	5e-05	0.004	0.005	0.004	0.0015	0.02	0.0015	0.002	0	0	0	0	0	0	0	0	0	0	0	0	0	0	0	0	0	0	0	0
五月	116.41	40.7697	河北	河北-北京	黑河四道甸	Ⅱ	Ⅱ	达标	10.2	1.9	5	1	0.04	0.03	0.00093	0.025	0.56	0.0002	0.00015	2e-05	5e-05	0.002	0.005	0.004	0.0015	0.005	0.0015	0.002	0	0	0	0	0	0	0	0	0	0	0	0	0	0	0	0	0	0	0	0
五月	116.605	40.9858	河北	河北-北京	汤河大草坪	Ⅱ	Ⅳ	不达标	9.3	1.6	5	1	0.07	0.08	0.00075	0.025	1.47	0.0002	0.00015	2e-05	5e-05	0.039	0.005	0.003	0.0015	0.03	0.0015	0.04	0	0	0	0	0	0	0	0	1.47	0	0	0	0	0	0	0	0	0	0	0
五月	117.166	40.7078	河北	河北-北京	潮河古北口	Ⅱ	Ⅱ	达标	11.2	2.4	5	1	0.04	0.06	0.00133	0.025	0.42	0.0002	0.00015	2e-05	5e-05	0.008	0.005	0.004	0.0015	0.03	0.0015	0.002	0	0	0	0	0	0	0	0	0	0	0	0	0	0	0	0	0	0	0	0
五月	116.87	38.7033	河北	河北-天津	南运河九宣闸	Ⅱ	Ⅳ	不达标	4.3	5.5	20.3	3.1	1.46	0.09	0.00466	0.03332	0.67	0.0007	0.0014	6e-05	5e-05	0.007	0.005	0.004	0.0015	0.02	0.0015	0.002	1.39535	1.375	1.35333	1.03333	2.92	0	0	0	0	0	0	1.2	0	0	0	0	0	0	0	0
五月	121.916	42.6573	内蒙古	内蒙古-辽宁	新开河石门子	Ⅱ	劣Ⅴ	不达标	9.2	3.15	13.5	1.4	0.216	8.02	0.016	0.0266	0.608	0.0002	0.0056	2e-05	5e-05	0.002	0.009	0.0002	0.0015	0.005	0.0015	0.002	0	0	0	0	0	80.2	0	0	0	0	0	0	0	0	0	0	0	0	0	0
五月	125.276	42.1576	辽宁	辽宁-吉林	辉发河龙头堡	Ⅱ	Ⅴ	不达标	9.53	3.08	7.72	1.6	0.348	0.34	0.004	0.025	0.131	0.0002	0.003	2e-05	5e-05	0.002	0.005	0.0002	0.0015	0.005	0.0015	0.002	0	0	0	0	0	3.4	0	0	0	0	0	0	0	0	0	0	0	0	0	0
五月	113.32	29.6661	湖北	湖北－湖南	长江螺山	Ⅱ	Ⅱ	达标	8.1	2.3	/	1.3	0.0125	0.07	0.005	0.025	0.21	0.0002	0.002	2e-05	5e-05	0.002	0.005	0.0002	0.0015	0.005	0.0015	0.002	0	0		0	0	0	0	0	0	0	0	0	0	0	0	0	0	0	0	0
五月	116.107	29.8235	湖北	湖北－安徽	长江刘佐	Ⅱ	Ⅲ	不达标	8.1	2	/	1.1	0.092	0.13	0.005	0.025	0.19	0.0002	0.0024	2e-05	5e-05	0.002	0.005	0.0002	0.0015	0.02	0.0015	0.002	0	0		0	0	1.3	0	0	0	0	0	0	0	0	0	0	0	0	0	0
五月	108.478	30.5196	湖北	湖北－重庆	磨刀溪大滩口	Ⅱ	Ⅲ	达标	8.6	4.1	5	0.9	0.24	0.08	0.005	0.025	0.12	0.0002	0.0006	2e-05	5e-05	0.002	0.005	0.0002	0.0015	0.005	0.0015	0.002	0	1.025	0	0	0	0	0	0	0	0	0	0	0	0	0	0	0	0	0	0
五月	109	30.6167	湖北	湖北－重庆	长滩河梅子水	Ⅱ	Ⅲ	不达标	8.6	4.5	5	1.5	0.337	0.07	0.005	0.025	0.21	0.0002	0.0013	2e-05	5e-05	0.002	0.005	0.0002	0.0015	0.005	0.0015	0.002	0	1.125	0	0	0	0	0	0	0	0	0	0	0	0	0	0	0	0	0	0
五月	108.919	29.6119	湖北	湖北－重庆	阿蓬江(唐岩河、濯河)朝阳寺	Ⅱ	Ⅱ	达标	7.9	1.4	/	0.25	0.17	0.04	0.005	0.025	0.07	0.0002	0.0003	2e-05	5e-05	0.002	0.005	0.0002	0.0015	0.02	0.0015	0.002	0	0		0	0	0	0	0	0	0	0	0	0	0	0	0	0	0	0	0
五月	108.501	29.7336	湖北	湖北－重庆	郁江长顺	Ⅱ	Ⅱ	达标	7.7	1.6	/	0.25	0.19	0.04	0.005	0.025	0.1	0.0002	0.0002	2e-05	5e-05	0.002	0.005	0.0002	0.0015	0.02	0.0015	0.002	0	0		0	0	0	0	0	0	0	0	0	0	0	0	0	0	0	0	0
五月	109.207	29.1992	湖北	湖北－重庆	酉水卯洞	Ⅱ	Ⅱ	达标	7.9	1	/	0.25	0.09	0.04	0.005	0.025	0.06	0.0002	0.0002	2e-05	5e-05	0.002	0.005	0.0002	0.0015	0.02	0.0015	0.002	0	0		0	0	0	0	0	0	0	0	0	0	0	0	0	0	0	0	0
五月	110.383	29.6339	湖北	湖北－湖南	溇水淋溪河	Ⅱ	Ⅰ	达标	7.9	0.6	/	0.25	0.032	0.01	0.005	0.025	0.12	0.0002	0.0003	2e-05	5e-05	0.002	0.005	0.0002	0.0015	0.005	0.0015	0.002	0	0		0	0	0	0	0	0	0	0	0	0	0	0	0	0	0	0	0
五月	111.522	32.6481	湖北	湖北－河南	丹江口水库凉水河	Ⅱ	Ⅰ	达标	8.5	1.9	/	0.9	0.078	0.01	0.005	0.025	0.13	0.0002	0.0004	2e-05	5e-05	0.002	0.005	0.0002	0.0015	0.02	0.0015	0.002	0	0		0	0	0	0	0	0	0	0	0	0	0	0	0	0	0	0	0
五月	109.985	26.1945	湖南	湖南-广西	平等河布龙	Ⅱ	Ⅱ	达标	8	1	6	0.7	0.044	0.03	0.005	0.025	0.025	0.0002	0.0006	2e-05	5e-05	0.002	0.005	0.0002	0.0015	0.02	0.0015	0.002	0	0	0	0	0	0	0	0	0	0	0	0	0	0	0	0	0	0	0	0
五月	108.531	30.4478	重庆	重庆－湖北	磨刀溪建南镇	Ⅱ	Ⅱ	达标	8.6	3.6	5	0.9	0.176	0.09	0.005	0.025	0.11	0.0002	0.0006	2e-05	5e-05	0.002	0.005	0.0002	0.0015	0.005	0.0015	0.002	0	0	0	0	0	0	0	0	0	0	0	0	0	0	0	0	0	0	0	0
五月	108.487	31.7759	重庆	重庆－四川	州河鸡唱	Ⅱ	Ⅰ	达标	8.3	1	5	1.1	0.137	0.005	0.005	0.025	0.16	0.0002	0.0003	2e-05	5e-05	0.002	0.005	0.0002	0.0015	0.005	0.0015	0.002	0	0	0	0	0	0	0	0	0	0	0	0	0	0	0	0	0	0	0	0
五月	108.629	28.6518	重庆	重庆－贵州	甘龙河小河	Ⅱ	Ⅱ	达标	8	1.2	/	0.25	0.296	0.05	0.005	0.025	0.14	0.0013	0.0006	2e-05	5e-05	0.002	0.005	0.0002	0.0015	/	/	/	0	0		0	0	0	0	0	0	0	0	0	0	0	0	0	0
五月	108.406	32.072	重庆	重庆－四川	任河钟停	Ⅱ	Ⅱ	达标	8.7	1.6	/	0.25	0.0125	0.03	0.009	0.07	0.06	0.0002	0.00015	2e-05	5e-05	0.007	0.005	0.0002	0.0015	0.005	0.0015	0.019	0	0		0	0	0	0	0	0	0	0	0	0	0	0	0	0	0	0	0
五月	99.305	28.2378	四川	四川－云南	长江(金沙江)奔子栏	Ⅱ	Ⅰ	达标	8.9	1.8	5	0.6	0.0125	0.02	0.005	0.025	0.16	0.0002	0.0042	2e-05	5e-05	0.002	0.005	0.0002	0.0015	0.02	0.0015	0.002	0	0	0	0	0	0	0	0	0	0	0	0	0	0	0	0	0	0	0	0
五月	104.671	32.9444	四川	四川－甘肃	白水江文县（鹄衣坝）	Ⅱ	Ⅱ	达标	9.7	1.5	5	0.25	0.107	0.05	0.005	0.025	0.17	0.0002	0.00015	2e-05	5e-05	0.023	0.005	0.0002	0.0015	0.005	0.0015	0.012	0	0	0	0	0	0	0	0	0	0	0	0	0	0	0	0	0	0	0	0
五月	102.269	33.9921	四川	四川－甘肃	黑河大水	Ⅱ	Ⅱ	达标	8.4	3.8	14	1.1	0.37	0.05	0.001	0.025	0.06	0.0002	0.00015	2e-05	5e-05	0.013	0.005	0.0002	0.0015	0.005	0.0015	0.002	0	0	0	0	0	0	0	0	0	0	0	0	0	0	0	0	0	0	0	0
五月	103.616	27.0107	贵州	贵州－云南	牛栏江大沙店（江底）	Ⅱ	Ⅰ	达标	8.3	0.7	5	0.8	0.069	0.02	0.005	0.025	0.19	0.0002	0.0007	2e-05	5e-05	0.002	0.005	0.0002	0.0015	0.005	0.0015	0.002	0	0	0	0	0	0	0	0	0	0	0	0	0	0	0	0	0	0	0	0
五月	104.004	27.4859	贵州	贵州－云南	横江(洛泽河)麻窝电站	Ⅱ	Ⅰ	达标	8.4	0.8	5	0.9	0.086	0.01	0.005	0.025	0.19	0.0002	0.0003	2e-05	5e-05	0.002	0.005	0.0002	0.0015	0.005	0.0015	0.002	0	0	0	0	0	0	0	0	0	0	0	0	0	0	0	0	0	0	0	0
五月	106.779	28.7534	贵州	贵州－重庆	藻渡河藻渡	Ⅱ	Ⅱ	达标	9	3	5	1.1	0.036	0.09	0.005	0.025	0.14	0.0002	0.0014	2e-05	5e-05	0.002	0.01	0.0002	0.0015	0.005	0.0015	0.002	0	0	0	0	0	0	0	0	0	0	0	0	0	0	1	0	0	0	0	0
五月	108.502	28.5814	贵州	贵州－重庆	乌江沿河	Ⅱ	Ⅲ	不达标	7.9	1.4	5	0.25	0.034	0.15	0.005	0.025	0.18	0.0002	0.0005	2e-05	5e-05	0.002	0.005	0.0002	0.0015	0.005	0.0015	0.002	0	0	0	0	0	1.5	0	0	0	0	0	0	0	0	0	0	0	0	0	0
五月	108.285	29.1446	贵州	贵州－重庆	乌江鹿角沱	Ⅱ	Ⅲ	不达标	8.2	1.4	5	0.25	0.039	0.11	0.005	0.025	0.16	0.0002	0.0006	2e-05	5e-05	0.002	0.005	0.0002	0.0015	0.005	0.0015	0.002	0	0	0	0	0	1.1	0	0	0	0	0	0	0	0	0	0	0	0	0	0
五月	107.864	29.2104	贵州	贵州－重庆	芙蓉江忠信	Ⅱ	Ⅲ	不达标	8.8	1.6	5	0.25	0.75	0.04	0.005	0.025	0.1	0.0002	0.0003	2e-05	5e-05	0.002	0.005	0.0002	0.0015	0.03	0.0015	0.002	0	0	0	0	1.5	0	0	0	0	0	0	0	0	0	0	0	0	0	0	0
五月	108.708	28.327	贵州	贵州－重庆	甘龙河甘龙镇	Ⅱ	Ⅱ	达标	8.3	1.1	5	0.6	0.209	0.04	0.005	0.025	0.09	0.0002	0.00015	2e-05	5e-05	0.002	0.005	0.0002	0.0015	0.005	0.0015	0.002	0	0	0	0	0	0	0	0	0	0	0	0	0	0	0	0	0	0	0	0
五月	109.48	27.0753	贵州	贵州－湖南	沅江金紫	Ⅱ	Ⅱ	达标	7.7	2.3	/	2.3	0.032	0.03	0.005	0.025	0.26	/	0.001	2e-05	5e-05	0.01	0.005	0.0002	0.0015	0.005	/	/	0	0		0	0	0	0	0	0		0	0	0	0	0	0	0	0
五月	109.467	26.2333	贵州	贵州－湖南	仁里河流团	Ⅱ	Ⅱ	达标	7.8	3.6	/	0.6	0.197	0.04	0.005	0.025	0.16	/	0.0017	2e-05	5e-05	0.005	0.005	0.0002	0.0015	0.005	/	/	0	0		0	0	0	0	0	0		0	0	0	0	0	0	0	0
五月	109.41	27.7041	贵州	贵州－湖南	辰水漾头电站	Ⅱ	Ⅱ	达标	7.3	0.7	5	0.6	0.311	0.05	0.005	0.025	0.07	0.0002	0.00015	2e-05	5e-05	0.002	0.005	0.0002	0.0015	0.005	0.0015	0.002	0	0	0	0	0	0	0	0	0	0	0	0	0	0	0	0	0	0	0	0
五月	107.194	25.6251	贵州	贵州-广西	六硐河甲茶	Ⅱ	Ⅱ	达标	8.1	1	5	0.25	0.15	0.03	0.005	0.025	0.12	0.0002	0.00015	2e-05	5e-05	0.002	0.005	0.0002	0.0015	0.005	0.0015	0.002	0	0	0	0	0	0	0	0	0	0	0	0	0	0	0	0	0	0	0	0
五月	108.908	25.7161	贵州	贵州-广西	都柳江石碑	Ⅱ	Ⅱ	达标	7.4	2	12	0.9	0.143	0.07	0.005	0.025	0.025	0.0002	0.0011	2e-05	5e-05	0.002	0.005	0.0002	0.0006	0.01	0.0015	0.002	0	0	0	0	0	0	0	0	0	0	0	0	0	0	0	0	0	0	0	0
五月	107.741	25.2024	贵州	贵州-广西	打狗河贵江	Ⅱ	Ⅱ	达标	6.8	1.5	8	0.9	0.0125	0.04	0.005	0.025	0.06	0.0002	0.0006	2e-05	5e-05	0.004	0.005	0.0002	0.0015	0.01	0.0015	0.002	0	0	0	0	0	0	0	0	0	0	0	0	0	0	0	0	0	0	0	0
五月	108.242	25.4256	贵州	贵州-广西	大环江何家寨	Ⅱ	Ⅰ	达标	7.6	1.2	5	0.6	0.0125	0.02	0.005	0.025	0.025	0.0002	0.0005	2e-05	5e-05	0.002	0.005	0.0002	0.0004	0.02	0.0015	0.002	0	0	0	0	0	0	0	0	0	0	0	0	0	0	0	0	0	0	0	0
五月	108.445	25.4168	贵州	贵州-广西	小环江黄种村	Ⅱ	Ⅱ	达标	6	0.8	7	0.8	0.0125	0.02	0.005	0.025	0.025	0.0002	0.0005	2e-05	5e-05	0.002	0.005	0.0002	0.0003	0.02	0.0015	0.002	1	0	0	0	0	0	0	0	0	0	0	0	0	0	0	0	0	0	0	0
五月	100.454	27.8996	云南	云南－四川	水洛河油米	Ⅱ	Ⅱ	达标	9.4	1.2	/	0.8	0.053	0.04	0.005	0.025	0.08	0.0002	0.0017	2e-05	5e-05	0.002	0.005	0.0002	0.0015	0.005	0.0015	0.002	0	0		0	0	0	0	0	0	0	0	0	0	0	0	0	0	0	0	0
五月	101.371	26.803	云南	云南－四川	三源河糖房	Ⅱ	Ⅰ	达标	8.7	1.3	/	0.5	0.044	0.005	0.005	0.025	0.06	0.0002	0.0012	2e-05	5e-05	0.002	0.005	0.0002	0.0015	0.005	0.0015	0.002	0	0		0	0	0	0	0	0	0	0	0	0	0	0	0	0	0	0	0
五月	103.733	26.5	云南	云南－贵州	牛栏江黄梨树	Ⅱ	Ⅰ	达标	8.3	0.9	5	1.2	0.066	0.02	0.005	0.025	0.19	0.0002	0.0015	2e-05	5e-05	0.002	0.005	0.0002	0.0015	0.005	0.0015	0.002	0	0	0	0	0	0	0	0	0	0	0	0	0	0	0	0	0	0	0	0
五月	105.615	23.3175	云南	云南-广西	百南河那全	Ⅱ	Ⅱ	达标	7.81	1.2	15	2.1	0.038	0.05	0.005	0.025	0.092	0.0002	0.00015	2e-05	5e-05	0.002	0.005	0.0002	0.0015	0.02	0.0015	0.002	0	0	1	0	0	0	0	0	0	0	0	0	0	0	0	0	0	0	0	0
五月	104.486	24.6505	云南	云南-广西	清水江清水江大桥	Ⅱ	Ⅲ	不达标	7.9	2.9	7	1.1	0.073	0.11	0.005	0.025	0.184	0.0002	0.0074	2e-05	5e-05	0.002	0.005	0.0002	0.0015	0.005	0.0015	0.002	0	0	0	0	0	1.1	0	0	0	0	0	0	0	0	0	0	0	0	0	0
五月	105.521	24.0123	云南	云南-广西	西洋江那柳	Ⅱ	Ⅱ	达标	6.6	2.3	2.7	0.25	0.0125	0.025	0.005	0.025	0.265	0.0002	0.0002	2e-05	0.0006	0.002	0.005	0.0002	0.0015	0.005	0.02	0.002	0	0	0	0	0	0	0	0	0	0	0	0	0	0	0	0	0	0	0	0
五月	98.7853	28.5561	西藏	西藏－云南	澜沧江溜筒江	Ⅱ	Ⅲ	不达标	6.1	0.7	/	0.25	0.036	0.16	0.005	0.025	0.25	0.0002	0.015	2e-05	5e-05	0.002	0.005	0.0002	0.0015	0.005	0.0015	0.002	0	0		0	0	1.6	0	0	0	0	0	0	0	0	0	0	0	0	0	0
五月	106.75	34.4667	陕西	陕西－甘肃	嘉陵江两河口	Ⅱ	Ⅱ	达标	10.4	1.4	10	0.25	0.145	0.07	0.005	0.025	0.29	0.0002	0.00015	2e-05	5e-05	0.002	0.005	0.0002	0.0015	0.005	0.0015	0.002	0	0	0	0	0	0	0	0	0	0	0	0	0	0	0	0	0	0	0	0
五月	107.718	32.2031	陕西	陕西－四川	月滩河竹峪	Ⅱ	Ⅱ	达标	6.9	2.4	5	0.5	0.0125	0.005	0.005	0.025	0.21	0.0002	0.0041	2e-05	5e-05	0.002	0.005	0.0002	0.0015	/	/	/	0	0	0	0	0	0	0	0	0	0	0	0	0	0	0	0	0
五月	107.184	32.3781	陕西	陕西－四川	小通江楼子	Ⅱ	Ⅱ	达标	7	2.1	5	0.5	0.0125	0.02	0.005	0.025	0.14	0.0004	0.0045	2e-05	5e-05	0.002	0.005	0.0002	0.0015	/	/	/	0	0	0	0	0	0	0	0	0	0	0	0	0	0	0	0	0
五月	109.833	32.8833	陕西	陕西－湖北	汉江兰滩	Ⅱ	Ⅰ	达标	8.4	1.4	/	1.6	0.144	0.01	0.005	0.025	0.15	0.0002	0.0004	2e-05	5e-05	0.002	0.005	0.0002	0.0015	0.01	0.0015	0.002	0	0		0	0	0	0	0	0	0	0	0	0	0	0	0	0	0	0	0
五月	110.117	32.8167	陕西	陕西－湖北	汉江白河	Ⅱ	Ⅰ	达标	8.5	1.5	/	1.2	0.118	0.02	0.005	0.025	0.15	0.0002	0.0003	2e-05	5e-05	0.002	0.005	0.0002	0.0015	0.02	0.0015	0.002	0	0		0	0	0	0	0	0	0	0	0	0	0	0	0	0	0	0	0
五月	109.9	33.3	陕西	陕西－湖北	金钱河南宽坪	Ⅱ	Ⅰ	达标	9	1.2	/	1.1	0.125	0.01	0.006	0.025	0.17	0.0002	0.00015	2e-05	5e-05	0.002	0.005	0.0002	0.0015	0.005	0.0015	0.002	0	0		0	0	0	0	0	0	0	0	0	0	0	0	0	0	0	0	0
五月	110.037	33.1547	陕西	陕西－湖北	金钱河上津	Ⅱ	Ⅱ	达标	12.3	1.2	/	2.5	0.052	0.01	0.023	0.025	0.22	0.0002	0.0002	2e-05	5e-05	0.002	0.005	0.0002	0.0015	0.005	0.0015	0.002	0	0		0	0	0	0	0	0	0	0	0	0	0	0	0	0	0	0	0
五月	110.35	33.2	陕西	陕西－湖北	天河照川	Ⅱ	Ⅱ	达标	8.4	1.2	/	2.1	0.291	0.03	0.009	0.025	0.19	0.0002	0.0007	2e-05	5e-05	0.002	0.005	0.0002	0.0015	0.005	0.0015	0.002	0	0		0	0	0	0	0	0	0	0	0	0	0	0	0	0	0	0	0
五月	109.716	32.1897	陕西	陕西－湖北	堵河鄂坪	Ⅱ	Ⅱ	达标	11.9	1.3	/	2.1	0.082	0.03	0.012	0.025	0.22	0.0002	0.0005	2e-05	5e-05	0.002	0.005	0.0002	0.0015	0.005	0.0015	0.002	0	0		0	0	0	0	0	0	0	0	0	0	0	0	0	0	0	0	0
五月	111.013	33.2542	陕西	陕西－河南	丹江荆紫关	Ⅱ	Ⅰ	达标	8.5	1.1	/	1.8	0.067	0.02	0.005	0.025	0.28	0.0002	0.0004	2e-05	5e-05	0.002	0.005	0.0002	0.0015	0.005	0.0015	0.002	0	0		0	0	0	0	0	0	0	0	0	0	0	0	0	0	0	0	0
五月	110.967	33.2833	陕西	陕西－河南	丹江湘河	Ⅱ	Ⅰ	达标	8.8	1.2	/	2.9	0.079	0.02	0.009	0.025	0.26	0.0002	0.00015	2e-05	5e-05	0.002	0.005	0.0002	0.0015	0.005	0.0015	0.002	0	0		0	0	0	0	0	0	0	0	0	0	0	0	0	0	0	0	0
五月	110.91	33.1344	陕西	陕西－湖北	滔河滔河水库	Ⅱ	Ⅰ	达标	9.5	1.6	/	1	0.07	0.01	0.005	0.025	0.13	0.0002	0.0005	2e-05	5e-05	0.002	0.005	0.0002	0.0015	0.005	0.0015	0.002	0	0		0	0	0	0	0	0	0	0	0	0	0	0	0	0	0	0	0
五月	106.079	33.5736	甘肃	甘肃－陕西	嘉陵江白水江	Ⅱ	Ⅱ	达标	7.3	2.7	5	0.8	0.28	0.02	0.005	0.33	0.25	0.0002	0.0009	2e-05	5e-05	0.002	0.01	0.0002	0.0015	/	/	/	0	0	0	0	0	0	0	0	0	0	0	0	0	0	1	0	0
五月	101.566	32.9892	青海	青海－四川	克柯河阿坝	Ⅱ	Ⅱ	达标	7.8	2.7	/	0.25	0.31	0.02	0.005	0.025	0.11	0.0002	0.00015	2e-05	5e-05	0.021	0.005	0.0002	0.0015	0.005	0.0015	0.002	0	0		0	0	0	0	0	0	0	0	0	0	0	0	0	0	0	0	0
五月	97.1833	31.1333	青海	青海－西藏	昂曲昌都预制厂	Ⅱ	Ⅱ	达标	7	0.8	5	/	0.12	0.005	0.005	0.025	0.3	0.0002	0.0109	2e-05	0.003	0.002	0.01	/	/	/	/	/	0	0	0		0	0	0	0	0	0	0	0	0	0	1
五月	102.758	35.842	青海	青海－甘肃	黄河大河家	Ⅱ	Ⅰ	达标	7.7	1.6	8	1.6	0.05	0.01	0.005	0.025	0.15	0.0002	0.0007	2e-05	5e-05	/	0.005	/	0.0015	0.005	0.0015	0.002	0	0	0	0	0	0	0	0	0	0	0	0	0		0		0	0	0	0
六月	117.742	40.0136	河北	河北-天津	黎河黎河桥	Ⅱ	劣Ⅴ	不达标	7.7	3.6	5	2.3	0.043	0.87	0.005	0.025	0.51	0.0002	0.0044	5e-05	5e-05	0.005	0.005	0.0002	0.0015	/	0.0015	0.002	0	0	0	0	0	8.7	0	0	0	0	0	1	0	0	0	0	0		0	0
六月	116.138	40.6857	河北	河北-北京	白河下堡（后城）	Ⅱ	Ⅲ	不达标	10.6	2.3	5	1	0.0125	0.14	0.00104	0.025	0.56	0.0002	0.0004	2e-05	5e-05	0.004	0.005	0.003	0.0015	/	0.0015	0.002	0	0	0	0	0	1.4	0	0	0	0	0	0	0	0	0	0	0		0	0
六月	116.41	40.7697	河北	河北-北京	黑河四道甸	Ⅱ	Ⅱ	达标	11	1.8	5	1	0.0125	0.04	0.00096	0.025	0.57	0.0002	0.00015	2e-05	5e-05	0.002	0.005	0.003	0.0015	/	0.0015	0.002	0	0	0	0	0	0	0	0	0	0	0	0	0	0	0	0	0		0	0
六月	116.605	40.9858	河北	河北-北京	汤河大草坪	Ⅱ	Ⅳ	不达标	10	1.7	5	1	0.0125	0.04	0.00073	0.00109	1.46	0.0002	0.00015	2e-05	5e-05	0.007	0.005	0.0002	0.0015	/	0.0015	0.002	0	0	0	0	0	0	0	0	1.46	0	0	0	0	0	0	0	0		0	0
六月	117.166	40.7078	河北	河北-北京	潮河古北口	Ⅱ	Ⅱ	达标	8.8	2	5	1	0.03	0.04	0.00156	0.00139	0.47	0.0002	0.0003	2e-05	5e-05	0.002	0.005	0.002	0.0015	/	0.0015	0.002	0	0	0	0	0	0	0	0	0	0	0	0	0	0	0	0	0		0	0
六月	116.87	38.7033	河北	河北-天津	南运河九宣闸	Ⅱ	Ⅴ	不达标	7	7.7	31	1	0.3	0.16	0.00482	0.00541	0.98	0.0014	0.0022	4e-05	5e-05	0.007	0.005	0.004	0.005	/	0.0015	0.002	0	1.925	2.06667	0	0	1.6	0	0	0	0	0	0	0	0	0	0	2.5		0	0
六月	121.916	42.6573	内蒙古	内蒙古-辽宁	新开河石门子	Ⅱ	Ⅲ	不达标	8.04	2.78	10	1	0.406	0.14	0.002	0.025	0.504	0.0002	0.0049	2e-05	5e-05	0.002	0.005	0.0002	0.0015	0.005	0.0015	0.002	0	0	0	0	0	1.4	0	0	0	0	0	0	0	0	0	0	0	0	0	0
六月	125.276	42.1576	辽宁	辽宁-吉林	辉发河龙头堡	Ⅱ	Ⅲ	不达标	7.41	3.2	10.1	2.2	0.144	0.12	0.003	0.0009	0.131	0.0002	0.0017	2e-05	5e-05	0.002	0.005	0.0002	0.0015	0.005	0.0015	0.002	0	0	0	0	0	1.2	0	0	0	0	0	0	0	0	0	0	0	0	0	0
六月	116.331	37.5722	山东	山东-河北	南运河第三店	Ⅱ	Ⅳ	不达标	4.9	3.8	25.6	2.8	0.169	0.11	0.005	0.05	0.68	0.0002	0.003	2e-05	5e-05	0.002	0.005	0.0002	0.0015	/	0.062	0.002	1.22449	0	1.70667	0	0	1.1	0	0	0	0	0	0	0	0	0	0	0		0	0
六月	113.32	29.6661	湖北	湖北－湖南	长江螺山	Ⅱ	Ⅱ	达标	7.6	2.7	/	1.3	0.038	0.08	0.005	0.025	0.22	0.0002	0.001	2e-05	5e-05	0.002	0.005	0.0002	0.0015	0.005	0.0015	0.002	0	0		0	0	0	0	0	0	0	0	0	0	0	0	0	0	0	0	0
六月	116.107	29.8235	湖北	湖北－安徽	长江刘佐	Ⅱ	Ⅱ	达标	7.3	1.9	/	0.25	0.102	0.09	0.005	0.025	0.2	0.0002	0.0024	2e-05	5e-05	0.002	0.005	0.0002	0.0015	0.04	0.0015	0.002	0	0		0	0	0	0	0	0	0	0	0	0	0	0	0	0	0	0	0
六月	108.478	30.5196	湖北	湖北－重庆	磨刀溪大滩口	Ⅱ	Ⅱ	达标	8.3	3.9	5	1.1	0.153	0.05	0.005	0.025	0.1	0.0002	0.001	2e-05	5e-05	0.002	0.005	0.0002	0.0015	0.005	0.0015	0.002	0	0	0	0	0	0	0	0	0	0	0	0	0	0	0	0	0	0	0	0
六月	109	30.6167	湖北	湖北－重庆	长滩河梅子水	Ⅱ	Ⅲ	不达标	8	3.8	10	2.4	0.679	0.07	0.005	0.025	0.27	0.0002	0.002	2e-05	5e-05	0.002	0.005	0.0002	0.002	0.005	0.0015	0.002	0	0	0	0	1.358	0	0	0	0	0	0	0	0	0	0	0	1	0	0	0
六月	108.919	29.6119	湖北	湖北－重庆	阿蓬江(唐岩河、濯河)朝阳寺	Ⅱ	Ⅱ	达标	7.8	1.4	/	0.25	0.0125	0.07	0.005	0.025	0.1	0.0006	0.00015	2e-05	5e-05	0.002	0.005	0.0002	0.0015	0.005	0.0015	0.002	0	0		0	0	0	0	0	0	0	0	0	0	0	0	0	0	0	0	0
六月	108.501	29.7336	湖北	湖北－重庆	郁江长顺	Ⅱ	Ⅱ	达标	7.9	1.3	/	0.25	0.11	0.06	0.005	0.025	0.1	0.0005	0.0006	2e-05	5e-05	0.002	0.005	0.0002	0.0015	0.005	0.0015	0.002	0	0		0	0	0	0	0	0	0	0	0	0	0	0	0	0	0	0	0
六月	109.207	29.1992	湖北	湖北－重庆	酉水卯洞	Ⅱ	Ⅱ	达标	7.7	1.8	/	0.25	0.1	0.08	0.005	0.025	0.1	0.0006	0.0006	2e-05	5e-05	0.002	0.01	0.0002	0.0015	0.005	0.0015	0.002	0	0		0	0	0	0	0	0	0	0	0	0	0	1	0	0	0	0	0
六月	110.383	29.6339	湖北	湖北－湖南	溇水淋溪河	Ⅱ	Ⅰ	达标	7.9	1	/	0.25	0.055	0.02	0.005	0.025	0.08	0.0002	0.0002	2e-05	5e-05	0.002	0.005	0.0002	0.0015	0.005	0.0015	0.002	0	0		0	0	0	0	0	0	0	0	0	0	0	0	0	0	0	0	0
六月	111.522	32.6481	湖北	湖北－河南	丹江口水库凉水河	Ⅱ	Ⅰ	达标	8.5	1.6	/	1.4	0.0125	0.01	0.005	0.025	0.17	0.0002	0.0025	2e-05	5e-05	0.002	0.005	0.0002	0.0015	0.005	0.0015	0.002	0	0		0	0	0	0	0	0	0	0	0	0	0	0	0	0	0	0	0
六月	109.985	26.1945	湖南	湖南-广西	平等河布龙	Ⅱ	Ⅱ	达标	6	1.1	5	0.5	0.0125	0.02	0.005	0.025	0.025	0.0002	0.00015	2e-05	5e-05	0.002	0.005	0.0002	0.0015	0.01	0.0015	0.002	1	0	0	0	0	0	0	0	0	0	0	0	0	0	0	0	0	0	0	0
六月	107.112	28.8912	重庆	重庆－贵州	藻渡河界牌	Ⅱ	Ⅱ	达标	8.5	2	5	1	0.086	0.005	0.559	0.025	0.09	0.0002	0.0017	2e-05	5e-05	0.002	0.005	0.0002	0.0015	0.005	0.0015	0.002	0	0	0	0	0	0	0	0	0	0	0	0	0	0	0	0	0	0	0	0
六月	108.531	30.4478	重庆	重庆－湖北	磨刀溪建南镇	Ⅱ	Ⅱ	达标	8.3	2.4	5	1	0.136	0.04	0.005	0.025	0.1	0.0002	0.0008	2e-05	5e-05	0.002	0.005	0.0002	0.0015	0.005	0.0015	0.002	0	0	0	0	0	0	0	0	0	0	0	0	0	0	0	0	0	0	0	0
六月	108.487	31.7759	重庆	重庆－四川	州河鸡唱	Ⅱ	Ⅰ	达标	7.8	1	5	0.9	0.137	0.01	0.005	0.025	0.15	0.0002	0.0006	2e-05	5e-05	0.002	0.005	0.0002	0.0015	0.005	0.0015	0.002	0	0	0	0	0	0	0	0	0	0	0	0	0	0	0	0	0	0	0	0
六月	108.629	28.6518	重庆	重庆－贵州	甘龙河小河	Ⅱ	Ⅱ	达标	7.4	1	/	0.25	0.112	0.03	0.005	0.025	0.22	0.0004	0.00015	2e-05	5e-05	0.002	0.005	0.0002	0.0015	/	/	/	0	0		0	0	0	0	0	0	0	0	0	0	0	0	0	0
六月	108.406	32.072	重庆	重庆－四川	任河钟停	Ⅱ	Ⅲ	不达标	8.4	2.5	5	0.25	0.0125	0.11	0.005	0.025	0.1	0.0006	0.0005	2e-05	5e-05	0.031	0.005	0.0002	0.0015	0.005	0.0015	0.007	0	0	0	0	0	1.1	0	0	0	0	0	0	0	0	0	0	0	0	0	0
六月	100.982	32.2648	四川	四川－青海	绰斯甲河壤塘	Ⅱ	Ⅱ	达标	7.5	1.4	/	0.25	0.28	0.01	0.005	0.025	0.03	0.0002	0.00015	2e-05	5e-05	0.002	0.005	0.0002	0.0015	0.005	0.0015	0.002	0	0		0	0	0	0	0	0	0	0	0	0	0	0	0	0	0	0	0
六月	104.671	32.9444	四川	四川－甘肃	白水江文县（鹄衣坝）	Ⅱ	Ⅱ	达标	9.7	1.4	5	0.25	0.057	0.02	0.005	0.025	0.16	0.0002	0.00015	2e-05	5e-05	0.015	0.005	0.0002	0.0015	0.005	0.0015	0.022	0	0	0	0	0	0	0	0	0	0	0	0	0	0	0	0	0	0	0	0
六月	102.095	33.96	四川	四川－甘肃	黄河玛曲	Ⅱ	Ⅱ	达标	7.3	1.3	11.3	1.6	0.17	0.01	0.005	0.025	0.11	0.0002	0.0015	2e-05	5e-05	0.002	0.005	0.0002	0.0015	0.005	0.0015	0.002	0	0	0	0	0	0	0	0	0	0	0	0	0	0	0	0	0	0	0	0
六月	102.269	33.9921	四川	四川－甘肃	黑河大水	Ⅱ	Ⅱ	达标	6.9	3.9	19	0.25	0.39	0.01	0.005	0.025	0.07	0.0002	0.00015	2e-05	5e-05	0.002	0.005	0.0002	0.0015	0.005	0.0015	0.002	0	0	1.26667	0	0	0	0	0	0	0	0	0	0	0	0	0	0	0	0	0
六月	103.616	27.0107	贵州	贵州－云南	牛栏江大沙店（江底）	Ⅱ	Ⅲ	达标	8.1	1.2	5	1.3	0.282	0.01	0.005	0.025	0.2	0.0002	0.0013	8e-05	5e-05	0.002	0.005	0.0002	0.0015	0.005	0.0015	0.002	0	0	0	0	0	0	0	0	0	0	0	1.6	0	0	0	0	0	0	0	0
六月	104.004	27.4859	贵州	贵州－云南	横江(洛泽河)麻窝电站	Ⅱ	Ⅱ	达标	8.1	1.1	5	1.2	0.207	0.03	0.005	0.025	0.17	0.0002	0.0009	5e-05	5e-05	0.002	0.005	0.0002	0.0015	0.005	0.0015	0.002	0	0	0	0	0	0	0	0	0	0	0	1	0	0	0	0	0	0	0	0
六月	106.779	28.7534	贵州	贵州－重庆	藻渡河藻渡	Ⅱ	Ⅱ	达标	8.7	1.5	5	1	0.064	0.09	0.231	0.025	0.07	0.0002	0.0014	2e-05	5e-05	0.002	0.01	0.0002	0.0015	0.02	0.0015	0.002	0	0	0	0	0	0	0	0	0	0	0	0	0	0	1	0	0	0	0	0
六月	108.502	28.5814	贵州	贵州－重庆	乌江沿河	Ⅱ	Ⅱ	达标	9.1	1.6	5	0.25	0.032	0.09	0.005	0.025	0.18	0.0002	0.0008	2e-05	5e-05	0.002	0.005	0.0002	0.0015	0.005	0.0015	0.002	0	0	0	0	0	0	0	0	0	0	0	0	0	0	0	0	0	0	0	0
六月	108.285	29.1446	贵州	贵州－重庆	乌江鹿角沱	Ⅱ	Ⅱ	达标	9.1	1.5	5	0.8	0.073	0.06	0.005	0.025	0.17	0.0002	0.001	2e-05	5e-05	0.002	0.005	0.0002	0.0015	0.005	0.0015	0.002	0	0	0	0	0	0	0	0	0	0	0	0	0	0	0	0	0	0	0	0
六月	107.864	29.2104	贵州	贵州－重庆	芙蓉江忠信	Ⅱ	Ⅰ	达标	9.2	1.1	5	0.9	0.0125	0.02	0.005	0.025	0.14	0.0002	0.0007	2e-05	5e-05	0.002	0.005	0.0002	0.0015	0.005	0.0015	0.002	0	0	0	0	0	0	0	0	0	0	0	0	0	0	0	0	0	0	0	0
六月	108.708	28.327	贵州	贵州－重庆	甘龙河甘龙镇	Ⅱ	Ⅱ	达标	8.2	0.7	5	0.6	0.199	0.04	0.005	0.025	0.1	0.0002	0.00015	2e-05	5e-05	0.002	0.005	0.0002	0.0015	0.005	0.0015	0.002	0	0	0	0	0	0	0	0	0	0	0	0	0	0	0	0	0	0	0	0
六月	109.48	27.0753	贵州	贵州－湖南	沅江金紫	Ⅱ	Ⅱ	达标	7.5	1.7	/	1.1	0.112	0.07	0.005	0.025	0.23	/	0.0011	2e-05	5e-05	0.007	0.005	0.0002	0.0015	0.005	/	/	0	0		0	0	0	0	0	0		0	0	0	0	0	0	0	0
六月	109.467	26.2333	贵州	贵州－湖南	仁里河流团	Ⅱ	Ⅱ	达标	8	2.1	/	0.25	0.168	0.07	0.005	0.025	0.15	/	0.0014	2e-05	5e-05	0.013	0.005	0.0002	0.0015	0.005	/	/	0	0		0	0	0	0	0	0		0	0	0	0	0	0	0	0
六月	109.41	27.7041	贵州	贵州－湖南	辰水漾头电站	Ⅱ	Ⅱ	达标	8.2	0.9	5	1	0.383	0.03	0.005	0.025	0.1	0.0002	0.00015	2e-05	5e-05	0.002	0.005	0.0002	0.0015	0.005	0.0015	0.002	0	0	0	0	0	0	0	0	0	0	0	0	0	0	0	0	0	0	0	0
六月	107.194	25.6251	贵州	贵州-广西	六硐河甲茶	Ⅱ	Ⅱ	达标	7.9	1.4	5	0.25	0.213	0.03	0.005	0.025	0.1	0.0002	0.00015	2e-05	5e-05	0.002	0.005	0.0002	0.0015	0.005	0.0015	0.002	0	0	0	0	0	0	0	0	0	0	0	0	0	0	0	0	0	0	0	0
六月	108.908	25.7161	贵州	贵州-广西	都柳江石碑	Ⅱ	Ⅱ	达标	6.4	1.7	7	0.8	0.078	0.04	0.005	0.025	0.025	0.0002	0.00015	2e-05	5e-05	0.002	0.005	0.0002	0.0015	0.01	0.0015	0.002	0	0	0	0	0	0	0	0	0	0	0	0	0	0	0	0	0	0	0	0
六月	107.741	25.2024	贵州	贵州-广西	打狗河贵江	Ⅱ	Ⅱ	达标	6.3	1.9	5	0.6	0.121	0.03	0.005	0.025	0.025	0.0002	0.00015	2e-05	5e-05	0.002	0.005	0.0002	0.0015	0.02	0.0015	0.002	0	0	0	0	0	0	0	0	0	0	0	0	0	0	0	0	0	0	0	0
六月	108.242	25.4256	贵州	贵州-广西	大环江何家寨	Ⅱ	Ⅱ	达标	6.6	1.2	5	0.8	0.112	0.01	0.005	0.025	0.025	0.0002	0.0003	2e-05	5e-05	0.002	0.005	0.0002	0.0003	0.01	0.0015	0.002	0	0	0	0	0	0	0	0	0	0	0	0	0	0	0	0	0	0	0	0
六月	108.445	25.4168	贵州	贵州-广西	小环江黄种村	Ⅱ	Ⅱ	达标	6	0.8	4	0.6	0.034	0.01	0.005	0.025	0.025	0.0002	0.00015	2e-05	5e-05	0.002	0.005	0.0002	0.0015	0.01	0.0015	0.002	1	0	0	0	0	0	0	0	0	0	0	0	0	0	0	0	0	0	0	0
六月	100.294	27.6681	云南	云南－四川	长江(金沙江)老火房	Ⅱ	Ⅰ	达标	8.2	1.5	5	0.5	0.038	0.02	0.005	0.025	0.2	0.0002	0.0025	2e-05	5e-05	0.002	0.005	0.0002	0.0015	0.005	0.0015	0.002	0	0	0	0	0	0	0	0	0	0	0	0	0	0	0	0	0	0	0	0
六月	103.733	26.5	云南	云南－贵州	牛栏江黄梨树	Ⅱ	Ⅱ	达标	8.1	1.3	5	1.4	0.399	0.05	0.005	0.025	0.21	0.0002	0.0011	2e-05	5e-05	0.002	0.005	0.0002	0.0015	0.005	0.0015	0.002	0	0	0	0	0	0	0	0	0	0	0	0	0	0	0	0	0	0	0	0
六月	105.377	28.0946	云南	云南－四川	永宁河（清水河）两河	Ⅱ	Ⅱ	达标	8.2	1.1	5	0.7	0.158	0.01	0.005	0.025	0.16	0.0002	0.0003	2e-05	5e-05	0.002	0.005	0.0002	0.0015	0.01	0.0015	0.002	0	0	0	0	0	0	0	0	0	0	0	0	0	0	0	0	0	0	0	0
六月	105.615	23.3175	云南	云南-广西	百南河那全	Ⅱ	Ⅱ	达标	8.18	2	12	1.6	0.106	0.03	0.005	0.025	0.04	0.0002	0.00015	2e-05	5e-05	0.002	0.005	0.0002	0.0015	0.03	0.0015	0.002	0	0	0	0	0	0	0	0	0	0	0	0	0	0	0	0	0	0	0	0
六月	104.486	24.6505	云南	云南-广西	清水江清水江大桥	Ⅱ	Ⅴ	不达标	7.3	3.2	10	2.4	0.409	0.325	0.005	0.025	0.068	0.0002	0.0017	2e-05	5e-05	0.002	0.005	0.0002	0.0015	0.005	0.0015	0.002	0	0	0	0	0	3.25	0	0	0	0	0	0	0	0	0	0	0	0	0	0
六月	105.521	24.0123	云南	云南-广西	西洋江那柳	Ⅱ	Ⅱ	达标	7.4	2	2.6	0.5	0.344	0.015	0.005	0.025	0.094	0.0002	0.0002	2e-05	5e-05	0.002	0.005	0.0002	0.0015	0.005	0.0015	0.009	0	0	0	0	0	0	0	0	0	0	0	0	0	0	0	0	0	0	0	0
六月	98.7853	28.5561	西藏	西藏－云南	澜沧江溜筒江	Ⅱ	Ⅱ	达标	9.3	0.9	/	0.25	0.038	0.04	0.005	0.025	0.28	0.0002	0.008	2e-05	5e-05	0.002	0.005	0.0002	0.0015	0.005	0.0015	0.002	0	0		0	0	0	0	0	0	0	0	0	0	0	0	0	0	0	0	0
六月	106.75	34.4667	陕西	陕西－甘肃	嘉陵江两河口	Ⅱ	Ⅱ	达标	11.6	2	12	0.25	0.166	0.005	0.005	0.025	0.24	0.0002	0.00015	2e-05	5e-05	0.004	0.005	0.0002	0.0015	0.005	0.0015	0.009	0	0	0	0	0	0	0	0	0	0	0	0	0	0	0	0	0	0	0	0
六月	107.718	32.2031	陕西	陕西－四川	月滩河竹峪	Ⅱ	Ⅰ	达标	8.6	1.2	5	0.7	0.07	0.01	0.005	0.025	0.19	0.0002	0.0006	2e-05	5e-05	0.002	0.005	0.0002	0.0015	/	/	/	0	0	0	0	0	0	0	0	0	0	0	0	0	0	0	0	0
六月	107.184	32.3781	陕西	陕西－四川	小通江楼子	Ⅱ	Ⅰ	达标	9	1.2	5	0.7	0.06	0.01	0.005	0.025	0.2	0.0002	0.0007	2e-05	5e-05	0.002	0.005	0.0002	0.0015	/	/	/	0	0	0	0	0	0	0	0	0	0	0	0	0	0	0	0	0
六月	109.833	32.8833	陕西	陕西－湖北	汉江兰滩	Ⅱ	Ⅰ	达标	7.6	1.9	/	2.1	0.067	0.02	0.005	0.025	0.13	0.0002	0.0046	2e-05	0.001	0.002	0.005	0.0002	0.0015	0.005	0.0015	0.002	0	0		0	0	0	0	0	0	0	0	0	0	0	0	0	0	0	0	0
六月	110.117	32.8167	陕西	陕西－湖北	汉江白河	Ⅱ	Ⅰ	达标	8	1.9	/	1.5	0.062	0.02	0.005	0.025	0.15	0.0002	0.0046	2e-05	5e-05	0.002	0.005	0.0002	0.0015	0.005	0.0015	0.002	0	0		0	0	0	0	0	0	0	0	0	0	0	0	0	0	0	0	0
六月	109.9	33.3	陕西	陕西－湖北	金钱河南宽坪	Ⅱ	Ⅱ	达标	8.3	1.7	/	1.5	0.076	0.03	0.005	0.025	0.2	0.0002	0.0042	2e-05	0.001	0.002	0.005	0.0002	0.0015	0.005	0.0015	0.002	0	0		0	0	0	0	0	0	0	0	0	0	0	0	0	0	0	0	0
六月	110.037	33.1547	陕西	陕西－湖北	金钱河上津	Ⅱ	Ⅱ	达标	7	2	/	2.8	0.055	0.03	0.005	0.025	0.23	0.0002	0.0043	2e-05	5e-05	0.002	0.005	0.0002	0.0015	0.005	0.0015	0.002	0	0		0	0	0	0	0	0	0	0	0	0	0	0	0	0	0	0	0
六月	110.35	33.2	陕西	陕西－湖北	天河照川	Ⅱ	Ⅲ	不达标	7.7	2	/	3.9	0.989	0.05	0.005	0.025	0.14	0.0002	0.0042	2e-05	5e-05	0.002	0.005	0.0002	0.0015	0.005	0.0015	0.002	0	0		1.3	1.978	0	0	0	0	0	0	0	0	0	0	0	0	0	0	0
六月	109.716	32.1897	陕西	陕西－湖北	堵河鄂坪	Ⅱ	Ⅱ	达标	8.5	2	/	1.8	0.129	0.03	0.005	0.025	0.11	0.0002	0.0047	2e-05	5e-05	0.002	0.005	0.0002	0.0015	0.005	0.0015	0.002	0	0		0	0	0	0	0	0	0	0	0	0	0	0	0	0	0	0	0
六月	111.013	33.2542	陕西	陕西－河南	丹江荆紫关	Ⅱ	Ⅱ	达标	7	1	/	1.6	0.147	0.01	0.005	0.025	0.29	0.0002	0.0015	2e-05	5e-05	0.002	0.005	0.0002	0.0015	0.005	0.0015	0.002	0	0		0	0	0	0	0	0	0	0	0	0	0	0	0	0	0	0	0
六月	110.967	33.2833	陕西	陕西－河南	丹江湘河	Ⅱ	Ⅲ	达标	7.3	1.7	/	2.1	0.156	0.005	0.005	0.025	0.35	0.0002	0.0025	2e-05	0.002	0.002	0.02	0.0002	0.0015	0.005	0.0015	0.002	0	0		0	0	0	0	0	0	0	0	0	0	0	2	0	0	0	0	0
六月	110.91	33.1344	陕西	陕西－湖北	滔河滔河水库	Ⅱ	Ⅰ	达标	9	2	/	1.8	0.027	0.005	0.005	0.025	0.14	0.0002	0.0035	2e-05	5e-05	0.002	0.005	0.0002	0.0015	0.005	0.0015	0.002	0	0		0	0	0	0	0	0	0	0	0	0	0	0	0	0	0	0	0
六月	106.079	33.5736	甘肃	甘肃－陕西	嘉陵江白水江	Ⅱ	Ⅰ	达标	8.3	1.6	5	0.8	0.0125	0.02	0.005	0.025	0.28	0.0002	0.0028	2e-05	5e-05	0.002	0.005	0.0002	0.0015	/	/	/	0	0	0	0	0	0	0	0	0	0	0	0	0	0	0	0	0
六月	101.119	32.6349	青海	青海－四川	岷江－大渡河幸福桥（达吉）	Ⅱ	Ⅱ	达标	7.1	2.3	/	0.25	0.4	0.02	0.005	0.025	0.06	0.0002	0.00015	2e-05	5e-05	0.002	0.005	0.0002	0.0015	0.005	0.0015	0.002	0	0		0	0	0	0	0	0	0	0	0	0	0	0	0	0	0	0	0
六月	97.1833	31.1333	青海	青海－西藏	昂曲昌都预制厂	Ⅱ	Ⅲ	不达标	7.9	1.4	5	/	0.344	0.01	0.005	0.025	0.2	0.0002	0.007	2e-05	0.002	0.002	0.02	/	/	/	/	/	0	0	0		0	0	0	0	0	0	0	0	0	0	2
六月	102.758	35.842	青海	青海－甘肃	黄河大河家	Ⅱ	Ⅱ	达标	7	1.4	5.3	1.5	0.07	0.01	0.005	0.025	0.14	0.0002	0.0013	2e-05	5e-05	0.002	0.005	0.0002	0.0015	0.005	0.0015	0.002	0	0	0	0	0	0	0	0	0	0	0	0	0	0	0	0	0	0	0	0
七月	117.742	40.0136	河北	河北-天津	黎河黎河桥	Ⅱ	Ⅲ	不达标	8.2	3.7	15	1	0.093	0.106	0.005	0.025	0.61	0.0002	0.0037	2e-05	5e-05	0.017	0.005	0.0002	0.0015	/	0.0015	0.002	0	0	1	0	0	1.06	0	0	0	0	0	0	0	0	0	0	0		0	0
七月	116.138	40.6857	河北	河北-北京	白河下堡（后城）	Ⅱ	Ⅲ	不达标	7.5	3	5	1	0.22	0.14	0.00125	0.00089	0.5	0.001	0.0006	2e-05	5e-05	0.015	0.005	0.008	0.0015	/	0.0015	0.002	0	0	0	0	0	1.4	0	0	0	0	0	0	0	0	0	0	0		0	0
七月	116.41	40.7697	河北	河北-北京	黑河四道甸	Ⅱ	Ⅲ	不达标	7.6	1.8	5	1	0.11	0.11	0.00117	0.00152	0.59	0.0002	0.0003	2e-05	5e-05	0.016	0.00011	0.006	0.0015	/	0.0015	0.002	0	0	0	0	0	1.1	0	0	0	0	0	0	0	0	0	0	0		0	0
七月	116.605	40.9858	河北	河北-北京	汤河大草坪	Ⅱ	Ⅳ	不达标	10.5	1.2	5	1	0.09	0.05	0.00058	0.00076	1.4	0.0002	0.00015	2e-05	5e-05	0.005	0.005	0.006	0.0015	/	0.0015	0.002	0	0	0	0	0	0	0	0	1.4	0	0	0	0	0	0	0	0		0	0
七月	117.166	40.7078	河北	河北-北京	潮河古北口	Ⅱ	Ⅱ	达标	7.3	1.8	5	1	0.07	0.07	0.00149	0.00084	0.39	0.0002	0.00015	2e-05	5e-05	0.002	0.005	0.008	0.0015	/	0.0015	0.002	0	0	0	0	0	0	0	0	0	0	0	0	0	0	0	0	0		0	0
七月	116.87	38.7033	河北	河北-天津	南运河九宣闸	Ⅱ	Ⅴ	不达标	3.9	6.9	28.7	1	0.84	0.35	0.00369	0.00318	0.92	0.0009	0.0023	7e-05	5e-05	0.014	0.005	0.003	0.0015	/	0.011	0.002	1.53846	1.725	1.91333	0	1.68	3.5	0	0	0	0	0	1.4	0	0	0	0	0		0	0
七月	121.648	45.8044	内蒙古	内蒙古-吉林	那金河永安	Ⅱ	Ⅱ	达标	7.65	3.23	16.72	0.7	0.308	0.08	0.005	0.025	0.466	0.0002	0.0025	2e-05	5e-05	0.002	0.005	0.0002	0.0015	0.005	0.0015	0.002	0	0	1.11467	0	0	0	0	0	0	0	0	0	0	0	0	0	0	0	0	0
七月	121.781	45.7547	内蒙古	内蒙古-吉林	那金河煤窑	Ⅱ	Ⅱ	达标	6.99	3.15	14.15	0.7	0.225	0.07	0.005	0.025	0.496	0.0002	0.0013	2e-05	5e-05	0.002	0.005	0.0002	0.0015	0.005	0.0015	0.002	0	0	0	0	0	0	0	0	0	0	0	0	0	0	0	0	0	0	0	0
七月	121.916	42.6573	内蒙古	内蒙古-辽宁	新开河石门子	Ⅱ	Ⅴ	不达标	5.7	5.8	18.8	2.8	0.126	0.33	0.004	0.025	0.885	0.0002	0.0088	2e-05	5e-05	0.002	0.005	0.0002	0.0015	0.005	0.0015	0.002	1.05263	1.45	1.25333	0	0	3.3	0	0	0	0	0	0	0	0	0	0	0	0	0	0
七月	125.276	42.1576	辽宁	辽宁-吉林	辉发河龙头堡	Ⅱ	Ⅳ	不达标	7.71	4.26	15.4	1.8	0.323	0.22	0.004	0.0007	0.117	0.0002	0.0021	2e-05	5e-05	0.002	0.006	0.0002	0.0015	0.005	0.0015	0.002	0	1.065	1.02667	0	0	2.2	0	0	0	0	0	0	0	0	0	0	0	0	0	0
七月	113.32	29.6661	湖北	湖北－湖南	长江螺山	Ⅱ	Ⅲ	不达标	6.9	2.7	/	1.4	0.0125	0.16	0.014	0.1	0.22	0.0002	0.0017	2e-05	5e-05	0.002	0.01	0.0002	0.0015	0.005	0.0015	0.002	0	0		0	0	1.6	0	0	0	0	0	0	0	0	1	0	0	0	0	0
七月	116.107	29.8235	湖北	湖北－安徽	长江刘佐	Ⅱ	Ⅲ	不达标	7.1	1.6	/	0.6	0.1	0.11	0.005	0.025	0.15	0.0002	0.003	2e-05	5e-05	0.002	0.005	0.0002	0.0015	0.01	0.0015	0.002	0	0		0	0	1.1	0	0	0	0	0	0	0	0	0	0	0	0	0	0
七月	108.478	30.5196	湖北	湖北－重庆	磨刀溪大滩口	Ⅱ	Ⅲ	不达标	7.5	5.2	5	2.2	0.191	0.08	0.005	0.025	0.11	0.0002	0.001	2e-05	5e-05	0.002	0.005	0.0002	0.002	0.005	0.0015	0.002	0	1.3	0	0	0	0	0	0	0	0	0	0	0	0	0	0	1	0	0	0
七月	109	30.6167	湖北	湖北－重庆	长滩河梅子水	Ⅱ	Ⅱ	达标	7.5	3.4	5	1.1	0.173	0.04	0.005	0.025	0.21	0.0002	0.0019	2e-05	5e-05	0.002	0.005	0.0002	0.002	0.01	0.0015	0.002	0	0	0	0	0	0	0	0	0	0	0	0	0	0	0	0	1	0	0	0
七月	108.919	29.6119	湖北	湖北－重庆	阿蓬江(唐岩河、濯河)朝阳寺	Ⅱ	Ⅱ	达标	7.5	2.1	/	0.25	0.09	0.03	0.005	0.025	0.1	0.0002	0.0006	2e-05	5e-05	0.002	0.01	0.0002	0.0015	0.005	0.0015	0.002	0	0		0	0	0	0	0	0	0	0	0	0	0	1	0	0	0	0	0
七月	108.501	29.7336	湖北	湖北－重庆	郁江长顺	Ⅱ	Ⅱ	达标	7.4	2.4	/	0.25	0.06	0.02	0.005	0.025	0.12	0.0003	0.00015	2e-05	5e-05	0.002	0.01	0.0002	0.0015	0.005	0.0015	0.002	0	0		0	0	0	0	0	0	0	0	0	0	0	1	0	0	0	0	0
七月	109.207	29.1992	湖北	湖北－重庆	酉水卯洞	Ⅱ	Ⅱ	达标	7.3	2.3	/	0.25	0.08	0.03	0.005	0.025	0.16	0.0002	0.0004	2e-05	5e-05	0.002	0.005	0.0002	0.0015	0.005	0.0015	0.002	0	0		0	0	0	0	0	0	0	0	0	0	0	0	0	0	0	0	0
七月	110.383	29.6339	湖北	湖北－湖南	溇水淋溪河	Ⅱ	Ⅱ	达标	7.5	2.7	/	0.5	0.071	0.01	0.005	0.025	0.08	0.0002	0.0002	2e-05	5e-05	0.002	0.005	0.0002	0.0015	0.005	0.0015	0.08	0	0		0	0	0	0	0	0	0	0	0	0	0	0	0	0	0	0	0
七月	111.522	32.6481	湖北	湖北－河南	丹江口水库凉水河	Ⅱ	Ⅰ	达标	7.6	1.8	/	0.25	0.044	0.01	0.005	0.025	0.11	0.0002	0.00015	2e-05	5e-05	0.002	0.005	0.0002	0.0015	0.005	0.0015	0.002	0	0		0	0	0	0	0	0	0	0	0	0	0	0	0	0	0	0	0
七月	109.985	26.1945	湖南	湖南-广西	平等河布龙	Ⅱ	Ⅱ	达标	6.7	1	6	0.7	0.0125	0.01	0.005	0.025	0.025	0.0002	0.00015	2e-05	5e-05	0.002	0.005	0.0002	0.0005	0.01	0.0015	0.002	0	0	0	0	0	0	0	0	0	0	0	0	0	0	0	0	0	0	0	0
七月	108.531	30.4478	重庆	重庆－湖北	磨刀溪建南镇	Ⅱ	Ⅱ	不达标	7.7	3.4	5	1	0.12	0.05	0.005	0.025	0.1	0.0002	0.0005	2e-05	5e-05	0.002	0.005	0.0002	0.002	0.01	0.0015	0.002	0	0	0	0	0	0	0	0	0	0	0	0	0	0	0	0	1	0	0	0
七月	108.487	31.7759	重庆	重庆－四川	州河鸡唱	Ⅱ	Ⅱ	达标	7.4	1	5	0.9	0.059	0.005	0.005	0.025	0.12	0.0002	0.00015	2e-05	5e-05	0.002	0.005	0.0002	0.002	0.005	0.0015	0.002	0	0	0	0	0	0	0	0	0	0	0	0	0	0	0	0	1	0	0	0
七月	108.629	28.6518	重庆	重庆－贵州	甘龙河小河	Ⅱ	Ⅱ	达标	6.6	1.1	/	0.25	0.059	0.02	0.005	0.025	0.12	0.0002	0.0008	2e-05	5e-05	0.002	0.01	0.002	0.0015	0.005	/	0.002	0	0		0	0	0	0	0	0	0	0	0	0	0	1	0	0	0		0
七月	108.406	32.072	重庆	重庆－四川	任河钟停	Ⅱ	Ⅲ	不达标	7.3	2.2	/	0.25	0.0125	0.01	0.01	0.08	0.05	0.0002	0.00015	2e-05	5e-05	0.005	0.02	0.002	0.0015	0.005	0.0015	0.042	0	0		0	0	0	0	0	0	0	0	0	0	0	2	0	0	0	0	0
七月	99.305	28.2378	四川	四川－云南	长江(金沙江)奔子栏	Ⅱ	Ⅱ	达标	8.5	3.2	5	0.6	0.04	0.03	0.009	0.025	0.17	0.0002	0.0072	2e-05	5e-05	0.002	0.005	0.0002	0.0015	0.02	0.0015	0.002	0	0	0	0	0	0	0	0	0	0	0	0	0	0	0	0	0	0	0	0
七月	104.671	32.9444	四川	四川－甘肃	白水江文县（鹄衣坝）	Ⅱ	Ⅱ	达标	8.5	1.2	5	0.25	0.04	0.005	0.005	0.025	0.17	0.0002	0.00015	2e-05	5e-05	0.006	0.005	0.002	0.0015	0.005	0.0015	0.051	0	0	0	0	0	0	0	0	0	0	0	0	0	0	0	0	0	0	0	0
七月	102.269	33.9921	四川	四川－甘肃	黑河大水	Ⅱ	Ⅱ	达标	6.5	3.8	8	0.7	0.44	0.05	0.002	0.025	0.38	0.0002	0.002	2e-05	5e-05	0.022	0.005	0.0002	0.0015	0.005	0.0015	0.002	0	0	0	0	0	0	0	0	0	0	0	0	0	0	0	0	0	0	0	0
七月	103.616	27.0107	贵州	贵州－云南	牛栏江大沙店（江底）	Ⅱ	Ⅱ	达标	7.2	1.9	5	1	0.208	0.03	0.005	0.025	0.23	0.0002	0.0014	2e-05	5e-05	0.002	0.005	0.0002	0.0015	0.005	0.0015	0.002	0	0	0	0	0	0	0	0	0	0	0	0	0	0	0	0	0	0	0	0
七月	104.004	27.4859	贵州	贵州－云南	横江(洛泽河)麻窝电站	Ⅱ	Ⅲ	不达标	7.1	2.2	5	1	0.201	0.09	0.005	0.025	0.17	0.0002	0.0013	9e-05	5e-05	0.002	0.005	0.0002	0.0015	0.005	0.0015	0.002	0	0	0	0	0	0	0	0	0	0	0	1.8	0	0	0	0	0	0	0	0
七月	106.779	28.7534	贵州	贵州－重庆	藻渡河藻渡	Ⅱ	Ⅱ	达标	7.8	2.4	5	0.9	0.034	0.05	0.005	0.025	0.14	0.0002	0.0016	2e-05	5e-05	0.002	0.005	0.0002	0.0015	0.005	0.0015	0.002	0	0	0	0	0	0	0	0	0	0	0	0	0	0	0	0	0	0	0	0
七月	108.502	28.5814	贵州	贵州－重庆	乌江沿河	Ⅱ	Ⅱ	达标	7.2	1.4	5	0.5	0.0125	0.07	0.005	0.025	0.19	0.0002	0.0012	2e-05	5e-05	0.002	0.005	0.0002	0.0015	0.005	0.0015	0.002	0	0	0	0	0	0	0	0	0	0	0	0	0	0	0	0	0	0	0	0
七月	108.285	29.1446	贵州	贵州－重庆	乌江鹿角沱	Ⅱ	Ⅱ	达标	7.6	1.8	5	0.6	0.0125	0.05	0.005	0.025	0.15	0.0002	0.0009	2e-05	5e-05	0.002	0.005	0.0002	0.0015	0.005	0.0015	0.002	0	0	0	0	0	0	0	0	0	0	0	0	0	0	0	0	0	0	0	0
七月	107.864	29.2104	贵州	贵州－重庆	芙蓉江忠信	Ⅱ	Ⅱ	达标	9.3	1.8	5	0.6	0.0125	0.03	0.005	0.025	0.13	0.0002	0.0005	2e-05	5e-05	0.002	0.005	0.0002	0.0015	0.005	0.0015	0.002	0	0	0	0	0	0	0	0	0	0	0	0	0	0	0	0	0	0	0	0
七月	108.708	28.327	贵州	贵州－重庆	甘龙河甘龙镇	Ⅱ	Ⅱ	达标	7.9	0.9	5	0.25	0.125	0.05	0.005	0.025	0.09	0.0002	0.00015	2e-05	5e-05	0.002	0.005	0.002	0.0015	0.005	0.0015	0.002	0	0	0	0	0	0	0	0	0	0	0	0	0	0	0	0	0	0	0	0
七月	109.48	27.0753	贵州	贵州－湖南	沅江金紫	Ⅱ	Ⅲ	不达标	5.9	1.8	/	1.9	0.09	0.07	0.008	0.025	0.29	0.0003	0.0012	2e-05	5e-05	0.002	0.005	0.0002	0.0015	0.005	0.0015	0.002	1.01695	0		0	0	0	0	0	0	0	0	0	0	0	0	0	0	0	0	0
七月	109.467	26.2333	贵州	贵州－湖南	仁里河流团	Ⅱ	Ⅱ	达标	7.4	1.7	/	0.25	0.115	0.04	0.005	0.025	0.21	0.0003	0.0011	2e-05	5e-05	0.016	0.005	0.0002	0.0015	0.005	0.0015	0.002	0	0		0	0	0	0	0	0	0	0	0	0	0	0	0	0	0	0	0
七月	109.41	27.7041	贵州	贵州－湖南	辰水漾头电站	Ⅱ	Ⅱ	达标	7.8	1	5	1.2	0.219	0.06	0.005	0.025	0.11	0.0002	0.00015	2e-05	5e-05	0.002	0.005	0.002	0.0015	0.005	0.0015	0.002	0	0	0	0	0	0	0	0	0	0	0	0	0	0	0	0	0	0	0	0
七月	107.194	25.6251	贵州	贵州-广西	六硐河甲茶	Ⅱ	Ⅱ	达标	7.6	1.7	5	0.9	0.248	0.03	0.005	0.025	0.1	0.0002	0.00015	2e-05	5e-05	0.002	0.005	0.0002	0.0015	0.005	0.0015	0.002	0	0	0	0	0	0	0	0	0	0	0	0	0	0	0	0	0	0	0	0
七月	108.908	25.7161	贵州	贵州-广西	都柳江石碑	Ⅱ	Ⅱ	达标	6.4	1.2	6	0.6	0.0125	0.03	0.005	0.025	0.06	0.0002	0.0006	2e-05	5e-05	0.002	0.005	0.0002	0.0015	0.005	0.0015	0.002	0	0	0	0	0	0	0	0	0	0	0	0	0	0	0	0	0	0	0	0
七月	107.741	25.2024	贵州	贵州-广西	打狗河贵江	Ⅱ	Ⅱ	达标	6.8	1	8	0.6	0.106	0.01	0.005	0.025	0.09	0.0002	0.00015	2e-05	5e-05	0.002	0.005	0.0002	0.0015	0.02	0.0015	0.002	0	0	0	0	0	0	0	0	0	0	0	0	0	0	0	0	0	0	0	0
七月	108.242	25.4256	贵州	贵州-广西	大环江何家寨	Ⅱ	Ⅱ	达标	6.6	2.2	5	0.6	0.11	0.04	0.005	0.025	0.08	0.0002	0.0003	2e-05	5e-05	0.002	0.005	0.0002	0.0015	0.02	0.0015	0.002	0	0	0	0	0	0	0	0	0	0	0	0	0	0	0	0	0	0	0	0
七月	108.445	25.4168	贵州	贵州-广西	小环江黄种村	Ⅱ	Ⅱ	达标	6.9	1.1	4	0.5	0.084	0.04	0.005	0.025	0.05	0.0002	0.00015	2e-05	5e-05	0.002	0.005	0.0002	0.0004	0.02	0.0015	0.005	0	0	0	0	0	0	0	0	0	0	0	0	0	0	0	0	0	0	0	0
七月	101.371	26.803	云南	云南－四川	三源河糖房	Ⅱ	Ⅰ	达标	9.6	0.9	/	1.2	0.0125	0.02	0.005	0.025	0.06	0.0002	0.0013	2e-05	5e-05	0.002	0.005	0.0002	0.0015	0.005	0.0015	0.002	0	0		0	0	0	0	0	0	0	0	0	0	0	0	0	0	0	0	0
七月	103.733	26.5	云南	云南－贵州	牛栏江黄梨树	Ⅱ	Ⅱ	达标	7.3	1.6	5	1.2	0.186	0.04	0.005	0.025	0.21	0.0002	0.001	2e-05	5e-05	0.002	0.005	0.0002	0.0015	0.005	0.0015	0.002	0	0	0	0	0	0	0	0	0	0	0	0	0	0	0	0	0	0	0	0
七月	105.615	23.3175	云南	云南-广西	百南河那全	Ⅱ	Ⅱ	达标	8.09	2.2	10	1.6	0.102	0.07	0.005	0.025	0.048	0.0002	0.00015	2e-05	5e-05	0.002	0.005	0.0002	0.0015	0.02	0.0015	0.002	0	0	0	0	0	0	0	0	0	0	0	0	0	0	0	0	0	0	0	0
七月	104.486	24.6505	云南	云南-广西	清水江清水江大桥	Ⅱ	Ⅲ	不达标	7.7	2	11	2.5	0.168	0.101	0.005	0.025	0.24	0.0002	0.0032	2e-05	5e-05	0.002	0.005	0.0009	0.0015	0.005	0.0015	0.002	0	0	0	0	0	1.01	0	0	0	0	0	0	0	0	0	0	0	0	0	0
七月	105.521	24.0123	云南	云南-广西	西洋江那柳	Ⅱ	Ⅱ	达标	7.3	1.3	1.8	0.25	0.305	0.029	0.005	0.025	0.15	0.0002	0.0007	2e-05	5e-05	0.002	0.005	0.0002	0.0015	0.005	0.0015	0.012	0	0	0	0	0	0	0	0	0	0	0	0	0	0	0	0	0	0	0	0
七月	98.7853	28.5561	西藏	西藏－云南	澜沧江溜筒江	Ⅱ	Ⅱ	达标	7.6	1.1	/	0.7	0.153	0.08	0.005	0.025	0.14	0.0002	0.005	2e-05	5e-05	0.002	0.005	0.0002	0.0015	0.005	0.0015	0.002	0	0		0	0	0	0	0	0	0	0	0	0	0	0	0	0	0	0	0
七月	106.75	34.4667	陕西	陕西－甘肃	嘉陵江两河口	Ⅱ	Ⅱ	达标	7	3.8	10	0.25	0.212	0.03	0.005	0.025	0.2	0.0002	0.00015	2e-05	5e-05	0.03	0.005	0.002	0.0015	0.005	0.0015	0.038	0	0	0	0	0	0	0	0	0	0	0	0	0	0	0	0	0	0	0	0
七月	107.718	32.2031	陕西	陕西－四川	月滩河竹峪	Ⅱ	Ⅱ	达标	8.1	1.3	5	0.8	0.34	0.03	0.005	0.025	0.09	0.0002	0.00015	2e-05	5e-05	0.002	0.005	0.002	0.0015	/	/	/	0	0	0	0	0	0	0	0	0	0	0	0	0	0	0	0	0
七月	107.184	32.3781	陕西	陕西－四川	小通江楼子	Ⅱ	Ⅱ	达标	8.8	2	5	0.9	0.44	0.04	0.005	0.025	0.08	0.0002	0.00015	2e-05	5e-05	0.002	0.005	0.002	0.0015	/	/	/	0	0	0	0	0	0	0	0	0	0	0	0	0	0	0	0	0
七月	109.833	32.8833	陕西	陕西－湖北	汉江兰滩	Ⅱ	Ⅱ	达标	7.2	2.4	/	0.5	0.033	0.1	0.005	0.025	0.13	0.0002	0.0003	2e-05	0.001	0.002	0.005	0.0002	0.0015	0.02	0.0015	0.002	0	0		0	0	1	0	0	0	0	0	0	0	0	0	0	0	0	0	0
七月	110.117	32.8167	陕西	陕西－湖北	汉江白河	Ⅱ	Ⅱ	达标	7.3	2.5	/	0.25	0.0125	0.09	0.005	0.025	0.12	0.0002	0.0025	2e-05	5e-05	0.002	0.005	0.0002	0.0015	0.005	0.0015	0.002	0	0		0	0	0	0	0	0	0	0	0	0	0	0	0	0	0	0	0
七月	109.9	33.3	陕西	陕西－湖北	金钱河南宽坪	Ⅱ	Ⅱ	达标	7.6	1.2	/	0.5	0.0125	0.05	0.005	0.025	0.14	0.0002	0.0016	2e-05	5e-05	0.002	0.005	0.0002	0.0015	0.01	0.0015	0.002	0	0		0	0	0	0	0	0	0	0	0	0	0	0	0	0	0	0	0
七月	110.037	33.1547	陕西	陕西－湖北	金钱河上津	Ⅱ	Ⅱ	达标	8	2.3	/	0.7	0.033	0.05	0.005	0.025	0.1	0.0002	0.0003	2e-05	5e-05	0.002	0.005	0.0002	0.0015	0.005	0.0015	0.002	0	0		0	0	0	0	0	0	0	0	0	0	0	0	0	0	0	0	0
七月	110.35	33.2	陕西	陕西－湖北	天河照川	Ⅱ	Ⅲ	不达标	8	1.2	/	1.5	0.204	0.11	0.005	0.025	0.05	0.0002	0.00015	2e-05	5e-05	0.002	0.005	0.0002	0.0015	0.02	0.0015	0.002	0	0		0	0	1.1	0	0	0	0	0	0	0	0	0	0	0	0	0	0
七月	109.716	32.1897	陕西	陕西－湖北	堵河鄂坪	Ⅱ	Ⅱ	达标	6.3	0.8	/	0.25	0.0125	0.03	0.005	0.025	0.03	0.0002	0.0005	2e-05	5e-05	0.002	0.005	0.0002	0.0015	0.03	0.0015	0.002	0	0		0	0	0	0	0	0	0	0	0	0	0	0	0	0	0	0	0
七月	111.013	33.2542	陕西	陕西－河南	丹江荆紫关	Ⅱ	Ⅱ	达标	7.4	1.4	/	0.9	0.072	0.05	0.005	0.025	0.19	0.0002	0.0012	2e-05	5e-05	0.002	0.005	0.0002	0.0015	0.005	0.0015	0.002	0	0		0	0	0	0	0	0	0	0	0	0	0	0	0	0	0	0	0
七月	110.967	33.2833	陕西	陕西－河南	丹江湘河	Ⅱ	Ⅱ	达标	7.4	1.8	/	0.25	0.054	0.06	0.005	0.025	0.19	0.0002	0.0017	2e-05	5e-05	0.002	0.005	0.0002	0.0015	0.005	0.0015	0.002	0	0		0	0	0	0	0	0	0	0	0	0	0	0	0	0	0	0	0
七月	110.91	33.1344	陕西	陕西－湖北	滔河滔河水库	Ⅱ	Ⅰ	达标	9.7	1.4	/	0.25	0.03	0.01	0.006	0.025	0.06	0.0002	0.0008	2e-05	5e-05	0.002	0.005	0.0002	0.0015	0.02	0.0015	0.002	0	0		0	0	0	0	0	0	0	0	0	0	0	0	0	0	0	0	0
七月	106.079	33.5736	甘肃	甘肃－陕西	嘉陵江白水江	Ⅱ	Ⅱ	达标	8.7	2.9	5	1	0.37	0.06	0.005	0.19	0.17	0.0002	0.0041	2e-05	0.001	0.002	0.005	0.002	0.0015	/	/	/	0	0	0	0	0	0	0	0	0	0	0	0	0	0	0	0	0
七月	97.2333	33.0167	青海	青海－四川	长江直门达	Ⅱ	Ⅱ	达标	7	1.7	5	0.9	0.06	0.01	0.005	0.025	0.17	0.0002	0.0019	2e-05	5e-05	0.002	0.005	0.0002	0.0015	0.005	0.0015	0.002	0	0	0	0	0	0	0	0	0	0	0	0	0	0	0	0	0	0	0	0
七月	97.1833	31.1333	青海	青海－西藏	昂曲昌都预制厂	Ⅱ	Ⅱ	达标	7.3	1.4	5	/	0.068	0.02	0.005	0.025	0.1	0.0002	0.0029	2e-05	0.004	0.002	0.005	/	/	/	/	/	0	0	0		0	0	0	0	0	0	0	0	0	0	0
七月	102.758	35.842	青海	青海－甘肃	黄河大河家	Ⅱ	Ⅱ	达标	7.2	1.9	6.7	2.2	0.06	0.01	0.005	0.025	0.17	0.0002	0.0014	3e-05	5e-05	/	0.005	/	0.0015	0.005	0.0015	0.002	0	0	0	0	0	0	0	0	0	0	0	0	0		0		0	0	0	0
八月	117.742	40.0136	河北	河北-天津	黎河黎河桥	Ⅱ	Ⅲ	不达标	12.2	4.1	5	3.3	0.4	0.084	0.005	0.025	0.42	0.0002	0.00015	2e-05	5e-05	0.013	0.005	0.0002	0.0015	/	0.0015	0.002	0	1.025	0	1.1	0	0	0	0	0	0	0	0	0	0	0	0	0		0	0
八月	117.644	40.0858	河北	河北-天津	淋河淋河桥	Ⅱ	Ⅱ	达标	8.1	1.8	5	1	0.154	0.031	0.005	0.025	0.27	0.0002	0.00015	2e-05	5e-05	0.005	0.005	0.0002	0.0015	/	0.0015	0.002	0	0	0	0	0	0	0	0	0	0	0	0	0	0	0	0	0		0	0
八月	116.138	40.6857	河北	河北-北京	白河下堡（后城）	Ⅱ	Ⅲ	不达标	8.8	1.7	5	3	0.19	0.13	0.00103	0.00086	0.55	0.0004	0.00015	2e-05	5e-05	0.002	0.005	0.0002	0.0015	/	0.0015	0.002	0	0	0	1	0	1.3	0	0	0	0	0	0	0	0	0	0	0		0	0
八月	116.41	40.7697	河北	河北-北京	黑河四道甸	Ⅱ	Ⅲ	不达标	7.9	2.3	5	1	0.07	0.13	0.00126	0.00232	0.49	0.0002	0.00015	5e-05	5e-05	0.002	0.00013	0.002	0.0015	/	0.006	0.002	0	0	0	0	0	1.3	0	0	0	0	0	1	0	0	0	0	0		0	0
八月	116.605	40.9858	河北	河北-北京	汤河大草坪	Ⅱ	Ⅳ	不达标	8.2	1.5	5	1	0.04	0.03	0.00113	0.0021	1.05	0.0002	0.00015	2e-05	5e-05	0.002	0.005	0.0002	0.0015	/	0.004	0.002	0	0	0	0	0	0	0	0	1.05	0	0	0	0	0	0	0	0		0	0
八月	117.166	40.7078	河北	河北-北京	潮河古北口	Ⅱ	劣Ⅴ	不达标	8.5	4.1	10.6	1	0.09	0.59	0.00251	0.00068	0.43	0.0002	0.00015	2e-05	5e-05	0.002	0.005	0.002	0.0015	/	0.0015	0.002	0	1.025	0	0	0	5.9	0	0	0	0	0	0	0	0	0	0	0		0	0
八月	116.87	38.7033	河北	河北-天津	南运河九宣闸	Ⅱ	Ⅳ	不达标	6.5	6.5	26.9	3.9	0.16	0.1	0.00386	0.0075	0.74	0.0004	0.00015	2e-05	5e-05	0.002	0.005	0.004	0.0015	/	0.0015	0.002	0	1.625	1.79333	1.3	0	1	0	0	0	0	0	0	0	0	0	0	0		0	0
八月	121.648	45.8044	内蒙古	内蒙古-吉林	那金河永安	Ⅱ	Ⅱ	达标	7.57	1.78	10.58	0.9	0.391	0.08	0.005	0.025	0.661	0.0002	0.0005	2e-05	5e-05	0.002	0.005	0.0002	0.0015	0.005	0.0015	0.002	0	0	0	0	0	0	0	0	0	0	0	0	0	0	0	0	0	0	0	0
八月	121.781	45.7547	内蒙古	内蒙古-吉林	那金河煤窑	Ⅱ	Ⅱ	达标	7.07	2.21	12.88	1.2	0.244	0.06	0.005	0.025	0.567	0.0002	0.001	2e-05	5e-05	0.002	0.005	0.0002	0.0015	0.005	0.0015	0.002	0	0	0	0	0	0	0	0	0	0	0	0	0	0	0	0	0	0	0	0
八月	125.276	42.1576	辽宁	辽宁-吉林	辉发河龙头堡	Ⅱ	Ⅳ	不达标	7.98	2.51	11.9	2.9	0.143	0.24	0.004	0.0048	0.358	0.0002	0.0021	2e-05	5e-05	0.002	0.005	0.0002	0.0015	0.005	0.0015	0.002	0	0	0	0	0	2.4	0	0	0	0	0	0	0	0	0	0	0	0	0	0
八月	116.331	37.5722	山东	山东-河北	南运河第三店	Ⅱ	Ⅳ	不达标	3.1	5.7	12.2	3.1	0.541	0.17	0.01	0.001	1.04	0.0043	0.0073	5e-05	5e-05	0.002	0.005	0.0002	0.0015	/	0.088	0.002	1.93548	1.425	0	1.03333	1.082	1.7	0	0	1.04	0	0	1	0	0	0	0	0		0	0
八月	113.32	29.6661	湖北	湖北－湖南	长江螺山	Ⅱ	Ⅲ	不达标	7.7	2.6	/	1.3	0.0125	0.11	0.013	0.05	0.21	0.0002	0.0019	2e-05	5e-05	0.002	0.01	0.0002	0.0015	0.005	0.0015	0.002	0	0		0	0	1.1	0	0	0	0	0	0	0	0	1	0	0	0	0	0
八月	116.107	29.8235	湖北	湖北－安徽	长江刘佐	Ⅱ	Ⅱ	达标	6.7	1.8	/	1.2	0.21	0.1	0.005	0.025	0.18	0.0002	0.002	2e-05	5e-05	0.002	0.01	0.0002	0.0015	0.02	0.0015	0.002	0	0		0	0	1	0	0	0	0	0	0	0	0	1	0	0	0	0	0
八月	108.478	30.5196	湖北	湖北－重庆	磨刀溪大滩口	Ⅱ	Ⅲ	不达标	7.2	4.4	12	1.6	0.238	0.06	0.005	0.025	0.14	0.0002	0.0007	2e-05	5e-05	0.002	0.005	0.0002	0.0015	0.005	0.0015	0.002	0	1.1	0	0	0	0	0	0	0	0	0	0	0	0	0	0	0	0	0	0
八月	109	30.6167	湖北	湖北－重庆	长滩河梅子水	Ⅱ	Ⅱ	达标	8.1	3.2	13	1	0.137	0.04	0.005	0.025	0.21	0.0002	0.0019	2e-05	5e-05	0.002	0.005	0.0002	0.0015	0.005	0.0015	0.002	0	0	0	0	0	0	0	0	0	0	0	0	0	0	0	0	0	0	0	0
八月	108.919	29.6119	湖北	湖北－重庆	阿蓬江(唐岩河、濯河)朝阳寺	Ⅱ	Ⅱ	达标	7.6	1.6	/	1	0.11	0.04	0.005	0.025	0.13	0.0005	0.0003	2e-05	5e-05	0.002	0.005	0.0002	0.0015	0.005	0.0015	0.002	0	0		0	0	0	0	0	0	0	0	0	0	0	0	0	0	0	0	0
八月	108.501	29.7336	湖北	湖北－重庆	郁江长顺	Ⅱ	Ⅱ	达标	7.2	1.5	/	1	0.0125	0.04	0.005	0.025	0.21	0.0004	0.0003	2e-05	5e-05	0.002	0.005	0.0002	0.0015	0.005	0.0015	0.002	0	0		0	0	0	0	0	0	0	0	0	0	0	0	0	0	0	0	0
八月	109.207	29.1992	湖北	湖北－重庆	酉水卯洞	Ⅱ	Ⅱ	达标	7.2	1.7	/	1	0.08	0.04	0.005	0.025	0.09	0.0005	0.0003	2e-05	5e-05	0.002	0.005	0.0002	0.0015	0.01	0.0015	0.002	0	0		0	0	0	0	0	0	0	0	0	0	0	0	0	0	0	0	0
八月	110.383	29.6339	湖北	湖北－湖南	溇水淋溪河	Ⅱ	Ⅱ	达标	7	0.8	/	0.9	0.067	0.01	0.005	0.025	0.09	0.0002	0.00015	2e-05	5e-05	0.002	0.005	0.0002	0.0015	/	0.0015	0.002	0	0		0	0	0	0	0	0	0	0	0	0	0	0	0	0		0	0
八月	111.522	32.6481	湖北	湖北－河南	丹江口水库凉水河	Ⅱ	Ⅱ	达标	7.4	2.1	/	1	0.06	0.02	0.005	0.025	0.14	0.0002	0.0011	2e-05	5e-05	0.002	0.005	0.0002	0.0015	0.005	0.0015	0.002	0	0		0	0	0	0	0	0	0	0	0	0	0	0	0	0	0	0	0
八月	109.985	26.1945	湖南	湖南-广西	平等河布龙	Ⅱ	Ⅱ	达标	6.6	1	5	0.6	0.092	0.01	0.005	0.025	0.025	0.0002	0.00015	2e-05	5e-05	0.002	0.005	0.0002	0.0006	0.005	0.0015	0.002	0	0	0	0	0	0	0	0	0	0	0	0	0	0	0	0	0	0	0	0
八月	107.112	28.8912	重庆	重庆－贵州	藻渡河界牌	Ⅱ	Ⅱ	达标	7.3	1.4	5	0.25	0.027	0.02	0.005	0.025	0.16	0.0002	0.0003	2e-05	5e-05	0.002	0.005	0.0002	0.002	0.005	0.0015	0.002	0	0	0	0	0	0	0	0	0	0	0	0	0	0	0	0	1	0	0	0
八月	108.531	30.4478	重庆	重庆－湖北	磨刀溪建南镇	Ⅱ	Ⅲ	不达标	11.2	4.9	15	3.7	0.18	0.1	0.005	0.025	0.12	0.0002	0.0008	2e-05	5e-05	0.002	0.005	0.0002	0.0015	0.005	0.0015	0.002	0	1.225	1	1.23333	0	1	0	0	0	0	0	0	0	0	0	0	0	0	0	0
八月	108.487	31.7759	重庆	重庆－四川	州河鸡唱	Ⅱ	Ⅱ	达标	7.2	1.1	5	0.9	0.126	0.02	0.005	0.025	0.15	0.0002	0.0003	2e-05	5e-05	0.002	0.005	0.0002	0.0015	0.005	0.0015	0.002	0	0	0	0	0	0	0	0	0	0	0	0	0	0	0	0	0	0	0	0
八月	108.629	28.6518	重庆	重庆－贵州	甘龙河小河	Ⅱ	Ⅱ	达标	7.2	1.1	/	0.25	0.045	0.005	0.005	0.025	0.15	0.0015	0.0004	2e-05	5e-05	0.002	0.005	0.0002	0.0015	/	/	/	0	0		0	0	0	0	0	0	0	0	0	0	0	0	0	0
八月	108.406	32.072	重庆	重庆－四川	任河钟停	Ⅱ	Ⅱ	达标	6.8	3.9	/	0.25	0.196	0.02	0.073	0.7	0.1	0.0002	0.00015	2e-05	5e-05	0.019	0.005	0.0002	0.0015	0.01	0.0015	0.002	0	0		0	0	0	0	0	0	0	0	0	0	0	0	0	0	0	0	0
八月	104.671	32.9444	四川	四川－甘肃	白水江文县（鹄衣坝）	Ⅱ	Ⅰ	达标	8.7	1	5	0.25	0.0125	0.005	0.005	0.025	0.19	0.0002	0.00015	2e-05	5e-05	0.007	0.005	0.0002	0.0015	0.005	0.0015	0.013	0	0	0	0	0	0	0	0	0	0	0	0	0	0	0	0	0	0	0	0
八月	102.095	33.96	四川	四川－甘肃	黄河玛曲	Ⅱ	Ⅱ	达标	7.3	1.8	6	2	0.16	0.02	0.005	0.025	0.15	0.0002	0.0015	2e-05	5e-05	0.002	0.005	0.0002	0.0015	0.005	0.0015	0.002	0	0	0	0	0	0	0	0	0	0	0	0	0	0	0	0	0	0	0	0
八月	102.269	33.9921	四川	四川－甘肃	黑河大水	Ⅱ	Ⅱ	达标	8.3	3.9	14	1.6	0.34	0.02	0.001	0.001	0.12	0.0002	0.003	2e-05	5e-05	0.016	0.005	0.0002	0.0015	0.005	0.0015	0.002	0	0	0	0	0	0	0	0	0	0	0	0	0	0	0	0	0	0	0	0
八月	103.616	27.0107	贵州	贵州－云南	牛栏江大沙店（江底）	Ⅱ	Ⅱ	不达标	7.4	1.3	5	1.1	0.389	0.05	0.005	0.025	0.22	0.0002	0.001	2e-05	5e-05	0.002	0.005	0.0002	0.0015	0.005	0.0015	0.002	0	0	0	0	0	0	0	0	0	0	0	0	0	0	0	0	0	0	0	0
八月	104.004	27.4859	贵州	贵州－云南	横江(洛泽河)麻窝电站	Ⅱ	Ⅳ	不达标	7.5	1.4	5	1	0.313	0.21	0.005	0.025	0.16	0.0002	0.0008	6e-05	5e-05	0.002	0.005	0.0002	0.0015	0.005	0.0015	0.002	0	0	0	0	0	2.1	0	0	0	0	0	1.2	0	0	0	0	0	0	0	0
八月	106.779	28.7534	贵州	贵州－重庆	藻渡河藻渡	Ⅱ	Ⅱ	达标	6.3	1.3	12	0.5	0.085	0.02	0.005	0.025	0.19	0.0002	0.0004	2e-05	5e-05	0.002	0.005	0.0002	0.0015	0.005	0.0015	0.002	0	0	0	0	0	0	0	0	0	0	0	0	0	0	0	0	0	0	0	0
八月	108.502	28.5814	贵州	贵州－重庆	乌江沿河	Ⅱ	Ⅲ	不达标	8.4	1.4	10	0.5	0.0125	0.14	0.005	0.025	0.22	0.0002	0.0005	2e-05	5e-05	0.002	0.005	0.0002	0.0015	0.005	0.0015	0.002	0	0	0	0	0	1.4	0	0	0	0	0	0	0	0	0	0	0	0	0	0
八月	108.285	29.1446	贵州	贵州－重庆	乌江鹿角沱	Ⅱ	Ⅱ	不达标	8.5	1.7	5	1.1	0.0125	0.09	0.005	0.025	0.19	0.0002	0.001	2e-05	5e-05	0.002	0.005	0.0002	0.0015	0.005	0.0015	0.002	0	0	0	0	0	0	0	0	0	0	0	0	0	0	0	0	0	0	0	0
八月	107.864	29.2104	贵州	贵州－重庆	芙蓉江忠信	Ⅱ	Ⅰ	达标	8.2	1.2	12	0.5	0.0125	0.01	0.005	0.025	0.12	0.0002	0.001	2e-05	5e-05	0.002	0.005	0.0002	0.0015	0.005	0.0015	0.002	0	0	0	0	0	0	0	0	0	0	0	0	0	0	0	0	0	0	0	0
八月	108.708	28.327	贵州	贵州－重庆	甘龙河甘龙镇	Ⅱ	Ⅱ	达标	8	1.1	5	0.7	0.159	0.02	0.005	0.025	0.31	0.0002	0.00015	2e-05	5e-05	0.002	0.005	0.0002	0.0015	0.005	0.0015	0.002	0	0	0	0	0	0	0	0	0	0	0	0	0	0	0	0	0	0	0	0
八月	109.48	27.0753	贵州	贵州－湖南	沅江金紫	Ⅱ	Ⅱ	达标	6.6	2.4	/	1.8	0.038	0.05	0.005	0.025	0.23	0.0002	0.0012	2e-05	5e-05	0.021	0.005	0.0002	0.0015	0.005	0.0015	0.002	0	0		0	0	0	0	0	0	0	0	0	0	0	0	0	0	0	0	0
八月	109.467	26.2333	贵州	贵州－湖南	仁里河流团	Ⅱ	Ⅱ	达标	6.9	2.7	/	0.25	0.166	0.05	0.005	0.025	0.13	0.0002	0.0012	2e-05	5e-05	0.005	0.005	0.0002	0.0015	0.005	0.0015	0.002	0	0		0	0	0	0	0	0	0	0	0	0	0	0	0	0	0	0	0
八月	109.41	27.7041	贵州	贵州－湖南	辰水漾头电站	Ⅱ	Ⅰ	达标	8	1.1	5	0.8	0.078	0.005	0.005	0.025	0.23	0.0002	0.00015	2e-05	5e-05	0.002	0.005	0.0002	0.0015	0.005	0.0015	0.002	0	0	0	0	0	0	0	0	0	0	0	0	0	0	0	0	0	0	0	0
八月	107.194	25.6251	贵州	贵州-广西	六硐河甲茶	Ⅱ	Ⅱ	达标	7.1	0.9	5	0.25	0.065	0.005	0.005	0.025	0.1	0.0002	0.00015	2e-05	5e-05	0.002	0.005	0.0002	0.0015	0.005	0.0015	0.002	0	0	0	0	0	0	0	0	0	0	0	0	0	0	0	0	0	0	0	0
八月	108.908	25.7161	贵州	贵州-广西	都柳江石碑	Ⅱ	Ⅱ	达标	6.5	1.2	4	0.7	0.081	0.02	0.005	0.025	0.06	0.0002	0.0005	2e-05	5e-05	0.002	0.005	0.0002	0.0006	0.02	0.0015	0.002	0	0	0	0	0	0	0	0	0	0	0	0	0	0	0	0	0	0	0	0
八月	107.741	25.2024	贵州	贵州-广西	打狗河贵江	Ⅱ	Ⅱ	达标	6.1	1.2	6	0.25	0.0125	0.02	0.005	0.025	0.09	0.0002	0.00015	2e-05	5e-05	0.002	0.005	0.0002	0.0015	0.01	0.0015	0.002	0	0	0	0	0	0	0	0	0	0	0	0	0	0	0	0	0	0	0	0
八月	108.242	25.4256	贵州	贵州-广西	大环江何家寨	Ⅱ	Ⅱ	达标	7.1	1.4	4	0.25	0.058	0.01	0.005	0.025	0.05	0.0002	0.00015	2e-05	5e-05	0.002	0.005	0.0002	0.0015	0.005	0.0015	0.002	0	0	0	0	0	0	0	0	0	0	0	0	0	0	0	0	0	0	0	0
八月	108.445	25.4168	贵州	贵州-广西	小环江黄种村	Ⅱ	Ⅱ	达标	7.1	1	5	0.25	0.079	0.01	0.005	0.025	0.025	0.0002	0.00015	2e-05	5e-05	0.002	0.005	0.0002	0.0004	0.01	0.0015	0.002	0	0	0	0	0	0	0	0	0	0	0	0	0	0	0	0	0	0	0	0
八月	103.733	26.5	云南	云南－贵州	牛栏江黄梨树	Ⅱ	Ⅳ	不达标	7.3	1.3	5	1.2	0.316	0.3	0.005	0.025	0.2	0.0002	0.0014	6e-05	5e-05	0.002	0.005	0.0002	0.0015	0.005	0.0015	0.002	0	0	0	0	0	3	0	0	0	0	0	1.2	0	0	0	0	0	0	0	0
八月	105.377	28.0946	云南	云南－四川	永宁河（清水河）两河	Ⅱ	Ⅱ	达标	7.6	1.3	5	0.9	0.445	0.06	0.005	0.025	0.16	0.0002	0.0023	2e-05	5e-05	0.002	0.005	0.0002	0.0015	0.005	0.0015	0.002	0	0	0	0	0	0	0	0	0	0	0	0	0	0	0	0	0	0	0	0
八月	105.615	23.3175	云南	云南-广西	百南河那全	Ⅱ	Ⅱ	达标	8.1	1.5	10	1	0.154	0.06	0.005	0.025	0.025	0.0002	0.00015	2e-05	5e-05	0.002	0.005	0.0002	0.0015	0.02	0.0015	0.002	0	0	0	0	0	0	0	0	0	0	0	0	0	0	0	0	0	0	0	0
八月	104.486	24.6505	云南	云南-广西	清水江清水江大桥	Ⅱ	Ⅱ	达标	6.8	2.4	10	1.8	0.114	0.077	0.005	0.025	0.092	0.0002	0.0033	2e-05	5e-05	0.002	0.005	0.0002	0.0015	0.005	0.0015	0.002	0	0	0	0	0	0	0	0	0	0	0	0	0	0	0	0	0	0	0	0
八月	105.521	24.0123	云南	云南-广西	西洋江那柳	Ⅱ	Ⅱ	达标	8.8	1.3	2.2	0.25	0.231	0.056	0.005	0.025	0.122	0.0002	0.0004	2e-05	5e-05	0.002	0.005	0.0002	0.0015	0.005	0.0015	0.007	0	0	0	0	0	0	0	0	0	0	0	0	0	0	0	0	0	0	0	0
八月	98.7853	28.5561	西藏	西藏－云南	澜沧江溜筒江	Ⅱ	Ⅱ	达标	7.1	1.5	/	0.25	0.397	0.1	0.005	0.025	0.09	0.0002	0.005	2e-05	5e-05	0.002	0.005	0.0002	0.0015	0.005	0.0015	0.002	0	0		0	0	1	0	0	0	0	0	0	0	0	0	0	0	0	0	0
八月	106.75	34.4667	陕西	陕西－甘肃	嘉陵江两河口	Ⅱ	Ⅱ	达标	6.7	2	12	0.25	0.224	0.01	0.005	0.025	0.26	0.0002	0.00015	2e-05	5e-05	0.006	0.005	0.0002	0.0015	0.005	0.0015	0.03	0	0	0	0	0	0	0	0	0	0	0	0	0	0	0	0	0	0	0	0
八月	107.718	32.2031	陕西	陕西－四川	月滩河竹峪	Ⅱ	Ⅱ	达标	7.6	2.4	5	0.8	0.11	0.005	0.005	0.025	0.19	0.0002	0.0007	2e-05	5e-05	0.002	0.005	0.0002	0.0015	/	/	/	0	0	0	0	0	0	0	0	0	0	0	0	0	0	0	0	0
八月	107.184	32.3781	陕西	陕西－四川	小通江楼子	Ⅱ	Ⅰ	达标	8.3	1.8	5	0.8	0.1	0.005	0.005	0.025	0.13	0.0002	0.0006	2e-05	5e-05	0.002	0.005	0.0002	0.0015	/	/	/	0	0	0	0	0	0	0	0	0	0	0	0	0	0	0	0	0
八月	109.833	32.8833	陕西	陕西－湖北	汉江兰滩	Ⅱ	Ⅱ	达标	6.1	2.8	/	2.4	0.044	0.05	0.006	0.025	0.09	0.0002	0.0011	2e-05	5e-05	0.002	0.005	0.0002	0.0015	0.01	0.0015	0.002	0	0		0	0	0	0	0	0	0	0	0	0	0	0	0	0	0	0	0
八月	110.117	32.8167	陕西	陕西－湖北	汉江白河	Ⅱ	Ⅱ	达标	6.6	2.6	/	2	0.039	0.04	0.005	0.025	0.1	0.0002	0.0014	2e-05	5e-05	0.002	0.005	0.0002	0.0015	0.005	0.0015	0.002	0	0		0	0	0	0	0	0	0	0	0	0	0	0	0	0	0	0	0
八月	109.9	33.3	陕西	陕西－湖北	金钱河南宽坪	Ⅱ	Ⅰ	达标	8.2	1.8	/	1.5	0.08	0.02	0.005	0.025	0.14	0.0002	0.0008	2e-05	5e-05	0.002	0.005	0.0002	0.0015	0.02	0.0015	0.002	0	0		0	0	0	0	0	0	0	0	0	0	0	0	0	0	0	0	0
八月	110.037	33.1547	陕西	陕西－湖北	金钱河上津	Ⅱ	Ⅱ	达标	7	1.5	/	1.8	0.041	0.04	0.016	0.025	0.18	0.0002	0.0014	2e-05	5e-05	0.002	0.005	0.0002	0.0015	0.02	0.0015	0.002	0	0		0	0	0	0	0	0	0	0	0	0	0	0	0	0	0	0	0
八月	110.35	33.2	陕西	陕西－湖北	天河照川	Ⅱ	Ⅱ	达标	7.5	1.5	/	3	0.041	0.05	0.005	0.025	0.18	0.0002	0.0009	2e-05	5e-05	0.002	0.005	0.0002	0.0015	0.005	0.0015	0.002	0	0		1	0	0	0	0	0	0	0	0	0	0	0	0	0	0	0	0
八月	109.716	32.1897	陕西	陕西－湖北	堵河鄂坪	Ⅱ	Ⅱ	达标	6	1.3	/	1.9	0.044	0.03	0.005	0.025	0.05	0.0002	0.001	2e-05	5e-05	0.002	0.005	0.0002	0.0015	0.005	0.0015	0.002	1	0		0	0	0	0	0	0	0	0	0	0	0	0	0	0	0	0	0
八月	111.013	33.2542	陕西	陕西－河南	丹江荆紫关	Ⅱ	Ⅱ	达标	6.8	2	/	2.6	0.095	0.04	0.005	0.025	0.23	0.0002	0.0024	2e-05	5e-05	0.002	0.005	0.0002	0.0015	0.02	0.0015	0.002	0	0		0	0	0	0	0	0	0	0	0	0	0	0	0	0	0	0	0
八月	110.967	33.2833	陕西	陕西－河南	丹江湘河	Ⅱ	Ⅱ	达标	7.2	1.6	/	2.1	0.05	0.04	0.005	0.025	0.23	0.0002	0.0024	2e-05	5e-05	0.002	0.005	0.0002	0.0015	0.02	0.0015	0.002	0	0		0	0	0	0	0	0	0	0	0	0	0	0	0	0	0	0	0
八月	110.91	33.1344	陕西	陕西－湖北	滔河滔河水库	Ⅱ	Ⅰ	达标	8.5	1.4	/	0.25	0.048	0.01	0.007	0.025	0.1	0.0002	0.0009	2e-05	5e-05	0.002	0.005	0.0002	0.0015	0.005	0.0015	0.002	0	0		0	0	0	0	0	0	0	0	0	0	0	0	0	0	0	0	0
八月	106.079	33.5736	甘肃	甘肃－陕西	嘉陵江白水江	Ⅱ	Ⅱ	达标	8.2	2.5	5	0.9	0.2	0.005	0.005	0.025	0.24	0.0002	0.0027	2e-05	5e-05	0.002	0.005	0.0002	0.0015	/	/	/	0	0	0	0	0	0	0	0	0	0	0	0	0	0	0	0	0
八月	101.566	32.9892	青海	青海－四川	克柯河阿坝	Ⅱ	Ⅱ	达标	8.9	1.5	12	0.25	0.21	0.005	0.005	0.025	0.25	0.0002	0.00015	2e-05	5e-05	0.011	0.005	0.0002	0.0015	0.005	0.0015	0.002	0	0	0	0	0	0	0	0	0	0	0	0	0	0	0	0	0	0	0	0
八月	97.1833	31.1333	青海	青海－西藏	昂曲昌都预制厂	Ⅱ	Ⅱ	达标	7.6	1.1	5	/	0.027	0.05	0.005	0.025	0.1	0.0002	0.003	2e-05	5e-05	0.004	0.005	/	/	/	/	/	0	0	0		0	0	0	0	0	0	0	0	0	0	0
八月	102.758	35.842	青海	青海－甘肃	黄河大河家	Ⅱ	Ⅱ	达标	7.1	2	8.3	2.1	0.08	0.01	0.005	0.025	0.17	0.0002	0.0013	2e-05	5e-05	0.002	0.005	0.0002	0.0015	0.005	0.0015	0.002	0	0	0	0	0	0	0	0	0	0	0	0	0	0	0	0	0	0	0	0
九月	117.742	40.0136	河北	河北-天津	黎河黎河桥	Ⅱ	Ⅲ	不达标	9.7	3.1	5	1	0.736	0.124	0.005	0.025	0.47	0.0002	0.00015	2e-05	5e-05	0.024	0.005	0.0002	0.0015	/	0.011	0.002	0	0	0	0	1.472	1.24	0	0	0	0	0	0	0	0	0	0	0		0	0
九月	117.644	40.0858	河北	河北-天津	淋河淋河桥	Ⅱ	劣Ⅴ	不达标	8.9	2.2	5	1	2.87	0.048	0.005	0.025	0.24	0.0002	0.00015	2e-05	5e-05	0.017	0.005	0.0002	0.0015	/	0.012	0.002	0	0	0	0	5.74	0	0	0	0	0	0	0	0	0	0	0	0		0	0
九月	116.138	40.6857	河北	河北-北京	白河下堡（后城）	Ⅱ	Ⅱ	达标	10.8	1.5	5	1	0.11	0.08	0.00065	0.00069	0.4	0.0002	0.00015	2e-05	5e-05	0.002	0.005	0.0002	0.0015	/	0.0015	0.002	0	0	0	0	0	0	0	0	0	0	0	0	0	0	0	0	0		0	0
九月	116.41	40.7697	河北	河北-北京	黑河四道甸	Ⅱ	Ⅱ	达标	8.6	2	5	1	0.11	0.07	0.0014	0.00931	0.56	0.0002	0.00015	2e-05	6e-05	0.002	0.005	0.0002	0.0015	/	0.0015	0.002	0	0	0	0	0	0	0	0	0	0	0	0	0	0	0	0	0		0	0
九月	116.605	40.9858	河北	河北-北京	汤河大草坪	Ⅱ	Ⅳ	不达标	8.4	1.4	5	1	0.0125	0.04	0.00058	0.00069	1.21	0.0002	0.00015	2e-05	5e-05	0.002	0.005	0.0002	0.0015	/	0.0015	0.002	0	0	0	0	0	0	0	0	1.21	0	0	0	0	0	0	0	0		0	0
九月	117.166	40.7078	河北	河北-北京	潮河古北口	Ⅱ	Ⅱ	达标	8.9	1.8	5	1	0.04	0.06	0.00124	0.025	0.41	0.0002	0.00015	2e-05	5e-05	0.002	0.005	0.0002	0.0015	/	0.0015	0.002	0	0	0	0	0	0	0	0	0	0	0	0	0	0	0	0	0		0	0
九月	116.87	38.7033	河北	河北-天津	南运河九宣闸	Ⅱ	Ⅴ	不达标	2.7	7.1	27	1	0.13	0.1	0.00321	0.0009	0.58	0.0002	0.0004	2e-05	5e-05	0.002	0.005	0.003	0.0015	/	0.0015	0.002	2.22222	1.775	1.8	0	0	1	0	0	0	0	0	0	0	0	0	0	0		0	0
九月	121.648	45.8044	内蒙古	内蒙古-吉林	那金河永安	Ⅱ	Ⅱ	达标	9	1.41	12.04	1.3	0.375	0.06	0.005	0.025	0.64	0.0003	0.0013	2e-05	5e-05	0.002	0.005	0.0002	0.0015	0.005	0.0015	0.002	0	0	0	0	0	0	0	0	0	0	0	0	0	0	0	0	0	0	0	0
九月	121.781	45.7547	内蒙古	内蒙古-吉林	那金河煤窑	Ⅱ	Ⅱ	达标	8.4	1.3	5.19	1.7	0.192	0.05	0.005	0.025	0.6	0.0004	0.0018	2e-05	5e-05	0.002	0.005	0.0002	0.0015	0.005	0.0015	0.002	0	0	0	0	0	0	0	0	0	0	0	0	0	0	0	0	0	0	0	0
九月	121.916	42.6573	内蒙古	内蒙古-辽宁	新开河石门子	Ⅱ	Ⅲ	不达标	8.61	3.56	9.76	1.8	0.1	0.12	0.003	0.0092	0.547	0.0002	0.0102	2e-05	5e-05	0.002	0.01	0.0002	0.0015	0.005	0.0015	0.002	0	0	0	0	0	1.2	0	0	0	0	0	0	0	0	1	0	0	0	0	0
九月	125.276	42.1576	辽宁	辽宁-吉林	辉发河龙头堡	Ⅱ	劣Ⅴ	不达标	8.51	3.85	10.2	2.8	0.234	0.62	0.003	0.0135	0.14	0.0002	0.0036	2e-05	5e-05	0.002	0.005	0.0002	0.0015	0.005	0.0015	0.002	0	0	0	0	0	6.2	0	0	0	0	0	0	0	0	0	0	0	0	0	0
九月	116.331	37.5722	山东	山东-河北	南运河第三店	Ⅱ	劣Ⅴ	不达标	5.6	5.4	43.6	3.2	0.45	0.18	0.013	0.018	2.66	0.0009	0.0059	2e-05	5e-05	0.002	0.005	0.002	0.0015	/	0.113	0.004	1.07143	1.35	2.90667	1.06667	0	1.8	0	0	2.66	0	0	0	0	0	0	0	0		0	0
九月	113.32	29.6661	湖北	湖北－湖南	长江螺山	Ⅱ	Ⅱ	达标	7.4	2	/	1.3	0.0125	0.06	0.005	0.025	0.19	0.0002	0.0013	2e-05	5e-05	0.002	0.005	0.0002	0.0015	0.005	0.0015	0.002	0	0		0	0	0	0	0	0	0	0	0	0	0	0	0	0	0	0	0
九月	116.107	29.8235	湖北	湖北－安徽	长江刘佐	Ⅱ	Ⅲ	不达标	7	2	/	0.8	0.084	0.12	0.005	0.025	0.2	0.0002	0.0021	2e-05	0.002	0.002	0.005	0.0002	0.0015	0.02	0.0015	0.002	0	0		0	0	1.2	0	0	0	0	0	0	0	0	0	0	0	0	0	0
九月	108.478	30.5196	湖北	湖北－重庆	磨刀溪大滩口	Ⅱ	Ⅱ	达标	7	2.5	13	2.3	0.137	0.005	0.005	0.025	0.1	0.0002	0.0012	2e-05	0.002	0.002	0.005	0.0002	0.0015	0.005	0.0015	0.002	0	0	0	0	0	0	0	0	0	0	0	0	0	0	0	0	0	0	0	0
九月	109	30.6167	湖北	湖北－重庆	长滩河梅子水	Ⅱ	Ⅲ	不达标	5.9	4.9	5	2.9	0.291	0.08	0.005	0.025	0.13	0.0002	0.0022	2e-05	0.002	0.002	0.005	0.0002	0.0015	0.005	0.0015	0.002	1.01695	1.225	0	0	0	0	0	0	0	0	0	0	0	0	0	0	0	0	0	0
九月	108.919	29.6119	湖北	湖北－重庆	阿蓬江(唐岩河、濯河)朝阳寺	Ⅱ	Ⅱ	达标	7	1.8	/	0.25	0.12	0.01	0.005	0.025	0.1	0.0002	0.0063	2e-05	5e-05	0.002	0.005	0.0002	0.0015	0.005	0.0015	0.002	0	0		0	0	0	0	0	0	0	0	0	0	0	0	0	0	0	0	0
九月	108.501	29.7336	湖北	湖北－重庆	郁江长顺	Ⅱ	Ⅱ	达标	6.6	1.7	/	0.25	0.09	0.01	0.005	0.025	0.13	0.0002	0.0004	2e-05	5e-05	0.002	0.005	0.0002	0.0015	0.005	0.0015	0.002	0	0		0	0	0	0	0	0	0	0	0	0	0	0	0	0	0	0	0
九月	109.207	29.1992	湖北	湖北－重庆	酉水卯洞	Ⅱ	Ⅱ	达标	6.5	1.8	/	0.25	0.09	0.03	0.005	0.025	0.15	0.0002	0.0025	2e-05	5e-05	0.002	0.005	0.0002	0.0015	0.005	0.0015	0.002	0	0		0	0	0	0	0	0	0	0	0	0	0	0	0	0	0	0	0
九月	110.383	29.6339	湖北	湖北－湖南	溇水淋溪河	Ⅱ	Ⅱ	达标	7.1	0.8	/	0.25	0.093	0.01	0.005	0.025	0.09	0.0002	0.00015	2e-05	0.001	0.002	0.005	0.0002	0.0015	0.005	0.0015	0.002	0	0		0	0	0	0	0	0	0	0	0	0	0	0	0	0	0	0	0
九月	111.522	32.6481	湖北	湖北－河南	丹江口水库凉水河	Ⅱ	Ⅱ	达标	7	2.4	/	0.25	0.026	0.01	0.005	0.025	0.16	0.0002	0.0014	2e-05	5e-05	0.002	0.005	0.0002	0.0015	0.02	0.0015	0.002	0	0		0	0	0	0	0	0	0	0	0	0	0	0	0	0	0	0	0
九月	109.985	26.1945	湖南	湖南-广西	平等河布龙	Ⅱ	Ⅱ	达标	7.2	1	5	0.9	0.058	0.03	0.005	0.025	0.025	0.0002	0.00015	2e-05	5e-05	0.002	0.005	0.0002	0.0015	0.02	0.0015	0.002	0	0	0	0	0	0	0	0	0	0	0	0	0	0	0	0	0	0	0	0
九月	108.531	30.4478	重庆	重庆－湖北	磨刀溪建南镇	Ⅱ	Ⅱ	达标	7.8	3.6	13	2.8	0.228	0.01	0.005	0.025	0.07	0.0002	0.001	2e-05	0.002	0.002	0.005	0.0002	0.0015	0.01	0.0015	0.002	0	0	0	0	0	0	0	0	0	0	0	0	0	0	0	0	0	0	0	0
九月	108.487	31.7759	重庆	重庆－四川	州河鸡唱	Ⅱ	Ⅱ	达标	8.1	1.4	5	1	0.108	0.03	0.005	0.025	0.13	0.0002	0.0005	2e-05	0.002	0.002	0.005	0.0002	0.0015	0.03	0.0015	0.002	0	0	0	0	0	0	0	0	0	0	0	0	0	0	0	0	0	0	0	0
九月	108.629	28.6518	重庆	重庆－贵州	甘龙河小河	Ⅱ	Ⅰ	达标	7.8	1	/	0.25	0.149	0.005	0.005	0.025	0.11	0.0013	0.0007	2e-05	5e-05	0.002	0.005	0.0002	0.0015	/	/	/	0	0		0	0	0	0	0	0	0	0	0	0	0	0	0	0
九月	108.406	32.072	重庆	重庆－四川	任河钟停	Ⅱ	Ⅱ	达标	7.1	1.5	/	0.25	0.176	0.03	0.029	0.43	0.24	0.0002	0.00015	2e-05	0.002	0.005	0.005	0.0002	0.0015	0.005	0.0015	0.071	0	0		0	0	0	0	0	0	0	0	0	0	0	0	0	0	0	0	0
九月	99.305	28.2378	四川	四川－云南	长江(金沙江)奔子栏	Ⅱ	Ⅱ	达标	8.4	3.5	5	0.5	0.042	0.1	0.01	0.025	0.18	0.0002	0.0098	2e-05	0.002	0.002	0.005	0.0002	0.0015	0.005	0.0015	0.002	0	0	0	0	0	1	0	0	0	0	0	0	0	0	0	0	0	0	0	0
九月	104.671	32.9444	四川	四川－甘肃	白水江文县（鹄衣坝）	Ⅱ	Ⅰ	达标	8.3	1	5	0.25	0.0125	0.01	0.005	0.025	0.28	0.0002	0.0002	2e-05	5e-05	0.008	0.005	0.0002	0.0015	0.005	0.0015	0.016	0	0	0	0	0	0	0	0	0	0	0	0	0	0	0	0	0	0	0	0
九月	102.269	33.9921	四川	四川－甘肃	黑河大水	Ⅱ	Ⅱ	达标	7.7	3.8	13	0.7	0.35	0.03	0.005	0.004	0.09	0.0002	0.00015	2e-05	5e-05	0.002	0.005	0.0002	0.0015	0.005	0.0015	0.002	0	0	0	0	0	0	0	0	0	0	0	0	0	0	0	0	0	0	0	0
九月	103.616	27.0107	贵州	贵州－云南	牛栏江大沙店（江底）	Ⅱ	Ⅱ	达标	8	3	14	2.7	0.293	0.04	0.005	0.025	0.21	0.0002	0.0018	2e-05	0.002	0.002	0.005	0.0002	0.0015	0.005	0.0015	0.002	0	0	0	0	0	0	0	0	0	0	0	0	0	0	0	0	0	0	0	0
九月	104.004	27.4859	贵州	贵州－云南	横江(洛泽河)麻窝电站	Ⅱ	Ⅱ	达标	7.8	1.4	5	0.5	0.295	0.02	0.005	0.025	0.15	0.0002	0.0006	2e-05	0.002	0.002	0.005	0.0002	0.0015	0.005	0.0015	0.002	0	0	0	0	0	0	0	0	0	0	0	0	0	0	0	0	0	0	0	0
九月	106.779	28.7534	贵州	贵州－重庆	藻渡河藻渡	Ⅱ	Ⅰ	达标	8.9	1.3	5	0.25	0.0125	0.02	0.005	0.025	0.29	0.0002	0.0002	2e-05	5e-05	0.002	0.005	0.0002	0.0015	0.005	0.0015	0.002	0	0	0	0	0	0	0	0	0	0	0	0	0	0	0	0	0	0	0	0
九月	108.502	28.5814	贵州	贵州－重庆	乌江沿河	Ⅱ	Ⅱ	达标	7.1	1.7	5	0.5	0.0125	0.09	0.005	0.025	0.17	0.0002	0.0009	2e-05	5e-05	0.002	0.005	0.0002	0.0015	0.005	0.0015	0.002	0	0	0	0	0	0	0	0	0	0	0	0	0	0	0	0	0	0	0	0
九月	108.285	29.1446	贵州	贵州－重庆	乌江鹿角沱	Ⅱ	Ⅱ	达标	8.3	1.6	5	0.7	0.027	0.07	0.005	0.025	0.14	0.0002	0.0009	2e-05	5e-05	0.002	0.005	0.0002	0.0015	0.005	0.0015	0.002	0	0	0	0	0	0	0	0	0	0	0	0	0	0	0	0	0	0	0	0
九月	107.864	29.2104	贵州	贵州－重庆	芙蓉江忠信	Ⅱ	Ⅱ	达标	7.2	1.4	5	0.6	0.0125	0.02	0.005	0.025	0.14	0.0002	0.0005	2e-05	5e-05	0.002	0.005	0.0002	0.0015	0.02	0.0015	0.002	0	0	0	0	0	0	0	0	0	0	0	0	0	0	0	0	0	0	0	0
九月	108.708	28.327	贵州	贵州－重庆	甘龙河甘龙镇	Ⅱ	Ⅱ	达标	7.9	1.2	5	0.8	0.123	0.03	0.005	0.025	0.16	0.0002	0.00015	2e-05	5e-05	0.002	0.005	0.0002	0.0015	0.005	0.0015	0.002	0	0	0	0	0	0	0	0	0	0	0	0	0	0	0	0	0	0	0	0
九月	109.48	27.0753	贵州	贵州－湖南	沅江金紫	Ⅱ	Ⅱ	达标	6.6	1.7	/	0.8	0.045	0.03	0.005	0.025	0.14	0.0002	0.0014	2e-05	5e-05	0.002	0.005	0.0002	0.0015	0.005	0.0015	0.002	0	0		0	0	0	0	0	0	0	0	0	0	0	0	0	0	0	0	0
九月	109.467	26.2333	贵州	贵州－湖南	仁里河流团	Ⅱ	Ⅱ	达标	7	2.4	/	0.6	0.261	0.05	0.005	0.025	0.13	0.0002	0.0013	2e-05	5e-05	0.002	0.005	0.0002	0.0015	0.005	0.0015	0.002	0	0		0	0	0	0	0	0	0	0	0	0	0	0	0	0	0	0	0
九月	109.41	27.7041	贵州	贵州－湖南	辰水漾头电站	Ⅱ	Ⅱ	达标	9.3	2.6	5	1.2	0.098	0.01	0.005	0.025	0.17	0.0002	0.00015	2e-05	5e-05	0.002	0.005	0.0002	0.0015	0.005	0.0015	0.002	0	0	0	0	0	0	0	0	0	0	0	0	0	0	0	0	0	0	0	0
九月	107.194	25.6251	贵州	贵州-广西	六硐河甲茶	Ⅱ	Ⅱ	达标	7.3	1.1	5	0.25	0.174	0.03	0.005	0.025	0.07	0.0002	0.00015	2e-05	5e-05	0.002	0.005	0.0002	0.0015	0.005	0.0015	0.002	0	0	0	0	0	0	0	0	0	0	0	0	0	0	0	0	0	0	0	0
九月	108.908	25.7161	贵州	贵州-广西	都柳江石碑	Ⅱ	Ⅱ	达标	7.1	1	5	1.2	0.056	0.02	0.005	0.025	0.025	0.0002	0.00015	2e-05	5e-05	0.002	0.005	0.0002	0.0015	0.02	0.0015	0.002	0	0	0	0	0	0	0	0	0	0	0	0	0	0	0	0	0	0	0	0
九月	107.741	25.2024	贵州	贵州-广西	打狗河贵江	Ⅱ	Ⅱ	达标	7.3	0.8	5	1.2	0.044	0.03	0.005	0.025	0.025	0.0002	0.00015	2e-05	5e-05	0.002	0.005	0.0002	0.0015	0.02	0.0015	0.002	0	0	0	0	0	0	0	0	0	0	0	0	0	0	0	0	0	0	0	0
九月	108.242	25.4256	贵州	贵州-广西	大环江何家寨	Ⅱ	Ⅱ	达标	7	1.1	5	1	0.053	0.03	0.005	0.025	0.025	0.0002	0.00015	2e-05	5e-05	0.002	0.005	0.0002	0.0015	0.04	0.0015	0.002	0	0	0	0	0	0	0	0	0	0	0	0	0	0	0	0	0	0	0	0
九月	108.445	25.4168	贵州	贵州-广西	小环江黄种村	Ⅱ	Ⅱ	达标	6.8	0.9	5	1.2	0.063	0.03	0.005	0.025	0.025	0.0002	0.00015	2e-05	5e-05	0.002	0.005	0.0002	0.0015	0.02	0.0015	0.002	0	0	0	0	0	0	0	0	0	0	0	0	0	0	0	0	0	0	0	0
九月	99.4797	28.4562	云南	云南－四川	许曲色仓	Ⅱ	Ⅱ	达标	8.6	1.3	/	1.1	0.0125	0.03	0.005	0.025	0.03	0.0002	0.002	2e-05	5e-05	0.002	0.005	0.0002	0.0015	0.005	0.0015	0.002	0	0		0	0	0	0	0	0	0	0	0	0	0	0	0	0	0	0	0
九月	101.371	26.803	云南	云南－四川	三源河糖房	Ⅱ	Ⅰ	达标	8	1.5	/	1.2	0.069	0.02	0.005	0.025	0.07	0.0002	0.0033	2e-05	5e-05	0.002	0.005	0.0002	0.0015	0.005	0.0015	0.002	0	0		0	0	0	0	0	0	0	0	0	0	0	0	0	0	0	0	0
九月	103.733	26.5	云南	云南－贵州	牛栏江黄梨树	Ⅱ	Ⅱ	达标	7.8	2.1	10	2.1	0.302	0.06	0.005	0.025	0.23	0.0002	0.0019	2e-05	0.002	0.002	0.005	0.0002	0.0015	0.005	0.0015	0.002	0	0	0	0	0	0	0	0	0	0	0	0	0	0	0	0	0	0	0	0
九月	105.615	23.3175	云南	云南-广西	百南河那全	Ⅱ	Ⅱ	达标	6.91	0.8	4	0.25	0.213	0.09	0.005	0.025	0.026	0.0002	0.00015	2e-05	5e-05	0.002	0.005	0.0002	0.0015	0.005	0.0015	0.002	0	0	0	0	0	0	0	0	0	0	0	0	0	0	0	0	0	0	0	0
九月	104.486	24.6505	云南	云南-广西	清水江清水江大桥	Ⅱ	Ⅲ	不达标	5.9	2.2	8	1.5	0.355	0.089	0.005	0.025	0.102	0.0002	0.0029	2e-05	5e-05	0.002	0.005	0.0002	0.0015	0.005	0.0015	0.002	1.01695	0	0	0	0	0	0	0	0	0	0	0	0	0	0	0	0	0	0	0
九月	105.521	24.0123	云南	云南-广西	西洋江那柳	Ⅱ	Ⅱ	达标	8.1	1.1	1.4	0.25	0.386	0.029	0.005	0.025	0.108	0.0002	0.0016	2e-05	5e-05	0.002	0.005	0.0002	0.0015	0.005	0.0015	0.027	0	0	0	0	0	0	0	0	0	0	0	0	0	0	0	0	0	0	0	0
九月	98.7853	28.5561	西藏	西藏－云南	澜沧江溜筒江	Ⅱ	Ⅱ	达标	7.7	1.3	/	1	0.072	0.03	0.005	0.025	0.12	0.0002	0.006	2e-05	5e-05	0.002	0.005	0.0002	0.0015	0.005	0.0015	0.002	0	0		0	0	0	0	0	0	0	0	0	0	0	0	0	0	0	0	0
九月	98.6119	28.035	西藏	西藏－云南	怒江青拉桶	Ⅱ	Ⅰ	达标	7.6	1	/	1.6	0.055	0.02	0.005	0.025	0.05	0.0002	0.002	2e-05	5e-05	0.002	0.005	0.0002	0.0015	0.005	0.0015	0.002	0	0		0	0	0	0	0	0	0	0	0	0	0	0	0	0	0	0	0
九月	98.2363	28.1985	西藏	西藏－云南	独龙江南代	Ⅱ	Ⅱ	达标	8.3	0.8	/	2.2	0.074	0.03	0.005	0.025	0.09	0.0002	0.00015	2e-05	5e-05	0.002	0.005	0.0002	0.0015	0.005	0.0015	0.002	0	0		0	0	0	0	0	0	0	0	0	0	0	0	0	0	0	0	0
九月	106.75	34.4667	陕西	陕西－甘肃	嘉陵江两河口	Ⅱ	Ⅱ	达标	7	1.4	5	0.25	0.072	0.01	0.005	0.025	0.36	0.0002	0.0008	2e-05	5e-05	0.005	0.005	0.0002	0.0015	0.005	0.0015	0.019	0	0	0	0	0	0	0	0	0	0	0	0	0	0	0	0	0	0	0	0
九月	107.718	32.2031	陕西	陕西－四川	月滩河竹峪	Ⅱ	Ⅱ	达标	7.6	1.5	5	0.8	0.16	0.02	0.005	0.025	0.23	0.0002	0.00015	2e-05	5e-05	0.002	0.005	0.0002	0.0015	/	/	/	0	0	0	0	0	0	0	0	0	0	0	0	0	0	0	0	0
九月	107.184	32.3781	陕西	陕西－四川	小通江楼子	Ⅱ	Ⅱ	达标	7.7	1.5	5	0.8	0.16	0.02	0.005	0.025	0.13	0.0002	0.00015	2e-05	5e-05	0.002	0.005	0.0002	0.0015	/	/	/	0	0	0	0	0	0	0	0	0	0	0	0	0	0	0	0	0
九月	109.833	32.8833	陕西	陕西－湖北	汉江兰滩	Ⅱ	Ⅱ	达标	7	1.8	/	1	0.028	0.02	0.005	0.025	0.14	0.0002	0.0011	2e-05	5e-05	0.002	0.005	0.0002	0.0015	0.01	0.0015	0.002	0	0		0	0	0	0	0	0	0	0	0	0	0	0	0	0	0	0	0
九月	110.117	32.8167	陕西	陕西－湖北	汉江白河	Ⅱ	Ⅰ	达标	7.6	1.6	/	1	0.029	0.02	0.005	0.025	0.19	0.0002	0.001	2e-05	5e-05	0.002	0.005	0.0002	0.0015	0.005	0.0015	0.002	0	0		0	0	0	0	0	0	0	0	0	0	0	0	0	0	0	0	0
九月	109.9	33.3	陕西	陕西－湖北	金钱河南宽坪	Ⅱ	Ⅱ	达标	10.6	1	/	1.3	0.0125	0.01	0.02	0.025	0.2	0.0002	0.0012	2e-05	5e-05	0.002	0.005	0.0002	0.0015	0.005	0.0015	0.002	0	0		0	0	0	0	0	0	0	0	0	0	0	0	0	0	0	0	0
九月	110.037	33.1547	陕西	陕西－湖北	金钱河上津	Ⅱ	Ⅱ	达标	6.1	1.3	/	2.3	0.081	0.02	0.013	0.025	0.2	0.0002	0.0004	2e-05	5e-05	0.002	0.005	0.0002	0.0015	0.01	0.0015	0.002	0	0		0	0	0	0	0	0	0	0	0	0	0	0	0	0	0	0	0
九月	110.35	33.2	陕西	陕西－湖北	天河照川	Ⅱ	Ⅲ	不达标	8.2	1.6	/	3.2	0.522	0.09	0.01	0.025	0.14	0.0002	0.0008	2e-05	5e-05	0.002	0.005	0.0002	0.0015	0.01	0.0015	0.002	0	0		1.06667	1.044	0	0	0	0	0	0	0	0	0	0	0	0	0	0	0
九月	109.716	32.1897	陕西	陕西－湖北	堵河鄂坪	Ⅱ	Ⅱ	达标	6.7	1.6	/	0.7	0.0125	0.02	0.005	0.025	0.08	0.0002	0.0036	2e-05	5e-05	0.002	0.005	0.0002	0.0015	0.005	0.0015	0.002	0	0		0	0	0	0	0	0	0	0	0	0	0	0	0	0	0	0	0
九月	111.013	33.2542	陕西	陕西－河南	丹江荆紫关	Ⅱ	Ⅱ	达标	8.2	1.3	/	1.2	0.057	0.03	0.005	0.025	0.29	0.0002	0.0039	2e-05	5e-05	0.002	0.005	0.0002	0.0015	0.02	0.0015	0.002	0	0		0	0	0	0	0	0	0	0	0	0	0	0	0	0	0	0	0
九月	110.967	33.2833	陕西	陕西－河南	丹江湘河	Ⅱ	Ⅱ	达标	8	1.5	/	1.9	0.087	0.06	0.005	0.025	0.3	0.0002	0.0016	2e-05	5e-05	0.002	0.005	0.0002	0.0015	0.005	0.0015	0.002	0	0		0	0	0	0	0	0	0	0	0	0	0	0	0	0	0	0	0
九月	110.91	33.1344	陕西	陕西－湖北	滔河滔河水库	Ⅱ	Ⅱ	达标	6.9	1.4	/	0.25	0.035	0.005	0.005	0.025	0.1	0.0002	0.0015	2e-05	5e-05	0.002	0.005	0.0002	0.0015	0.005	0.0015	0.002	0	0		0	0	0	0	0	0	0	0	0	0	0	0	0	0	0	0	0
九月	106.079	33.5736	甘肃	甘肃－陕西	嘉陵江白水江	Ⅱ	Ⅱ	达标	8	1.4	5	0.7	0.12	0.03	0.005	0.025	0.26	0.0002	0.0012	2e-05	5e-05	0.002	0.005	0.0002	0.0015	/	/	/	0	0	0	0	0	0	0	0	0	0	0	0	0	0	0	0	0
九月	101.566	32.9892	青海	青海－四川	克柯河阿坝	Ⅱ	Ⅱ	达标	7.9	1.8	/	0.25	0.31	0.02	0.005	0.025	0.22	0.0002	0.00015	2e-05	5e-05	0.002	0.005	0.0002	0.0015	0.005	0.0015	0.002	0	0		0	0	0	0	0	0	0	0	0	0	0	0	0	0	0	0	0
九月	97.1833	31.1333	青海	青海－西藏	昂曲昌都预制厂	Ⅱ	Ⅱ	达标	7	1.3	5	/	0.113	0.005	0.005	0.025	0.1	0.0002	0.001	2e-05	5e-05	0.004	0.005	/	/	/	/	/	0	0	0		0	0	0	0	0	0	0	0	0	0	0
九月	102.758	35.842	青海	青海－甘肃	黄河大河家	Ⅱ	Ⅱ	达标	7.3	1.5	9	1.7	0.12	0.01	0.005	0.025	0.21	0.0002	0.0014	1e-05	5e-05	/	0.005	/	0.0015	0.005	0.0015	0.002	0	0	0	0	0	0	0	0	0	0	0	0	0		0		0	0	0	0
十月	117.742	40.0136	河北	河北-天津	黎河黎河桥	Ⅱ	Ⅱ	达标	9.2	2.7	5	1	0.199	0.092	0.005	0.025	0.47	0.0002	0.00015	2e-05	5e-05	0.022	0.005	0.0002	0.0015	/	0.003	0.002	0	0	0	0	0	0	0	0	0	0	0	0	0	0	0	0	0		0	0
十月	117.644	40.0858	河北	河北-天津	淋河淋河桥	Ⅱ	Ⅱ	达标	9.7	2.2	5	1	0.024	0.095	0.005	0.025	0.49	0.0002	0.00015	2e-05	5e-05	0.017	0.005	0.0002	0.0015	/	0.0015	0.002	0	0	0	0	0	0	0	0	0	0	0	0	0	0	0	0	0		0	0
十月	116.138	40.6857	河北	河北-北京	白河下堡（后城）	Ⅱ	Ⅱ	达标	9.5	1.8	10.1	1	0.21	0.07	0.00117	0.00485	0.54	0.0002	0.00015	2e-05	5e-05	0.002	0.005	0.013	0.0015	/	0.0015	0.002	0	0	0	0	0	0	0	0	0	0	0	0	0	0	0	0	0		0	0
十月	116.41	40.7697	河北	河北-北京	黑河四道甸	Ⅱ	Ⅱ	达标	9.6	1.5	5	1	0.18	0.04	0.00108	0.00381	0.54	0.0002	0.00015	2e-05	5e-05	0.002	0.005	0.011	0.0015	/	0.0015	0.002	0	0	0	0	0	0	0	0	0	0	0	0	0	0	0	0	0		0	0
十月	116.605	40.9858	河北	河北-北京	汤河大草坪	Ⅱ	Ⅳ	不达标	10.2	1.4	5	1	0.15	0.04	0.00085	0.00545	1.39	0.0002	0.00015	2e-05	5e-05	0.002	0.005	0.012	0.0015	/	0.0015	0.002	0	0	0	0	0	0	0	0	1.39	0	0	0	0	0	0	0	0		0	0
十月	117.166	40.7078	河北	河北-北京	潮河古北口	Ⅱ	Ⅱ	达标	11.2	1.7	5	1	0.19	0.09	0.00134	0.00177	0.65	0.0002	0.00015	2e-05	5e-05	0.002	0.005	0.009	0.0015	/	0.0015	0.002	0	0	0	0	0	0	0	0	0	0	0	0	0	0	0	0	0		0	0
十月	116.87	38.7033	河北	河北-天津	南运河九宣闸	Ⅱ	Ⅳ	不达标	10.7	7.2	27.4	2.2	1.07	0.11	0.00377	0.02201	1.06	0.0002	0.0003	2e-05	5e-05	0.002	0.005	0.003	0.0015	/	0.0015	0.002	0	1.8	1.82667	0	2.14	1.1	0	0	1.06	0	0	0	0	0	0	0	0		0	0
十月	121.648	45.8044	内蒙古	内蒙古-吉林	那金河永安	Ⅱ	Ⅱ	达标	10.63	1.73	12.49	1.9	0.414	0.07	0.005	0.025	0.511	0.0002	0.0004	2e-05	5e-05	0.002	0.005	0.0002	0.0015	0.005	0.0015	0.002	0	0	0	0	0	0	0	0	0	0	0	0	0	0	0	0	0	0	0	0
十月	121.781	45.7547	内蒙古	内蒙古-吉林	那金河煤窑	Ⅱ	Ⅱ	达标	9.64	1.7	11.41	1.7	0.112	0.05	0.005	0.025	0.617	0.0002	0.0003	2e-05	5e-05	0.002	0.005	0.0002	0.0015	0.005	0.0015	0.002	0	0	0	0	0	0	0	0	0	0	0	0	0	0	0	0	0	0	0	0
十月	125.276	42.1576	辽宁	辽宁-吉林	辉发河龙头堡	Ⅱ	Ⅲ	不达标	11.29	3.08	10.5	1.2	0.0125	0.15	0.003	0.0065	0.11	0.0002	0.0024	2e-05	5e-05	0.002	0.005	0.0002	0.0015	0.005	0.0015	0.002	0	0	0	0	0	1.5	0	0	0	0	0	0	0	0	0	0	0	0	0	0
十月	116.331	37.5722	山东	山东-河北	南运河第三店	Ⅱ	Ⅴ	不达标	6.2	6.5	34.6	2.5	0.309	0.15	0.005	0.013	1.21	0.005	0.0049	2e-05	5e-05	0.002	0.005	0.002	0.0015	/	0.149	0.002	0	1.625	2.30667	0	0	1.5	0	0	1.21	0	0	0	0	0	0	0	0		0	0
十月	113.32	29.6661	湖北	湖北－湖南	长江螺山	Ⅱ	Ⅱ	达标	8.5	2.2	/	1.2	0.0125	0.06	0.005	0.025	0.19	0.0002	0.0017	2e-05	5e-05	0.002	0.005	0.0002	0.0015	0.005	0.0015	0.002	0	0		0	0	0	0	0	0	0	0	0	0	0	0	0	0	0	0	0
十月	116.107	29.8235	湖北	湖北－安徽	长江刘佐	Ⅱ	Ⅲ	不达标	7.8	1.8	/	0.9	0.1	0.12	0.005	0.025	0.17	0.0002	0.0018	2e-05	5e-05	0.002	0.005	0.0002	0.0015	0.02	0.0015	0.002	0	0		0	0	1.2	0	0	0	0	0	0	0	0	0	0	0	0	0	0
十月	108.478	30.5196	湖北	湖北－重庆	磨刀溪大滩口	Ⅱ	Ⅱ	达标	8.7	3.3	5	1.4	0.146	0.06	0.005	0.025	0.14	0.0002	0.0015	2e-05	5e-05	0.002	0.005	0.0002	0.0015	0.005	0.0015	0.002	0	0	0	0	0	0	0	0	0	0	0	0	0	0	0	0	0	0	0	0
十月	109	30.6167	湖北	湖北－重庆	长滩河梅子水	Ⅱ	Ⅱ	达标	9.5	3.4	5	1.7	0.259	0.05	0.005	0.025	0.19	0.0002	0.0018	2e-05	5e-05	0.002	0.005	0.0002	0.0015	0.005	0.0015	0.002	0	0	0	0	0	0	0	0	0	0	0	0	0	0	0	0	0	0	0	0
十月	108.919	29.6119	湖北	湖北－重庆	阿蓬江(唐岩河、濯河)朝阳寺	Ⅱ	Ⅱ	达标	8.5	2.1	/	0.25	0.0125	0.03	0.005	0.025	0.02	0.0002	0.0009	2e-05	5e-05	0.002	0.005	0.0002	0.0015	0.01	0.0015	0.002	0	0		0	0	0	0	0	0	0	0	0	0	0	0	0	0	0	0	0
十月	108.501	29.7336	湖北	湖北－重庆	郁江长顺	Ⅱ	Ⅱ	达标	8.4	1.9	/	0.25	0.0125	0.03	0.005	0.025	0.02	0.0002	0.0009	2e-05	5e-05	0.002	0.005	0.0002	0.0015	0.01	0.0015	0.002	0	0		0	0	0	0	0	0	0	0	0	0	0	0	0	0	0	0	0
十月	109.207	29.1992	湖北	湖北－重庆	酉水卯洞	Ⅱ	Ⅱ	达标	8.3	1.6	/	0.25	0.0125	0.04	0.005	0.025	0.025	0.0002	0.0008	2e-05	5e-05	0.002	0.005	0.0002	0.0015	0.005	0.0015	0.002	0	0		0	0	0	0	0	0	0	0	0	0	0	0	0	0	0	0	0
十月	110.383	29.6339	湖北	湖北－湖南	溇水淋溪河	Ⅱ	Ⅰ	达标	8.5	0.5	/	0.25	0.082	0.02	0.005	0.025	0.08	0.0002	0.0002	2e-05	5e-05	0.002	0.005	0.0002	0.0015	0.005	0.0015	0.002	0	0		0	0	0	0	0	0	0	0	0	0	0	0	0	0	0	0	0
十月	111.522	32.6481	湖北	湖北－河南	丹江口水库凉水河	Ⅱ	Ⅰ	达标	7.5	1.8	/	0.25	0.031	0.01	0.005	0.025	0.15	0.0002	0.0008	2e-05	5e-05	0.002	0.005	0.0002	0.0015	0.02	0.0015	0.002	0	0		0	0	0	0	0	0	0	0	0	0	0	0	0	0	0	0	0
十月	109.985	26.1945	湖南	湖南-广西	平等河布龙	Ⅱ	Ⅱ	达标	6.6	1.8	14	1	0.052	0.06	0.005	0.025	0.025	0.0002	0.00015	2e-05	5e-05	0.005	0.005	0.0002	0.0015	0.01	0.0015	0.011	0	0	0	0	0	0	0	0	0	0	0	0	0	0	0	0	0	0	0	0
十月	107.112	28.8912	重庆	重庆－贵州	藻渡河界牌	Ⅱ	Ⅱ	达标	8.6	1.2	5	0.6	0.0125	0.03	0.005	0.025	0.15	0.0002	0.0019	2e-05	5e-05	0.002	0.005	0.0002	0.0015	0.005	0.0015	0.002	0	0	0	0	0	0	0	0	0	0	0	0	0	0	0	0	0	0	0	0
十月	108.531	30.4478	重庆	重庆－湖北	磨刀溪建南镇	Ⅱ	Ⅱ	达标	8.9	2.6	5	0.9	0.118	0.04	0.005	0.025	0.1	0.0002	0.0013	2e-05	5e-05	0.002	0.005	0.0002	0.0015	0.005	0.0015	0.002	0	0	0	0	0	0	0	0	0	0	0	0	0	0	0	0	0	0	0	0
十月	108.487	31.7759	重庆	重庆－四川	州河鸡唱	Ⅱ	Ⅰ	达标	9	1	5	0.9	0.051	0.005	0.005	0.025	0.15	0.0002	0.0006	2e-05	5e-05	0.002	0.005	0.0002	0.0015	0.01	0.0015	0.002	0	0	0	0	0	0	0	0	0	0	0	0	0	0	0	0	0	0	0	0
十月	108.629	28.6518	重庆	重庆－贵州	甘龙河小河	Ⅱ	Ⅱ	达标	9.4	1.2	/	1	0.055	0.03	0.005	0.025	0.11	0.0002	0.0002	2e-05	5e-05	0.002	0.005	0.0002	0.0015	/	/	/	0	0		0	0	0	0	0	0	0	0	0	0	0	0	0	0
十月	108.406	32.072	重庆	重庆－四川	任河钟停	Ⅱ	Ⅱ	达标	7.9	2	/	0.5	0.153	0.04	0.007	0.24	0.08	0.0003	0.00015	2e-05	5e-05	0.015	0.005	0.0002	0.0015	0.005	0.0015	0.021	0	0		0	0	0	0	0	0	0	0	0	0	0	0	0	0	0	0	0
十月	104.671	32.9444	四川	四川－甘肃	白水江文县（鹄衣坝）	Ⅱ	Ⅱ	达标	9.4	1	5	1	0.248	0.01	0.005	0.025	0.22	0.0002	0.00015	2e-05	5e-05	0.004	0.005	0.0002	0.0015	0.005	0.0015	0.028	0	0	0	0	0	0	0	0	0	0	0	0	0	0	0	0	0	0	0	0
十月	102.095	33.96	四川	四川－甘肃	黄河玛曲	Ⅱ	Ⅱ	达标	8.1	1.3	9	1.7	0.17	0.02	0.005	0.025	0.28	0.0002	0.0017	3e-05	5e-05	0.002	0.005	0.0002	0.0015	0.005	0.0015	0.002	0	0	0	0	0	0	0	0	0	0	0	0	0	0	0	0	0	0	0	0
十月	102.269	33.9921	四川	四川－甘肃	黑河大水	Ⅱ	Ⅱ	达标	7.8	3.2	5	1	0.34	0.03	0.001	0.002	0.1	0.0002	0.00015	2e-05	5e-05	0.002	0.005	0.0002	0.0015	0.005	0.0015	0.002	0	0	0	0	0	0	0	0	0	0	0	0	0	0	0	0	0	0	0	0
十月	103.616	27.0107	贵州	贵州－云南	牛栏江大沙店（江底）	Ⅱ	Ⅱ	不达标	9.4	1.2	5	1.2	0.25	0.06	0.005	0.025	0.13	0.0002	0.0021	2e-05	5e-05	0.002	0.005	0.0002	0.0015	0.005	0.0015	0.002	0	0	0	0	0	0	0	0	0	0	0	0	0	0	0	0	0	0	0	0
十月	104.004	27.4859	贵州	贵州－云南	横江(洛泽河)麻窝电站	Ⅱ	Ⅲ	不达标	9.2	1	5	1.1	0.233	0.05	0.005	0.025	0.13	0.0002	0.0017	8e-05	5e-05	0.002	0.005	0.0002	0.0015	0.01	0.0015	0.002	0	0	0	0	0	0	0	0	0	0	0	1.6	0	0	0	0	0	0	0	0
十月	106.779	28.7534	贵州	贵州－重庆	藻渡河藻渡	Ⅱ	Ⅰ	达标	8.5	1.2	5	0.9	0.0125	0.02	0.005	0.025	0.16	0.0002	0.0011	2e-05	5e-05	0.002	0.005	0.0002	0.0015	0.03	0.05	0.002	0	0	0	0	0	0	0	0	0	0	0	0	0	0	0	0	0	0	0	0
十月	108.502	28.5814	贵州	贵州－重庆	乌江沿河	Ⅱ	Ⅱ	达标	7.6	1.7	5	1	0.0125	0.08	0.005	0.025	0.18	0.0002	0.0009	2e-05	5e-05	0.002	0.005	0.0002	0.0015	0.005	0.0015	0.002	0	0	0	0	0	0	0	0	0	0	0	0	0	0	0	0	0	0	0	0
十月	108.285	29.1446	贵州	贵州－重庆	乌江鹿角沱	Ⅱ	Ⅱ	达标	7.5	1.4	5	1	0.0125	0.07	0.005	0.025	0.16	0.0002	0.0008	2e-05	5e-05	0.002	0.005	0.0002	0.0015	0.005	0.0015	0.002	0	0	0	0	0	0	0	0	0	0	0	0	0	0	0	0	0	0	0	0
十月	107.864	29.2104	贵州	贵州－重庆	芙蓉江忠信	Ⅱ	Ⅰ	达标	8.9	1.1	5	1	0.0125	0.02	0.005	0.025	0.12	0.0002	0.0002	2e-05	5e-05	0.002	0.005	0.0002	0.0015	0.005	0.0015	0.002	0	0	0	0	0	0	0	0	0	0	0	0	0	0	0	0	0	0	0	0
十月	108.708	28.327	贵州	贵州－重庆	甘龙河甘龙镇	Ⅱ	Ⅱ	达标	9	1.9	5	0.6	0.172	0.05	0.005	0.025	0.34	0.0002	0.00015	2e-05	5e-05	0.002	0.005	0.0002	0.0015	0.005	0.0015	0.002	0	0	0	0	0	0	0	0	0	0	0	0	0	0	0	0	0	0	0	0
十月	109.48	27.0753	贵州	贵州－湖南	沅江金紫	Ⅱ	Ⅱ	达标	8.1	1.6	/	1	0.044	0.04	0.005	0.025	0.22	0.0003	0.0014	2e-05	5e-05	0.002	0.005	0.0002	0.0015	0.005	0.0015	0.002	0	0		0	0	0	0	0	0	0	0	0	0	0	0	0	0	0	0	0
十月	109.467	26.2333	贵州	贵州－湖南	仁里河流团	Ⅱ	Ⅱ	达标	8.3	2.1	/	1	0.057	0.05	0.005	0.025	0.2	0.0004	0.0015	2e-05	5e-05	0.002	0.005	0.0002	0.0015	0.005	0.0015	0.002	0	0		0	0	0	0	0	0	0	0	0	0	0	0	0	0	0	0	0
十月	109.41	27.7041	贵州	贵州－湖南	辰水漾头电站	Ⅱ	Ⅱ	达标	7.3	0.9	5	0.9	0.07	0.07	0.005	0.025	0.34	0.0002	0.00015	2e-05	5e-05	0.002	0.005	0.0002	0.0015	0.005	0.0015	0.002	0	0	0	0	0	0	0	0	0	0	0	0	0	0	0	0	0	0	0	0
十月	107.194	25.6251	贵州	贵州-广西	六硐河甲茶	Ⅱ	Ⅱ	达标	7.8	0.8	5	0.8	0.18	0.005	0.005	0.025	0.09	0.0002	0.00015	2e-05	5e-05	0.002	0.005	0.0002	0.0015	0.005	0.0015	0.002	0	0	0	0	0	0	0	0	0	0	0	0	0	0	0	0	0	0	0	0
十月	108.908	25.7161	贵州	贵州-广西	都柳江石碑	Ⅱ	Ⅱ	达标	6.2	1.7	6	0.6	0.0125	0.02	0.005	0.025	0.05	0.0002	0.00015	2e-05	5e-05	0.005	0.005	0.0002	0.0005	0.005	0.0015	0.002	0	0	0	0	0	0	0	0	0	0	0	0	0	0	0	0	0	0	0	0
十月	107.741	25.2024	贵州	贵州-广西	打狗河贵江	Ⅱ	Ⅱ	达标	6.5	1.3	6	0.8	0.042	0.03	0.005	0.025	0.06	0.0002	0.00015	2e-05	5e-05	0.002	0.005	0.0002	0.0015	0.02	0.0015	0.005	0	0	0	0	0	0	0	0	0	0	0	0	0	0	0	0	0	0	0	0
十月	108.242	25.4256	贵州	贵州-广西	大环江何家寨	Ⅱ	Ⅱ	达标	6.7	0.9	5	0.6	0.037	0.02	0.005	0.025	0.025	0.0002	0.00015	2e-05	5e-05	0.002	0.005	0.0002	0.0015	0.04	0.0015	0.002	0	0	0	0	0	0	0	0	0	0	0	0	0	0	0	0	0	0	0	0
十月	108.445	25.4168	贵州	贵州-广西	小环江黄种村	Ⅱ	Ⅱ	达标	6.4	1.3	4	0.6	0.0125	0.02	0.005	0.025	0.025	0.0002	0.00015	2e-05	5e-05	0.002	0.005	0.0002	0.0015	0.01	0.0015	0.002	0	0	0	0	0	0	0	0	0	0	0	0	0	0	0	0	0	0	0	0
十月	103.733	26.5	云南	云南－贵州	牛栏江黄梨树	Ⅱ	劣Ⅴ	不达标	9.5	1	5	1.3	0.301	0.47	0.005	0.025	0.12	0.0002	0.0018	2e-05	5e-05	0.002	0.005	0.0002	0.0015	0.005	0.0015	0.002	0	0	0	0	0	4.7	0	0	0	0	0	0	0	0	0	0	0	0	0	0
十月	105.377	28.0946	云南	云南－四川	永宁河（清水河）两河	Ⅱ	Ⅱ	达标	9.1	0.7	5	0.9	0.153	0.04	0.005	0.025	0.1	0.0002	0.0036	2e-05	5e-05	0.002	0.005	0.0002	0.0015	0.005	0.0015	0.002	0	0	0	0	0	0	0	0	0	0	0	0	0	0	0	0	0	0	0	0
十月	105.615	23.3175	云南	云南-广西	百南河那全	Ⅱ	Ⅱ	达标	7.76	0.9	4	1	0.117	0.03	0.005	0.025	0.025	0.0002	0.00015	2e-05	5e-05	0.002	0.005	0.0002	0.0015	0.005	0.0015	0.002	0	0	0	0	0	0	0	0	0	0	0	0	0	0	0	0	0	0	0	0
十月	104.486	24.6505	云南	云南-广西	清水江清水江大桥	Ⅱ	Ⅱ	达标	8.4	1.6	8	1.4	0.268	0.031	0.005	0.025	0.131	0.0002	0.0021	2e-05	5e-05	0.002	0.005	0.0002	0.0015	0.005	0.0015	0.002	0	0	0	0	0	0	0	0	0	0	0	0	0	0	0	0	0	0	0	0
十月	105.521	24.0123	云南	云南-广西	西洋江那柳	Ⅱ	Ⅱ	达标	8.4	1	1.4	0.6	0.186	0.005	0.005	0.025	0.09	0.0002	0.0007	2e-05	5e-05	0.002	0.005	0.0002	0.0015	0.005	0.0015	0.008	0	0	0	0	0	0	0	0	0	0	0	0	0	0	0	0	0	0	0	0
十月	98.7853	28.5561	西藏	西藏－云南	澜沧江溜筒江	Ⅱ	Ⅱ	不达标	9.5	1.4	/	1.1	0.033	0.04	0.005	0.025	0.18	0.0002	0.008	2e-05	5e-05	0.002	0.005	0.0002	0.0015	0.005	0.0015	0.002	0	0		0	0	0	0	0	0	0	0	0	0	0	0	0	0	0	0	0
十月	106.75	34.4667	陕西	陕西－甘肃	嘉陵江两河口	Ⅱ	Ⅱ	达标	8	1.7	5	1	0.195	0.02	0.005	0.025	0.3	0.0002	0.00015	2e-05	5e-05	0.005	0.005	0.0002	0.0015	0.005	0.0015	0.022	0	0	0	0	0	0	0	0	0	0	0	0	0	0	0	0	0	0	0	0
十月	107.718	32.2031	陕西	陕西－四川	月滩河竹峪	Ⅱ	Ⅱ	达标	7.6	1.5	5	0.8	0.16	0.02	0.005	0.025	0.23	0.0002	0.00015	2e-05	5e-05	0.002	0.005	0.0002	0.0015	/	/	/	0	0	0	0	0	0	0	0	0	0	0	0	0	0	0	0	0
十月	107.184	32.3781	陕西	陕西－四川	小通江楼子	Ⅱ	Ⅱ	达标	7.7	1.5	5	0.8	0.16	0.02	0.005	0.025	0.13	0.0002	0.00015	2e-05	5e-05	0.002	0.005	0.0002	0.0015	/	/	/	0	0	0	0	0	0	0	0	0	0	0	0	0	0	0	0	0
十月	109.833	32.8833	陕西	陕西－湖北	汉江兰滩	Ⅱ	Ⅰ	达标	8.6	1.6	/	1.6	0.032	0.02	0.005	0.025	0.12	0.0002	0.0004	2e-05	5e-05	0.002	0.005	0.0002	0.0015	0.01	0.0015	0.002	0	0		0	0	0	0	0	0	0	0	0	0	0	0	0	0	0	0	0
十月	110.117	32.8167	陕西	陕西－湖北	汉江白河	Ⅱ	Ⅰ	达标	8.9	1.7	/	0.7	0.0125	0.02	0.005	0.025	0.13	0.0002	0.0011	2e-05	5e-05	0.002	0.005	0.0002	0.0015	0.02	0.0015	0.002	0	0		0	0	0	0	0	0	0	0	0	0	0	0	0	0	0	0	0
十月	109.9	33.3	陕西	陕西－湖北	金钱河南宽坪	Ⅱ	Ⅰ	达标	9.5	1.1	/	1.6	0.033	0.005	0.005	0.025	0.18	0.0002	0.0012	2e-05	5e-05	0.002	0.005	0.0002	0.0015	0.005	0.0015	0.002	0	0		0	0	0	0	0	0	0	0	0	0	0	0	0	0	0	0	0
十月	110.037	33.1547	陕西	陕西－湖北	金钱河上津	Ⅱ	Ⅰ	达标	8.8	1.6	/	1.7	0.064	0.02	0.007	0.025	0.18	0.0002	0.0013	2e-05	5e-05	0.002	0.005	0.0002	0.0015	0.005	0.0015	0.002	0	0		0	0	0	0	0	0	0	0	0	0	0	0	0	0	0	0	0
十月	110.35	33.2	陕西	陕西－湖北	天河照川	Ⅱ	Ⅳ	不达标	9.4	1.1	/	4.6	0.547	0.05	0.005	0.025	0.12	0.0002	0.0005	2e-05	5e-05	0.002	0.005	0.0002	0.0015	0.02	0.0015	0.002	0	0		1.53333	1.094	0	0	0	0	0	0	0	0	0	0	0	0	0	0	0
十月	109.716	32.1897	陕西	陕西－湖北	堵河鄂坪	Ⅱ	Ⅰ	达标	8.4	1	/	1.4	0.026	0.01	0.005	0.025	0.08	0.0002	0.0004	2e-05	5e-05	0.002	0.005	0.0002	0.0015	0.03	0.0015	0.002	0	0		0	0	0	0	0	0	0	0	0	0	0	0	0	0	0	0	0
十月	111.013	33.2542	陕西	陕西－河南	丹江荆紫关	Ⅱ	Ⅰ	达标	9.8	1.3	/	1.4	0.089	0.02	0.005	0.025	0.28	0.0002	0.0014	2e-05	5e-05	0.002	0.005	0.0002	0.0015	0.02	0.0015	0.002	0	0		0	0	0	0	0	0	0	0	0	0	0	0	0	0	0	0	0
十月	110.967	33.2833	陕西	陕西－河南	丹江湘河	Ⅱ	Ⅰ	达标	9.6	1.2	/	2.2	0.048	0.02	0.005	0.025	0.26	0.0002	0.0004	2e-05	5e-05	0.002	0.005	0.0002	0.0015	0.005	0.0015	0.002	0	0		0	0	0	0	0	0	0	0	0	0	0	0	0	0	0	0	0
十月	110.91	33.1344	陕西	陕西－湖北	滔河滔河水库	Ⅱ	Ⅰ	达标	7.6	1.2	/	1	0.032	0.005	0.005	0.025	0.08	0.0002	0.0009	2e-05	5e-05	0.002	0.005	0.0002	0.0015	0.01	0.0015	0.002	0	0		0	0	0	0	0	0	0	0	0	0	0	0	0	0	0	0	0
十月	106.079	33.5736	甘肃	甘肃－陕西	嘉陵江白水江	Ⅱ	Ⅱ	达标	8	1.4	5	0.7	0.12	0.03	0.005	0.025	0.26	0.0002	0.0012	2e-05	5e-05	0.002	0.005	0.0002	0.0015	/	/	/	0	0	0	0	0	0	0	0	0	0	0	0	0	0	0	0	0
十月	97.1833	31.1333	青海	青海－西藏	昂曲昌都预制厂	Ⅱ	Ⅲ	不达标	8.7	0.7	5	/	0.664	0.03	0.005	0.025	0.1	0.0002	0.0086	2e-05	5e-05	0.002	0.005	/	/	/	/	/	0	0	0		1.328	0	0	0	0	0	0	0	0	0	0
十月	102.758	35.842	青海	青海－甘肃	黄河大河家	Ⅱ	Ⅰ	达标	8.1	1.5	9	1.7	0.15	0.01	0.005	0.025	0.22	0.0002	0.0017	3e-05	5e-05	0.002	0.005	0.0002	0.0015	0.005	0.0015	0.002	0	0	0	0	0	0	0	0	0	0	0	0	0	0	0	0	0	0	0	0
十一月	117.742	40.0136	河北	河北-天津	黎河黎河桥	Ⅱ	Ⅲ	不达标	11.4	3.2	5	1	0.256	0.166	0.005	0.025	0.44	0.0002	0.00015	2e-05	5e-05	0.017	0.005	0.0002	0.0015	/	0.02	0.002	0	0	0	0	0	1.66	0	0	0	0	0	0	0	0	0	0	0		0	0
十一月	117.644	40.0858	河北	河北-天津	淋河淋河桥	Ⅱ	Ⅱ	达标	8.7	2.4	5	1	0.036	0.06	0.005	0.025	0.5	0.0002	0.00015	2e-05	5e-05	0.013	0.005	0.0002	0.0015	/	0.021	0.002	0	0	0	0	0	0	0	0	0	0	0	0	0	0	0	0	0		0	0
十一月	116.138	40.6857	河北	河北-北京	白河下堡（后城）	Ⅱ	Ⅱ	达标	12.2	1.3	5	1	0.09	0.04	0.00048	0.00091	0.67	0.0002	0.0004	2e-05	5e-05	0.002	0.005	0.0002	0.0015	/	0.0015	0.002	0	0	0	0	0	0	0	0	0	0	0	0	0	0	0	0	0		0	0
十一月	116.41	40.7697	河北	河北-北京	黑河四道甸	Ⅱ	Ⅰ	达标	11	1.5	5	1	0.1	0.02	0.00051	0.00154	0.62	0.0002	0.0003	2e-05	5e-05	0.002	0.005	0.0002	0.0015	/	0.0015	0.002	0	0	0	0	0	0	0	0	0	0	0	0	0	0	0	0	0		0	0
十一月	116.605	40.9858	河北	河北-北京	汤河大草坪	Ⅱ	Ⅳ	不达标	11	1.1	5	1	0.2	0.03	0.0003	0.00293	1.42	0.0002	0.00015	2e-05	5e-05	0.002	0.005	0.002	0.0015	/	0.0015	0.002	0	0	0	0	0	0	0	0	1.42	0	0	0	0	0	0	0	0		0	0
十一月	117.166	40.7078	河北	河北-北京	潮河古北口	Ⅱ	Ⅱ	达标	12.9	1.7	5	1	0.12	0.03	0.00075	0.00155	0.62	0.0002	0.00015	2e-05	5e-05	0.002	0.005	0.0002	0.0015	/	0.0015	0.002	0	0	0	0	0	0	0	0	0	0	0	0	0	0	0	0	0		0	0
十一月	121.648	45.8044	内蒙古	内蒙古-吉林	那金河永安	Ⅱ	Ⅱ	达标	10.9	1.22	9.42	0.9	0.147	0.05	0.005	0.025	0.506	0.0002	0.0004	2e-05	5e-05	0.002	0.005	0.0002	0.0015	0.005	0.0015	0.002	0	0	0	0	0	0	0	0	0	0	0	0	0	0	0	0	0	0	0	0
十一月	121.781	45.7547	内蒙古	内蒙古-吉林	那金河煤窑	Ⅱ	Ⅱ	达标	10.73	1.1	7.85	1.3	0.147	0.05	0.005	0.025	0.57	0.0001	0.0008	2e-05	5e-05	0.002	0.005	0.0002	0.0015	0.005	0.0015	0.002	0	0	0	0	0	0	0	0	0	0	0	0	0	0	0	0	0	0	0	0
十一月	121.916	42.6573	内蒙古	内蒙古-辽宁	新开河石门子	Ⅱ	Ⅲ	不达标	13.27	4.9	18.2	1.7	0.0125	0.09	0.005	0.0021	0.421	0.0002	0.0032	2e-05	5e-05	0.002	0.005	0.0002	0.0015	0.005	0.0015	0.002	0	1.225	1.21333	0	0	0	0	0	0	0	0	0	0	0	0	0	0	0	0	0
十一月	125.276	42.1576	辽宁	辽宁-吉林	辉发河龙头堡	Ⅱ	Ⅲ	不达标	13.13	3.15	11	2.8	0.0125	0.13	0.004	0.0086	0.058	0.0002	0.0019	2e-05	5e-05	0.002	0.007	0.0002	0.0015	0.005	0.0015	0.002	0	0	0	0	0	1.3	0	0	0	0	0	0	0	0	0	0	0	0	0	0
十一月	116.331	37.5722	山东	山东-河北	南运河第三店	Ⅱ	劣Ⅴ	不达标	9.2	5.7	42.1	4.8	0.198	0.07	0.012	0.015	1.21	0.0039	0.0062	2e-05	5e-05	0.002	0.005	0.002	0.0015	0.01	0.115	0.007	0	1.425	2.80667	1.6	0	0	0	0	1.21	0	0	0	0	0	0	0	0	0	0	0
十一月	113.32	29.6661	湖北	湖北－湖南	长江螺山	Ⅱ	Ⅱ	达标	9	2.3	/	1.4	0.046	0.06	0.005	0.025	0.19	0.0002	0.0017	2e-05	5e-05	0.002	0.005	0.0002	0.0015	0.005	0.0015	0.002	0	0		0	0	0	0	0	0	0	0	0	0	0	0	0	0	0	0	0
十一月	116.107	29.8235	湖北	湖北－安徽	长江刘佐	Ⅱ	Ⅱ	达标	8.6	1.6	/	1.1	0.058	0.1	0.005	0.025	0.18	0.0002	0.0019	2e-05	5e-05	0.002	0.005	0.0002	0.0015	0.03	0.0015	0.002	0	0		0	0	1	0	0	0	0	0	0	0	0	0	0	0	0	0	0
十一月	108.478	30.5196	湖北	湖北－重庆	磨刀溪大滩口	Ⅱ	Ⅱ	达标	10.2	2.7	5	1	0.112	0.05	0.005	0.025	0.13	0.0002	0.0009	2e-05	5e-05	0.002	0.005	0.0002	0.0015	0.03	0.0015	0.002	0	0	0	0	0	0	0	0	0	0	0	0	0	0	0	0	0	0	0	0
十一月	109	30.6167	湖北	湖北－重庆	长滩河梅子水	Ⅱ	Ⅱ	达标	12.1	2.8	5	1.1	0.201	0.03	0.005	0.025	0.16	0.0002	0.0009	2e-05	5e-05	0.002	0.005	0.0002	0.0015	0.005	0.0015	0.002	0	0	0	0	0	0	0	0	0	0	0	0	0	0	0	0	0	0	0	0
十一月	108.919	29.6119	湖北	湖北－重庆	阿蓬江(唐岩河、濯河)朝阳寺	Ⅱ	Ⅰ	达标	9.5	1.5	/	0.25	0.0125	0.02	0.005	0.025	0.11	0.0002	0.0015	2e-05	5e-05	0.002	0.005	0.0002	0.0015	0.01	0.0015	0.002	0	0		0	0	0	0	0	0	0	0	0	0	0	0	0	0	0	0	0
十一月	108.501	29.7336	湖北	湖北－重庆	郁江长顺	Ⅱ	Ⅱ	达标	8	1.1	/	0.25	0.0125	0.03	0.005	0.025	0.16	0.0003	0.0008	2e-05	5e-05	0.002	0.005	0.0002	0.0015	0.01	0.0015	0.002	0	0		0	0	0	0	0	0	0	0	0	0	0	0	0	0	0	0	0
十一月	109.207	29.1992	湖北	湖北－重庆	酉水卯洞	Ⅱ	Ⅱ	达标	9.2	1.2	/	0.25	0.0125	0.03	0.005	0.025	0.025	0.0005	0.0005	2e-05	5e-05	0.002	0.005	0.0002	0.0015	0.005	0.0015	0.002	0	0		0	0	0	0	0	0	0	0	0	0	0	0	0	0	0	0	0
十一月	110.383	29.6339	湖北	湖北－湖南	溇水淋溪河	Ⅱ	Ⅰ	达标	9.1	1	/	0.25	0.034	0.01	0.005	0.025	0.1	0.0002	0.0002	2e-05	5e-05	0.002	0.005	0.0002	0.0015	0.005	0.0015	0.002	0	0		0	0	0	0	0	0	0	0	0	0	0	0	0	0	0	0	0
十一月	111.522	32.6481	湖北	湖北－河南	丹江口水库凉水河	Ⅱ	Ⅰ	达标	8.6	1.8	/	0.25	0.0125	0.01	0.005	0.025	0.13	0.0002	0.0007	2e-05	5e-05	0.002	0.005	0.0002	0.0015	0.005	0.0015	0.002	0	0		0	0	0	0	0	0	0	0	0	0	0	0	0	0	0	0	0
十一月	109.985	26.1945	湖南	湖南-广西	平等河布龙	Ⅱ	Ⅰ	达标	8.7	0.9	5	0.25	0.0125	0.01	0.005	0.025	0.08	0.0002	0.00015	2e-05	5e-05	0.002	0.005	0.0002	0.0006	0.02	0.0015	0.002	0	0	0	0	0	0	0	0	0	0	0	0	0	0	0	0	0	0	0	0
十一月	108.531	30.4478	重庆	重庆－湖北	磨刀溪建南镇	Ⅱ	Ⅱ	达标	10.3	2.2	5	1	0.141	0.03	0.005	0.025	0.13	0.0002	0.0006	2e-05	5e-05	0.002	0.005	0.0002	0.0015	0.03	0.0015	0.002	0	0	0	0	0	0	0	0	0	0	0	0	0	0	0	0	0	0	0	0
十一月	108.487	31.7759	重庆	重庆－四川	州河鸡唱	Ⅱ	Ⅰ	达标	9.1	1	5	0.9	0.087	0.02	0.005	0.025	0.16	0.0002	0.00015	2e-05	5e-05	0.002	0.005	0.0002	0.0015	0.005	0.0015	0.002	0	0	0	0	0	0	0	0	0	0	0	0	0	0	0	0	0	0	0	0
十一月	108.629	28.6518	重庆	重庆－贵州	甘龙河小河	Ⅱ	Ⅰ	达标	8.2	0.8	/	0.25	0.122	0.02	0.005	0.025	0.14	0.0002	0.00015	2e-05	5e-05	0.002	0.005	0.0002	0.0015	0.005	/	0.002	0	0		0	0	0	0	0	0	0	0	0	0	0	0	0	0	0		0
十一月	108.406	32.072	重庆	重庆－四川	任河钟停	Ⅱ	Ⅱ	达标	9.3	1.9	/	0.25	0.0125	0.02	0.012	0.16	0.04	0.0002	0.00015	2e-05	5e-05	0.006	0.005	0.0002	0.0015	0.005	0.0015	0.015	0	0		0	0	0	0	0	0	0	0	0	0	0	0	0	0	0	0	0
十一月	99.305	28.2378	四川	四川－云南	长江(金沙江)奔子栏	Ⅱ	Ⅱ	达标	9	2.5	5	0.25	0.0125	0.04	0.005	0.025	0.17	0.0002	0.004	2e-05	5e-05	0.002	0.005	0.0002	0.0015	0.005	0.0015	0.002	0	0	0	0	0	0	0	0	0	0	0	0	0	0	0	0	0	0	0	0
十一月	104.671	32.9444	四川	四川－甘肃	白水江文县（鹄衣坝）	Ⅱ	Ⅱ	达标	10.3	1	5	0.25	0.085	0.02	0.005	0.025	0.23	0.0002	0.00015	2e-05	5e-05	0.017	0.005	0.0002	0.0015	0.005	0.0015	0.03	0	0	0	0	0	0	0	0	0	0	0	0	0	0	0	0	0	0	0	0
十一月	103.616	27.0107	贵州	贵州－云南	牛栏江大沙店（江底）	Ⅱ	Ⅲ	达标	9.3	1	5	1.8	0.175	0.03	0.005	0.025	0.24	0.0002	0.0014	6e-05	5e-05	0.002	0.005	0.0002	0.0015	0.005	0.0015	0.002	0	0	0	0	0	0	0	0	0	0	0	1.2	0	0	0	0	0	0	0	0
十一月	104.004	27.4859	贵州	贵州－云南	横江(洛泽河)麻窝电站	Ⅱ	Ⅲ	不达标	9.8	0.8	5	1	0.221	0.02	0.005	0.025	0.14	0.0002	0.0016	8e-05	5e-05	0.002	0.005	0.0002	0.0015	0.005	0.0015	0.002	0	0	0	0	0	0	0	0	0	0	0	1.6	0	0	0	0	0	0	0	0
十一月	106.779	28.7534	贵州	贵州－重庆	藻渡河藻渡	Ⅱ	Ⅰ	达标	8.9	1	5	0.7	0.038	0.02	0.005	0.025	0.16	0.0002	0.0013	2e-05	5e-05	0.002	0.005	0.0002	0.0015	0.005	0.0015	0.002	0	0	0	0	0	0	0	0	0	0	0	0	0	0	0	0	0	0	0	0
十一月	108.502	28.5814	贵州	贵州－重庆	乌江沿河	Ⅱ	Ⅲ	达标	8	1.4	5	0.25	0.0125	0.15	0.005	0.025	0.21	0.0002	0.0014	2e-05	5e-05	0.002	0.005	0.0002	0.0015	0.005	0.0015	0.002	0	0	0	0	0	1.5	0	0	0	0	0	0	0	0	0	0	0	0	0	0
十一月	108.285	29.1446	贵州	贵州－重庆	乌江鹿角沱	Ⅱ	Ⅰ	达标	8.2	1.6	5	1.1	0.0125	0.02	0.005	0.025	0.14	0.0002	0.0004	2e-05	5e-05	0.002	0.005	0.0002	0.0015	0.005	0.05	0.002	0	0	0	0	0	0	0	0	0	0	0	0	0	0	0	0	0	0	0	0
十一月	107.864	29.2104	贵州	贵州－重庆	芙蓉江忠信	Ⅱ	Ⅰ	达标	9.7	1.4	5	1.3	0.03	0.02	0.005	0.025	0.17	0.0002	0.0005	2e-05	5e-05	0.002	0.005	0.0002	0.0015	0.005	0.0015	0.002	0	0	0	0	0	0	0	0	0	0	0	0	0	0	0	0	0	0	0	0
十一月	108.708	28.327	贵州	贵州－重庆	甘龙河甘龙镇	Ⅱ	Ⅰ	达标	9.1	0.8	5	0.6	0.079	0.01	0.005	0.025	0.1	0.0002	0.00015	2e-05	5e-05	0.002	0.005	0.0002	0.0015	0.005	0.0015	0.002	0	0	0	0	0	0	0	0	0	0	0	0	0	0	0	0	0	0	0	0
十一月	109.48	27.0753	贵州	贵州－湖南	沅江金紫	Ⅱ	Ⅱ	达标	8.8	2.1	/	0.25	0.061	0.02	0.005	0.025	0.18	0.0003	0.0013	2e-05	5e-05	0.002	0.005	0.0002	0.0015	0.005	0.0015	0.002	0	0		0	0	0	0	0	0	0	0	0	0	0	0	0	0	0	0	0
十一月	109.467	26.2333	贵州	贵州－湖南	仁里河流团	Ⅱ	Ⅱ	达标	9.2	2.1	/	0.25	0.092	0.07	0.005	0.025	0.18	0.0003	0.0013	2e-05	5e-05	0.007	0.005	0.0002	0.0015	0.005	0.0015	0.002	0	0		0	0	0	0	0	0	0	0	0	0	0	0	0	0	0	0	0
十一月	109.41	27.7041	贵州	贵州－湖南	辰水漾头电站	Ⅱ	Ⅱ	达标	10.7	1	5	2.9	0.105	0.03	0.005	0.025	0.11	0.0002	0.00015	2e-05	5e-05	0.002	0.005	0.0002	0.0015	0.005	0.0015	0.002	0	0	0	0	0	0	0	0	0	0	0	0	0	0	0	0	0	0	0	0
十一月	107.194	25.6251	贵州	贵州-广西	六硐河甲茶	Ⅱ	Ⅱ	达标	8.4	0.6	5	0.25	0.14	0.005	0.005	0.025	0.12	0.0002	0.00015	2e-05	5e-05	0.002	0.005	0.0002	0.0015	0.005	0.0015	0.002	0	0	0	0	0	0	0	0	0	0	0	0	0	0	0	0	0	0	0	0
十一月	108.908	25.7161	贵州	贵州-广西	都柳江石碑	Ⅱ	Ⅰ	达标	8.5	0.8	5	0.25	0.0125	0.01	0.005	0.025	0.08	0.0002	0.0007	2e-05	5e-05	0.002	0.005	0.0002	0.0006	0.01	0.0015	0.002	0	0	0	0	0	0	0	0	0	0	0	0	0	0	0	0	0	0	0	0
十一月	107.741	25.2024	贵州	贵州-广西	打狗河贵江	Ⅱ	Ⅰ	达标	8.7	0.6	6	0.8	0.0125	0.01	0.005	0.025	0.06	0.0002	0.00015	2e-05	5e-05	0.002	0.005	0.0002	0.0015	0.005	0.0015	0.002	0	0	0	0	0	0	0	0	0	0	0	0	0	0	0	0	0	0	0	0
十一月	108.242	25.4256	贵州	贵州-广西	大环江何家寨	Ⅱ	Ⅰ	达标	8.5	0.6	4	0.6	0.0125	0.005	0.005	0.025	0.07	0.0002	0.00015	2e-05	5e-05	0.002	0.005	0.0002	0.0006	0.01	0.0015	0.002	0	0	0	0	0	0	0	0	0	0	0	0	0	0	0	0	0	0	0	0
十一月	108.445	25.4168	贵州	贵州-广西	小环江黄种村	Ⅱ	Ⅰ	达标	8.3	0.5	4	0.25	0.0125	0.01	0.005	0.025	0.06	0.0002	0.00015	2e-05	5e-05	0.002	0.005	0.0002	0.0006	0.01	0.0015	0.002	0	0	0	0	0	0	0	0	0	0	0	0	0	0	0	0	0	0	0	0
十一月	101.371	26.803	云南	云南－四川	三源河糖房	Ⅱ	Ⅰ	达标	7.7	0.9	/	0.25	0.0125	0.01	0.005	0.025	0.07	0.0002	0.002	2e-05	5e-05	0.002	0.005	0.0002	0.0015	0.005	0.0015	0.002	0	0		0	0	0	0	0	0	0	0	0	0	0	0	0	0	0	0	0
十一月	103.733	26.5	云南	云南－贵州	牛栏江黄梨树	Ⅱ	Ⅲ	达标	9.7	0.9	5	1.6	0.167	0.12	0.005	0.025	0.22	0.0002	0.0015	2e-05	5e-05	0.002	0.005	0.0002	0.0015	0.005	0.0015	0.002	0	0	0	0	0	1.2	0	0	0	0	0	0	0	0	0	0	0	0	0	0
十一月	105.615	23.3175	云南	云南-广西	百南河那全	Ⅱ	Ⅰ	达标	7.6	0.5	5	0.25	0.092	0.02	0.005	0.025	0.025	0.0002	0.00015	2e-05	5e-05	0.002	0.005	0.0002	0.0015	0.005	0.0015	0.002	0	0	0	0	0	0	0	0	0	0	0	0	0	0	0	0	0	0	0	0
十一月	104.486	24.6505	云南	云南-广西	清水江清水江大桥	Ⅱ	Ⅱ	达标	6.6	2.8	10	1.1	0.195	0.019	0.005	0.025	0.042	0.0002	0.002	2e-05	5e-05	0.002	0.005	0.0002	0.0015	0.005	0.0015	0.002	0	0	0	0	0	0	0	0	0	0	0	0	0	0	0	0	0	0	0	0
十一月	105.521	24.0123	云南	云南-广西	西洋江那柳	Ⅱ	Ⅱ	达标	7.5	2.1	1.3	1.6	0.052	0.005	0.005	0.025	0.214	0.0002	0.0008	2e-05	5e-05	0.002	0.005	0.0002	0.0015	0.005	0.0015	0.006	0	0	0	0	0	0	0	0	0	0	0	0	0	0	0	0	0	0	0	0
十一月	98.7853	28.5561	西藏	西藏－云南	澜沧江溜筒江	Ⅱ	Ⅰ	达标	8	0.9	/	0.25	0.038	0.02	0.005	0.025	0.21	0.0002	0.012	2e-05	5e-05	0.002	0.005	0.0002	0.0015	0.005	0.0015	0.002	0	0		0	0	0	0	0	0	0	0	0	0	0	0	0	0	0	0	0
十一月	106.75	34.4667	陕西	陕西－甘肃	嘉陵江两河口	Ⅱ	Ⅰ	达标	9.2	1.7	13	0.25	0.053	0.02	0.005	0.025	0.29	0.0002	0.00015	2e-05	5e-05	0.007	0.005	0.0002	0.0015	0.005	0.0015	0.042	0	0	0	0	0	0	0	0	0	0	0	0	0	0	0	0	0	0	0	0
十一月	107.718	32.2031	陕西	陕西－四川	月滩河竹峪	Ⅱ	Ⅰ	达标	9.4	1	5	0.5	0.09	0.01	0.005	0.025	0.25	0.0002	0.00015	2e-05	5e-05	0.002	0.005	0.0002	0.0015	/	/	/	0	0	0	0	0	0	0	0	0	0	0	0	0	0	0	0	0
十一月	107.184	32.3781	陕西	陕西－四川	小通江楼子	Ⅱ	Ⅰ	达标	9.4	1.2	5	0.9	0.0125	0.005	0.005	0.025	0.15	0.0002	0.00015	2e-05	5e-05	0.002	0.005	0.0002	0.0015	/	/	/	0	0	0	0	0	0	0	0	0	0	0	0	0	0	0	0	0
十一月	109.833	32.8833	陕西	陕西－湖北	汉江兰滩	Ⅱ	Ⅱ	达标	9	1.6	/	1.2	0.036	0.03	0.01	0.025	0.14	0.0002	0.001	2e-05	5e-05	0.002	0.005	0.0002	0.0015	0.005	0.0015	0.002	0	0		0	0	0	0	0	0	0	0	0	0	0	0	0	0	0	0	0
十一月	110.117	32.8167	陕西	陕西－湖北	汉江白河	Ⅱ	Ⅱ	达标	9.2	1.5	/	0.5	0.0125	0.04	0.005	0.025	0.13	0.0002	0.0007	2e-05	5e-05	0.002	0.005	0.0002	0.0015	0.02	0.0015	0.002	0	0		0	0	0	0	0	0	0	0	0	0	0	0	0	0	0	0	0
十一月	109.9	33.3	陕西	陕西－湖北	金钱河南宽坪	Ⅱ	Ⅰ	达标	10.7	1.1	/	1.2	0.0125	0.01	0.005	0.025	0.17	0.0002	0.0004	2e-05	5e-05	0.002	0.005	0.0002	0.0015	0.01	0.0015	0.002	0	0		0	0	0	0	0	0	0	0	0	0	0	0	0	0	0	0	0
十一月	110.037	33.1547	陕西	陕西－湖北	金钱河上津	Ⅱ	Ⅰ	达标	10.4	1.2	/	1.9	0.072	0.02	0.005	0.025	0.18	0.0002	0.0011	2e-05	5e-05	0.002	0.005	0.0002	0.0015	0.005	0.0015	0.002	0	0		0	0	0	0	0	0	0	0	0	0	0	0	0	0	0	0	0
十一月	110.35	33.2	陕西	陕西－湖北	天河照川	Ⅱ	Ⅳ	不达标	10	1.3	/	4.1	0.745	0.07	0.005	0.025	0.07	0.0002	0.0012	2e-05	5e-05	0.002	0.005	0.0002	0.0015	0.005	0.0015	0.002	0	0		1.36667	1.49	0	0	0	0	0	0	0	0	0	0	0	0	0	0	0
十一月	109.716	32.1897	陕西	陕西－湖北	堵河鄂坪	Ⅱ	Ⅱ	达标	8.4	1.1	/	1	0.031	0.01	0.018	0.025	0.08	0.0002	0.0007	2e-05	5e-05	0.002	0.005	0.0002	0.0015	0.01	0.0015	0.002	0	0		0	0	0	0	0	0	0	0	0	0	0	0	0	0	0	0	0
十一月	111.013	33.2542	陕西	陕西－河南	丹江荆紫关	Ⅱ	Ⅰ	达标	9.8	1.2	/	1.4	0.037	0.02	0.005	0.025	0.22	0.0002	0.0014	2e-05	5e-05	0.002	0.005	0.0002	0.0015	0.005	0.0015	0.002	0	0		0	0	0	0	0	0	0	0	0	0	0	0	0	0	0	0	0
十一月	110.967	33.2833	陕西	陕西－河南	丹江湘河	Ⅱ	Ⅰ	达标	10	1.2	/	1.6	0.05	0.02	0.005	0.025	0.22	0.0002	0.001	2e-05	5e-05	0.002	0.005	0.0002	0.0015	0.005	0.0015	0.002	0	0		0	0	0	0	0	0	0	0	0	0	0	0	0	0	0	0	0
十一月	110.91	33.1344	陕西	陕西－湖北	滔河滔河水库	Ⅱ	Ⅰ	达标	8.6	1.3	/	0.25	0.0125	0.01	0.005	0.025	0.1	0.0002	0.0008	2e-05	5e-05	0.002	0.005	0.0002	0.0015	0.005	0.0015	0.002	0	0		0	0	0	0	0	0	0	0	0	0	0	0	0	0	0	0	0
十一月	106.079	33.5736	甘肃	甘肃－陕西	嘉陵江白水江	Ⅱ	Ⅱ	达标	8.5	1.1	5	0.8	0.18	0.02	0.005	0.12	0.26	0.0002	0.0015	2e-05	5e-05	0.002	0.005	0.0002	0.0015	/	/	/	0	0	0	0	0	0	0	0	0	0	0	0	0	0	0	0	0
十一月	101.566	32.9892	青海	青海－四川	克柯河阿坝	Ⅱ	Ⅱ	达标	9.5	1.1	/	0.25	0.25	0.005	0.005	0.025	0.41	0.0002	0.00015	2e-05	5e-05	0.006	0.005	0.0002	0.0015	0.005	0.0015	0.002	0	0		0	0	0	0	0	0	0	0	0	0	0	0	0	0	0	0	0
十一月	97.1833	31.1333	青海	青海－西藏	昂曲昌都预制厂	Ⅱ	Ⅱ	达标	6.7	1	5	/	0.029	0.005	0.005	0.025	0.1	0.0002	0.0084	2e-05	5e-05	0.002	0.005	/	/	/	/	/	0	0	0		0	0	0	0	0	0	0	0	0	0	0
十一月	102.758	35.842	青海	青海－甘肃	黄河大河家	Ⅱ	Ⅱ	达标	7.4	1.9	9	2.1	0.22	0.01	0.005	0.025	0.21	0.0002	0.0009	2e-05	5e-05	/	0.005	/	0.0015	0.005	0.0015	0.002	0	0	0	0	0	0	0	0	0	0	0	0	0		0		0	0	0	0
十二月	117.742	40.0136	河北	河北-天津	黎河黎河桥	Ⅱ	Ⅱ	达标	13.1	2.1	5	1	0.493	0.061	0.005	0.025	0.45	0.0002	0.00015	2e-05	5e-05	0.002	0.005	0.0002	0.0015	/	0.0015	0.002	0	0	0	0	0	0	0	0	0	0	0	0	0	0	0	0	0		0	0
十二月	117.644	40.0858	河北	河北-天津	淋河淋河桥	Ⅱ	Ⅱ	达标	10.4	1.6	5	1	0.434	0.043	0.005	0.025	0.47	0.0002	0.0004	2e-05	5e-05	0.002	0.005	0.0002	0.0015	/	0.0015	0.002	0	0	0	0	0	0	0	0	0	0	0	0	0	0	0	0	0		0	0
十二月	116.138	40.6857	河北	河北-北京	白河下堡（后城）	Ⅱ	Ⅱ	达标	13.8	1.1	5	1	0.23	0.06	0.00036	0.00086	0.53	0.0002	0.00015	2e-05	5e-05	0.002	0.005	0.0002	0.0015	/	0.0015	0.002	0	0	0	0	0	0	0	0	0	0	0	0	0	0	0	0	0		0	0
十二月	116.41	40.7697	河北	河北-北京	黑河四道甸	Ⅱ	Ⅱ	达标	12	1.2	5	1	0.0125	0.05	0.00043	0.00128	0.57	0.0002	0.00015	2e-05	5e-05	0.002	0.005	0.0002	0.0015	/	0.0015	0.002	0	0	0	0	0	0	0	0	0	0	0	0	0	0	0	0	0		0	0
十二月	116.605	40.9858	河北	河北-北京	汤河大草坪	Ⅱ	Ⅳ	不达标	11.3	1.1	5	2.2	0.04	0.02	0.00032	0.025	1.38	0.0002	0.00015	2e-05	5e-05	0.002	0.005	0.0002	0.0015	/	0.0015	0.002	0	0	0	0	0	0	0	0	1.38	0	0	0	0	0	0	0	0		0	0
十二月	117.166	40.7078	河北	河北-北京	潮河古北口	Ⅱ	Ⅰ	达标	11.5	1.1	5	2.6	0.0125	0.02	0.00062	0.00183	0.44	0.0002	0.00015	2e-05	5e-05	0.002	0.005	0.0002	0.0015	/	0.0015	0.002	0	0	0	0	0	0	0	0	0	0	0	0	0	0	0	0	0		0	0
十二月	125.276	42.1576	辽宁	辽宁-吉林	辉发河龙头堡	Ⅱ	Ⅳ	不达标	10.49	1.43	3.71	1.4	0.0125	0.27	0.005	0.0027	0.084	0.0002	0.001	2e-05	5e-05	0.002	0.006	0.0002	0.0015	0.005	0.0015	0.002	0	0	0	0	0	2.7	0	0	0	0	0	0	0	0	0	0	0	0	0	0
十二月	116.331	37.5722	山东	山东-河北	南运河第三店	Ⅱ	劣Ⅴ	不达标	9.6	4.7	40.6	1.3	0.165	0.03	0.034	0.06	1.13	0.0029	0.0011	2e-05	5e-05	0.002	0.005	0.002	0.0015	/	0.154	0.002	0	1.175	2.70667	0	0	0	0	0	1.13	0	0	0	0	0	0	0	0		0	0
十二月	113.32	29.6661	湖北	湖北－湖南	长江螺山	Ⅱ	Ⅱ	达标	11.3	2.2	/	1.3	0.159	0.08	0.005	0.025	0.19	0.0002	0.0013	2e-05	5e-05	0.002	0.005	0.0002	0.0015	0.005	0.0015	0.02	0	0		0	0	0	0	0	0	0	0	0	0	0	0	0	0	0	0	0
十二月	116.107	29.8235	湖北	湖北－安徽	长江刘佐	Ⅱ	Ⅱ	达标	8.9	1.8	/	1	0.122	0.1	0.005	0.025	0.18	0.0002	0.0027	2e-05	5e-05	0.002	0.005	0.0002	0.0015	0.03	0.0015	0.002	0	0		0	0	1	0	0	0	0	0	0	0	0	0	0	0	0	0	0
十二月	108.478	30.5196	湖北	湖北－重庆	磨刀溪大滩口	Ⅱ	Ⅱ	达标	9.2	2.4	5	1.5	0.115	0.05	0.005	0.025	0.15	0.0002	0.0008	2e-05	5e-05	0.002	0.005	0.0002	0.0015	0.005	0.0015	0.002	0	0	0	0	0	0	0	0	0	0	0	0	0	0	0	0	0	0	0	0
十二月	109	30.6167	湖北	湖北－重庆	长滩河梅子水	Ⅱ	Ⅱ	达标	8.5	3.1	5	3	0.392	0.08	0.005	0.025	0.2	0.0002	0.001	2e-05	5e-05	0.002	0.005	0.0002	0.0015	0.02	0.0015	0.002	0	0	0	1	0	0	0	0	0	0	0	0	0	0	0	0	0	0	0	0
十二月	108.919	29.6119	湖北	湖北－重庆	阿蓬江(唐岩河、濯河)朝阳寺	Ⅱ	Ⅰ	达标	9.6	1.1	/	0.25	0.0125	0.02	0.005	0.025	0.02	0.0002	0.0005	2e-05	5e-05	0.002	0.005	0.0002	0.0015	0.005	0.0015	0.002	0	0		0	0	0	0	0	0	0	0	0	0	0	0	0	0	0	0	0
十二月	108.501	29.7336	湖北	湖北－重庆	郁江长顺	Ⅱ	Ⅰ	达标	9.5	0.9	/	0.25	0.0125	0.02	0.005	0.025	0.02	0.0002	0.0004	2e-05	5e-05	0.002	0.005	0.0002	0.0015	0.005	0.0015	0.002	0	0		0	0	0	0	0	0	0	0	0	0	0	0	0	0	0	0	0
十二月	109.207	29.1992	湖北	湖北－重庆	酉水卯洞	Ⅱ	Ⅱ	达标	9.6	1.1	/	0.25	0.13	0.04	0.005	0.025	0.06	0.0002	0.0007	2e-05	5e-05	0.002	0.005	0.0002	0.0015	0.005	0.0015	0.002	0	0		0	0	0	0	0	0	0	0	0	0	0	0	0	0	0	0	0
十二月	110.383	29.6339	湖北	湖北－湖南	溇水淋溪河	Ⅱ	Ⅰ	达标	9.9	0.25	/	1.8	0.0125	0.01	0.005	0.025	0.08	0.0002	0.0002	2e-05	5e-05	0.002	0.005	0.0002	0.0015	0.005	0.0015	0.002	0	0		0	0	0	0	0	0	0	0	0	0	0	0	0	0	0	0	0
十二月	111.522	32.6481	湖北	湖北－河南	丹江口水库凉水河	Ⅱ	Ⅰ	达标	9.9	1.6	/	1	0.027	0.01	0.005	0.025	0.15	0.0002	0.0008	2e-05	5e-05	0.002	0.005	0.0002	0.0015	0.01	0.0015	0.002	0	0		0	0	0	0	0	0	0	0	0	0	0	0	0	0	0	0	0
十二月	109.985	26.1945	湖南	湖南-广西	平等河布龙	Ⅱ	Ⅰ	达标	8.4	0.7	5	0.25	0.0125	0.01	0.005	0.025	0.08	0.0002	0.00015	2e-05	5e-05	0.002	0.005	0.0002	0.0015	0.01	0.0015	0.002	0	0	0	0	0	0	0	0	0	0	0	0	0	0	0	0	0	0	0	0
十二月	107.112	28.8912	重庆	重庆－贵州	藻渡河界牌	Ⅱ	Ⅰ	达标	9.8	1.4	5	0.6	0.0125	0.02	0.005	0.025	0.15	0.0002	0.0004	2e-05	5e-05	0.002	0.005	0.0002	0.0015	0.005	0.0015	0.002	0	0	0	0	0	0	0	0	0	0	0	0	0	0	0	0	0	0	0	0
十二月	108.531	30.4478	重庆	重庆－湖北	磨刀溪建南镇	Ⅱ	Ⅱ	达标	10	1.8	5	1	0.098	0.07	0.005	0.025	0.14	0.0002	0.0006	2e-05	5e-05	0.002	0.005	0.0002	0.0015	0.01	0.0015	0.002	0	0	0	0	0	0	0	0	0	0	0	0	0	0	0	0	0	0	0	0
十二月	108.487	31.7759	重庆	重庆－四川	州河鸡唱	Ⅱ	Ⅰ	达标	10	1.2	5	1	0.09	0.02	0.005	0.025	0.17	0.0002	0.00015	2e-05	5e-05	0.002	0.005	0.0002	0.0015	0.005	0.0015	0.002	0	0	0	0	0	0	0	0	0	0	0	0	0	0	0	0	0	0	0	0
十二月	108.629	28.6518	重庆	重庆－贵州	甘龙河小河	Ⅱ	Ⅰ	达标	8.7	1.6	/	0.25	0.124	0.02	0.005	0.025	0.13	0.0002	0.0007	2e-05	5e-05	0.002	0.005	0.0002	0.0015	/	/	/	0	0		0	0	0	0	0	0	0	0	0	0	0	0	0	0
十二月	108.406	32.072	重庆	重庆－四川	任河钟停	Ⅱ	Ⅱ	达标	9.2	1.4	/	0.25	0.0125	0.02	0.035	0.025	0.07	0.0002	0.00015	2e-05	5e-05	0.002	0.005	0.0002	0.0015	0.005	0.0015	0.088	0	0		0	0	0	0	0	0	0	0	0	0	0	0	0	0	0	0	0
十二月	104.671	32.9444	四川	四川－甘肃	白水江文县（鹄衣坝）	Ⅱ	Ⅰ	达标	10.4	0.6	5	0.25	0.104	0.02	0.005	0.025	0.18	0.0002	0.00015	2e-05	5e-05	0.002	0.005	0.0002	0.0015	0.005	0.0015	0.025	0	0	0	0	0	0	0	0	0	0	0	0	0	0	0	0	0	0	0	0
十二月	102.095	33.96	四川	四川－甘肃	黄河玛曲	Ⅱ	Ⅱ	达标	7.8	1.9	8	2.2	0.21	0.02	0.005	0.025	0.13	0.0002	0.0007	3e-05	5e-05	0.002	0.005	0.0002	0.0007	0.005	0.0015	0.002	0	0	0	0	0	0	0	0	0	0	0	0	0	0	0	0	0	0	0	0
十二月	103.616	27.0107	贵州	贵州－云南	牛栏江大沙店（江底）	Ⅱ	Ⅲ	不达标	9.5	0.7	5	1.2	0.159	0.01	0.005	0.025	0.2	0.0002	0.0008	8e-05	5e-05	0.002	0.005	0.0002	0.0015	0.005	0.0015	0.002	0	0	0	0	0	0	0	0	0	0	0	1.6	0	0	0	0	0	0	0	0
十二月	104.004	27.4859	贵州	贵州－云南	横江(洛泽河)麻窝电站	Ⅱ	Ⅱ	达标	9.7	0.8	5	0.9	0.162	0.02	0.005	0.025	0.17	0.0002	0.0003	2e-05	5e-05	0.002	0.005	0.0002	0.0015	0.005	0.0015	0.002	0	0	0	0	0	0	0	0	0	0	0	0	0	0	0	0	0	0	0	0
十二月	106.779	28.7534	贵州	贵州－重庆	藻渡河藻渡	Ⅱ	Ⅰ	达标	10	1.1	5	1	0.0125	0.02	0.005	0.025	0.15	0.0002	0.0003	2e-05	5e-05	0.002	0.005	0.0002	0.0015	0.005	0.0015	0.002	0	0	0	0	0	0	0	0	0	0	0	0	0	0	0	0	0	0	0	0
十二月	108.502	28.5814	贵州	贵州－重庆	乌江沿河	Ⅱ	Ⅳ	不达标	9	1.3	5	0.6	0.0125	0.27	0.005	0.025	0.22	0.0002	0.0011	2e-05	5e-05	0.002	0.005	0.0002	0.0015	0.005	0.0015	0.002	0	0	0	0	0	2.7	0	0	0	0	0	0	0	0	0	0	0	0	0	0
十二月	108.285	29.1446	贵州	贵州－重庆	乌江鹿角沱	Ⅱ	Ⅲ	不达标	8	1.3	5	0.25	0.0125	0.2	0.005	0.025	0.19	0.0002	0.001	2e-05	5e-05	0.002	0.005	0.0002	0.0015	0.005	0.0015	0.002	0	0	0	0	0	2	0	0	0	0	0	0	0	0	0	0	0	0	0	0
十二月	107.864	29.2104	贵州	贵州－重庆	芙蓉江忠信	Ⅱ	Ⅰ	达标	12.6	1.1	5	0.25	0.0125	0.01	0.005	0.025	0.13	0.0002	0.001	2e-05	5e-05	0.002	0.005	0.0002	0.0015	0.005	0.0015	0.002	0	0	0	0	0	0	0	0	0	0	0	0	0	0	0	0	0	0	0	0
十二月	108.708	28.327	贵州	贵州－重庆	甘龙河甘龙镇	Ⅱ	Ⅰ	达标	10.9	0.7	5	0.9	0.121	0.01	0.005	0.025	0.11	0.0002	0.00015	2e-05	5e-05	0.002	0.005	0.0002	0.0015	0.005	0.0015	0.002	0	0	0	0	0	0	0	0	0	0	0	0	0	0	0	0	0	0	0	0
十二月	109.48	27.0753	贵州	贵州－湖南	沅江金紫	Ⅱ	Ⅱ	达标	10.2	1.7	/	0.25	0.049	0.03	0.005	0.025	0.1	0.0002	0.0014	2e-05	5e-05	0.002	0.005	0.0002	0.0015	0.005	0.0015	0.002	0	0		0	0	0	0	0	0	0	0	0	0	0	0	0	0	0	0	0
十二月	109.467	26.2333	贵州	贵州－湖南	仁里河流团	Ⅱ	Ⅱ	达标	10	2	/	0.25	0.092	0.03	0.005	0.025	0.1	0.0002	0.0013	2e-05	5e-05	0.002	0.005	0.0002	0.0015	0.005	0.0015	0.002	0	0		0	0	0	0	0	0	0	0	0	0	0	0	0	0	0	0	0
十二月	109.41	27.7041	贵州	贵州－湖南	辰水漾头电站	Ⅱ	Ⅱ	达标	9.6	0.6	5	0.7	0.195	0.04	0.005	0.025	0.36	0.0002	0.00015	2e-05	5e-05	0.002	0.005	0.0002	0.0015	0.005	0.0015	0.002	0	0	0	0	0	0	0	0	0	0	0	0	0	0	0	0	0	0	0	0
十二月	107.194	25.6251	贵州	贵州-广西	六硐河甲茶	Ⅱ	Ⅱ	达标	8.5	0.6	5	0.9	0.078	0.005	0.005	0.025	0.1	0.0002	0.00015	2e-05	5e-05	0.002	0.005	0.0002	0.0015	0.005	0.0015	0.002	0	0	0	0	0	0	0	0	0	0	0	0	0	0	0	0	0	0	0	0
十二月	108.908	25.7161	贵州	贵州-广西	都柳江石碑	Ⅱ	Ⅰ	达标	8.5	0.8	5	0.25	0.0125	0.01	0.005	0.025	0.06	0.0002	0.00015	2e-05	5e-05	0.002	0.005	0.0002	0.0015	0.01	0.0015	0.002	0	0	0	0	0	0	0	0	0	0	0	0	0	0	0	0	0	0	0	0
十二月	107.741	25.2024	贵州	贵州-广西	打狗河贵江	Ⅱ	Ⅰ	达标	8.8	0.8	4	0.25	0.029	0.005	0.005	0.025	0.06	0.0002	0.00015	2e-05	5e-05	0.002	0.005	0.0002	0.0015	0.02	0.0015	0.002	0	0	0	0	0	0	0	0	0	0	0	0	0	0	0	0	0	0	0	0
十二月	108.242	25.4256	贵州	贵州-广西	大环江何家寨	Ⅱ	Ⅰ	达标	8.4	0.7	5	0.25	0.0125	0.005	0.005	0.025	0.05	0.0002	0.00015	2e-05	5e-05	0.002	0.005	0.0002	0.0015	0.02	0.0015	0.002	0	0	0	0	0	0	0	0	0	0	0	0	0	0	0	0	0	0	0	0
[truncated: 4,167 more rows]
[truncated: 30 more columns]

## Sheet: 主要超标空间分布
	超标次数						监测次数						超标率
隶属省份	COD	TP	NH3-N	CODMn	BOD5	DO	COD	TP	NH3-N	CODMn	BOD5	DO	COD	TP	NH3-N	CODMn	BOD5	DO
[truncated: 30 more rows]
